# Supplementary material for: Aggregatibacter actinomycetemcomitans H-NS promotes biofilm formation and alters protein dynamics of other species within a polymicrobial oral biofilm
Source: NPJ Biofilms Microbiomes. 2018 May 22;4:12. doi: 10.1038/s41522-018-0055-4 (PMC5964231; doi:10.1038/s41522-018-0055-4)
Supplement: Supplementary file 2 — Supplementary Table 1 [file 41522_2018_55_MOESM2_ESM.xlsx]

## Sheet: supplement 1
Supplementary table 1: List of identified bacterial proteins in A. actinomycetemcomitans monocultures
Accession Number	Identified Proteins	Molecular Weight	Total Unique Peptide Count
			hns			D7S
			Replicate 1	Replicate 2	Replicate 3	Replicate 1	Replicate 2	Replicate 3
gi|1008277041|gb|AMQ92893.1|	S-ribosylhomocysteinase [Aggregatibacter actinomycetemcomitans]	19 kDa	3	1	1	1	1	1
gi|1008277384|gb|AMQ93235.1|	homoserine O-acetyltransferase [Aggregatibacter actinomycetemcomitans]	41 kDa	1	2	0	3	1	1
gi|1008973557|gb|KYK87212.1|	5-methyltetrahydropteroyltriglutamate--homocysteine methyltransferase [Aggregatibacter actinomycetemcomitans serotype f str. SC29R]	85 kDa	32	30	28	36	35	33
gi|359755559|gb|EHK89723.1|	5-methyltetrahydropteroyltriglutamate--homocysteine S-methyltransferase [Aggregatibacter actinomycetemcomitans RhAA1]	85 kDa	24	21	22	28	27	24
gi|491701575|ref|WP_005551902.1|	5-methyltetrahydropteroyltriglutamate--homocysteine S-methyltransferase [Aggregatibacter actinomycetemcomitans]	85 kDa	35	30	29	37	35	33
gi|1008275308|gb|AMQ91160.1|	transcriptional repressor protein MetJ [Aggregatibacter actinomycetemcomitans]	12 kDa	2	0	0	0	0	0
gi|1008275328|gb|AMQ91180.1|	LysR family transcriptional regulator [Aggregatibacter actinomycetemcomitans]	33 kDa	0	0	0	2	1	2
gi|1008275379|gb|AMQ91231.1|	transcriptional regulator [Aggregatibacter actinomycetemcomitans]	37 kDa	2	0	0	0	0	1
gi|1008275435|gb|AMQ91287.1|	3',5'-cyclic-nucleotide phosphodiesterase [Aggregatibacter actinomycetemcomitans]	32 kDa	2	0	0	0	0	0
gi|1008275544|gb|AMQ91396.1|	protein-(glutamine-N5) methyltransferase, release factor-specific [Aggregatibacter actinomycetemcomitans]	33 kDa	0	0	0	2	1	0
gi|1008275579|gb|AMQ91431.1|	GTPase RsgA [Aggregatibacter actinomycetemcomitans]	39 kDa	1	1	1	2	1	1
gi|1008275598|gb|AMQ91450.1|	N utilization substance protein B [Aggregatibacter actinomycetemcomitans]	16 kDa	4	3	0	0	0	0
gi|1008275622|gb|AMQ91474.1|	transcription elongation factor GreA [Aggregatibacter actinomycetemcomitans]	18 kDa	2	0	1	1	1	1
gi|1008275634|gb|AMQ91486.1|	PTS ascorbate-specific transporter subunit IIA [Aggregatibacter actinomycetemcomitans]	16 kDa	4	1	1	1	1	1
gi|1008275679|gb|AMQ91531.1|	molybdenum ABC transporter ATP-binding protein [Aggregatibacter actinomycetemcomitans]	40 kDa	0	1	1	2	0	0
gi|1008275921|gb|AMQ91773.1|	oxaloacetate decarboxylase gamma chain [Aggregatibacter actinomycetemcomitans]	10 kDa	2	1	1	1	1	1
gi|1008275960|gb|AMQ91812.1|	hypothetical protein ACT74_03900 [Aggregatibacter actinomycetemcomitans]	13 kDa	2	1	1	1	1	1
gi|1008276006|gb|AMQ91858.1|	DNA mismatch repair protein MutH [Aggregatibacter actinomycetemcomitans]	25 kDa	2	1	1	1	1	1
gi|1008276089|gb|AMQ91941.1|	N-acetylneuraminic acid mutarotase [Aggregatibacter actinomycetemcomitans]	40 kDa	3	1	0	1	0	1
gi|1008276166|gb|AMQ92018.1|	hypothetical protein ACT74_05120 [Aggregatibacter actinomycetemcomitans]	18 kDa	1	1	2	1	1	1
gi|1008276181|gb|AMQ92033.1|	hypothetical protein ACT74_05195 [Aggregatibacter actinomycetemcomitans]	29 kDa	1	1	0	2	1	2
gi|1008276217|gb|AMQ92069.1|	permease [Aggregatibacter actinomycetemcomitans]	47 kDa	0	1	1	2	0	1
gi|1008276221|gb|AMQ92073.1|	sulfate ABC transporter substrate-binding protein [Aggregatibacter actinomycetemcomitans]	22 kDa	0	1	1	1	1	2
gi|1008276232|gb|AMQ92084.1|	hydrogenase 3 large subunit [Aggregatibacter actinomycetemcomitans]	66 kDa	0	1	1	2	0	1
gi|1008276259|gb|AMQ92111.1|	transcriptional regulator [Aggregatibacter actinomycetemcomitans]	18 kDa	0	1	1	2	1	1
gi|1008276279|gb|AMQ92131.1|	stability protein StbD [Aggregatibacter actinomycetemcomitans]	9 kDa	2	1	1	1	1	1
gi|1008276281|gb|AMQ92133.1|	cupin [Aggregatibacter actinomycetemcomitans]	12 kDa	2	0	1	1	1	0
gi|1008276308|gb|AMQ92160.1|	hemolysin D [Aggregatibacter actinomycetemcomitans]	55 kDa	1	2	1	0	0	1
gi|1008276311|gb|AMQ92163.1|	hemolysin D [Aggregatibacter actinomycetemcomitans]	20 kDa	3	3	0	1	1	0
gi|1008276317|gb|AMQ92169.1|	DNA polymerase III subunit psi [Aggregatibacter actinomycetemcomitans]	17 kDa	1	1	0	1	2	1
gi|1008276346|gb|AMQ92198.1|	ribonuclease T [Aggregatibacter actinomycetemcomitans]	24 kDa	1	1	1	1	1	3
gi|1008276390|gb|AMQ92242.1|	4-hydroxy-3-methylbut-2-enyl diphosphate reductase [Aggregatibacter actinomycetemcomitans]	34 kDa	2	2	2	0	1	1
gi|1008276402|gb|AMQ92254.1|	hypothetical protein ACT74_06410 [Aggregatibacter actinomycetemcomitans]	19 kDa	1	1	1	2	2	2
gi|1008276403|gb|AMQ92255.1|	UDP-2,3-diacylglucosamine hydrolase [Aggregatibacter actinomycetemcomitans]	29 kDa	1	1	0	2	2	1
gi|1008276515|gb|AMQ92367.1|	ribosome-associated inhibitor A [Aggregatibacter actinomycetemcomitans]	12 kDa	2	2	0	0	1	0
gi|1008276527|gb|AMQ92379.1|	3-dehydroquinate dehydratase [Aggregatibacter actinomycetemcomitans]	18 kDa	2	1	0	1	0	1
gi|1008276530|gb|AMQ92382.1|	nucleotidyltransferase [Aggregatibacter actinomycetemcomitans]	17 kDa	2	1	0	0	0	1
gi|1008276542|gb|AMQ92394.1|	RNA pyrophosphohydrolase [Aggregatibacter actinomycetemcomitans]	23 kDa	1	1	0	0	2	0
gi|1008276722|gb|AMQ92574.1|	dehydratase [Aggregatibacter actinomycetemcomitans]	16 kDa	1	1	0	2	0	1
gi|1008276760|gb|AMQ92612.1|	hypothetical protein ACT74_08385 [Aggregatibacter actinomycetemcomitans]	47 kDa	1	0	1	3	0	1
gi|1008276773|gb|AMQ92625.1|	nucleotidyltransferase [Aggregatibacter actinomycetemcomitans]	17 kDa	2	0	0	0	1	0
gi|1008276820|gb|AMQ92672.1|	heptosyltransferase [Aggregatibacter actinomycetemcomitans]	39 kDa	1	0	0	3	0	0
gi|1008276822|gb|AMQ92674.1|	50S ribosomal protein L31 [Aggregatibacter actinomycetemcomitans]	8 kDa	2	1	0	0	1	0
gi|1008276859|gb|AMQ92711.1|	LexA family transcriptional regulator [Aggregatibacter actinomycetemcomitans]	23 kDa	2	1	1	1	0	1
gi|1008276873|gb|AMQ92725.1|	tRNA pseudouridine synthase D [Aggregatibacter actinomycetemcomitans]	38 kDa	1	1	0	1	0	2
gi|1008276946|gb|AMQ92798.1|	patatin [Aggregatibacter actinomycetemcomitans]	51 kDa	0	0	0	2	0	1
gi|1008276950|gb|AMQ92802.1|	anhydro-N-acetylmuramic acid kinase [Aggregatibacter actinomycetemcomitans]	41 kDa	0	0	0	2	0	1
gi|1008276977|gb|AMQ92829.1|	reactive intermediate/imine deaminase [Aggregatibacter actinomycetemcomitans]	14 kDa	1	2	0	0	0	1
gi|1008276983|gb|AMQ92835.1|	CDP-alcohol phosphatidyltransferase [Aggregatibacter actinomycetemcomitans]	23 kDa	1	2	2	1	1	1
gi|1008277101|gb|AMQ92953.1|	methionine ABC transporter permease [Aggregatibacter actinomycetemcomitans]	25 kDa	1	1	1	1	2	2
gi|1008277112|gb|AMQ92964.1|	hypothetical protein ACT74_01040 [Aggregatibacter actinomycetemcomitans]	12 kDa	2	1	1	0	0	0
gi|1008277152|gb|AMQ93004.1|	EF-P beta-lysylation protein EpmB [Aggregatibacter actinomycetemcomitans]	39 kDa	2	1	1	1	0	1
gi|1008277257|gb|AMQ93108.1|	Fis family transcriptional regulator [Aggregatibacter actinomycetemcomitans]	48 kDa	7	4	2	0	0	0
gi|1008277267|gb|AMQ93118.1|	hypothetical protein ACT75_00540 [Aggregatibacter actinomycetemcomitans]	15 kDa	0	0	0	7	9	9
gi|1008277273|gb|AMQ93124.1|	hypothetical protein ACT75_00575 [Aggregatibacter actinomycetemcomitans]	34 kDa	1	1	1	3	1	2
gi|1008277282|gb|AMQ93133.1|	esterase [Aggregatibacter actinomycetemcomitans]	30 kDa	1	1	1	0	0	2
gi|1008277312|gb|AMQ93163.1|	NAD-dependent dehydratase [Aggregatibacter actinomycetemcomitans]	31 kDa	1	1	0	2	1	1
gi|1008277357|gb|AMQ93208.1|	hypothetical protein ACT75_01010 [Aggregatibacter actinomycetemcomitans]	16 kDa	1	0	2	0	0	0
gi|1008277361|gb|AMQ93212.1|	hypothetical protein ACT75_01030 [Aggregatibacter actinomycetemcomitans]	46 kDa	0	0	0	3	1	1
gi|1008277441|gb|AMQ93292.1|	hypothetical protein ACT75_01525 [Aggregatibacter actinomycetemcomitans]	42 kDa	1	0	0	2	0	0
gi|1008277479|gb|AMQ93330.1|	SAM-dependent methyltransferase [Aggregatibacter actinomycetemcomitans]	27 kDa	1	0	0	2	1	1
gi|1008277577|gb|AMQ93428.1|	metal-binding protein [Aggregatibacter actinomycetemcomitans]	28 kDa	3	1	1	1	1	1
gi|1008277590|gb|AMQ93441.1|	ribosomal protein S6 modification protein [Aggregatibacter actinomycetemcomitans]	34 kDa	1	0	1	2	0	1
gi|1008277753|gb|AMQ93604.1|	16S rRNA pseudouridine(516) synthase [Aggregatibacter actinomycetemcomitans]	26 kDa	2	1	1	0	0	1
gi|1008277867|gb|AMQ93718.1|	dithiol-disulfide isomerase [Aggregatibacter actinomycetemcomitans]	14 kDa	1	2	1	0	0	1
gi|1008278006|gb|AMQ93857.1|	hypothetical protein ACT75_04635 [Aggregatibacter actinomycetemcomitans]	40 kDa	5	5	4	1	0	1
gi|1008278009|gb|AMQ93860.1|	phosphatidate cytidylyltransferase [Aggregatibacter actinomycetemcomitans]	35 kDa	1	1	0	2	1	1
gi|1008278026|gb|AMQ93877.1|	ABC transporter ATP-binding protein [Aggregatibacter actinomycetemcomitans]	69 kDa	1	1	1	10	10	7
gi|1008278151|gb|AMQ94002.1|	deoxyuridine 5'-triphosphate nucleotidohydrolase [Aggregatibacter actinomycetemcomitans]	16 kDa	2	2	1	0	0	1
gi|1008278242|gb|AMQ94093.1|	50S rRNA methyltransferase [Aggregatibacter actinomycetemcomitans]	17 kDa	1	2	0	1	1	1
gi|1008278325|gb|AMQ94176.1|	glycosyl transferase [Aggregatibacter actinomycetemcomitans]	44 kDa	1	2	2	0	1	1
gi|1008278326|gb|AMQ94177.1|	glycosyl transferase [Aggregatibacter actinomycetemcomitans]	42 kDa	1	2	3	0	0	0
gi|1008278381|gb|AMQ94232.1|	hypothetical protein ACT75_06630 [Aggregatibacter actinomycetemcomitans]	19 kDa	0	0	2	1	0	1
gi|1008278457|gb|AMQ94308.1|	o-succinylbenzoate synthase [Aggregatibacter actinomycetemcomitans]	37 kDa	1	1	0	2	0	0
gi|1008278504|gb|AMQ94355.1|	protein transporter HofB [Aggregatibacter actinomycetemcomitans]	52 kDa	0	0	2	0	0	0
gi|1008278506|gb|AMQ94357.1|	hypothetical protein ACT75_07365 [Aggregatibacter actinomycetemcomitans]	18 kDa	1	1	1	1	1	2
gi|1008278535|gb|AMQ94386.1|	pyridoxamine 5'-phosphate oxidase [Aggregatibacter actinomycetemcomitans]	24 kDa	1	1	1	2	0	1
gi|1008278581|gb|AMQ94432.1|	galactose-1-phosphate uridylyltransferase [Aggregatibacter actinomycetemcomitans]	40 kDa	1	1	0	0	2	0
gi|1008278617|gb|AMQ94468.1|	hypothetical protein ACT75_08015 [Aggregatibacter actinomycetemcomitans]	31 kDa	2	1	0	0	0	0
gi|1008278682|gb|AMQ94533.1|	hypothetical protein ACT75_08365 [Aggregatibacter actinomycetemcomitans]	13 kDa	2	2	1	1	1	1
gi|1008278706|gb|AMQ94557.1|	hypothetical protein ACT75_08490 [Aggregatibacter actinomycetemcomitans]	29 kDa	3	1	0	0	1	0
gi|1008278813|gb|AMQ94664.1|	hypothetical protein ACT75_09125 [Aggregatibacter actinomycetemcomitans]	34 kDa	1	1	0	2	2	2
gi|1008278858|gb|AMQ94709.1|	sodium:proton antiporter [Aggregatibacter actinomycetemcomitans]	47 kDa	0	2	2	1	1	1
gi|1008278873|gb|AMQ94724.1|	Holliday junction ATP-dependent DNA helicase RuvA [Aggregatibacter actinomycetemcomitans]	23 kDa	3	1	1	1	0	1
gi|1008278894|gb|AMQ94745.1|	hypothetical protein ACT75_09585 [Aggregatibacter actinomycetemcomitans]	21 kDa	2	0	0	1	1	0
gi|1008278967|gb|AMQ94818.1|	MBL fold metallo-hydrolase [Aggregatibacter actinomycetemcomitans]	24 kDa	2	2	0	1	0	0
gi|1008278972|gb|AMQ94823.1|	hypothetical protein ACT75_09985 [Aggregatibacter actinomycetemcomitans]	13 kDa	0	0	0	1	2	0
gi|1008278993|gb|AMQ94844.1|	formate dehydrogenase family accessory protein FdhD [Aggregatibacter actinomycetemcomitans]	30 kDa	1	1	0	3	1	2
gi|1008279051|gb|AMQ94902.1|	bifunctional biotin operon repressor/biotin--[acetyl-CoA-carboxylase] ligase [Aggregatibacter actinomycetemcomitans]	35 kDa	0	1	1	2	3	2
gi|1008279084|gb|AMQ94935.1|	hypothetical protein ACT75_10605 [Aggregatibacter actinomycetemcomitans]	30 kDa	0	1	1	3	3	4
gi|1008279186|gb|AMQ95037.1|	hypothetical protein ACT75_11160 [Aggregatibacter actinomycetemcomitans]	21 kDa	2	1	1	0	1	0
gi|1008279200|gb|AMQ95051.1|	peptide ABC transporter substrate-binding protein [Aggregatibacter actinomycetemcomitans]	38 kDa	2	0	0	0	0	0
gi|1008279208|gb|AMQ95059.1|	starvation protein B [Aggregatibacter actinomycetemcomitans]	17 kDa	1	2	1	0	0	0
gi|1008279272|gb|AMQ95123.1|	penicillin-binding protein 1C [Aggregatibacter actinomycetemcomitans]	89 kDa	1	1	1	1	2	0
gi|1008956415|gb|KYK72476.1|	NTP binding protein, contains STAS domain [Aggregatibacter actinomycetemcomitans serotype e str. SA3096]	14 kDa	1	2	1	1	1	1
gi|1008957172|gb|KYK73154.1|	3-ketoacyl-ACP reductase [Aggregatibacter actinomycetemcomitans serotype e str. SA3096]	26 kDa	0	0	2	0	0	0
gi|1008957190|gb|KYK73172.1|	HAD family hydrolase [Aggregatibacter actinomycetemcomitans serotype e str. SA3096]	27 kDa	0	0	0	0	2	0
gi|1008961333|gb|KYK76951.1|	DNA polymerase III subunit gamma/tau [Aggregatibacter actinomycetemcomitans serotype e str. SA3096]	76 kDa	0	0	0	0	12	0
gi|1008961885|gb|KYK77463.1|	hypothetical protein SA2876_05565, partial [Aggregatibacter actinomycetemcomitans serotype e str. SA2876]	11 kDa	0	0	0	0	3	0
gi|1008964589|gb|KYK79997.1|	TadD [Aggregatibacter actinomycetemcomitans serotype e str. SC936]	28 kDa	7	0	0	0	0	0
gi|1008965228|gb|KYK80608.1|	arginine transporter permease subunit ArtQ [Aggregatibacter actinomycetemcomitans serotype e str. SA2876]	24 kDa	0	1	0	1	2	0
gi|1008965518|gb|KYK80889.1|	hypothetical protein SC936_05815 [Aggregatibacter actinomycetemcomitans serotype e str. SC936]	17 kDa	0	0	2	0	1	0
gi|1008967018|gb|KYK82299.1|	UDP-phosphate alpha-N-acetylglucosaminyl 1-phosphate transferase [Aggregatibacter actinomycetemcomitans serotype e str. SC936]	40 kDa	2	1	0	1	0	1
gi|1008969694|gb|KYK84156.1|	formyltetrahydrofolate deformylase, partial [Aggregatibacter actinomycetemcomitans serotype d str. SA508]	33 kDa	0	0	0	2	1	1
gi|1008971367|gb|KYK85475.1|	inositol monophosphatase, partial [Aggregatibacter actinomycetemcomitans serotype d str. SA2200]	17 kDa	0	0	0	7	5	0
gi|347991732|gb|EGY33195.1|	malic enzyme [Aggregatibacter actinomycetemcomitans serotype e str. SC1083]	16 kDa	0	4	0	0	0	0
gi|359755553|gb|EHK89717.1|	putative type III restriction enzyme [Aggregatibacter actinomycetemcomitans RhAA1]	102 kDa	0	14	0	0	0	0
gi|359756037|gb|EHK90196.1|	N5-glutamine S-adenosyl-L-methionine-dependent methyltransferase [Aggregatibacter actinomycetemcomitans RhAA1]	37 kDa	0	0	0	2	1	0
gi|359756826|gb|EHK90983.1|	hypothetical protein RHAA1_04281 [Aggregatibacter actinomycetemcomitans RhAA1]	27 kDa	0	0	0	3	0	0
gi|429150877|gb|EKX93770.1|	ADP compounds hydrolase NudE [Aggregatibacter actinomycetemcomitans Y4]	22 kDa	0	1	2	1	1	1
gi|491731395|ref|WP_005567567.1|	arsenate reductase (glutaredoxin) [Aggregatibacter actinomycetemcomitans]	13 kDa	3	0	0	0	0	0
gi|757650990|ref|WP_042889788.1|	single-stranded DNA-binding protein [Aggregatibacter actinomycetemcomitans]	18 kDa	0	0	0	4	0	0
gi|908384845|gb|KND85792.1|	hypothetical protein H5P1_0201660, partial [Aggregatibacter actinomycetemcomitans serotype a str. H5P1]	38 kDa	0	0	0	7	0	0
gi|928588988|dbj|BAS49379.1|	FdnI protein [Aggregatibacter actinomycetemcomitans NUM4039]	27 kDa	1	1	1	2	1	1
gi|1008275271|gb|AMQ91123.1|	molecular chaperone GroES [Aggregatibacter actinomycetemcomitans]	10 kDa	4	4	3	3	3	4
gi|1008275283|gb|AMQ91135.1|	orotate phosphoribosyltransferase [Aggregatibacter actinomycetemcomitans]	24 kDa	6	5	5	5	4	4
gi|1008275284|gb|AMQ91136.1|	molecular chaperone DjlA [Aggregatibacter actinomycetemcomitans]	33 kDa	7	7	8	10	8	9
gi|1008275291|gb|AMQ91143.1|	iron transporter [Aggregatibacter actinomycetemcomitans]	11 kDa	5	5	3	2	3	2
gi|1008275292|gb|AMQ91144.1|	murein transglycosylase [Aggregatibacter actinomycetemcomitans]	40 kDa	7	7	7	8	8	7
gi|1008275293|gb|AMQ91145.1|	hypothetical protein ACT74_00190 [Aggregatibacter actinomycetemcomitans]	22 kDa	5	5	3	4	4	4
gi|1008275296|gb|AMQ91148.1|	Na(+)-translocating NADH-quinone reductase subunit B [Aggregatibacter actinomycetemcomitans]	45 kDa	0	1	2	2	2	2
gi|1008275297|gb|AMQ91149.1|	Na(+)-translocating NADH-quinone reductase subunit C [Aggregatibacter actinomycetemcomitans]	28 kDa	10	13	10	12	12	10
gi|1008275302|gb|AMQ91154.1|	hypothetical protein ACT74_00235 [Aggregatibacter actinomycetemcomitans]	9 kDa	2	2	2	2	2	2
gi|1008275304|gb|AMQ91156.1|	enolase [Aggregatibacter actinomycetemcomitans]	46 kDa	16	15	16	16	15	16
gi|1008275309|gb|AMQ91161.1|	UTP--glucose-1-phosphate uridylyltransferase [Aggregatibacter actinomycetemcomitans]	32 kDa	10	6	5	7	5	5
gi|1008275318|gb|AMQ91170.1|	cell envelope protein SmpA [Aggregatibacter actinomycetemcomitans]	16 kDa	0	2	1	2	1	1
gi|1008275319|gb|AMQ91171.1|	two-component system response regulator [Aggregatibacter actinomycetemcomitans]	26 kDa	10	10	8	9	10	10
gi|1008275320|gb|AMQ91172.1|	histidine kinase [Aggregatibacter actinomycetemcomitans]	53 kDa	10	8	8	11	12	9
gi|1008275321|gb|AMQ91173.1|	sodium:glutamate symporter [Aggregatibacter actinomycetemcomitans]	43 kDa	1	2	1	3	1	1
gi|1008275335|gb|AMQ91187.1|	alpha/beta hydrolase [Aggregatibacter actinomycetemcomitans]	38 kDa	13	9	3	0	4	5
gi|1008275338|gb|AMQ91190.1|	DNA-binding protein [Aggregatibacter actinomycetemcomitans]	9 kDa	10	9	9	10	9	9
gi|1008275343|gb|AMQ91195.1|	exopolyphosphatase [Aggregatibacter actinomycetemcomitans]	59 kDa	3	5	7	8	9	8
gi|1008275346|gb|AMQ91198.1|	two-component system response regulator [Aggregatibacter actinomycetemcomitans]	23 kDa	6	7	7	10	9	9
gi|1008275364|gb|AMQ91216.1|	sugar ABC transporter substrate-binding protein [Aggregatibacter actinomycetemcomitans]	33 kDa	14	10	8	7	8	10
gi|1008275367|gb|AMQ91219.1|	DNA gyrase subunit B [Aggregatibacter actinomycetemcomitans]	90 kDa	22	22	24	25	24	23
gi|1008275370|gb|AMQ91222.1|	diaminopimelate decarboxylase [Aggregatibacter actinomycetemcomitans]	46 kDa	1	1	2	1	1	2
gi|1008275371|gb|AMQ91223.1|	hypothetical protein ACT74_00610 [Aggregatibacter actinomycetemcomitans]	23 kDa	5	7	6	6	6	7
gi|1008275381|gb|AMQ91233.1|	RNA polymerase subunit sigma [Aggregatibacter actinomycetemcomitans]	22 kDa	5	4	5	6	6	4
gi|1008275386|gb|AMQ91238.1|	translation elongation factor [Aggregatibacter actinomycetemcomitans]	70 kDa	4	4	3	5	5	6
gi|1008275407|gb|AMQ91259.1|	phosphoheptose isomerase [Aggregatibacter actinomycetemcomitans]	21 kDa	9	10	8	11	10	8
gi|1008275413|gb|AMQ91265.1|	division/cell wall cluster transcriptional repressor MraZ [Aggregatibacter actinomycetemcomitans]	17 kDa	7	7	3	5	5	4
gi|1008275418|gb|AMQ91270.1|	UDP-N-acetylmuramoyl-tripeptide--D-alanyl-D-alanine ligase [Aggregatibacter actinomycetemcomitans]	50 kDa	9	9	7	10	10	9
gi|1008275419|gb|AMQ91271.1|	phospho-N-acetylmuramoyl-pentapeptide-transferase [Aggregatibacter actinomycetemcomitans]	40 kDa	1	1	2	2	1	1
gi|1008275426|gb|AMQ91278.1|	cell division protein FtsA [Aggregatibacter actinomycetemcomitans]	46 kDa	13	16	14	16	16	14
gi|1008275428|gb|AMQ91280.1|	UDP-3-O-[3-hydroxymyristoyl] N-acetylglucosamine deacetylase [Aggregatibacter actinomycetemcomitans]	34 kDa	3	3	0	3	4	2
gi|1008275429|gb|AMQ91281.1|	chorismate mutase [Aggregatibacter actinomycetemcomitans]	44 kDa	2	3	1	4	4	3
gi|1008275439|gb|AMQ91291.1|	ATPase [Aggregatibacter actinomycetemcomitans]	47 kDa	7	8	9	12	12	10
gi|1008275445|gb|AMQ91297.1|	fumarate reductase [Aggregatibacter actinomycetemcomitans]	66 kDa	11	14	12	15	12	15
gi|1008275464|gb|AMQ91316.1|	DNA repair protein RecN [Aggregatibacter actinomycetemcomitans]	62 kDa	3	4	3	5	4	3
gi|1008275477|gb|AMQ91329.1|	disulfide bond formation protein DsbB [Aggregatibacter actinomycetemcomitans]	56 kDa	20	20	18	21	22	19
gi|1008275478|gb|AMQ91330.1|	hypothetical protein ACT74_01190 [Aggregatibacter actinomycetemcomitans]	51 kDa	2	2	1	3	2	2
gi|1008275481|gb|AMQ91333.1|	citrate lyase subunit beta [Aggregatibacter actinomycetemcomitans]	32 kDa	11	11	10	11	10	11
gi|1008275482|gb|AMQ91334.1|	citrate lyase subunit gamma [Aggregatibacter actinomycetemcomitans]	10 kDa	4	2	0	1	1	3
gi|1008275484|gb|AMQ91336.1|	magnesium transporter [Aggregatibacter actinomycetemcomitans]	34 kDa	5	3	3	4	3	4
gi|1008275493|gb|AMQ91345.1|	2Fe-2S ferredoxin [Aggregatibacter actinomycetemcomitans]	12 kDa	3	4	2	3	2	4
gi|1008275497|gb|AMQ91349.1|	scaffolding protein [Aggregatibacter actinomycetemcomitans]	14 kDa	7	6	4	4	4	5
gi|1008275498|gb|AMQ91350.1|	cysteine desulfurase IscS [Aggregatibacter actinomycetemcomitans]	45 kDa	22	22	20	23	23	23
gi|1008275499|gb|AMQ91351.1|	transcriptional regulator [Aggregatibacter actinomycetemcomitans]	17 kDa	3	2	1	3	3	2
gi|1008275504|gb|AMQ91356.1|	iron ABC transporter permease [Aggregatibacter actinomycetemcomitans]	75 kDa	3	1	4	2	2	3
gi|1008275506|gb|AMQ91358.1|	hypothetical protein ACT74_01330 [Aggregatibacter actinomycetemcomitans]	38 kDa	12	10	10	12	11	11
gi|1008275508|gb|AMQ91360.1|	deoxycytidine triphosphate deaminase [Aggregatibacter actinomycetemcomitans]	21 kDa	2	1	1	3	2	3
gi|1008275509|gb|AMQ91361.1|	hypothetical protein ACT74_01345 [Aggregatibacter actinomycetemcomitans]	46 kDa	7	4	7	7	7	6
gi|1008275517|gb|AMQ91369.1|	ribonuclease G [Aggregatibacter actinomycetemcomitans]	56 kDa	13	11	9	14	13	12
gi|1008275523|gb|AMQ91375.1|	hypothetical protein ACT74_01420 [Aggregatibacter actinomycetemcomitans]	11 kDa	1	3	3	3	3	3
gi|1008275525|gb|AMQ91377.1|	transcriptional regulator [Aggregatibacter actinomycetemcomitans]	9 kDa	4	2	3	3	3	4
gi|1008275526|gb|AMQ91378.1|	MazF family transcriptional regulator [Aggregatibacter actinomycetemcomitans]	13 kDa	5	4	3	3	3	2
gi|1008275528|gb|AMQ91380.1|	cytochrome C oxidase subunit I [Aggregatibacter actinomycetemcomitans]	25 kDa	3	4	3	4	4	4
gi|1008275529|gb|AMQ91381.1|	cytolethal distending toxin subunit CdtB [Aggregatibacter actinomycetemcomitans]	32 kDa	9	7	4	8	8	5
gi|1008275534|gb|AMQ91386.1|	CDP-diacylglycerol--glycerol-3-phosphate 3-phosphatidyltransferase [Aggregatibacter actinomycetemcomitans]	21 kDa	2	2	2	2	2	2
gi|1008275536|gb|AMQ91388.1|	hypothetical protein ACT74_01500 [Aggregatibacter actinomycetemcomitans]	39 kDa	23	23	22	22	22	24
gi|1008275542|gb|AMQ91394.1|	hypothetical protein ACT74_01540 [Aggregatibacter actinomycetemcomitans]	15 kDa	8	8	9	8	8	9
gi|1008275548|gb|AMQ91400.1|	septum site-determining protein MinC [Aggregatibacter actinomycetemcomitans]	24 kDa	2	3	0	2	2	1
gi|1008275560|gb|AMQ91412.1|	peptide ABC transporter ATP-binding protein [Aggregatibacter actinomycetemcomitans]	40 kDa	2	2	3	4	2	3
gi|1008275566|gb|AMQ91418.1|	transcriptional regulator [Aggregatibacter actinomycetemcomitans]	36 kDa	5	4	4	9	4	4
gi|1008275567|gb|AMQ91419.1|	RNA-binding protein [Aggregatibacter actinomycetemcomitans]	11 kDa	7	5	4	5	5	5
gi|1008275572|gb|AMQ91424.1|	hypothetical protein ACT74_01720 [Aggregatibacter actinomycetemcomitans]	68 kDa	5	8	5	7	6	8
gi|1008275574|gb|AMQ91426.1|	glycosyl transferase family 2 [Aggregatibacter actinomycetemcomitans]	35 kDa	2	2	2	2	2	2
gi|1008275582|gb|AMQ91434.1|	PTS glucose transporter subunit IIA [Aggregatibacter actinomycetemcomitans]	18 kDa	6	6	5	7	7	7
gi|1008275594|gb|AMQ91446.1|	replicative DNA helicase [Aggregatibacter actinomycetemcomitans]	52 kDa	6	10	6	4	7	10
gi|1008275595|gb|AMQ91447.1|	alanine racemase [Aggregatibacter actinomycetemcomitans]	39 kDa	5	4	3	5	5	3
gi|1008275597|gb|AMQ91449.1|	6,7-dimethyl-8-ribityllumazine synthase [Aggregatibacter actinomycetemcomitans]	17 kDa	7	7	5	8	8	7
gi|1008275605|gb|AMQ91457.1|	ribonucleotide-diphosphate reductase subunit beta [Aggregatibacter actinomycetemcomitans]	43 kDa	8	9	9	9	7	9
gi|1008275615|gb|AMQ91467.1|	maltose/maltodextrin transporter ATP-binding protein [Aggregatibacter actinomycetemcomitans]	41 kDa	6	4	4	6	6	6
gi|1008275619|gb|AMQ91471.1|	molybdopterin molybdenumtransferase [Aggregatibacter actinomycetemcomitans]	44 kDa	5	3	0	4	3	3
gi|1008275624|gb|AMQ91476.1|	riboflavin synthase subunit alpha [Aggregatibacter actinomycetemcomitans]	23 kDa	3	2	1	2	1	2
gi|1008275633|gb|AMQ91485.1|	3-keto-L-gulonate-6-phosphate decarboxylase [Aggregatibacter actinomycetemcomitans]	24 kDa	6	5	3	4	4	5
gi|1008275636|gb|AMQ91488.1|	ascorbate 6-phosphate lactonase [Aggregatibacter actinomycetemcomitans]	42 kDa	6	6	5	8	8	6
gi|1008275646|gb|AMQ91498.1|	fumarate hydratase [Aggregatibacter actinomycetemcomitans]	50 kDa	19	15	16	22	19	17
gi|1008275649|gb|AMQ91501.1|	hypothetical protein ACT74_02150 [Aggregatibacter actinomycetemcomitans]	34 kDa	6	3	2	6	4	5
gi|1008275654|gb|AMQ91506.1|	DNA starvation/stationary phase protection protein [Aggregatibacter actinomycetemcomitans]	18 kDa	11	12	11	9	9	10
gi|1008275656|gb|AMQ91508.1|	enoyl-ACP reductase [Aggregatibacter actinomycetemcomitans]	28 kDa	5	4	5	6	5	5
gi|1008275662|gb|AMQ91514.1|	protein-disulfide isomerase [Aggregatibacter actinomycetemcomitans]	25 kDa	8	8	6	6	5	7
gi|1008275666|gb|AMQ91518.1|	hypothetical protein ACT74_02240 [Aggregatibacter actinomycetemcomitans]	26 kDa	7	6	2	3	3	6
gi|1008275676|gb|AMQ91528.1|	LPS export ABC transporter permease LptG [Aggregatibacter actinomycetemcomitans]	40 kDa	2	3	1	2	3	2
gi|1008275682|gb|AMQ91534.1|	transcriptional regulator [Aggregatibacter actinomycetemcomitans]	29 kDa	11	12	11	12	13	15
gi|1008275685|gb|AMQ91537.1|	peptidase [Aggregatibacter actinomycetemcomitans]	36 kDa	8	8	5	9	8	7
gi|1008275687|gb|AMQ91539.1|	NrdR family transcriptional regulator [Aggregatibacter actinomycetemcomitans]	17 kDa	4	4	3	3	3	2
gi|1008275689|gb|AMQ91541.1|	transcriptional regulator [Aggregatibacter actinomycetemcomitans]	35 kDa	7	8	6	10	10	8
gi|1008275691|gb|AMQ91543.1|	hypothetical protein ACT74_02375 [Aggregatibacter actinomycetemcomitans]	28 kDa	2	3	3	1	2	1
gi|1008275701|gb|AMQ91553.1|	endonuclease III [Aggregatibacter actinomycetemcomitans]	23 kDa	4	2	3	5	2	4
gi|1008275723|gb|AMQ91575.1|	peptide chain release factor 3 [Aggregatibacter actinomycetemcomitans]	59 kDa	9	7	4	10	8	7
gi|1008275730|gb|AMQ91582.1|	type I-C CRISPR-associated endonuclease Cas1 [Aggregatibacter actinomycetemcomitans]	38 kDa	2	2	3	0	2	2
gi|1008275735|gb|AMQ91587.1|	biotin synthase [Aggregatibacter actinomycetemcomitans]	37 kDa	12	12	10	12	11	11
gi|1008275736|gb|AMQ91588.1|	serine peptidase [Aggregatibacter actinomycetemcomitans]	49 kDa	19	19	17	19	17	18
gi|1008275737|gb|AMQ91589.1|	hypothetical protein ACT74_02625 [Aggregatibacter actinomycetemcomitans]	16 kDa	3	2	4	2	3	4
gi|1008275740|gb|AMQ91592.1|	hypothetical protein ACT74_02640 [Aggregatibacter actinomycetemcomitans]	12 kDa	3	3	3	2	2	2
gi|1008275746|gb|AMQ91598.1|	adenylate kinase [Aggregatibacter actinomycetemcomitans]	23 kDa	13	14	12	12	12	12
gi|1008275753|gb|AMQ91605.1|	pyridoxamine kinase [Aggregatibacter actinomycetemcomitans]	31 kDa	11	10	8	9	10	7
gi|1008275755|gb|AMQ91607.1|	5-hydroxyisourate hydrolase [Aggregatibacter actinomycetemcomitans]	16 kDa	7	8	7	7	7	7
gi|1008275783|gb|AMQ91635.1|	transcriptional regulator [Aggregatibacter actinomycetemcomitans]	27 kDa	4	4	3	4	3	3
gi|1008275785|gb|AMQ91637.1|	pyridine nucleotide transhydrogenase [Aggregatibacter actinomycetemcomitans]	50 kDa	9	9	8	9	9	9
gi|1008275787|gb|AMQ91639.1|	ABC transporter ATP-binding protein [Aggregatibacter actinomycetemcomitans]	36 kDa	3	2	1	2	3	2
gi|1008275801|gb|AMQ91653.1|	acetate kinase [Aggregatibacter actinomycetemcomitans]	44 kDa	20	21	20	21	19	20
gi|1008275813|gb|AMQ91665.1|	LysR family transcriptional regulator [Aggregatibacter actinomycetemcomitans]	36 kDa	4	6	3	6	5	6
gi|1008275816|gb|AMQ91668.1|	transcriptional regulator [Aggregatibacter actinomycetemcomitans]	37 kDa	7	5	3	4	7	6
gi|1008275823|gb|AMQ91675.1|	peptide methionine sulfoxide reductase [Aggregatibacter actinomycetemcomitans]	40 kDa	10	8	7	8	8	7
gi|1008275840|gb|AMQ91692.1|	50S ribosomal protein L20 [Aggregatibacter actinomycetemcomitans]	13 kDa	6	7	6	6	6	6
gi|1008275846|gb|AMQ91698.1|	transcriptional regulator [Aggregatibacter actinomycetemcomitans]	27 kDa	3	3	3	2	3	3
gi|1008275852|gb|AMQ91704.1|	phosphoglycerate mutase [Aggregatibacter actinomycetemcomitans]	24 kDa	4	4	3	3	3	3
gi|1008275869|gb|AMQ91721.1|	glucose-1-phosphate adenylyltransferase [Aggregatibacter actinomycetemcomitans]	49 kDa	6	6	8	8	6	9
gi|1008275872|gb|AMQ91724.1|	alpha-amylase [Aggregatibacter actinomycetemcomitans]	23 kDa	3	1	2	2	3	2
gi|1008275874|gb|AMQ91726.1|	lipoprotein HlpB [Aggregatibacter actinomycetemcomitans]	22 kDa	10	10	9	9	9	9
gi|1008275877|gb|AMQ91729.1|	2-acyl-glycerophospho-ethanolamine acyltransferase [Aggregatibacter actinomycetemcomitans]	127 kDa	24	23	25	26	24	24
gi|1008275878|gb|AMQ91730.1|	condesin subunit E [Aggregatibacter actinomycetemcomitans]	28 kDa	12	11	11	13	12	12
gi|1008275894|gb|AMQ91746.1|	hemolysin D [Aggregatibacter actinomycetemcomitans]	36 kDa	4	5	5	4	4	5
gi|1008275904|gb|AMQ91756.1|	DoxX subfamily protein [Aggregatibacter actinomycetemcomitans]	15 kDa	4	4	4	2	3	4
gi|1008275907|gb|AMQ91759.1|	integration host factor subunit alpha [Aggregatibacter actinomycetemcomitans]	11 kDa	5	6	6	6	6	6
gi|1008275909|gb|AMQ91761.1|	phenylalanine--tRNA ligase subunit alpha [Aggregatibacter actinomycetemcomitans]	38 kDa	14	13	10	13	12	12
gi|1008275910|gb|AMQ91762.1|	heat-shock protein HtpX [Aggregatibacter actinomycetemcomitans]	32 kDa	5	5	5	6	5	5
gi|1008275911|gb|AMQ91763.1|	arabinose 5-phosphate isomerase [Aggregatibacter actinomycetemcomitans]	34 kDa	7	7	7	7	8	7
gi|1008275913|gb|AMQ91765.1|	anthranilate synthase subunit I [Aggregatibacter actinomycetemcomitans]	58 kDa	7	4	4	7	4	4
gi|1008275915|gb|AMQ91767.1|	hypothetical protein ACT74_03645 [Aggregatibacter actinomycetemcomitans]	15 kDa	0	2	0	2	3	1
gi|1008275918|gb|AMQ91770.1|	indole-3-glycerol phosphate synthase [Aggregatibacter actinomycetemcomitans]	53 kDa	5	5	4	8	8	4
gi|1008275920|gb|AMQ91772.1|	hypothetical protein ACT74_03675 [Aggregatibacter actinomycetemcomitans]	14 kDa	2	3	2	2	2	3
gi|1008275939|gb|AMQ91791.1|	NagC family transcriptional regulator [Aggregatibacter actinomycetemcomitans]	47 kDa	10	10	12	11	9	12
gi|1008275940|gb|AMQ91792.1|	asparagine--tRNA ligase [Aggregatibacter actinomycetemcomitans]	53 kDa	22	23	18	23	21	23
gi|1008275945|gb|AMQ91797.1|	cyclic pyranopterin phosphate synthase MoaA [Aggregatibacter actinomycetemcomitans]	39 kDa	3	4	2	4	2	2
gi|1008275947|gb|AMQ91799.1|	peptidase E [Aggregatibacter actinomycetemcomitans]	26 kDa	5	4	1	1	1	3
gi|1008275951|gb|AMQ91803.1|	MmcQ protein [Aggregatibacter actinomycetemcomitans]	30 kDa	4	1	1	3	1	2
gi|1008275955|gb|AMQ91807.1|	30S ribosomal protein S9 [Aggregatibacter actinomycetemcomitans]	15 kDa	6	5	5	6	6	6
gi|1008275956|gb|AMQ91808.1|	50S ribosomal protein L13 [Aggregatibacter actinomycetemcomitans]	16 kDa	7	8	8	10	9	8
gi|1008275957|gb|AMQ91809.1|	tellurium resistance protein TehB [Aggregatibacter actinomycetemcomitans]	22 kDa	3	3	3	3	2	3
gi|1008275961|gb|AMQ91813.1|	3-hydroxydecanoyl-ACP dehydratase [Aggregatibacter actinomycetemcomitans]	19 kDa	6	4	5	6	6	6
gi|1008275963|gb|AMQ91815.1|	Ter macrodomain organizer matS-binding protein [Aggregatibacter actinomycetemcomitans]	18 kDa	7	5	4	8	5	6
gi|1008275964|gb|AMQ91816.1|	cold-shock protein [Aggregatibacter actinomycetemcomitans]	8 kDa	4	3	2	2	3	3
gi|1008275974|gb|AMQ91826.1|	Na+/H+ antiporter [Aggregatibacter actinomycetemcomitans]	55 kDa	1	2	3	2	2	2
gi|1008275977|gb|AMQ91829.1|	ATP-dependent DNA helicase RecG [Aggregatibacter actinomycetemcomitans]	78 kDa	3	4	3	3	3	4
gi|1008275987|gb|AMQ91839.1|	glmZ(sRNA)-inactivating NTPase [Aggregatibacter actinomycetemcomitans]	32 kDa	12	11	8	13	11	11
gi|1008275988|gb|AMQ91840.1|	PTS sugar transporter subunit IIA [Aggregatibacter actinomycetemcomitans]	19 kDa	2	0	0	2	2	2
gi|1008275991|gb|AMQ91843.1|	LPS export ABC transporter periplasmic protein LptC [Aggregatibacter actinomycetemcomitans]	21 kDa	2	2	1	1	1	2
gi|1008276005|gb|AMQ91857.1|	cysteine methyltransferase [Aggregatibacter actinomycetemcomitans]	20 kDa	5	3	4	4	3	5
gi|1008276012|gb|AMQ91864.1|	4-hydroxy-tetrahydrodipicolinate synthase [Aggregatibacter actinomycetemcomitans]	32 kDa	11	10	9	10	8	9
gi|1008276014|gb|AMQ91866.1|	proline/glycine betaine ABC transporter ATP-binding protein [Aggregatibacter actinomycetemcomitans]	31 kDa	6	5	5	5	5	6
gi|1008276023|gb|AMQ91875.1|	protein HflC [Aggregatibacter actinomycetemcomitans]	33 kDa	18	18	18	19	18	17
gi|1008276028|gb|AMQ91880.1|	ribose 5-phosphate isomerase [Aggregatibacter actinomycetemcomitans]	23 kDa	7	7	4	5	5	5
gi|1008276038|gb|AMQ91890.1|	GntR family transcriptional regulator [Aggregatibacter actinomycetemcomitans]	29 kDa	8	9	5	5	5	7
gi|1008276043|gb|AMQ91895.1|	RNA polymerase subunit sigma [Aggregatibacter actinomycetemcomitans]	70 kDa	15	11	8	16	16	12
gi|1008276045|gb|AMQ91897.1|	30S ribosomal protein S21 [Aggregatibacter actinomycetemcomitans]	9 kDa	4	4	4	4	4	4
gi|1008276048|gb|AMQ91900.1|	thymidine kinase [Aggregatibacter actinomycetemcomitans]	22 kDa	4	3	3	3	4	2
gi|1008276052|gb|AMQ91904.1|	cysteine synthase [Aggregatibacter actinomycetemcomitans]	34 kDa	24	24	22	24	24	23
gi|1008276053|gb|AMQ91905.1|	uracil-DNA glycosylase [Aggregatibacter actinomycetemcomitans]	22 kDa	5	4	3	5	5	4
gi|1008276059|gb|AMQ91911.1|	methionine aminopeptidase [Aggregatibacter actinomycetemcomitans]	30 kDa	8	8	4	6	6	7
gi|1008276060|gb|AMQ91912.1|	iron-sulfur cluster insertion protein ErpA [Aggregatibacter actinomycetemcomitans]	12 kDa	3	3	2	2	2	2
gi|1008276068|gb|AMQ91920.1|	ABC transporter ATP-binding protein [Aggregatibacter actinomycetemcomitans]	25 kDa	3	3	2	2	1	2
gi|1008276077|gb|AMQ91929.1|	glutaredoxin [Aggregatibacter actinomycetemcomitans]	12 kDa	5	5	5	5	5	5
gi|1008276081|gb|AMQ91933.1|	peroxidase [Aggregatibacter actinomycetemcomitans]	18 kDa	6	6	7	6	6	6
gi|1008276090|gb|AMQ91942.1|	PTS glucose transporter subunit IIBC [Aggregatibacter actinomycetemcomitans]	52 kDa	5	5	5	5	6	6
gi|1008276091|gb|AMQ91943.1|	hypothetical protein ACT74_04715 [Aggregatibacter actinomycetemcomitans]	38 kDa	24	25	24	24	25	24
gi|1008276095|gb|AMQ91947.1|	hypothetical protein ACT74_04745 [Aggregatibacter actinomycetemcomitans]	32 kDa	5	6	10	6	5	8
gi|1008276097|gb|AMQ91949.1|	DNA topoisomerase IV [Aggregatibacter actinomycetemcomitans]	84 kDa	16	14	16	17	15	15
gi|1008276114|gb|AMQ91966.1|	flavodoxin FldA [Aggregatibacter actinomycetemcomitans]	20 kDa	2	3	1	3	2	2
gi|1008276115|gb|AMQ91967.1|	Fur family transcriptional regulator [Aggregatibacter actinomycetemcomitans]	17 kDa	8	7	6	6	5	6
gi|1008276116|gb|AMQ91968.1|	DNA gyrase subunit A [Aggregatibacter actinomycetemcomitans]	99 kDa	19	18	17	25	21	20
gi|1008276121|gb|AMQ91973.1|	hypothetical protein ACT74_04880 [Aggregatibacter actinomycetemcomitans]	11 kDa	2	2	1	1	2	2
gi|1008276125|gb|AMQ91977.1|	hypothetical protein ACT74_04900 [Aggregatibacter actinomycetemcomitans]	35 kDa	6	6	4	6	5	7
gi|1008276135|gb|AMQ91987.1|	iron-binding protein [Aggregatibacter actinomycetemcomitans]	33 kDa	3	2	1	3	1	2
gi|1008276136|gb|AMQ91988.1|	iron ABC transporter permease [Aggregatibacter actinomycetemcomitans]	33 kDa	3	3	2	4	5	4
gi|1008276139|gb|AMQ91991.1|	acylphosphatase [Aggregatibacter actinomycetemcomitans]	10 kDa	3	3	3	3	3	2
gi|1008276142|gb|AMQ91994.1|	hypothetical protein ACT74_04995 [Aggregatibacter actinomycetemcomitans]	18 kDa	1	1	2	2	1	1
gi|1008276143|gb|AMQ91995.1|	hypothetical protein ACT74_05000 [Aggregatibacter actinomycetemcomitans]	82 kDa	0	2	1	3	2	3
gi|1008276144|gb|AMQ91996.1|	hypothetical protein ACT74_05005 [Aggregatibacter actinomycetemcomitans]	19 kDa	1	3	0	1	3	0
gi|1008276148|gb|AMQ92000.1|	PTS beta-glucoside transporter subunit IIBC [Aggregatibacter actinomycetemcomitans]	42 kDa	3	4	2	3	3	2
gi|1008276149|gb|AMQ92001.1|	PTS mannitol transporter subunit IIB [Aggregatibacter actinomycetemcomitans]	10 kDa	2	2	1	2	1	1
gi|1008276164|gb|AMQ92016.1|	protease [Aggregatibacter actinomycetemcomitans]	34 kDa	16	15	14	16	16	14
gi|1008276172|gb|AMQ92024.1|	hypothetical protein ACT74_05150 [Aggregatibacter actinomycetemcomitans]	21 kDa	6	7	5	7	7	7
gi|1008276177|gb|AMQ92029.1|	thioredoxin reductase [Aggregatibacter actinomycetemcomitans]	34 kDa	11	11	7	11	9	9
gi|1008276185|gb|AMQ92037.1|	phosphatidylglycerophosphatase [Aggregatibacter actinomycetemcomitans]	28 kDa	1	2	1	2	0	2
gi|1008276214|gb|AMQ92066.1|	hypothetical protein ACT74_05370 [Aggregatibacter actinomycetemcomitans]	28 kDa	4	3	2	3	3	4
gi|1008276222|gb|AMQ92074.1|	formate dehydrogenase [Aggregatibacter actinomycetemcomitans]	92 kDa	17	13	13	16	14	11
gi|1008276240|gb|AMQ92092.1|	succinyl-CoA synthetase subunit beta [Aggregatibacter actinomycetemcomitans]	42 kDa	7	11	10	9	9	9
gi|1008276241|gb|AMQ92093.1|	dihydrolipoamide succinyltransferase [Aggregatibacter actinomycetemcomitans]	44 kDa	16	15	14	15	16	15
gi|1008276246|gb|AMQ92098.1|	ABC transporter substrate-binding protein [Aggregatibacter actinomycetemcomitans]	23 kDa	4	4	0	5	0	0
gi|1008276255|gb|AMQ92107.1|	C4-dicarboxylate ABC transporter [Aggregatibacter actinomycetemcomitans]	60 kDa	6	7	7	8	6	6
gi|1008276260|gb|AMQ92112.1|	DNA repair protein RadA [Aggregatibacter actinomycetemcomitans]	50 kDa	8	8	7	9	9	9
gi|1008276262|gb|AMQ92114.1|	phosphate transport regulator [Aggregatibacter actinomycetemcomitans]	26 kDa	10	9	7	10	10	9
gi|1008276264|gb|AMQ92116.1|	hypothetical protein ACT74_05630 [Aggregatibacter actinomycetemcomitans]	23 kDa	7	7	7	7	7	8
gi|1008276266|gb|AMQ92118.1|	outer membrane lipoprotein LolB [Aggregatibacter actinomycetemcomitans]	24 kDa	2	1	1	2	3	3
gi|1008276267|gb|AMQ92119.1|	ribose-phosphate pyrophosphokinase [Aggregatibacter actinomycetemcomitans]	34 kDa	15	16	14	17	16	14
gi|1008276268|gb|AMQ92120.1|	lactate dehydrogenase [Aggregatibacter actinomycetemcomitans]	42 kDa	30	28	28	32	29	29
gi|1008276269|gb|AMQ92121.1|	lactate permease [Aggregatibacter actinomycetemcomitans]	57 kDa	6	6	4	6	5	5
gi|1008276270|gb|AMQ92122.1|	hypothetical protein ACT74_05665 [Aggregatibacter actinomycetemcomitans]	13 kDa	3	3	2	2	2	3
gi|1008276274|gb|AMQ92126.1|	sodium:proton antiporter [Aggregatibacter actinomycetemcomitans]	31 kDa	1	2	0	1	2	2
gi|1008276298|gb|AMQ92150.1|	hypothetical protein ACT74_05815 [Aggregatibacter actinomycetemcomitans]	49 kDa	3	3	2	3	3	3
gi|1008276301|gb|AMQ92153.1|	Fe-S cluster assembly protein HesB [Aggregatibacter actinomycetemcomitans]	31 kDa	3	3	3	3	2	3
gi|1008276304|gb|AMQ92156.1|	myo-inosose-2 dehydratase [Aggregatibacter actinomycetemcomitans]	34 kDa	8	5	5	6	5	5
gi|1008276306|gb|AMQ92158.1|	mannitol-1-phosphate 5-dehydrogenase [Aggregatibacter actinomycetemcomitans]	42 kDa	4	4	2	4	4	3
gi|1008276307|gb|AMQ92159.1|	PTS mannitol transporter subunit IICBA [Aggregatibacter actinomycetemcomitans]	67 kDa	16	15	14	16	16	15
gi|1008276322|gb|AMQ92174.1|	hypothetical protein ACT74_05960 [Aggregatibacter actinomycetemcomitans]	17 kDa	10	8	6	8	8	7
gi|1008276323|gb|AMQ92175.1|	translocation protein TolB [Aggregatibacter actinomycetemcomitans]	45 kDa	10	9	10	8	4	7
gi|1008276325|gb|AMQ92177.1|	protein TolR [Aggregatibacter actinomycetemcomitans]	15 kDa	3	3	2	4	3	4
gi|1008276326|gb|AMQ92178.1|	protein TolQ [Aggregatibacter actinomycetemcomitans]	26 kDa	5	5	6	8	8	7
gi|1008276327|gb|AMQ92179.1|	hypothetical protein ACT74_05985 [Aggregatibacter actinomycetemcomitans]	15 kDa	2	1	1	2	1	1
gi|1008276329|gb|AMQ92181.1|	cytochrome d ubiquinol oxidase subunit 2 [Aggregatibacter actinomycetemcomitans]	42 kDa	1	2	2	2	2	2
gi|1008276330|gb|AMQ92182.1|	cytochrome d terminal oxidase subunit 1 [Aggregatibacter actinomycetemcomitans]	58 kDa	10	10	9	12	10	10
gi|1008276332|gb|AMQ92184.1|	ATP-dependent DNA helicase RuvB [Aggregatibacter actinomycetemcomitans]	37 kDa	10	8	8	11	9	10
gi|1008276334|gb|AMQ92186.1|	Holliday junction resolvase [Aggregatibacter actinomycetemcomitans]	21 kDa	3	3	2	3	3	2
gi|1008276342|gb|AMQ92194.1|	beta-carotene 15,15'-monooxygenase [Aggregatibacter actinomycetemcomitans]	97 kDa	3	2	2	3	2	2
gi|1008276343|gb|AMQ92195.1|	glycerol-3-phosphate transporter [Aggregatibacter actinomycetemcomitans]	49 kDa	3	3	3	3	3	3
gi|1008276348|gb|AMQ92200.1|	(dimethylallyl)adenosine tRNA methylthiotransferase [Aggregatibacter actinomycetemcomitans]	54 kDa	2	4	2	2	2	2
gi|1008276353|gb|AMQ92205.1|	50S ribosomal protein L27 [Aggregatibacter actinomycetemcomitans]	9 kDa	3	4	2	4	3	2
gi|1008276356|gb|AMQ92208.1|	GTPase Obg [Aggregatibacter actinomycetemcomitans]	43 kDa	9	7	6	11	7	7
gi|1008276368|gb|AMQ92220.1|	ribonuclease E [Aggregatibacter actinomycetemcomitans]	109 kDa	38	38	38	44	42	41
gi|1008276370|gb|AMQ92222.1|	thioredoxin [Aggregatibacter actinomycetemcomitans]	12 kDa	5	5	5	5	5	5
gi|1008276376|gb|AMQ92228.1|	fructose 1,6-bisphosphatase [Aggregatibacter actinomycetemcomitans]	37 kDa	12	13	11	11	12	12
gi|1008276399|gb|AMQ92251.1|	elongation factor P [Aggregatibacter actinomycetemcomitans]	21 kDa	6	6	5	5	6	6
gi|1008276414|gb|AMQ92266.1|	ATP-dependent 6-phosphofructokinase [Aggregatibacter actinomycetemcomitans]	35 kDa	11	11	10	12	11	10
gi|1008276415|gb|AMQ92267.1|	hypothetical protein ACT74_06480 [Aggregatibacter actinomycetemcomitans]	22 kDa	2	2	0	2	3	2
gi|1008276417|gb|AMQ92269.1|	autonomous glycyl radical cofactor GrcA [Aggregatibacter actinomycetemcomitans]	14 kDa	12	11	9	10	10	10
gi|1008276419|gb|AMQ92271.1|	RNA-binding protein [Aggregatibacter actinomycetemcomitans]	26 kDa	3	3	4	2	3	3
gi|1008276420|gb|AMQ92272.1|	GTPase Era [Aggregatibacter actinomycetemcomitans]	35 kDa	10	11	6	10	9	10
gi|1008276423|gb|AMQ92275.1|	ribonuclease P protein component [Aggregatibacter actinomycetemcomitans]	14 kDa	2	2	2	3	2	3
gi|1008276425|gb|AMQ92277.1|	chromosomal replication initiation protein [Aggregatibacter actinomycetemcomitans]	52 kDa	9	11	10	11	12	10
gi|1008276428|gb|AMQ92280.1|	hypothetical protein ACT74_06555 [Aggregatibacter actinomycetemcomitans]	28 kDa	9	9	8	8	7	8
gi|1008276429|gb|AMQ92281.1|	superoxide dismutase [Aggregatibacter actinomycetemcomitans]	20 kDa	9	6	5	8	8	7
gi|1008276442|gb|AMQ92294.1|	hypothetical protein ACT74_06640 [Aggregatibacter actinomycetemcomitans]	36 kDa	3	3	0	3	4	2
gi|1008276444|gb|AMQ92296.1|	thiol:disulfide interchange protein [Aggregatibacter actinomycetemcomitans]	20 kDa	2	2	3	3	2	2
gi|1008276457|gb|AMQ92309.1|	peptidoglycan-binding protein LysM [Aggregatibacter actinomycetemcomitans]	16 kDa	5	5	2	5	5	5
gi|1008276458|gb|AMQ92310.1|	glycerol-3-phosphate acyltransferase [Aggregatibacter actinomycetemcomitans]	22 kDa	1	2	1	2	2	2
gi|1008276462|gb|AMQ92314.1|	sodium:proton antiporter [Aggregatibacter actinomycetemcomitans]	57 kDa	3	4	4	4	3	4
gi|1008276463|gb|AMQ92315.1|	fatty acid metabolism regulator [Aggregatibacter actinomycetemcomitans]	28 kDa	7	7	4	6	7	7
gi|1008276466|gb|AMQ92318.1|	2-succinyl-5-enolpyruvyl-6-hydroxy-3-cyclohexene-1-carboxylate synthase [Aggregatibacter actinomycetemcomitans]	63 kDa	12	9	11	11	11	11
gi|1008276469|gb|AMQ92321.1|	S-adenosylmethionine synthetase [Aggregatibacter actinomycetemcomitans]	42 kDa	13	13	11	14	15	11
gi|1008276471|gb|AMQ92323.1|	serine transporter [Aggregatibacter actinomycetemcomitans]	46 kDa	3	4	3	4	4	4
gi|1008276476|gb|AMQ92328.1|	hypothetical protein ACT74_06810 [Aggregatibacter actinomycetemcomitans]	39 kDa	9	10	9	10	7	8
gi|1008276477|gb|AMQ92329.1|	4-hydroxy-3-methylbut-2-en-1-yl diphosphate synthase [Aggregatibacter actinomycetemcomitans]	40 kDa	10	10	8	8	8	10
gi|1008276478|gb|AMQ92330.1|	histidinol dehydrogenase [Aggregatibacter actinomycetemcomitans]	48 kDa	5	4	2	9	6	5
gi|1008276487|gb|AMQ92339.1|	ATP-dependent Clp protease proteolytic subunit [Aggregatibacter actinomycetemcomitans]	21 kDa	4	4	3	2	3	5
gi|1008276497|gb|AMQ92349.1|	ribonuclease E activity regulator RraA [Aggregatibacter actinomycetemcomitans]	18 kDa	2	2	2	2	2	2
gi|1008276501|gb|AMQ92353.1|	hypoxanthine phosphoribosyltransferase [Aggregatibacter actinomycetemcomitans]	20 kDa	3	5	4	3	4	5
gi|1008276505|gb|AMQ92357.1|	DEAD/DEAH box helicase [Aggregatibacter actinomycetemcomitans]	68 kDa	25	27	25	30	28	27
gi|1008276506|gb|AMQ92358.1|	lipoprotein NlpI-like protein [Aggregatibacter actinomycetemcomitans]	35 kDa	2	1	1	2	3	2
gi|1008276516|gb|AMQ92368.1|	hypothetical protein ACT74_07040 [Aggregatibacter actinomycetemcomitans]	21 kDa	3	3	1	4	3	3
gi|1008276519|gb|AMQ92371.1|	ribosomal protein L11 methyltransferase [Aggregatibacter actinomycetemcomitans]	32 kDa	3	3	2	4	3	3
gi|1008276524|gb|AMQ92376.1|	hypothetical protein ACT74_07080 [Aggregatibacter actinomycetemcomitans]	27 kDa	7	6	7	8	8	8
gi|1008276532|gb|AMQ92384.1|	triosephosphate isomerase [Aggregatibacter actinomycetemcomitans]	27 kDa	8	9	8	8	8	9
gi|1008276535|gb|AMQ92387.1|	hypothetical protein ACT74_07135 [Aggregatibacter actinomycetemcomitans]	17 kDa	3	3	4	2	3	3
gi|1008276555|gb|AMQ92407.1|	long-chain fatty acid--CoA ligase [Aggregatibacter actinomycetemcomitans]	68 kDa	4	3	4	7	4	3
gi|1008276561|gb|AMQ92413.1|	peptidylprolyl isomerase [Aggregatibacter actinomycetemcomitans]	19 kDa	4	3	1	3	3	2
gi|1008276562|gb|AMQ92414.1|	lipoyl synthase [Aggregatibacter actinomycetemcomitans]	36 kDa	6	8	7	11	8	10
gi|1008276565|gb|AMQ92417.1|	D-alanyl-D-alanine carboxypeptidase [Aggregatibacter actinomycetemcomitans]	44 kDa	14	13	12	15	15	14
gi|1008276571|gb|AMQ92423.1|	transcription termination factor Rho [Aggregatibacter actinomycetemcomitans]	47 kDa	22	24	18	19	18	20
gi|1008276573|gb|AMQ92425.1|	acyl carrier protein [Aggregatibacter actinomycetemcomitans]	9 kDa	3	3	3	3	3	3
gi|1008276577|gb|AMQ92429.1|	phosphate acyltransferase [Aggregatibacter actinomycetemcomitans]	37 kDa	2	2	6	5	5	4
gi|1008276586|gb|AMQ92438.1|	peptidylprolyl isomerase [Aggregatibacter actinomycetemcomitans]	23 kDa	5	5	3	4	4	5
gi|1008276593|gb|AMQ92445.1|	hypothetical protein ACT74_07455 [Aggregatibacter actinomycetemcomitans]	50 kDa	2	1	2	5	3	4
gi|1008276594|gb|AMQ92446.1|	hypothetical protein ACT74_07460 [Aggregatibacter actinomycetemcomitans]	20 kDa	3	3	3	3	3	4
gi|1008276599|gb|AMQ92451.1|	transcriptional regulator [Aggregatibacter actinomycetemcomitans]	13 kDa	3	1	1	1	1	2
gi|1008276600|gb|AMQ92452.1|	DeoR family transcriptional regulator [Aggregatibacter actinomycetemcomitans]	28 kDa	2	3	2	2	1	2
gi|1008276613|gb|AMQ92465.1|	hypothetical protein ACT74_07565 [Aggregatibacter actinomycetemcomitans]	10 kDa	3	3	1	2	3	2
gi|1008276614|gb|AMQ92466.1|	molybdenum cofactor guanylyltransferase [Aggregatibacter actinomycetemcomitans]	21 kDa	1	2	2	2	2	2
gi|1008276625|gb|AMQ92477.1|	transcription antiterminator NusG [Aggregatibacter actinomycetemcomitans]	21 kDa	7	6	5	7	7	7
gi|1008276626|gb|AMQ92478.1|	50S ribosomal protein L11 [Aggregatibacter actinomycetemcomitans]	15 kDa	6	4	4	4	5	5
gi|1008276628|gb|AMQ92480.1|	50S ribosomal protein L10 [Aggregatibacter actinomycetemcomitans]	18 kDa	9	9	8	7	6	8
gi|1008276629|gb|AMQ92481.1|	50S ribosomal protein L7/L12 [Aggregatibacter actinomycetemcomitans]	12 kDa	9	8	7	6	6	7
gi|1008276631|gb|AMQ92483.1|	DNA-directed RNA polymerase subunit beta' [Aggregatibacter actinomycetemcomitans]	158 kDa	60	59	57	75	65	62
gi|1008276632|gb|AMQ92484.1|	30S ribosomal protein S17 [Aggregatibacter actinomycetemcomitans]	10 kDa	3	3	3	3	3	3
gi|1008276633|gb|AMQ92485.1|	50S ribosomal protein L29 [Aggregatibacter actinomycetemcomitans]	7 kDa	2	2	1	2	2	2
gi|1008276634|gb|AMQ92486.1|	50S ribosomal protein L16 [Aggregatibacter actinomycetemcomitans]	15 kDa	6	6	5	5	6	5
gi|1008276635|gb|AMQ92487.1|	30S ribosomal protein S3 [Aggregatibacter actinomycetemcomitans]	26 kDa	9	9	6	10	9	7
gi|1008276636|gb|AMQ92488.1|	50S ribosomal protein L22 [Aggregatibacter actinomycetemcomitans]	12 kDa	9	9	8	9	8	8
gi|1008276637|gb|AMQ92489.1|	30S ribosomal protein S19 [Aggregatibacter actinomycetemcomitans]	10 kDa	4	4	4	4	4	4
gi|1008276642|gb|AMQ92494.1|	30S ribosomal protein S10 [Aggregatibacter actinomycetemcomitans]	12 kDa	6	6	6	4	5	6
gi|1008276652|gb|AMQ92504.1|	aspartate--ammonia ligase [Aggregatibacter actinomycetemcomitans]	38 kDa	6	8	7	7	9	7
gi|1008276654|gb|AMQ92506.1|	uridine phosphorylase [Aggregatibacter actinomycetemcomitans]	27 kDa	5	5	4	4	4	5
gi|1008276664|gb|AMQ92516.1|	RNase E inhibitor protein [Aggregatibacter actinomycetemcomitans]	17 kDa	5	3	3	4	2	3
gi|1008276665|gb|AMQ92517.1|	hypothetical protein ACT74_07840 [Aggregatibacter actinomycetemcomitans]	14 kDa	5	5	5	5	5	5
gi|1008276666|gb|AMQ92518.1|	potassium transporter peripheral membrane component [Aggregatibacter actinomycetemcomitans]	50 kDa	6	4	5	5	6	7
gi|1008276669|gb|AMQ92521.1|	peptide deformylase [Aggregatibacter actinomycetemcomitans]	19 kDa	3	3	2	3	4	2
gi|1008276680|gb|AMQ92532.1|	30S ribosomal protein S11 [Aggregatibacter actinomycetemcomitans]	14 kDa	8	9	6	8	9	7
gi|1008276686|gb|AMQ92538.1|	50S ribosomal protein L18 [Aggregatibacter actinomycetemcomitans]	13 kDa	2	2	2	2	2	2
gi|1008276689|gb|AMQ92541.1|	30S ribosomal protein S14 [Aggregatibacter actinomycetemcomitans]	12 kDa	7	8	7	8	6	6
gi|1008276692|gb|AMQ92544.1|	50S ribosomal protein L14 [Aggregatibacter actinomycetemcomitans]	14 kDa	7	7	6	7	7	7
gi|1008276705|gb|AMQ92557.1|	recombinase XerC [Aggregatibacter actinomycetemcomitans]	34 kDa	0	0	2	3	3	1
gi|1008276706|gb|AMQ92558.1|	excinuclease ABC subunit A [Aggregatibacter actinomycetemcomitans]	15 kDa	8	8	8	8	8	9
gi|1008276710|gb|AMQ92562.1|	acyl carrier protein [Aggregatibacter actinomycetemcomitans]	10 kDa	2	2	1	2	2	2
gi|1008276714|gb|AMQ92566.1|	AMP-binding protein [Aggregatibacter actinomycetemcomitans]	51 kDa	4	3	1	4	3	4
gi|1008276721|gb|AMQ92573.1|	3-oxoacyl-ACP synthase [Aggregatibacter actinomycetemcomitans]	43 kDa	4	2	2	2	2	3
gi|1008276732|gb|AMQ92584.1|	3'(2'),5'-bisphosphate nucleotidase CysQ [Aggregatibacter actinomycetemcomitans]	30 kDa	1	2	0	1	1	3
gi|1008276738|gb|AMQ92590.1|	HAD family hydrolase [Aggregatibacter actinomycetemcomitans]	26 kDa	2	4	2	3	3	4
gi|1008276741|gb|AMQ92593.1|	preprotein translocase subunit TatA [Aggregatibacter actinomycetemcomitans]	8 kDa	3	3	3	3	3	3
gi|1008276757|gb|AMQ92609.1|	energy transducer TonB [Aggregatibacter actinomycetemcomitans]	27 kDa	2	3	3	3	2	3
gi|1008276758|gb|AMQ92610.1|	biopolymer transporter ExbD [Aggregatibacter actinomycetemcomitans]	16 kDa	2	1	1	4	3	2
gi|1008276762|gb|AMQ92614.1|	signal recognition particle [Aggregatibacter actinomycetemcomitans]	51 kDa	13	12	11	16	15	14
gi|1008276763|gb|AMQ92615.1|	S-formylglutathione hydrolase [Aggregatibacter actinomycetemcomitans]	31 kDa	2	2	2	0	2	3
gi|1008276764|gb|AMQ92616.1|	S-(hydroxymethyl)glutathione dehydrogenase [Aggregatibacter actinomycetemcomitans]	40 kDa	7	5	2	6	7	4
gi|1008276767|gb|AMQ92619.1|	lysogenization regulator [Aggregatibacter actinomycetemcomitans]	22 kDa	3	3	2	4	3	3
gi|1008276771|gb|AMQ92623.1|	rRNA methyltransferase [Aggregatibacter actinomycetemcomitans]	33 kDa	2	2	2	2	2	2
gi|1008276772|gb|AMQ92624.1|	diadenosine tetraphosphatase [Aggregatibacter actinomycetemcomitans]	31 kDa	4	3	0	3	3	2
gi|1008276776|gb|AMQ92628.1|	leucine--tRNA ligase [Aggregatibacter actinomycetemcomitans]	98 kDa	11	13	16	19	16	14
gi|1008276778|gb|AMQ92630.1|	DNA polymerase III subunit delta [Aggregatibacter actinomycetemcomitans]	40 kDa	5	5	6	7	6	7
gi|1008276779|gb|AMQ92631.1|	hypothetical protein ACT74_08485 [Aggregatibacter actinomycetemcomitans]	15 kDa	2	5	3	1	2	2
gi|1008276780|gb|AMQ92632.1|	preprotein translocase subunit SecA [Aggregatibacter actinomycetemcomitans]	102 kDa	57	54	54	63	57	57
gi|1008276783|gb|AMQ92635.1|	SoxR protein [Aggregatibacter actinomycetemcomitans]	16 kDa	3	3	3	4	3	4
gi|1008276810|gb|AMQ92662.1|	cyclic AMP receptor protein [Aggregatibacter actinomycetemcomitans]	24 kDa	5	5	4	6	5	6
gi|1008276812|gb|AMQ92664.1|	division inhibitor protein [Aggregatibacter actinomycetemcomitans]	23 kDa	1	2	0	4	3	1
gi|1008276816|gb|AMQ92668.1|	50S ribosomal protein L28 [Aggregatibacter actinomycetemcomitans]	9 kDa	4	4	3	4	4	4
gi|1008276818|gb|AMQ92670.1|	formamidopyrimidine-DNA glycosylase [Aggregatibacter actinomycetemcomitans]	31 kDa	6	6	3	8	8	7
gi|1008276821|gb|AMQ92673.1|	beta-1,4-galactosyltransferase [Aggregatibacter actinomycetemcomitans]	26 kDa	3	4	5	5	4	3
gi|1008276825|gb|AMQ92677.1|	hypothetical protein ACT74_08735 [Aggregatibacter actinomycetemcomitans]	34 kDa	7	7	6	8	7	6
gi|1008276826|gb|AMQ92678.1|	primosomal protein N' [Aggregatibacter actinomycetemcomitans]	82 kDa	2	2	0	2	1	2
gi|1008276831|gb|AMQ92683.1|	magnesium transporter CorA [Aggregatibacter actinomycetemcomitans]	36 kDa	5	5	4	9	5	7
gi|1008276834|gb|AMQ92686.1|	NAD(P)H nitroreductase [Aggregatibacter actinomycetemcomitans]	25 kDa	8	8	5	6	7	6
gi|1008276837|gb|AMQ92689.1|	23S rRNA pseudouridylate synthase [Aggregatibacter actinomycetemcomitans]	37 kDa	4	5	6	7	7	7
gi|1008276840|gb|AMQ92692.1|	cell division protein ZapA [Aggregatibacter actinomycetemcomitans]	12 kDa	5	4	2	4	5	4
gi|1008276843|gb|AMQ92695.1|	30S ribosomal protein S16 [Aggregatibacter actinomycetemcomitans]	9 kDa	3	3	2	3	3	3
gi|1008276846|gb|AMQ92698.1|	50S ribosomal protein L19 [Aggregatibacter actinomycetemcomitans]	13 kDa	6	7	7	8	7	6
gi|1008276848|gb|AMQ92700.1|	rod shape-determining protein MreC [Aggregatibacter actinomycetemcomitans]	39 kDa	3	1	2	3	2	3
gi|1008276849|gb|AMQ92701.1|	rod shape-determining protein MreB [Aggregatibacter actinomycetemcomitans]	38 kDa	19	18	20	19	20	20
gi|1008276852|gb|AMQ92704.1|	glycerol-3-phosphate transporter [Aggregatibacter actinomycetemcomitans]	53 kDa	3	7	7	7	6	5
gi|1008276855|gb|AMQ92707.1|	50S ribosomal protein L9 [Aggregatibacter actinomycetemcomitans]	16 kDa	8	8	8	7	6	8
gi|1008276858|gb|AMQ92710.1|	30S ribosomal protein S6 [Aggregatibacter actinomycetemcomitans]	14 kDa	9	7	7	5	5	6
gi|1008276864|gb|AMQ92716.1|	glycosyl transferase [Aggregatibacter actinomycetemcomitans]	39 kDa	3	2	2	0	2	3
gi|1008276865|gb|AMQ92717.1|	3-deoxy-D-manno-octulosonic acid kinase [Aggregatibacter actinomycetemcomitans]	28 kDa	2	2	1	1	1	2
gi|1008276868|gb|AMQ92720.1|	glycosyltransferase [Aggregatibacter actinomycetemcomitans]	29 kDa	4	5	5	5	5	5
gi|1008276878|gb|AMQ92730.1|	phosphoglycolate phosphatase [Aggregatibacter actinomycetemcomitans]	25 kDa	5	4	4	5	5	4
gi|1008276880|gb|AMQ92732.1|	cell division protein FtsX [Aggregatibacter actinomycetemcomitans]	35 kDa	6	4	4	5	4	3
gi|1008276902|gb|AMQ92754.1|	PTS mannose transporter subunit IIC [Aggregatibacter actinomycetemcomitans]	28 kDa	3	2	3	3	3	3
gi|1008276903|gb|AMQ92755.1|	PTS N-acetylgalactosamine transporter subunit IIC [Aggregatibacter actinomycetemcomitans]	30 kDa	9	8	8	9	9	8
gi|1008276910|gb|AMQ92762.1|	ATP synthase F0F1 subunit epsilon [Aggregatibacter actinomycetemcomitans]	16 kDa	4	3	1	1	1	2
gi|1008276914|gb|AMQ92766.1|	ATP F0F1 synthase subunit delta [Aggregatibacter actinomycetemcomitans]	20 kDa	7	7	4	6	5	5
gi|1008276924|gb|AMQ92776.1|	cell division protein ZapB [Aggregatibacter actinomycetemcomitans]	8 kDa	5	4	1	4	2	2
gi|1008276929|gb|AMQ92781.1|	hypothetical protein ACT74_09280 [Aggregatibacter actinomycetemcomitans]	16 kDa	7	8	7	7	7	8
gi|1008276930|gb|AMQ92782.1|	C4-dicarboxylate ABC transporter [Aggregatibacter actinomycetemcomitans]	47 kDa	1	2	2	2	2	2
gi|1008276933|gb|AMQ92785.1|	GntR family transcriptional regulator [Aggregatibacter actinomycetemcomitans]	23 kDa	3	3	2	3	3	2
gi|1008276934|gb|AMQ92786.1|	transcriptional regulator [Aggregatibacter actinomycetemcomitans]	33 kDa	13	13	11	13	13	13
gi|1008276938|gb|AMQ92790.1|	hypothetical protein ACT74_09325 [Aggregatibacter actinomycetemcomitans]	25 kDa	2	3	2	2	2	2
gi|1008276953|gb|AMQ92805.1|	transcriptional regulator [Aggregatibacter actinomycetemcomitans]	28 kDa	3	2	3	3	3	4
gi|1008276975|gb|AMQ92827.1|	DNA recombination/repair protein RecA [Aggregatibacter actinomycetemcomitans]	38 kDa	16	21	20	22	20	22
gi|1008276980|gb|AMQ92832.1|	molybdenum cofactor biosynthesis protein MogA [Aggregatibacter actinomycetemcomitans]	21 kDa	3	2	2	2	2	2
gi|1008276991|gb|AMQ92843.1|	zinc metallopeptidase RseP [Aggregatibacter actinomycetemcomitans]	49 kDa	3	3	5	6	3	5
gi|1008276995|gb|AMQ92847.1|	ribosome-recycling factor [Aggregatibacter actinomycetemcomitans]	21 kDa	10	10	6	8	8	9
gi|1008276999|gb|AMQ92851.1|	transcriptional regulator [Aggregatibacter actinomycetemcomitans]	28 kDa	8	7	6	6	6	7
gi|1008277010|gb|AMQ92862.1|	30S ribosomal protein S12 [Aggregatibacter actinomycetemcomitans]	14 kDa	4	4	3	6	3	4
gi|1008277011|gb|AMQ92863.1|	30S ribosomal protein S7 [Aggregatibacter actinomycetemcomitans]	18 kDa	13	13	10	13	13	12
gi|1008277014|gb|AMQ92866.1|	DNA transformation protein [Aggregatibacter actinomycetemcomitans]	24 kDa	3	5	4	4	7	5
gi|1008277018|gb|AMQ92870.1|	ATPase [Aggregatibacter actinomycetemcomitans]	65 kDa	2	1	0	2	2	1
gi|1008277030|gb|AMQ92882.1|	metallophosphatase [Aggregatibacter actinomycetemcomitans]	67 kDa	30	27	25	27	26	26
gi|1008277034|gb|AMQ92886.1|	hypothetical protein ACT74_09870 [Aggregatibacter actinomycetemcomitans]	20 kDa	10	7	7	9	8	8
gi|1008277051|gb|AMQ92903.1|	MFS transporter [Aggregatibacter actinomycetemcomitans]	50 kDa	8	6	5	8	8	7
gi|1008277064|gb|AMQ92916.1|	3,4-dihydroxy-2-butanone 4-phosphate synthase [Aggregatibacter actinomycetemcomitans]	23 kDa	5	5	4	4	5	5
gi|1008277065|gb|AMQ92917.1|	deoxyribonuclease HsdR [Aggregatibacter actinomycetemcomitans]	28 kDa	8	9	8	10	9	10
gi|1008277066|gb|AMQ92918.1|	inorganic pyrophosphatase [Aggregatibacter actinomycetemcomitans]	19 kDa	4	6	5	5	4	6
gi|1008277070|gb|AMQ92922.1|	ATP-dependent protease subunit HslV [Aggregatibacter actinomycetemcomitans]	19 kDa	3	3	2	2	2	3
gi|1008277072|gb|AMQ92924.1|	nickel ABC transporter substrate-binding protein [Aggregatibacter actinomycetemcomitans]	60 kDa	9	11	6	7	9	11
gi|1008277073|gb|AMQ92925.1|	hypothetical protein ACT74_10085 [Aggregatibacter actinomycetemcomitans]	27 kDa	12	10	9	12	11	11
gi|1008277102|gb|AMQ92954.1|	DL-methionine transporter ATP-binding subunit [Aggregatibacter actinomycetemcomitans]	38 kDa	14	14	14	15	15	14
gi|1008277107|gb|AMQ92959.1|	universal stress protein [Aggregatibacter actinomycetemcomitans]	16 kDa	5	3	2	3	3	2
gi|1008277108|gb|AMQ92960.1|	hypothetical protein ACT74_00425 [Aggregatibacter actinomycetemcomitans]	23 kDa	4	4	2	2	3	2
gi|1008277110|gb|AMQ92962.1|	pilus assembly protein TadF [Aggregatibacter actinomycetemcomitans]	22 kDa	8	8	9	9	9	9
gi|1008277132|gb|AMQ92984.1|	autoinducer 2-binding protein lsrB [Aggregatibacter actinomycetemcomitans]	38 kDa	5	5	3	6	7	5
gi|1008277134|gb|AMQ92986.1|	molybdenum cofactor biosynthesis protein MoaC [Aggregatibacter actinomycetemcomitans]	17 kDa	3	3	2	2	2	2
gi|1008277145|gb|AMQ92997.1|	adenine phosphoribosyltransferase [Aggregatibacter actinomycetemcomitans]	20 kDa	6	4	2	5	3	3
gi|1008277160|gb|AMQ93012.1|	HAD family hydrolase [Aggregatibacter actinomycetemcomitans]	27 kDa	4	2	1	2	3	1
gi|1008277180|gb|AMQ93031.1|	aminopeptidase [Aggregatibacter actinomycetemcomitans]	100 kDa	24	23	22	31	32	28
gi|1008277181|gb|AMQ93032.1|	dihydroorotate dehydrogenase (quinone) [Aggregatibacter actinomycetemcomitans]	37 kDa	2	1	1	2	1	1
gi|1008277183|gb|AMQ93034.1|	DNA topoisomerase I subunit omega [Aggregatibacter actinomycetemcomitans]	98 kDa	28	24	20	29	27	24
gi|1008277184|gb|AMQ93035.1|	hypothetical protein ACT75_00045 [Aggregatibacter actinomycetemcomitans]	31 kDa	10	6	5	5	6	8
gi|1008277185|gb|AMQ93036.1|	universal stress protein UspE [Aggregatibacter actinomycetemcomitans]	35 kDa	13	13	11	14	14	13
gi|1008277186|gb|AMQ93037.1|	transcriptional regulator [Aggregatibacter actinomycetemcomitans]	29 kDa	6	5	5	6	6	5
gi|1008277187|gb|AMQ93038.1|	ferritin [Aggregatibacter actinomycetemcomitans]	19 kDa	10	11	7	12	8	7
gi|1008277188|gb|AMQ93039.1|	ferritin [Aggregatibacter actinomycetemcomitans]	19 kDa	8	8	7	8	8	8
gi|1008277207|gb|AMQ93058.1|	exonuclease I [Aggregatibacter actinomycetemcomitans]	55 kDa	10	8	9	8	8	6
gi|1008277209|gb|AMQ93060.1|	cell division protein MukB [Aggregatibacter actinomycetemcomitans]	172 kDa	63	55	55	66	64	55
gi|1008277211|gb|AMQ93062.1|	2-acyl-glycerophospho-ethanolamine acyltransferase [Aggregatibacter actinomycetemcomitans]	128 kDa	25	23	25	26	25	24
gi|1008277212|gb|AMQ93063.1|	condesin subunit F [Aggregatibacter actinomycetemcomitans]	51 kDa	17	19	15	22	18	17
gi|1008277217|gb|AMQ93068.1|	maltodextrin phosphorylase [Aggregatibacter actinomycetemcomitans]	94 kDa	30	28	27	37	35	33
gi|1008277218|gb|AMQ93069.1|	glycogen synthase [Aggregatibacter actinomycetemcomitans]	53 kDa	8	8	9	11	11	9
gi|1008277226|gb|AMQ93077.1|	ABC transporter ATP-binding protein [Aggregatibacter actinomycetemcomitans]	73 kDa	10	9	7	12	12	9
gi|1008277229|gb|AMQ93080.1|	deoxyguanosinetriphosphate triphosphohydrolase [Aggregatibacter actinomycetemcomitans]	52 kDa	9	8	9	10	12	13
gi|1008277234|gb|AMQ93085.1|	cytochrome C [Aggregatibacter actinomycetemcomitans]	38 kDa	4	4	5	7	5	7
gi|1008277246|gb|AMQ93097.1|	exodeoxyribonuclease V subunit alpha [Aggregatibacter actinomycetemcomitans]	75 kDa	2	1	2	2	3	3
gi|1008277247|gb|AMQ93098.1|	exodeoxyribonuclease V subunit beta [Aggregatibacter actinomycetemcomitans]	141 kDa	2	2	2	2	2	2
gi|1008277250|gb|AMQ93101.1|	peptidase [Aggregatibacter actinomycetemcomitans]	67 kDa	11	12	8	13	14	10
gi|1008277256|gb|AMQ93107.1|	7-cyano-7-deazaguanine reductase [Aggregatibacter actinomycetemcomitans]	32 kDa	8	9	5	7	9	8
gi|1008277262|gb|AMQ93113.1|	iron ABC transporter substrate-binding protein [Aggregatibacter actinomycetemcomitans]	36 kDa	1	2	1	1	3	1
gi|1008277266|gb|AMQ93117.1|	23S rRNA methyltransferase [Aggregatibacter actinomycetemcomitans]	24 kDa	5	3	4	4	3	3
gi|1008277274|gb|AMQ93125.1|	DNA polymerase III subunit gamma/tau [Aggregatibacter actinomycetemcomitans]	76 kDa	15	19	16	21	21	17
gi|1008277275|gb|AMQ93126.1|	lauroyl acyltransferase [Aggregatibacter actinomycetemcomitans]	37 kDa	2	2	1	2	2	2
gi|1008277278|gb|AMQ93129.1|	chorismate synthase [Aggregatibacter actinomycetemcomitans]	39 kDa	7	4	4	6	5	3
gi|1008277279|gb|AMQ93130.1|	hypothetical protein ACT75_00610 [Aggregatibacter actinomycetemcomitans]	125 kDa	18	15	13	20	22	16
gi|1008277280|gb|AMQ93131.1|	2-succinylbenzoate-CoA ligase [Aggregatibacter actinomycetemcomitans]	52 kDa	1	1	2	2	4	3
gi|1008277281|gb|AMQ93132.1|	replication initiation regulator SeqA [Aggregatibacter actinomycetemcomitans]	23 kDa	8	9	6	8	9	9
gi|1008277285|gb|AMQ93136.1|	DNA gyrase subunit A [Aggregatibacter actinomycetemcomitans]	99 kDa	19	18	17	25	21	20
gi|1008277288|gb|AMQ93139.1|	orotidine 5'-phosphate decarboxylase [Aggregatibacter actinomycetemcomitans]	25 kDa	10	9	5	9	8	6
gi|1008277289|gb|AMQ93140.1|	hypothetical protein ACT75_00660 [Aggregatibacter actinomycetemcomitans]	46 kDa	6	5	4	6	7	7
gi|1008277291|gb|AMQ93142.1|	integration host factor subunit beta [Aggregatibacter actinomycetemcomitans]	11 kDa	4	6	3	4	5	3
gi|1008277293|gb|AMQ93144.1|	cytidylate kinase [Aggregatibacter actinomycetemcomitans]	24 kDa	8	9	7	7	8	8
gi|1008277295|gb|AMQ93146.1|	TonB-dependent receptor [Aggregatibacter actinomycetemcomitans]	91 kDa	9	10	11	10	12	10
gi|1008277299|gb|AMQ93150.1|	LysR family transcriptional regulator [Aggregatibacter actinomycetemcomitans]	35 kDa	6	7	5	8	8	7
gi|1008277304|gb|AMQ93155.1|	type I-C CRISPR-associated protein Cas7/Csd2 [Aggregatibacter actinomycetemcomitans]	32 kDa	16	16	16	15	15	16
gi|1008277305|gb|AMQ93156.1|	type I-C CRISPR-associated protein Cas8c/Csd1 [Aggregatibacter actinomycetemcomitans]	77 kDa	14	18	7	17	18	16
gi|1008277306|gb|AMQ93157.1|	type I-C CRISPR-associated protein Cas5 [Aggregatibacter actinomycetemcomitans]	30 kDa	1	4	5	4	3	3
gi|1008277307|gb|AMQ93158.1|	CRISPR-associated protein [Aggregatibacter actinomycetemcomitans]	93 kDa	2	4	1	5	5	4
gi|1008277308|gb|AMQ93159.1|	glutamine-synthetase adenylyltransferase [Aggregatibacter actinomycetemcomitans]	112 kDa	3	4	6	7	4	4
gi|1008277315|gb|AMQ93166.1|	gamma-glutamyltranspeptidase [Aggregatibacter actinomycetemcomitans]	63 kDa	14	13	12	11	11	13
gi|1008277319|gb|AMQ93170.1|	formate dehydrogenase accessory protein FdhE [Aggregatibacter actinomycetemcomitans]	34 kDa	5	7	5	9	8	8
gi|1008277320|gb|AMQ93171.1|	2', 3'-cyclic nucleotide 2'-phosphodiesterase [Aggregatibacter actinomycetemcomitans]	73 kDa	17	15	10	12	16	16
gi|1008277321|gb|AMQ93172.1|	enterochelin ABC transporter substrate-binding protein [Aggregatibacter actinomycetemcomitans]	32 kDa	8	7	4	6	8	6
gi|1008277324|gb|AMQ93175.1|	iron ABC transporter ATP-binding protein [Aggregatibacter actinomycetemcomitans]	28 kDa	2	1	3	2	2	2
gi|1008277325|gb|AMQ93176.1|	peptidase M23 [Aggregatibacter actinomycetemcomitans]	58 kDa	12	10	12	12	11	11
gi|1008277326|gb|AMQ93177.1|	Mn2+/Zn2+ABC transporter ATP-binding protein [Aggregatibacter actinomycetemcomitans]	29 kDa	2	3	1	3	2	2
gi|1008277337|gb|AMQ93188.1|	arginine repressor [Aggregatibacter actinomycetemcomitans]	17 kDa	5	6	5	5	5	4
gi|1008277338|gb|AMQ93189.1|	malate dehydrogenase [Aggregatibacter actinomycetemcomitans]	33 kDa	18	18	12	19	20	15
gi|1008277340|gb|AMQ93191.1|	branched-chain amino acid aminotransferase [Aggregatibacter actinomycetemcomitans]	38 kDa	9	8	8	8	9	7
gi|1008277342|gb|AMQ93193.1|	rRNA methyltransferase [Aggregatibacter actinomycetemcomitans]	42 kDa	5	5	3	6	5	5
gi|1008277344|gb|AMQ93195.1|	5-amino-6-(5-phosphoribosylamino)uracil reductase [Aggregatibacter actinomycetemcomitans]	41 kDa	3	2	2	2	3	2
gi|1008277352|gb|AMQ93203.1|	aminopeptidase [Aggregatibacter actinomycetemcomitans]	54 kDa	15	15	12	18	17	16
gi|1008277353|gb|AMQ93204.1|	LPS export ABC transporter permease LptF [Aggregatibacter actinomycetemcomitans]	41 kDa	4	5	4	4	4	5
gi|1008277355|gb|AMQ93206.1|	5,10-methylenetetrahydrofolate reductase [Aggregatibacter actinomycetemcomitans]	33 kDa	19	17	14	18	18	18
gi|1008277356|gb|AMQ93207.1|	shikimate dehydrogenase [Aggregatibacter actinomycetemcomitans]	30 kDa	6	6	6	6	6	4
gi|1008277362|gb|AMQ93213.1|	hydrogenase expression/formation protein HypE [Aggregatibacter actinomycetemcomitans]	36 kDa	4	3	1	3	4	3
gi|1008277364|gb|AMQ93215.1|	hydrogenase nickel incorporation protein HypB [Aggregatibacter actinomycetemcomitans]	30 kDa	4	4	4	3	3	4
gi|1008277365|gb|AMQ93216.1|	cobalt ABC transporter ATP-binding protein [Aggregatibacter actinomycetemcomitans]	23 kDa	3	3	3	3	2	2
gi|1008277368|gb|AMQ93219.1|	hypothetical protein ACT75_01065 [Aggregatibacter actinomycetemcomitans]	18 kDa	3	3	3	3	3	3
gi|1008277370|gb|AMQ93221.1|	5'-methylthioadenosine nucleosidase [Aggregatibacter actinomycetemcomitans]	24 kDa	3	4	4	5	4	4
gi|1008277372|gb|AMQ93223.1|	single-stranded-DNA-specific exonuclease RecJ [Aggregatibacter actinomycetemcomitans]	63 kDa	5	5	4	6	4	3
gi|1008277375|gb|AMQ93226.1|	lysine--tRNA ligase [Aggregatibacter actinomycetemcomitans]	57 kDa	25	24	19	25	26	21
gi|1008277377|gb|AMQ93228.1|	inositol monophosphatase [Aggregatibacter actinomycetemcomitans]	30 kDa	4	3	3	5	8	5
gi|1008277378|gb|AMQ93229.1|	5-deoxy-glucuronate isomerase [Aggregatibacter actinomycetemcomitans]	32 kDa	7	7	6	7	7	7
gi|1008277382|gb|AMQ93233.1|	transcriptional regulator [Aggregatibacter actinomycetemcomitans]	37 kDa	11	9	10	11	10	8
gi|1008277387|gb|AMQ93238.1|	2,3,4,5-tetrahydropyridine-2,6-dicarboxylate N-succinyltransferase [Aggregatibacter actinomycetemcomitans]	30 kDa	6	6	4	5	6	6
gi|1008277389|gb|AMQ93240.1|	hypothetical protein ACT75_01190 [Aggregatibacter actinomycetemcomitans]	23 kDa	5	4	2	4	4	2
gi|1008277390|gb|AMQ93241.1|	signal peptide peptidase SppA [Aggregatibacter actinomycetemcomitans]	70 kDa	21	18	19	20	19	16
gi|1008277391|gb|AMQ93242.1|	NAD(P)H nitroreductase [Aggregatibacter actinomycetemcomitans]	20 kDa	8	8	6	6	8	8
gi|1008277392|gb|AMQ93243.1|	dihydrolipoamide dehydrogenase [Aggregatibacter actinomycetemcomitans]	51 kDa	22	20	22	22	21	23
gi|1008277393|gb|AMQ93244.1|	pyruvate dehydrogenase [Aggregatibacter actinomycetemcomitans]	99 kDa	65	59	52	65	63	59
gi|1008277394|gb|AMQ93245.1|	transcriptional regulator MalT [Aggregatibacter actinomycetemcomitans]	105 kDa	8	9	8	12	11	9
gi|1008277395|gb|AMQ93246.1|	maltose phosphorylase [Aggregatibacter actinomycetemcomitans]	91 kDa	7	11	9	11	10	11
gi|1008277403|gb|AMQ93254.1|	poly(A) polymerase [Aggregatibacter actinomycetemcomitans]	57 kDa	2	3	4	6	5	3
gi|1008277404|gb|AMQ93255.1|	molecular chaperone DnaK [Aggregatibacter actinomycetemcomitans]	17 kDa	6	5	4	2	3	5
gi|1008277406|gb|AMQ93257.1|	lipid transporter ATP-binding/permease [Aggregatibacter actinomycetemcomitans]	64 kDa	13	9	11	15	14	13
gi|1008277407|gb|AMQ93258.1|	tetraacyldisaccharide 4'-kinase [Aggregatibacter actinomycetemcomitans]	36 kDa	4	4	3	4	5	5
gi|1008277409|gb|AMQ93260.1|	3-deoxy-manno-octulosonate cytidylyltransferase [Aggregatibacter actinomycetemcomitans]	29 kDa	3	3	4	4	4	2
gi|1008277410|gb|AMQ93261.1|	excinuclease ABC subunit C [Aggregatibacter actinomycetemcomitans]	69 kDa	2	3	2	5	3	4
gi|1008277411|gb|AMQ93262.1|	potassium transporter Trk [Aggregatibacter actinomycetemcomitans]	41 kDa	7	7	2	4	6	5
gi|1008277415|gb|AMQ93266.1|	cell filamentation protein Fic [Aggregatibacter actinomycetemcomitans]	32 kDa	9	9	8	8	7	7
gi|1008277418|gb|AMQ93269.1|	NAD(P) transhydrogenase subunit alpha [Aggregatibacter actinomycetemcomitans]	54 kDa	22	24	21	26	22	24
gi|1008277420|gb|AMQ93271.1|	tyrosine--tRNA ligase [Aggregatibacter actinomycetemcomitans]	44 kDa	11	14	12	13	13	12
gi|1008277423|gb|AMQ93274.1|	ribosome-binding factor A [Aggregatibacter actinomycetemcomitans]	15 kDa	2	2	2	2	2	2
gi|1008277425|gb|AMQ93276.1|	translation initiation factor IF-2 [Aggregatibacter actinomycetemcomitans]	91 kDa	28	25	19	34	31	26
gi|1008277426|gb|AMQ93277.1|	transcription elongation factor NusA [Aggregatibacter actinomycetemcomitans]	56 kDa	20	21	21	24	23	21
gi|1008277427|gb|AMQ93278.1|	ribosome maturation protein RimP [Aggregatibacter actinomycetemcomitans]	17 kDa	4	4	3	4	4	6
gi|1008277431|gb|AMQ93282.1|	glutamate-1-semialdehyde aminotransferase [Aggregatibacter actinomycetemcomitans]	46 kDa	14	13	12	16	14	13
gi|1008277437|gb|AMQ93288.1|	iron permease [Aggregatibacter actinomycetemcomitans]	72 kDa	10	10	9	14	8	10
gi|1008277439|gb|AMQ93290.1|	hypothetical protein ACT75_01515 [Aggregatibacter actinomycetemcomitans]	53 kDa	1	2	2	2	3	4
gi|1008277440|gb|AMQ93291.1|	ABC transporter permease [Aggregatibacter actinomycetemcomitans]	48 kDa	4	4	4	5	4	4
gi|1008277445|gb|AMQ93296.1|	phosphatase [Aggregatibacter actinomycetemcomitans]	25 kDa	7	4	1	6	3	3
gi|1008277446|gb|AMQ93297.1|	nucleotide-binding protein [Aggregatibacter actinomycetemcomitans]	39 kDa	12	11	10	14	12	11
gi|1008277447|gb|AMQ93298.1|	ATP-dependent helicase [Aggregatibacter actinomycetemcomitans]	154 kDa	23	17	20	27	24	20
gi|1008277451|gb|AMQ93302.1|	hypothetical protein ACT75_01575 [Aggregatibacter actinomycetemcomitans]	37 kDa	29	30	27	32	29	30
gi|1008277454|gb|AMQ93305.1|	ferrochelatase [Aggregatibacter actinomycetemcomitans]	40 kDa	1	5	4	7	4	6
gi|1008277456|gb|AMQ93307.1|	N-acetylglucosamine-6-phosphate deacetylase [Aggregatibacter actinomycetemcomitans]	41 kDa	6	6	4	5	2	4
gi|1008277457|gb|AMQ93308.1|	glucosamine-6-phosphate deaminase [Aggregatibacter actinomycetemcomitans]	30 kDa	2	3	0	2	0	0
gi|1008277459|gb|AMQ93310.1|	N-acetylmannosamine kinase [Aggregatibacter actinomycetemcomitans]	32 kDa	5	5	2	6	6	5
gi|1008277476|gb|AMQ93327.1|	transcriptional regulator [Aggregatibacter actinomycetemcomitans]	45 kDa	20	18	14	22	20	18
gi|1008277477|gb|AMQ93328.1|	glutamyl-tRNA reductase [Aggregatibacter actinomycetemcomitans]	49 kDa	1	2	2	3	3	3
gi|1008277478|gb|AMQ93329.1|	hydroxyacylglutathione hydrolase [Aggregatibacter actinomycetemcomitans]	26 kDa	4	4	3	1	1	3
gi|1008277481|gb|AMQ93332.1|	mannose-6-phosphate isomerase [Aggregatibacter actinomycetemcomitans]	45 kDa	8	8	4	8	7	4
gi|1008277482|gb|AMQ93333.1|	ribosomal protein S12 methylthiotransferase accessory factor YcaO [Aggregatibacter actinomycetemcomitans]	67 kDa	19	17	15	19	17	16
gi|1008277485|gb|AMQ93336.1|	hypothetical protein ACT75_01785 [Aggregatibacter actinomycetemcomitans]	38 kDa	26	26	26	25	26	25
gi|1008277486|gb|AMQ93337.1|	excinuclease ABC subunit B [Aggregatibacter actinomycetemcomitans]	78 kDa	12	17	13	12	14	16
gi|1008277488|gb|AMQ93339.1|	ABC transporter ATP-binding protein [Aggregatibacter actinomycetemcomitans]	63 kDa	21	24	20	24	25	22
gi|1008277491|gb|AMQ93342.1|	DNA topoisomerase IV [Aggregatibacter actinomycetemcomitans]	84 kDa	22	19	20	22	19	22
gi|1008277492|gb|AMQ93343.1|	glutathione S-transferase [Aggregatibacter actinomycetemcomitans]	23 kDa	8	7	6	9	8	6
gi|1008277493|gb|AMQ93344.1|	plastocyanin [Aggregatibacter actinomycetemcomitans]	31 kDa	6	5	6	7	8	8
gi|1008277494|gb|AMQ93345.1|	peptidase [Aggregatibacter actinomycetemcomitans]	39 kDa	8	7	5	9	8	7
gi|1008277495|gb|AMQ93346.1|	FMN-dependent NADH-azoreductase [Aggregatibacter actinomycetemcomitans]	21 kDa	8	9	8	8	8	8
gi|1008277496|gb|AMQ93347.1|	NADH dehydrogenase [Aggregatibacter actinomycetemcomitans]	49 kDa	25	27	24	30	30	26
gi|1008277497|gb|AMQ93348.1|	FAD-dependent oxidoreductase [Aggregatibacter actinomycetemcomitans]	58 kDa	13	13	13	14	13	16
gi|1008277498|gb|AMQ93349.1|	tetrapyrrole methylase [Aggregatibacter actinomycetemcomitans]	31 kDa	6	6	5	6	7	5
gi|1008277499|gb|AMQ93350.1|	penicillin-binding protein [Aggregatibacter actinomycetemcomitans]	63 kDa	21	20	19	25	22	22
gi|1008277502|gb|AMQ93353.1|	hypothetical protein ACT75_01880 [Aggregatibacter actinomycetemcomitans]	21 kDa	5	5	4	5	5	6
gi|1008277506|gb|AMQ93357.1|	hypothetical protein ACT75_01900 [Aggregatibacter actinomycetemcomitans]	18 kDa	3	3	2	2	2	3
gi|1008277513|gb|AMQ93364.1|	GMP synthetase [Aggregatibacter actinomycetemcomitans]	58 kDa	9	7	5	6	5	5
gi|1008277514|gb|AMQ93365.1|	hypothetical protein ACT75_01945 [Aggregatibacter actinomycetemcomitans]	37 kDa	21	18	16	21	20	19
gi|1008277516|gb|AMQ93367.1|	acetyl-CoA carboxylase subunit alpha [Aggregatibacter actinomycetemcomitans]	35 kDa	17	17	14	18	15	15
gi|1008277519|gb|AMQ93370.1|	permease [Aggregatibacter actinomycetemcomitans]	46 kDa	2	2	1	2	1	2
gi|1008277521|gb|AMQ93372.1|	UDP-glucose 4-epimerase [Aggregatibacter actinomycetemcomitans]	37 kDa	15	16	12	16	16	16
gi|1008277527|gb|AMQ93378.1|	adenylate cyclase [Aggregatibacter actinomycetemcomitans]	44 kDa	9	10	8	10	9	9
gi|1008277542|gb|AMQ93393.1|	3-phosphoshikimate 1-carboxyvinyltransferase [Aggregatibacter actinomycetemcomitans]	48 kDa	14	16	13	16	13	14
gi|1008277549|gb|AMQ93400.1|	protease [Aggregatibacter actinomycetemcomitans]	52 kDa	6	6	4	6	5	8
gi|1008277554|gb|AMQ93405.1|	cell filamentation protein Fic [Aggregatibacter actinomycetemcomitans]	52 kDa	3	1	1	2	2	1
gi|1008277556|gb|AMQ93407.1|	S-adenosylmethionine:tRNA ribosyltransferase-isomerase [Aggregatibacter actinomycetemcomitans]	40 kDa	3	2	2	4	3	3
gi|1008277557|gb|AMQ93408.1|	aminotransferase class I [Aggregatibacter actinomycetemcomitans]	43 kDa	8	9	8	9	9	10
gi|1008277558|gb|AMQ93409.1|	queuine tRNA-ribosyltransferase [Aggregatibacter actinomycetemcomitans]	44 kDa	12	12	13	10	12	12
gi|1008277562|gb|AMQ93413.1|	acetaldehyde dehydrogenase [Aggregatibacter actinomycetemcomitans]	96 kDa	22	21	16	26	21	21
gi|1008277566|gb|AMQ93417.1|	ATPase [Aggregatibacter actinomycetemcomitans]	34 kDa	2	3	2	2	2	2
gi|1008277567|gb|AMQ93418.1|	myo-inositol 2-dehydrogenase [Aggregatibacter actinomycetemcomitans]	42 kDa	5	3	5	3	3	4
gi|1008277568|gb|AMQ93419.1|	methylmalonate-semialdehyde dehydrogenase [Aggregatibacter actinomycetemcomitans]	55 kDa	11	10	7	15	12	9
gi|1008277569|gb|AMQ93420.1|	type I-F CRISPR-associated protein Csy1 [Aggregatibacter actinomycetemcomitans]	52 kDa	20	21	16	23	22	22
gi|1008277570|gb|AMQ93421.1|	type I-F CRISPR-associated protein Csy2 [Aggregatibacter actinomycetemcomitans]	36 kDa	15	13	12	15	15	15
gi|1008277571|gb|AMQ93422.1|	type I-F CRISPR-associated protein Csy3 [Aggregatibacter actinomycetemcomitans]	38 kDa	17	20	19	21	22	20
gi|1008277572|gb|AMQ93423.1|	type I-F CRISPR-associated endoribonuclease Cas6/Csy4 [Aggregatibacter actinomycetemcomitans]	21 kDa	11	9	10	10	10	10
gi|1008277573|gb|AMQ93424.1|	type I-F CRISPR-associated helicase Cas3 [Aggregatibacter actinomycetemcomitans]	125 kDa	3	0	1	4	3	4
gi|1008277574|gb|AMQ93425.1|	type I-F CRISPR-associated endonuclease Cas1 [Aggregatibacter actinomycetemcomitans]	36 kDa	1	3	2	3	2	2
gi|1008277579|gb|AMQ93430.1|	exoribonuclease II [Aggregatibacter actinomycetemcomitans]	76 kDa	11	7	8	13	12	7
gi|1008277585|gb|AMQ93436.1|	valine--tRNA ligase [Aggregatibacter actinomycetemcomitans]	109 kDa	22	17	19	29	25	26
gi|1008277591|gb|AMQ93442.1|	nitroreductase A [Aggregatibacter actinomycetemcomitans]	28 kDa	5	7	5	7	5	5
gi|1008277602|gb|AMQ93453.1|	xylulose 5-phosphate 3-epimerase [Aggregatibacter actinomycetemcomitans]	33 kDa	3	4	4	4	4	5
gi|1008277603|gb|AMQ93454.1|	transcriptional regulator [Aggregatibacter actinomycetemcomitans]	28 kDa	2	2	1	2	2	2
gi|1008277605|gb|AMQ93456.1|	PTS ascorbate-specific subunit IIBC [Aggregatibacter actinomycetemcomitans]	64 kDa	5	5	6	6	7	6
gi|1008277612|gb|AMQ93463.1|	alpha-2-macroglobulin [Aggregatibacter actinomycetemcomitans]	215 kDa	74	65	65	78	72	69
gi|1008277613|gb|AMQ93464.1|	protein TldD [Aggregatibacter actinomycetemcomitans]	52 kDa	10	9	7	10	8	5
gi|1008277620|gb|AMQ93471.1|	gamma-glutamyl phosphate reductase [Aggregatibacter actinomycetemcomitans]	53 kDa	27	29	28	29	28	27
gi|1008277622|gb|AMQ93473.1|	molecular chaperone DnaJ [Aggregatibacter actinomycetemcomitans]	41 kDa	19	14	13	13	12	12
gi|1008277626|gb|AMQ93477.1|	cystathionine beta-lyase [Aggregatibacter actinomycetemcomitans]	44 kDa	2	4	5	5	5	3
gi|1008277628|gb|AMQ93479.1|	NAD-dependent deacetylase [Aggregatibacter actinomycetemcomitans]	25 kDa	6	5	4	3	3	2
gi|1008277629|gb|AMQ93480.1|	glutaredoxin [Aggregatibacter actinomycetemcomitans]	24 kDa	12	13	12	12	14	13
gi|1008277632|gb|AMQ93483.1|	tRNA (mo5U34)-methyltransferase [Aggregatibacter actinomycetemcomitans]	37 kDa	3	2	4	3	1	3
gi|1008277633|gb|AMQ93484.1|	adenylosuccinate synthetase [Aggregatibacter actinomycetemcomitans]	47 kDa	23	20	20	23	21	19
gi|1008277635|gb|AMQ93486.1|	DNA-binding protein [Aggregatibacter actinomycetemcomitans]	36 kDa	14	15	17	14	13	13
gi|1008277636|gb|AMQ93487.1|	ribosome-associated GTPase EngA [Aggregatibacter actinomycetemcomitans]	57 kDa	19	16	11	18	18	18
gi|1008277638|gb|AMQ93489.1|	hypothetical protein ACT75_02625 [Aggregatibacter actinomycetemcomitans]	46 kDa	8	5	8	9	9	8
gi|1008277640|gb|AMQ93491.1|	uridine kinase [Aggregatibacter actinomycetemcomitans]	25 kDa	5	6	8	9	8	7
gi|1008277642|gb|AMQ93493.1|	hypothetical protein ACT75_02645 [Aggregatibacter actinomycetemcomitans]	38 kDa	5	5	3	5	7	6
gi|1008277644|gb|AMQ93495.1|	ferric transporter ATP-binding subunit [Aggregatibacter actinomycetemcomitans]	39 kDa	14	14	9	14	14	13
gi|1008277650|gb|AMQ93501.1|	UDP-N-acetylmuramate:L-alanyl-gamma-D-glutamyl-meso-diaminopimelate ligase [Aggregatibacter actinomycetemcomitans]	51 kDa	8	6	7	9	7	6
gi|1008277651|gb|AMQ93502.1|	sulfur acceptor protein CsdL [Aggregatibacter actinomycetemcomitans]	28 kDa	3	3	2	4	2	2
gi|1008277652|gb|AMQ93503.1|	zinc ABC transporter substrate-binding protein [Aggregatibacter actinomycetemcomitans]	37 kDa	5	7	4	5	4	3
gi|1008277661|gb|AMQ93512.1|	ABC transporter ATP-binding protein [Aggregatibacter actinomycetemcomitans]	27 kDa	7	7	5	7	7	7
gi|1008277664|gb|AMQ93515.1|	ABC transporter ATP-binding protein [Aggregatibacter actinomycetemcomitans]	29 kDa	5	5	4	5	6	4
gi|1008277666|gb|AMQ93517.1|	outer membrane lipid asymmetry maintenance protein MlaD [Aggregatibacter actinomycetemcomitans]	18 kDa	5	6	5	8	8	6
gi|1008277670|gb|AMQ93521.1|	UDP-N-acetylglucosamine 1-carboxyvinyltransferase [Aggregatibacter actinomycetemcomitans]	46 kDa	12	10	9	13	12	12
gi|1008277672|gb|AMQ93523.1|	hypothetical protein ACT75_02815 [Aggregatibacter actinomycetemcomitans]	52 kDa	20	20	16	22	22	20
gi|1008277676|gb|AMQ93527.1|	glutamine synthetase [Aggregatibacter actinomycetemcomitans]	52 kDa	18	14	14	18	15	15
gi|1008277677|gb|AMQ93528.1|	GTP-binding protein TypA [Aggregatibacter actinomycetemcomitans]	68 kDa	20	19	16	20	16	17
gi|1008277678|gb|AMQ93529.1|	adhesin [Aggregatibacter actinomycetemcomitans]	106 kDa	22	20	21	22	17	17
gi|1008277679|gb|AMQ93530.1|	bacterioferritin comigratory protein [Aggregatibacter actinomycetemcomitans]	17 kDa	5	4	3	3	3	3
gi|1008277681|gb|AMQ93532.1|	outer membrane assembly protein BamC [Aggregatibacter actinomycetemcomitans]	37 kDa	7	6	4	7	8	8
gi|1008277684|gb|AMQ93535.1|	hypothetical protein ACT75_02875 [Aggregatibacter actinomycetemcomitans]	26 kDa	4	3	0	2	1	2
gi|1008277685|gb|AMQ93536.1|	nicotinate phosphoribosyltransferase [Aggregatibacter actinomycetemcomitans]	52 kDa	9	10	9	11	10	10
gi|1008277686|gb|AMQ93537.1|	aspartate kinase [Aggregatibacter actinomycetemcomitans]	89 kDa	33	30	27	35	30	29
gi|1008277689|gb|AMQ93540.1|	threonine synthase [Aggregatibacter actinomycetemcomitans]	47 kDa	13	15	12	14	14	15
gi|1008277691|gb|AMQ93542.1|	membrane protease HflK [Aggregatibacter actinomycetemcomitans]	46 kDa	19	17	18	18	19	18
gi|1008277693|gb|AMQ93544.1|	trigger factor [Aggregatibacter actinomycetemcomitans]	48 kDa	30	24	21	30	29	25
gi|1008277694|gb|AMQ93545.1|	recombinase XerD [Aggregatibacter actinomycetemcomitans]	34 kDa	5	4	2	6	5	3
gi|1008277696|gb|AMQ93547.1|	recombination-associated protein RdgC [Aggregatibacter actinomycetemcomitans]	35 kDa	10	11	9	14	11	10
gi|1008277697|gb|AMQ93548.1|	hypothetical protein ACT75_02940 [Aggregatibacter actinomycetemcomitans]	14 kDa	1	3	1	2	1	2
gi|1008277698|gb|AMQ93549.1|	opacity-associated protein OapA [Aggregatibacter actinomycetemcomitans]	48 kDa	12	12	13	13	11	12
gi|1008277700|gb|AMQ93551.1|	tyrosine phenol-lyase [Aggregatibacter actinomycetemcomitans]	52 kDa	14	19	17	22	23	21
gi|1008277702|gb|AMQ93553.1|	DNA-binding protein [Aggregatibacter actinomycetemcomitans]	26 kDa	3	3	3	3	4	4
gi|1008277705|gb|AMQ93556.1|	acyl-phosphate glycerol 3-phosphate acyltransferase [Aggregatibacter actinomycetemcomitans]	28 kDa	8	6	7	9	10	8
gi|1008277709|gb|AMQ93560.1|	pyruvate formate-lyase [Aggregatibacter actinomycetemcomitans]	86 kDa	43	41	35	43	42	42
gi|1008277711|gb|AMQ93562.1|	purine nucleoside phosphoramidase [Aggregatibacter actinomycetemcomitans]	13 kDa	6	6	6	4	5	6
gi|1008277717|gb|AMQ93568.1|	hypothetical protein ACT75_03050 [Aggregatibacter actinomycetemcomitans]	29 kDa	10	8	5	8	8	8
gi|1008277718|gb|AMQ93569.1|	uracil-DNA glycosylase [Aggregatibacter actinomycetemcomitans]	25 kDa	6	4	4	5	4	4
gi|1008277720|gb|AMQ93571.1|	elongation factor 4 [Aggregatibacter actinomycetemcomitans]	66 kDa	15	13	12	18	16	13
gi|1008277721|gb|AMQ93572.1|	signal peptidase [Aggregatibacter actinomycetemcomitans]	39 kDa	15	15	14	19	18	14
gi|1008277724|gb|AMQ93575.1|	tRNA modification GTPase TrmE [Aggregatibacter actinomycetemcomitans]	49 kDa	11	8	8	7	8	7
gi|1008277728|gb|AMQ93579.1|	chromosomal replication initiation protein [Aggregatibacter actinomycetemcomitans]	52 kDa	10	12	11	13	13	11
gi|1008277730|gb|AMQ93581.1|	DNA replication protein RecF [Aggregatibacter actinomycetemcomitans]	41 kDa	3	4	4	6	5	4
gi|1008277741|gb|AMQ93592.1|	hypothetical protein ACT75_03170 [Aggregatibacter actinomycetemcomitans]	11 kDa	2	2	2	2	2	2
gi|1008277747|gb|AMQ93598.1|	cytochrome C biogenesis protein CcmE [Aggregatibacter actinomycetemcomitans]	19 kDa	4	3	3	4	4	3
gi|1008277761|gb|AMQ93612.1|	isochorismate synthase [Aggregatibacter actinomycetemcomitans]	49 kDa	10	6	7	12	8	9
gi|1008277762|gb|AMQ93613.1|	aminotransferase [Aggregatibacter actinomycetemcomitans]	45 kDa	12	14	8	14	15	12
gi|1008277771|gb|AMQ93622.1|	hypothetical protein ACT75_03335 [Aggregatibacter actinomycetemcomitans]	28 kDa	12	8	12	13	11	10
gi|1008277772|gb|AMQ93623.1|	superoxide dismutase [Aggregatibacter actinomycetemcomitans]	24 kDa	11	11	6	11	10	9
gi|1008277773|gb|AMQ93624.1|	malic enzyme [Aggregatibacter actinomycetemcomitans]	81 kDa	26	28	23	29	29	28
gi|1008277779|gb|AMQ93630.1|	hypothetical protein ACT75_03375 [Aggregatibacter actinomycetemcomitans]	54 kDa	13	17	12	18	18	16
gi|1008277783|gb|AMQ93634.1|	serine dehydratase [Aggregatibacter actinomycetemcomitans]	49 kDa	8	9	8	9	8	9
gi|1008277784|gb|AMQ93635.1|	L-asparaginase [Aggregatibacter actinomycetemcomitans]	37 kDa	10	8	8	4	9	7
gi|1008277787|gb|AMQ93638.1|	hypothetical protein ACT75_03420 [Aggregatibacter actinomycetemcomitans]	39 kDa	11	12	11	11	9	10
gi|1008277790|gb|AMQ93641.1|	hypothetical protein ACT75_03435 [Aggregatibacter actinomycetemcomitans]	23 kDa	10	10	11	10	9	11
gi|1008277791|gb|AMQ93642.1|	isoprenylcysteine carboxyl methyltransferase [Aggregatibacter actinomycetemcomitans]	17 kDa	1	2	1	1	0	2
gi|1008277792|gb|AMQ93643.1|	DnaA regulatory inactivator Hda [Aggregatibacter actinomycetemcomitans]	27 kDa	2	3	1	1	1	2
gi|1008277794|gb|AMQ93645.1|	uracil phosphoribosyltransferase [Aggregatibacter actinomycetemcomitans]	23 kDa	10	10	10	11	9	10
gi|1008277795|gb|AMQ93646.1|	peptidylprolyl isomerase [Aggregatibacter actinomycetemcomitans]	68 kDa	33	30	31	33	32	31
gi|1008277801|gb|AMQ93652.1|	alpha-glucosidase [Aggregatibacter actinomycetemcomitans]	93 kDa	8	9	8	12	11	10
gi|1008277805|gb|AMQ93656.1|	glucuronate isomerase [Aggregatibacter actinomycetemcomitans]	54 kDa	3	5	3	6	4	6
gi|1008277808|gb|AMQ93659.1|	D-3-phosphoglycerate dehydrogenase [Aggregatibacter actinomycetemcomitans]	44 kDa	11	10	8	12	9	12
gi|1008277811|gb|AMQ93662.1|	hypothetical protein ACT75_03560 [Aggregatibacter actinomycetemcomitans]	12 kDa	2	2	0	3	2	2
gi|1008277812|gb|AMQ93663.1|	non-canonical purine NTP pyrophosphatase [Aggregatibacter actinomycetemcomitans]	21 kDa	2	2	2	2	2	2
gi|1008277816|gb|AMQ93667.1|	isoleucine--tRNA ligase [Aggregatibacter actinomycetemcomitans]	106 kDa	32	28	24	34	37	32
gi|1008277819|gb|AMQ93670.1|	FMN adenylyltransferase [Aggregatibacter actinomycetemcomitans]	35 kDa	2	6	3	7	5	5
gi|1008277823|gb|AMQ93674.1|	phosphoserine phosphatase [Aggregatibacter actinomycetemcomitans]	35 kDa	2	2	3	4	2	2
gi|1008277824|gb|AMQ93675.1|	nucleotide-binding protein [Aggregatibacter actinomycetemcomitans]	19 kDa	7	8	6	6	6	6
gi|1008277825|gb|AMQ93676.1|	peptidyl-tRNA hydrolase [Aggregatibacter actinomycetemcomitans]	21 kDa	8	9	9	10	9	7
gi|1008277826|gb|AMQ93677.1|	GTP-binding protein [Aggregatibacter actinomycetemcomitans]	40 kDa	16	16	14	16	15	15
gi|1008277830|gb|AMQ93681.1|	cell division protein ZipA [Aggregatibacter actinomycetemcomitans]	38 kDa	4	5	3	6	4	5
gi|1008277831|gb|AMQ93682.1|	aromatic ring-opening dioxygenase LigA [Aggregatibacter actinomycetemcomitans]	74 kDa	8	9	7	15	12	12
gi|1008277834|gb|AMQ93685.1|	tRNA threonylcarbamoyl adenosine modification protein TsaD [Aggregatibacter actinomycetemcomitans]	37 kDa	7	7	5	6	6	7
gi|1008277836|gb|AMQ93687.1|	DNA primase [Aggregatibacter actinomycetemcomitans]	67 kDa	13	10	7	13	9	13
gi|1008277843|gb|AMQ93694.1|	30S ribosomal protein S3 [Aggregatibacter actinomycetemcomitans]	26 kDa	9	10	7	11	10	8
gi|1008277846|gb|AMQ93697.1|	50S ribosomal protein L2 [Aggregatibacter actinomycetemcomitans]	30 kDa	14	16	18	17	17	17
gi|1008277847|gb|AMQ93698.1|	50S ribosomal protein L23 [Aggregatibacter actinomycetemcomitans]	11 kDa	4	4	4	4	4	4
gi|1008277848|gb|AMQ93699.1|	50S ribosomal protein L4 [Aggregatibacter actinomycetemcomitans]	22 kDa	9	9	8	10	9	9
gi|1008277849|gb|AMQ93700.1|	50S ribosomal protein L3 [Aggregatibacter actinomycetemcomitans]	22 kDa	9	8	8	8	9	8
gi|1008277857|gb|AMQ93708.1|	hypothetical protein ACT75_03800 [Aggregatibacter actinomycetemcomitans]	56 kDa	2	2	3	3	4	3
gi|1008277858|gb|AMQ93709.1|	carbamate kinase [Aggregatibacter actinomycetemcomitans]	34 kDa	11	13	11	13	12	12
gi|1008277861|gb|AMQ93712.1|	tRNA-dihydrouridine synthase A [Aggregatibacter actinomycetemcomitans]	37 kDa	0	2	0	4	1	1
gi|1008277863|gb|AMQ93714.1|	transcriptional regulator [Aggregatibacter actinomycetemcomitans]	17 kDa	3	2	3	3	2	2
gi|1008277871|gb|AMQ93722.1|	peptidylprolyl isomerase [Aggregatibacter actinomycetemcomitans]	21 kDa	5	4	3	4	5	4
gi|1008277876|gb|AMQ93727.1|	16S rRNA methyltransferase [Aggregatibacter actinomycetemcomitans]	51 kDa	6	8	5	10	5	7
gi|1008277877|gb|AMQ93728.1|	methionyl-tRNA formyltransferase [Aggregatibacter actinomycetemcomitans]	34 kDa	6	9	5	8	7	6
gi|1008277884|gb|AMQ93735.1|	transcriptional regulator [Aggregatibacter actinomycetemcomitans]	49 kDa	13	11	11	13	19	14
gi|1008277887|gb|AMQ93738.1|	50S ribosomal protein L17 [Aggregatibacter actinomycetemcomitans]	15 kDa	5	5	5	5	5	5
gi|1008277888|gb|AMQ93739.1|	DNA-directed RNA polymerase subunit alpha [Aggregatibacter actinomycetemcomitans]	36 kDa	22	19	15	20	17	20
gi|1008277889|gb|AMQ93740.1|	30S ribosomal protein S4 [Aggregatibacter actinomycetemcomitans]	23 kDa	13	12	13	13	13	13
gi|1008277891|gb|AMQ93742.1|	30S ribosomal protein S13 [Aggregatibacter actinomycetemcomitans]	13 kDa	10	10	8	11	10	9
gi|1008277893|gb|AMQ93744.1|	50S ribosomal protein L15 [Aggregatibacter actinomycetemcomitans]	15 kDa	8	8	8	8	8	8
gi|1008277894|gb|AMQ93745.1|	50S ribosomal protein L30 [Aggregatibacter actinomycetemcomitans]	7 kDa	2	2	1	2	2	2
gi|1008277895|gb|AMQ93746.1|	30S ribosomal protein S5 [Aggregatibacter actinomycetemcomitans]	17 kDa	8	8	8	9	8	9
gi|1008277897|gb|AMQ93748.1|	50S ribosomal protein L6 [Aggregatibacter actinomycetemcomitans]	19 kDa	8	8	8	9	7	8
gi|1008277898|gb|AMQ93749.1|	30S ribosomal protein S8 [Aggregatibacter actinomycetemcomitans]	14 kDa	6	7	7	7	6	7
gi|1008277900|gb|AMQ93751.1|	50S ribosomal protein L5 [Aggregatibacter actinomycetemcomitans]	20 kDa	12	12	14	13	13	12
gi|1008277901|gb|AMQ93752.1|	50S ribosomal protein L24 [Aggregatibacter actinomycetemcomitans]	11 kDa	6	6	6	5	5	6
gi|1008277904|gb|AMQ93755.1|	delta-aminolevulinic acid dehydratase [Aggregatibacter actinomycetemcomitans]	38 kDa	4	3	3	6	7	5
gi|1008277906|gb|AMQ93757.1|	preprotein translocase subunit TatB [Aggregatibacter actinomycetemcomitans]	24 kDa	1	2	3	1	2	3
gi|1008277912|gb|AMQ93763.1|	Hsp33-like chaperonin [Aggregatibacter actinomycetemcomitans]	33 kDa	8	6	4	6	6	7
gi|1008277921|gb|AMQ93772.1|	6-phosphogluconolactonase [Aggregatibacter actinomycetemcomitans]	26 kDa	8	6	5	5	2	6
gi|1008277923|gb|AMQ93774.1|	6-phosphogluconate dehydrogenase [Aggregatibacter actinomycetemcomitans]	53 kDa	20	19	14	20	20	18
gi|1008277925|gb|AMQ93776.1|	hypothetical protein ACT75_04175 [Aggregatibacter actinomycetemcomitans]	20 kDa	2	2	2	2	2	2
gi|1008277931|gb|AMQ93782.1|	laccase [Aggregatibacter actinomycetemcomitans]	27 kDa	3	2	0	1	2	3
gi|1008277933|gb|AMQ93784.1|	outer membrane assembly protein BamD [Aggregatibacter actinomycetemcomitans]	30 kDa	6	7	6	5	5	8
gi|1008277937|gb|AMQ93788.1|	prolyl aminopeptidase [Aggregatibacter actinomycetemcomitans]	49 kDa	8	8	6	10	9	9
gi|1008277939|gb|AMQ93790.1|	16S rRNA-processing protein RimM [Aggregatibacter actinomycetemcomitans]	20 kDa	3	1	1	3	2	1
gi|1008277945|gb|AMQ93796.1|	ribonuclease R [Aggregatibacter actinomycetemcomitans]	91 kDa	23	20	17	23	25	21
gi|1008277946|gb|AMQ93797.1|	23S rRNA methyltransferase [Aggregatibacter actinomycetemcomitans]	27 kDa	8	7	7	6	6	7
gi|1008277949|gb|AMQ93800.1|	DNA repair protein Smf [Aggregatibacter actinomycetemcomitans]	42 kDa	7	8	4	9	8	6
gi|1008277951|gb|AMQ93802.1|	30S ribosomal protein S18 [Aggregatibacter actinomycetemcomitans]	9 kDa	3	3	3	3	3	3
gi|1008277955|gb|AMQ93806.1|	glycerol-3-phosphate O-acyltransferase [Aggregatibacter actinomycetemcomitans]	93 kDa	33	37	28	33	37	30
gi|1008277956|gb|AMQ93807.1|	multidrug ABC transporter ATP-binding protein [Aggregatibacter actinomycetemcomitans]	68 kDa	9	9	8	11	10	8
gi|1008277957|gb|AMQ93808.1|	AraC family transcriptional regulator [Aggregatibacter actinomycetemcomitans]	35 kDa	2	1	1	2	2	2
gi|1008277961|gb|AMQ93812.1|	phosphopantetheine adenylyltransferase [Aggregatibacter actinomycetemcomitans]	18 kDa	5	6	1	0	2	3
gi|1008277962|gb|AMQ93813.1|	3-deoxy-D-manno-octulosonic acid transferase [Aggregatibacter actinomycetemcomitans]	48 kDa	13	11	9	14	11	12
gi|1008277966|gb|AMQ93817.1|	phosphatidylserine synthase [Aggregatibacter actinomycetemcomitans]	53 kDa	15	13	14	16	14	15
gi|1008277967|gb|AMQ93818.1|	rRNA methyltransferase [Aggregatibacter actinomycetemcomitans]	40 kDa	8	8	6	12	10	9
gi|1008277970|gb|AMQ93821.1|	phosphoglycerate kinase [Aggregatibacter actinomycetemcomitans]	41 kDa	28	23	18	25	24	23
gi|1008277971|gb|AMQ93822.1|	fructose-bisphosphate aldolase [Aggregatibacter actinomycetemcomitans]	39 kDa	18	12	14	12	14	14
gi|1008277972|gb|AMQ93823.1|	hydrolase [Aggregatibacter actinomycetemcomitans]	36 kDa	2	2	2	4	1	2
gi|1008277973|gb|AMQ93824.1|	hypothetical protein ACT75_04425 [Aggregatibacter actinomycetemcomitans]	30 kDa	12	8	6	6	7	7
gi|1008277976|gb|AMQ93827.1|	type I pantothenate kinase [Aggregatibacter actinomycetemcomitans]	35 kDa	7	5	6	7	5	5
gi|1008277977|gb|AMQ93828.1|	DNA gyrase subunit B [Aggregatibacter actinomycetemcomitans]	90 kDa	30	30	29	33	32	30
gi|1008277982|gb|AMQ93833.1|	DNA-3-methyladenine glycosidase [Aggregatibacter actinomycetemcomitans]	22 kDa	3	4	2	4	3	1
gi|1008277983|gb|AMQ93834.1|	LPS biosynthesis protein [Aggregatibacter actinomycetemcomitans]	90 kDa	35	35	36	37	38	37
gi|1008277985|gb|AMQ93836.1|	aminoacyl-histidine dipeptidase [Aggregatibacter actinomycetemcomitans]	54 kDa	16	15	14	16	17	14
gi|1008277986|gb|AMQ93837.1|	short-chain dehydrogenase [Aggregatibacter actinomycetemcomitans]	28 kDa	9	9	10	9	9	9
gi|1008277995|gb|AMQ93846.1|	L-seryl-tRNA(Sec) selenium transferase [Aggregatibacter actinomycetemcomitans]	51 kDa	15	14	8	16	14	14
gi|1008277997|gb|AMQ93848.1|	hypothetical protein ACT75_04565 [Aggregatibacter actinomycetemcomitans]	34 kDa	13	13	12	15	14	11
gi|1008277998|gb|AMQ93849.1|	hypothetical protein ACT75_04570 [Aggregatibacter actinomycetemcomitans]	43 kDa	5	5	3	7	3	4
gi|1008278004|gb|AMQ93855.1|	hypothetical protein ACT75_04625 [Aggregatibacter actinomycetemcomitans]	55 kDa	5	4	5	7	4	3
gi|1008278010|gb|AMQ93861.1|	acyltransferase [Aggregatibacter actinomycetemcomitans]	24 kDa	2	3	2	3	3	4
gi|1008278012|gb|AMQ93863.1|	citrate transporter [Aggregatibacter actinomycetemcomitans]	69 kDa	1	2	2	3	3	3
gi|1008278014|gb|AMQ93865.1|	lipid-A-disaccharide synthase [Aggregatibacter actinomycetemcomitans]	44 kDa	6	7	3	8	5	4
gi|1008278015|gb|AMQ93866.1|	UDP-N-acetylglucosamine acyltransferase [Aggregatibacter actinomycetemcomitans]	29 kDa	4	4	4	5	5	4
gi|1008278017|gb|AMQ93868.1|	UDP-3-O-(3-hydroxymyristoyl) glucosamine N-acyltransferase [Aggregatibacter actinomycetemcomitans]	36 kDa	5	4	5	4	4	5
gi|1008278018|gb|AMQ93869.1|	hypothetical protein ACT75_04695 [Aggregatibacter actinomycetemcomitans]	21 kDa	5	6	5	2	2	3
gi|1008278021|gb|AMQ93872.1|	UDP pyrophosphate synthase [Aggregatibacter actinomycetemcomitans]	28 kDa	3	2	2	3	2	1
gi|1008278022|gb|AMQ93873.1|	1-deoxy-D-xylulose 5-phosphate reductoisomerase [Aggregatibacter actinomycetemcomitans]	46 kDa	4	5	2	3	3	4
gi|1008278024|gb|AMQ93875.1|	uridylate kinase [Aggregatibacter actinomycetemcomitans]	26 kDa	9	11	8	12	11	8
gi|1008278025|gb|AMQ93876.1|	transporter [Aggregatibacter actinomycetemcomitans]	59 kDa	8	9	5	8	9	7
gi|1008278032|gb|AMQ93883.1|	recombinase RmuC [Aggregatibacter actinomycetemcomitans]	61 kDa	10	16	12	17	18	16
gi|1008278033|gb|AMQ93884.1|	hypothetical protein ACT75_04780 [Aggregatibacter actinomycetemcomitans]	20 kDa	2	0	0	1	2	1
gi|1008278034|gb|AMQ93885.1|	tRNA threonylcarbamoyladenosine biosynthesis protein RimN [Aggregatibacter actinomycetemcomitans]	20 kDa	4	2	2	2	2	3
gi|1008278035|gb|AMQ93886.1|	shikimate dehydrogenase [Aggregatibacter actinomycetemcomitans]	29 kDa	5	4	1	5	2	4
gi|1008278041|gb|AMQ93892.1|	elongation factor G [Aggregatibacter actinomycetemcomitans]	77 kDa	37	37	33	37	33	36
gi|1008278047|gb|AMQ93898.1|	transcription accessory protein [Aggregatibacter actinomycetemcomitans]	86 kDa	29	24	26	34	29	32
gi|1008278059|gb|AMQ93910.1|	HemX protein [Aggregatibacter actinomycetemcomitans]	51 kDa	18	17	18	21	20	18
gi|1008278060|gb|AMQ93911.1|	uroporphyrinogen-III synthase [Aggregatibacter actinomycetemcomitans]	28 kDa	6	5	4	5	5	4
gi|1008278061|gb|AMQ93912.1|	porphobilinogen deaminase [Aggregatibacter actinomycetemcomitans]	33 kDa	3	1	1	1	1	2
gi|1008278064|gb|AMQ93915.1|	hypothetical protein ACT75_04940 [Aggregatibacter actinomycetemcomitans]	71 kDa	13	13	13	17	15	15
gi|1008278065|gb|AMQ93916.1|	tubulin-binding protein [Aggregatibacter actinomycetemcomitans]	141 kDa	18	16	15	23	19	16
gi|1008278069|gb|AMQ93920.1|	uroporphyrinogen decarboxylase [Aggregatibacter actinomycetemcomitans]	39 kDa	5	4	3	6	5	4
gi|1008278072|gb|AMQ93923.1|	glucosamine--fructose-6-phosphate aminotransferase [Aggregatibacter actinomycetemcomitans]	67 kDa	29	27	26	30	31	26
gi|1008278079|gb|AMQ93930.1|	methyltransferase [Aggregatibacter actinomycetemcomitans]	31 kDa	5	4	2	6	5	5
gi|1008278080|gb|AMQ93931.1|	ATP-binding protein [Aggregatibacter actinomycetemcomitans]	55 kDa	16	16	13	20	16	16
gi|1008278089|gb|AMQ93940.1|	nucleoid-associated protein NdpA [Aggregatibacter actinomycetemcomitans]	39 kDa	2	3	4	4	1	3
gi|1008278090|gb|AMQ93941.1|	hypothetical protein ACT75_05090 [Aggregatibacter actinomycetemcomitans]	68 kDa	7	9	6	11	10	10
gi|1008278095|gb|AMQ93946.1|	phosphomannomutase [Aggregatibacter actinomycetemcomitans]	51 kDa	16	13	12	14	14	15
gi|1008278099|gb|AMQ93950.1|	hypothetical protein ACT75_05140 [Aggregatibacter actinomycetemcomitans]	21 kDa	5	2	1	0	0	3
gi|1008278100|gb|AMQ93951.1|	Holliday junction resolvase [Aggregatibacter actinomycetemcomitans]	15 kDa	2	2	2	0	1	2
gi|1008278102|gb|AMQ93953.1|	tRNA-specific 2-thiouridylase [Aggregatibacter actinomycetemcomitans]	43 kDa	8	7	6	6	7	9
gi|1008278104|gb|AMQ93955.1|	thiamine biosynthesis protein ApbE [Aggregatibacter actinomycetemcomitans]	40 kDa	11	13	13	9	13	12
gi|1008278105|gb|AMQ93956.1|	Na(+)-translocating NADH-quinone reductase subunit F [Aggregatibacter actinomycetemcomitans]	46 kDa	17	14	17	17	16	15
gi|1008278110|gb|AMQ93961.1|	Na(+)-translocating NADH-quinone reductase subunit A [Aggregatibacter actinomycetemcomitans]	48 kDa	23	23	23	23	21	21
gi|1008278115|gb|AMQ93966.1|	tRNA (guanine-N7)-methyltransferase [Aggregatibacter actinomycetemcomitans]	29 kDa	3	4	1	5	2	1
gi|1008278125|gb|AMQ93976.1|	hypothetical protein ACT75_05285 [Aggregatibacter actinomycetemcomitans]	32 kDa	6	6	8	5	5	6
gi|1008278126|gb|AMQ93977.1|	30S ribosomal protein S2 [Aggregatibacter actinomycetemcomitans]	26 kDa	18	18	16	17	18	19
gi|1008278127|gb|AMQ93978.1|	elongation factor Ts [Aggregatibacter actinomycetemcomitans]	30 kDa	19	18	14	16	16	19
gi|1008278128|gb|AMQ93979.1|	DNA repair protein RecO [Aggregatibacter actinomycetemcomitans]	26 kDa	2	0	1	1	2	1
gi|1008278130|gb|AMQ93981.1|	(p)ppGpp synthetase [Aggregatibacter actinomycetemcomitans]	85 kDa	17	12	14	25	18	19
gi|1008278132|gb|AMQ93983.1|	HAD family hydrolase [Aggregatibacter actinomycetemcomitans]	24 kDa	7	8	4	7	7	5
gi|1008278133|gb|AMQ93984.1|	hypothetical protein ACT75_05330 [Aggregatibacter actinomycetemcomitans]	31 kDa	3	4	1	3	2	2
gi|1008278134|gb|AMQ93985.1|	transporter [Aggregatibacter actinomycetemcomitans]	111 kDa	15	15	14	19	14	18
gi|1008278137|gb|AMQ93988.1|	cell division protein FtsN [Aggregatibacter actinomycetemcomitans]	31 kDa	3	3	4	4	3	4
gi|1008278138|gb|AMQ93989.1|	primosomal protein N' [Aggregatibacter actinomycetemcomitans]	89 kDa	2	3	2	3	2	3
gi|1008278141|gb|AMQ93992.1|	lipooligosaccharide biosynthesis protein lex-1 [Aggregatibacter actinomycetemcomitans]	33 kDa	3	2	2	3	2	2
gi|1008278145|gb|AMQ93996.1|	formamidopyrimidine-DNA glycosylase [Aggregatibacter actinomycetemcomitans]	40 kDa	8	8	6	7	7	6
gi|1008278150|gb|AMQ94001.1|	bifunctional phosphopantothenoylcysteine decarboxylase/phosphopantothenate synthase [Aggregatibacter actinomycetemcomitans]	43 kDa	9	8	6	10	9	8
gi|1008278156|gb|AMQ94007.1|	rRNA methyltransferase [Aggregatibacter actinomycetemcomitans]	32 kDa	5	5	4	4	5	5
gi|1008278163|gb|AMQ94014.1|	shikimate kinase [Aggregatibacter actinomycetemcomitans]	20 kDa	10	9	9	8	10	10
gi|1008278164|gb|AMQ94015.1|	3-dehydroquinate synthase [Aggregatibacter actinomycetemcomitans]	40 kDa	2	4	1	4	5	3
gi|1008278171|gb|AMQ94022.1|	prepilin peptidase [Aggregatibacter actinomycetemcomitans]	84 kDa	15	19	16	15	12	13
gi|1008278173|gb|AMQ94024.1|	single-stranded DNA-binding protein [Aggregatibacter actinomycetemcomitans]	18 kDa	7	6	4	6	5	5
gi|1008278182|gb|AMQ94033.1|	hypothetical protein ACT75_05580 [Aggregatibacter actinomycetemcomitans]	19 kDa	8	7	6	8	9	8
gi|1008278190|gb|AMQ94041.1|	uracil phosphoribosyltransferase [Aggregatibacter actinomycetemcomitans]	20 kDa	5	6	5	7	5	5
gi|1008278193|gb|AMQ94044.1|	adenylosuccinate lyase [Aggregatibacter actinomycetemcomitans]	51 kDa	13	12	8	12	11	15
gi|1008278208|gb|AMQ94059.1|	acid phosphatase [Aggregatibacter actinomycetemcomitans]	26 kDa	9	8	7	7	6	8
gi|1008278210|gb|AMQ94061.1|	ATP-dependent protease ATP-binding subunit HslU [Aggregatibacter actinomycetemcomitans]	50 kDa	16	17	17	19	18	17
gi|1008278213|gb|AMQ94064.1|	hypothetical protein ACT75_05735 [Aggregatibacter actinomycetemcomitans]	19 kDa	12	12	11	12	11	10
gi|1008278216|gb|AMQ94067.1|	hypothetical protein ACT75_05755 [Aggregatibacter actinomycetemcomitans]	43 kDa	5	7	7	9	8	8
gi|1008278219|gb|AMQ94070.1|	dihydrofolate reductase [Aggregatibacter actinomycetemcomitans]	19 kDa	5	4	3	4	4	4
gi|1008278227|gb|AMQ94078.1|	8-amino-7-oxononanoate synthase [Aggregatibacter actinomycetemcomitans]	45 kDa	5	3	2	6	1	5
gi|1008278230|gb|AMQ94081.1|	ATP-dependent dethiobiotin synthetase BioD [Aggregatibacter actinomycetemcomitans]	24 kDa	4	3	3	6	4	3
gi|1008278234|gb|AMQ94085.1|	3-oxoacyl-ACP synthase [Aggregatibacter actinomycetemcomitans]	34 kDa	8	8	5	5	6	8
gi|1008278235|gb|AMQ94086.1|	malonyl CoA-ACP transacylase [Aggregatibacter actinomycetemcomitans]	33 kDa	7	7	5	6	5	7
gi|1008278236|gb|AMQ94087.1|	3-ketoacyl-ACP reductase [Aggregatibacter actinomycetemcomitans]	26 kDa	8	10	8	9	10	9
gi|1008278240|gb|AMQ94091.1|	RNA helicase [Aggregatibacter actinomycetemcomitans]	47 kDa	13	11	7	13	14	10
gi|1008278247|gb|AMQ94098.1|	lipoate--protein ligase [Aggregatibacter actinomycetemcomitans]	24 kDa	3	3	2	3	4	3
gi|1008278252|gb|AMQ94103.1|	amino acid ABC transporter substrate-binding protein [Aggregatibacter actinomycetemcomitans]	28 kDa	11	14	7	12	9	13
gi|1008278253|gb|AMQ94104.1|	cysteine ABC transporter permease [Aggregatibacter actinomycetemcomitans]	27 kDa	4	4	2	5	4	5
gi|1008278254|gb|AMQ94105.1|	polar amino acid ABC transporter ATP-binding protein [Aggregatibacter actinomycetemcomitans]	29 kDa	10	12	11	13	12	13
gi|1008278264|gb|AMQ94115.1|	ABC transporter ATP-binding protein [Aggregatibacter actinomycetemcomitans]	62 kDa	12	10	10	12	12	11
gi|1008278265|gb|AMQ94116.1|	ABC transporter ATP-binding protein [Aggregatibacter actinomycetemcomitans]	65 kDa	5	7	6	7	6	6
gi|1008278269|gb|AMQ94120.1|	glycerol-3-phosphate dehydrogenase [Aggregatibacter actinomycetemcomitans]	37 kDa	7	8	7	7	8	6
gi|1008278270|gb|AMQ94121.1|	serine acetyltransferase [Aggregatibacter actinomycetemcomitans]	29 kDa	8	7	3	7	8	6
gi|1008278272|gb|AMQ94123.1|	fructose 1,6-bisphosphatase [Aggregatibacter actinomycetemcomitans]	36 kDa	8	8	7	9	11	6
gi|1008278275|gb|AMQ94126.1|	tRNA uridine 5-carboxymethylaminomethyl modification protein [Aggregatibacter actinomycetemcomitans]	70 kDa	4	4	4	7	4	5
gi|1008278278|gb|AMQ94129.1|	16S rRNA (guanine(527)-N(7))-methyltransferase RsmG [Aggregatibacter actinomycetemcomitans]	23 kDa	7	9	6	10	8	9
gi|1008278282|gb|AMQ94133.1|	ATP synthase subunit B [Aggregatibacter actinomycetemcomitans]	17 kDa	11	13	12	12	13	12
gi|1008278283|gb|AMQ94134.1|	ATP F0F1 synthase subunit delta [Aggregatibacter actinomycetemcomitans]	20 kDa	8	8	5	7	6	6
gi|1008278284|gb|AMQ94135.1|	ATP synthase subunit alpha [Aggregatibacter actinomycetemcomitans]	56 kDa	27	26	26	25	23	25
gi|1008278285|gb|AMQ94136.1|	ATP F0F1 synthase subunit gamma [Aggregatibacter actinomycetemcomitans]	32 kDa	12	12	13	12	11	12
gi|1008278286|gb|AMQ94137.1|	ATP synthase subunit beta [Aggregatibacter actinomycetemcomitans]	50 kDa	28	27	22	25	25	27
gi|1008278288|gb|AMQ94139.1|	spermidine/putrescine ABC transporter substrate-binding protein [Aggregatibacter actinomycetemcomitans]	40 kDa	4	1	1	2	3	2
gi|1008278291|gb|AMQ94142.1|	bifunctional N-acetylglucosamine-1-phosphate uridyltransferase/glucosamine-1-phosphate acetyltransferase [Aggregatibacter actinomycetemcomitans]	49 kDa	10	10	7	10	8	10
gi|1008278292|gb|AMQ94143.1|	transporter [Aggregatibacter actinomycetemcomitans]	40 kDa	16	18	19	18	19	18
gi|1008278293|gb|AMQ94144.1|	transcriptional regulator [Aggregatibacter actinomycetemcomitans]	28 kDa	3	3	4	3	4	4
gi|1008278294|gb|AMQ94145.1|	2-deoxyribose-5-phosphate aldolase [Aggregatibacter actinomycetemcomitans]	23 kDa	9	8	8	7	8	8
gi|1008278305|gb|AMQ94156.1|	hypothetical protein ACT75_06230 [Aggregatibacter actinomycetemcomitans]	17 kDa	6	8	9	5	5	4
gi|1008278308|gb|AMQ94159.1|	bifunctional 5,10-methylene-tetrahydrofolate dehydrogenase/5,10-methylene-tetrahydrofolate cyclohydrolase [Aggregatibacter actinomycetemcomitans]	31 kDa	9	10	9	9	10	9
gi|1008278309|gb|AMQ94160.1|	molecular chaperone GroEL [Aggregatibacter actinomycetemcomitans]	57 kDa	37	31	28	38	34	30
gi|1008278312|gb|AMQ94163.1|	aspartate ammonia-lyase [Aggregatibacter actinomycetemcomitans]	51 kDa	18	18	16	20	18	18
gi|1008278313|gb|AMQ94164.1|	hypothetical protein ACT75_06280 [Aggregatibacter actinomycetemcomitans]	39 kDa	4	7	6	7	7	6
gi|1008278316|gb|AMQ94167.1|	PTS mannose transporter subunit IIAB [Aggregatibacter actinomycetemcomitans]	36 kDa	17	17	12	17	16	16
gi|1008278318|gb|AMQ94169.1|	mannose-1-phosphate guanyltransferase [Aggregatibacter actinomycetemcomitans]	53 kDa	17	18	11	21	17	17
gi|1008278320|gb|AMQ94171.1|	teichoic acid ABC transporter ATP-binding protein [Aggregatibacter actinomycetemcomitans]	28 kDa	4	5	3	5	4	6
gi|1008278321|gb|AMQ94172.1|	glycosyl transferase [Aggregatibacter actinomycetemcomitans]	114 kDa	53	48	40	43	36	38
gi|1008278322|gb|AMQ94173.1|	epimerase [Aggregatibacter actinomycetemcomitans]	33 kDa	16	13	13	11	10	11
gi|1008278324|gb|AMQ94175.1|	GDP-mannose 4,6 dehydratase [Aggregatibacter actinomycetemcomitans]	39 kDa	25	21	23	20	20	18
gi|1008278327|gb|AMQ94178.1|	UDP-phosphate galactose phosphotransferase [Aggregatibacter actinomycetemcomitans]	55 kDa	5	8	7	2	1	5
gi|1008278339|gb|AMQ94190.1|	UDP-N-acetylenolpyruvoylglucosamine reductase [Aggregatibacter actinomycetemcomitans]	38 kDa	9	7	5	6	5	7
gi|1008278347|gb|AMQ94198.1|	glutathionylspermidine synthase [Aggregatibacter actinomycetemcomitans]	72 kDa	4	6	4	8	8	5
gi|1008278348|gb|AMQ94199.1|	ADP-heptose--LPS heptosyltransferase [Aggregatibacter actinomycetemcomitans]	39 kDa	6	5	6	7	5	4
gi|1008278350|gb|AMQ94201.1|	ADP-L-glycero-D-mannoheptose-6-epimerase [Aggregatibacter actinomycetemcomitans]	35 kDa	17	17	12	17	17	16
gi|1008278351|gb|AMQ94202.1|	hypothetical protein ACT75_06480 [Aggregatibacter actinomycetemcomitans]	30 kDa	11	11	11	12	12	10
gi|1008278353|gb|AMQ94204.1|	hypothetical protein ACT75_06490 [Aggregatibacter actinomycetemcomitans]	46 kDa	14	11	12	16	15	13
gi|1008278356|gb|AMQ94207.1|	hypothetical protein ACT75_06505 [Aggregatibacter actinomycetemcomitans]	54 kDa	7	5	5	10	8	9
gi|1008278357|gb|AMQ94208.1|	3-oxoacyl-ACP synthase [Aggregatibacter actinomycetemcomitans]	45 kDa	7	4	5	8	5	6
gi|1008278358|gb|AMQ94209.1|	3-ketoacyl-ACP reductase [Aggregatibacter actinomycetemcomitans]	26 kDa	3	4	3	4	4	2
gi|1008278360|gb|AMQ94211.1|	3-oxoacyl-ACP synthase [Aggregatibacter actinomycetemcomitans]	43 kDa	4	3	3	3	3	4
gi|1008278366|gb|AMQ94217.1|	glycosyl transferase [Aggregatibacter actinomycetemcomitans]	27 kDa	2	1	2	2	1	1
gi|1008278369|gb|AMQ94220.1|	AMP-binding protein [Aggregatibacter actinomycetemcomitans]	63 kDa	4	4	4	6	5	4
gi|1008278373|gb|AMQ94224.1|	hypothetical protein ACT75_06590 [Aggregatibacter actinomycetemcomitans]	28 kDa	1	1	2	2	0	0
gi|1008278380|gb|AMQ94231.1|	phosphoribosylaminoimidazole synthetase [Aggregatibacter actinomycetemcomitans]	37 kDa	7	6	5	7	6	5
gi|1008278382|gb|AMQ94233.1|	ATP-dependent chaperone ClpB [Aggregatibacter actinomycetemcomitans]	96 kDa	46	48	46	54	47	48
gi|1008278383|gb|AMQ94234.1|	competence protein ComEA [Aggregatibacter actinomycetemcomitans]	21 kDa	4	2	3	4	3	3
gi|1008278384|gb|AMQ94235.1|	aspartate-semialdehyde dehydrogenase [Aggregatibacter actinomycetemcomitans]	41 kDa	17	15	10	18	17	15
gi|1008278387|gb|AMQ94238.1|	Fe/S biogenesis protein NfuA [Aggregatibacter actinomycetemcomitans]	21 kDa	8	8	7	7	7	8
gi|1008278389|gb|AMQ94240.1|	branched-chain amino acid transporter [Aggregatibacter actinomycetemcomitans]	50 kDa	1	1	2	2	2	2
gi|1008278390|gb|AMQ94241.1|	CTP synthetase [Aggregatibacter actinomycetemcomitans]	60 kDa	18	20	22	23	24	21
gi|1008278391|gb|AMQ94242.1|	glycine--tRNA ligase subunit beta [Aggregatibacter actinomycetemcomitans]	76 kDa	33	33	29	33	32	31
gi|1008278392|gb|AMQ94243.1|	ATPase [Aggregatibacter actinomycetemcomitans]	73 kDa	19	20	15	24	24	20
gi|1008278396|gb|AMQ94247.1|	glycine--tRNA ligase subunit alpha [Aggregatibacter actinomycetemcomitans]	34 kDa	4	6	5	5	5	6
gi|1008278436|gb|AMQ94287.1|	ABC transporter ATP-binding protein [Aggregatibacter actinomycetemcomitans]	72 kDa	6	12	10	8	12	13
gi|1008278440|gb|AMQ94291.1|	transketolase [Aggregatibacter actinomycetemcomitans]	73 kDa	23	23	20	26	23	23
gi|1008278441|gb|AMQ94292.1|	transaldolase [Aggregatibacter actinomycetemcomitans]	35 kDa	17	16	13	20	22	16
gi|1008278445|gb|AMQ94296.1|	ATPase [Aggregatibacter actinomycetemcomitans]	50 kDa	9	7	6	14	10	14
gi|1008278446|gb|AMQ94297.1|	ATP-dependent RNA helicase SrmB [Aggregatibacter actinomycetemcomitans]	50 kDa	19	17	14	22	18	16
gi|1008278452|gb|AMQ94303.1|	coproporphyrinogen III oxidase [Aggregatibacter actinomycetemcomitans]	52 kDa	10	9	8	12	11	10
gi|1008278453|gb|AMQ94304.1|	hypothetical protein ACT75_07060 [Aggregatibacter actinomycetemcomitans]	17 kDa	4	9	6	7	7	7
gi|1008278455|gb|AMQ94306.1|	2-ketocyclohexanecarboxyl-CoA hydrolase [Aggregatibacter actinomycetemcomitans]	32 kDa	9	11	7	10	10	10
gi|1008278459|gb|AMQ94310.1|	acetyl-CoA carboxylase biotin carboxyl carrier protein subunit [Aggregatibacter actinomycetemcomitans]	16 kDa	3	2	2	2	1	1
gi|1008278460|gb|AMQ94311.1|	acetyl-CoA carboxylase biotin carboxylase subunit [Aggregatibacter actinomycetemcomitans]	49 kDa	17	16	12	14	16	13
gi|1008278461|gb|AMQ94312.1|	hypothetical protein ACT75_07105 [Aggregatibacter actinomycetemcomitans]	27 kDa	9	8	9	10	10	10
gi|1008278462|gb|AMQ94313.1|	hypothetical protein ACT75_07110 [Aggregatibacter actinomycetemcomitans]	54 kDa	15	10	12	16	13	13
gi|1008278473|gb|AMQ94324.1|	dephospho-CoA kinase [Aggregatibacter actinomycetemcomitans]	23 kDa	2	2	2	1	2	2
gi|1008278477|gb|AMQ94328.1|	bifunctional glutamate--cysteine ligase/glutathione synthetase [Aggregatibacter actinomycetemcomitans]	85 kDa	21	21	16	22	24	19
gi|1008278478|gb|AMQ94329.1|	hypothetical protein ACT75_07205 [Aggregatibacter actinomycetemcomitans]	61 kDa	9	9	12	10	8	8
gi|1008278480|gb|AMQ94331.1|	ATP-dependent Clp protease ATP-binding subunit ClpX [Aggregatibacter actinomycetemcomitans]	45 kDa	14	15	13	14	15	14
gi|1008278484|gb|AMQ94335.1|	copper-transporting ATPase [Aggregatibacter actinomycetemcomitans]	77 kDa	2	4	1	3	5	4
gi|1008278488|gb|AMQ94339.1|	DNA-directed RNA polymerase subunit beta [Aggregatibacter actinomycetemcomitans]	150 kDa	62	59	55	72	69	64
gi|1008278491|gb|AMQ94342.1|	50S ribosomal protein L1 [Aggregatibacter actinomycetemcomitans]	24 kDa	15	15	14	15	15	15
gi|1008278511|gb|AMQ94362.1|	glycerate kinase [Aggregatibacter actinomycetemcomitans]	40 kDa	20	19	19	20	19	21
gi|1008278513|gb|AMQ94364.1|	protein PmbA [Aggregatibacter actinomycetemcomitans]	49 kDa	14	11	12	13	12	11
gi|1008278514|gb|AMQ94365.1|	hypothetical protein ACT75_07415 [Aggregatibacter actinomycetemcomitans]	21 kDa	5	5	2	3	3	2
gi|1008278522|gb|AMQ94373.1|	cell division ATP-binding protein FtsE [Aggregatibacter actinomycetemcomitans]	24 kDa	3	3	2	2	2	2
gi|1008278523|gb|AMQ94374.1|	cell division protein FtsY [Aggregatibacter actinomycetemcomitans]	50 kDa	8	4	4	7	6	6
gi|1008278528|gb|AMQ94379.1|	transporter [Aggregatibacter actinomycetemcomitans]	44 kDa	5	7	5	6	8	8
gi|1008278529|gb|AMQ94380.1|	purine nucleoside phosphorylase [Aggregatibacter actinomycetemcomitans]	26 kDa	13	11	13	14	16	15
gi|1008278530|gb|AMQ94381.1|	poly-beta-1,6 N-acetyl-D-glucosamine export porin PgaA [Aggregatibacter actinomycetemcomitans]	91 kDa	47	46	42	51	47	44
gi|1008278531|gb|AMQ94382.1|	poly-beta-1,6-N-acetyl-D-glucosamine N-deacetylase PgaB [Aggregatibacter actinomycetemcomitans]	73 kDa	32	31	24	32	32	27
gi|1008278542|gb|AMQ94393.1|	glyceraldehyde-3-phosphate dehydrogenase [Aggregatibacter actinomycetemcomitans]	36 kDa	25	23	18	27	25	23
gi|1008278543|gb|AMQ94394.1|	guanylate kinase [Aggregatibacter actinomycetemcomitans]	24 kDa	5	6	4	6	6	5
gi|1008278545|gb|AMQ94396.1|	guanosine-3',5'-bis(diphosphate) 3'-pyrophosphohydrolase [Aggregatibacter actinomycetemcomitans]	80 kDa	10	11	9	12	13	11
gi|1008278548|gb|AMQ94399.1|	glutamate racemase [Aggregatibacter actinomycetemcomitans]	31 kDa	4	2	1	2	3	2
gi|1008278553|gb|AMQ94404.1|	tryptophan--tRNA ligase [Aggregatibacter actinomycetemcomitans]	37 kDa	7	7	1	8	8	10
gi|1008278555|gb|AMQ94406.1|	ribulose phosphate epimerase [Aggregatibacter actinomycetemcomitans]	25 kDa	5	7	4	6	6	6
gi|1008278558|gb|AMQ94409.1|	2-C-methyl-D-erythritol 2,4-cyclodiphosphate synthase [Aggregatibacter actinomycetemcomitans]	17 kDa	3	3	1	2	1	1
gi|1008278560|gb|AMQ94411.1|	stationary phase survival protein SurE [Aggregatibacter actinomycetemcomitans]	27 kDa	4	4	2	2	2	4
gi|1008278563|gb|AMQ94414.1|	peptidase M23 [Aggregatibacter actinomycetemcomitans]	41 kDa	11	11	9	11	11	10
gi|1008278566|gb|AMQ94417.1|	molecular chaperone TorD [Aggregatibacter actinomycetemcomitans]	43 kDa	4	2	1	5	2	2
gi|1008278567|gb|AMQ94418.1|	nucleoside diphosphate kinase [Aggregatibacter actinomycetemcomitans]	16 kDa	5	4	2	5	5	3
gi|1008278568|gb|AMQ94419.1|	aminopeptidase [Aggregatibacter actinomycetemcomitans]	47 kDa	7	4	5	7	5	6
gi|1008278570|gb|AMQ94421.1|	acyltransferase [Aggregatibacter actinomycetemcomitans]	57 kDa	5	6	8	9	7	7
gi|1008278572|gb|AMQ94423.1|	citrate (pro-3S)-lyase [Aggregatibacter actinomycetemcomitans]	38 kDa	6	5	3	5	5	3
gi|1008278575|gb|AMQ94426.1|	citrate lyase subunit alpha [Aggregatibacter actinomycetemcomitans]	54 kDa	17	12	14	18	20	18
gi|1008278576|gb|AMQ94427.1|	2-(5'-triphosphoribosyl)-3'-dephospho CoA synthase [Aggregatibacter actinomycetemcomitans]	51 kDa	2	1	0	1	2	1
gi|1008278580|gb|AMQ94431.1|	galactokinase [Aggregatibacter actinomycetemcomitans]	42 kDa	2	2	1	3	2	1
gi|1008278582|gb|AMQ94433.1|	transcriptional regulator [Aggregatibacter actinomycetemcomitans]	37 kDa	5	2	2	0	2	2
gi|1008278583|gb|AMQ94434.1|	sugar ABC transporter substrate-binding protein [Aggregatibacter actinomycetemcomitans]	36 kDa	15	12	4	6	8	10
gi|1008278585|gb|AMQ94436.1|	ATPase [Aggregatibacter actinomycetemcomitans]	70 kDa	3	1	4	3	3	2
gi|1008278587|gb|AMQ94438.1|	FAD-dependent cmnm(5)s(2)U34 oxidoreductase [Aggregatibacter actinomycetemcomitans]	77 kDa	2	2	4	4	3	2
gi|1008278588|gb|AMQ94439.1|	molecular chaperone GrpE [Aggregatibacter actinomycetemcomitans]	21 kDa	11	10	7	12	11	11
gi|1008278590|gb|AMQ94441.1|	DNA repair protein RecN [Aggregatibacter actinomycetemcomitans]	62 kDa	3	6	4	7	5	5
gi|1008278593|gb|AMQ94444.1|	acyl-CoA thioester hydrolase [Aggregatibacter actinomycetemcomitans]	17 kDa	2	2	1	3	3	2
gi|1008278595|gb|AMQ94446.1|	septation protein A [Aggregatibacter actinomycetemcomitans]	84 kDa	11	8	7	11	7	10
gi|1008278596|gb|AMQ94447.1|	transcriptional regulator [Aggregatibacter actinomycetemcomitans]	12 kDa	2	2	2	2	1	2
gi|1008278600|gb|AMQ94451.1|	DNA topoisomerase III [Aggregatibacter actinomycetemcomitans]	73 kDa	3	1	1	1	1	2
gi|1008278601|gb|AMQ94452.1|	recombination protein RecR [Aggregatibacter actinomycetemcomitans]	22 kDa	5	5	3	5	3	4
gi|1008278602|gb|AMQ94453.1|	metallophosphoesterase [Aggregatibacter actinomycetemcomitans]	41 kDa	5	3	3	5	3	4
gi|1008278603|gb|AMQ94454.1|	iron-dicitrate transporter substrate-binding subunit [Aggregatibacter actinomycetemcomitans]	33 kDa	4	4	1	0	1	3
gi|1008278607|gb|AMQ94458.1|	elongation factor P--(R)-beta-lysine ligase [Aggregatibacter actinomycetemcomitans]	37 kDa	1	2	0	3	3	2
gi|1008278612|gb|AMQ94463.1|	23S rRNA methyltransferase [Aggregatibacter actinomycetemcomitans]	81 kDa	17	19	18	19	17	18
gi|1008278613|gb|AMQ94464.1|	alcohol dehydrogenase [Aggregatibacter actinomycetemcomitans]	36 kDa	10	9	8	9	9	8
gi|1008278615|gb|AMQ94466.1|	7-cyano-7-deazaguanine synthase [Aggregatibacter actinomycetemcomitans]	26 kDa	3	4	4	4	4	5
gi|1008278620|gb|AMQ94471.1|	peptidase M15 [Aggregatibacter actinomycetemcomitans]	26 kDa	2	2	0	0	1	3
gi|1008278622|gb|AMQ94473.1|	hypothetical protein ACT75_08040 [Aggregatibacter actinomycetemcomitans]	13 kDa	5	6	4	2	4	4
gi|1008278623|gb|AMQ94474.1|	heat-shock protein Hsp90 [Aggregatibacter actinomycetemcomitans]	71 kDa	37	37	33	35	39	39
gi|1008278626|gb|AMQ94477.1|	cell division protein FtsZ [Aggregatibacter actinomycetemcomitans]	45 kDa	21	21	20	22	21	21
gi|1008278628|gb|AMQ94479.1|	cell division protein FtsQ [Aggregatibacter actinomycetemcomitans]	29 kDa	3	4	4	5	4	5
gi|1008278630|gb|AMQ94481.1|	UDP-N-acetylmuramate--alanine ligase [Aggregatibacter actinomycetemcomitans]	52 kDa	5	5	3	6	7	4
gi|1008278631|gb|AMQ94482.1|	hypothetical protein ACT75_08085 [Aggregatibacter actinomycetemcomitans]	38 kDa	10	9	11	12	13	14
gi|1008278633|gb|AMQ94484.1|	UDP-N-acetylmuramoylalanine--D-glutamate ligase [Aggregatibacter actinomycetemcomitans]	47 kDa	9	8	6	8	8	8
gi|1008278635|gb|AMQ94486.1|	UDP-N-acetylmuramoyl-tripeptide--D-alanyl-D-alanine ligase [Aggregatibacter actinomycetemcomitans]	50 kDa	11	9	7	9	11	9
gi|1008278636|gb|AMQ94487.1|	UDP-N-acetylmuramoylalanyl-D-glutamate--2,6-diaminopimelate ligase [Aggregatibacter actinomycetemcomitans]	53 kDa	15	14	13	17	14	12
gi|1008278639|gb|AMQ94490.1|	ribosomal RNA small subunit methyltransferase H [Aggregatibacter actinomycetemcomitans]	36 kDa	8	7	7	9	10	8
gi|1008278644|gb|AMQ94495.1|	arginine ABC transporter substrate-binding protein [Aggregatibacter actinomycetemcomitans]	26 kDa	6	6	3	4	6	5
gi|1008278650|gb|AMQ94501.1|	hypothetical protein ACT75_08180 [Aggregatibacter actinomycetemcomitans]	28 kDa	2	2	1	1	2	2
gi|1008278656|gb|AMQ94507.1|	flp operon protein C [Aggregatibacter actinomycetemcomitans]	30 kDa	16	14	13	14	15	15
gi|1008278658|gb|AMQ94509.1|	RcpB protein [Aggregatibacter actinomycetemcomitans]	19 kDa	6	6	6	6	6	5
gi|1008278659|gb|AMQ94510.1|	pilus assembly protein [Aggregatibacter actinomycetemcomitans]	42 kDa	30	33	27	35	33	30
gi|1008278661|gb|AMQ94512.1|	protein dehydratase [Aggregatibacter actinomycetemcomitans]	34 kDa	6	8	7	8	9	7
gi|1008278662|gb|AMQ94513.1|	pilus assembly protein TadC [Aggregatibacter actinomycetemcomitans]	32 kDa	8	7	7	8	6	7
gi|1008278663|gb|AMQ94514.1|	NrfG protein [Aggregatibacter actinomycetemcomitans]	29 kDa	19	17	16	19	17	16
gi|1008278664|gb|AMQ94515.1|	protein TadE [Aggregatibacter actinomycetemcomitans]	22 kDa	10	10	9	11	9	10
gi|1008278665|gb|AMQ94516.1|	pilus assembly protein TadF [Aggregatibacter actinomycetemcomitans]	22 kDa	13	12	12	13	13	13
gi|1008278666|gb|AMQ94517.1|	pilus assembly protein TadG [Aggregatibacter actinomycetemcomitans]	59 kDa	34	32	33	35	34	33
gi|1008278672|gb|AMQ94523.1|	PTS fructose transporter subunit IIBC [Aggregatibacter actinomycetemcomitans]	57 kDa	5	4	4	5	4	3
gi|1008278673|gb|AMQ94524.1|	1-phosphofructokinase [Aggregatibacter actinomycetemcomitans]	33 kDa	4	3	4	6	4	4
gi|1008278675|gb|AMQ94526.1|	hypothetical protein ACT75_08330 [Aggregatibacter actinomycetemcomitans]	20 kDa	6	5	5	6	6	4
gi|1008278688|gb|AMQ94539.1|	DNA mismatch repair protein MutS [Aggregatibacter actinomycetemcomitans]	97 kDa	23	19	18	23	23	20
gi|1008278689|gb|AMQ94540.1|	HAD family hydrolase [Aggregatibacter actinomycetemcomitans]	30 kDa	6	7	4	7	4	7
gi|1008278691|gb|AMQ94542.1|	cyclase [Aggregatibacter actinomycetemcomitans]	26 kDa	3	2	2	2	1	2
gi|1008278700|gb|AMQ94551.1|	thymidylate kinase [Aggregatibacter actinomycetemcomitans]	23 kDa	7	5	6	5	5	6
gi|1008278701|gb|AMQ94552.1|	DNA polymerase III subunit delta' [Aggregatibacter actinomycetemcomitans]	37 kDa	5	4	5	6	7	6
gi|1008278702|gb|AMQ94553.1|	DNAse [Aggregatibacter actinomycetemcomitans]	29 kDa	2	5	2	4	4	4
gi|1008278704|gb|AMQ94555.1|	hypothetical protein ACT75_08480 [Aggregatibacter actinomycetemcomitans]	50 kDa	3	1	3	6	3	3
gi|1008278707|gb|AMQ94558.1|	phospholipase [Aggregatibacter actinomycetemcomitans]	83 kDa	3	4	3	7	5	4
gi|1008278708|gb|AMQ94559.1|	phosphoglyceromutase [Aggregatibacter actinomycetemcomitans]	26 kDa	13	12	14	13	11	13
gi|1008278709|gb|AMQ94560.1|	alpha-D-phosphohexomutase [Aggregatibacter actinomycetemcomitans]	60 kDa	21	22	23	24	23	22
gi|1008278712|gb|AMQ94563.1|	ATP-dependent protease [Aggregatibacter actinomycetemcomitans]	56 kDa	3	2	2	2	1	1
gi|1008278713|gb|AMQ94564.1|	GTP-binding protein [Aggregatibacter actinomycetemcomitans]	23 kDa	5	6	5	6	6	7
gi|1008278716|gb|AMQ94567.1|	phosphatidylethanolamine-binding protein [Aggregatibacter actinomycetemcomitans]	18 kDa	7	7	7	7	7	7
gi|1008278717|gb|AMQ94568.1|	DL-methionine transporter substrate-binding subunit [Aggregatibacter actinomycetemcomitans]	30 kDa	11	11	11	12	10	11
gi|1008278719|gb|AMQ94570.1|	DL-methionine transporter ATP-binding subunit [Aggregatibacter actinomycetemcomitans]	38 kDa	15	15	15	16	16	15
gi|1008278720|gb|AMQ94571.1|	D,D-heptose 1,7-bisphosphate phosphatase [Aggregatibacter actinomycetemcomitans]	21 kDa	6	4	1	2	2	3
gi|1008278721|gb|AMQ94572.1|	hypothetical protein ACT75_08590 [Aggregatibacter actinomycetemcomitans]	55 kDa	4	4	6	8	4	4
gi|1008278724|gb|AMQ94575.1|	cysteine--tRNA ligase [Aggregatibacter actinomycetemcomitans]	52 kDa	16	16	16	19	16	17
gi|1008278730|gb|AMQ94581.1|	adhesin [Aggregatibacter actinomycetemcomitans]	173 kDa	40	44	43	39	36	36
gi|1008278732|gb|AMQ94583.1|	DNA polymerase III subunit alpha [Aggregatibacter actinomycetemcomitans]	130 kDa	16	14	12	15	20	12
gi|1008278733|gb|AMQ94584.1|	hypothetical protein ACT75_08655 [Aggregatibacter actinomycetemcomitans]	44 kDa	8	9	6	9	9	8
gi|1008278734|gb|AMQ94585.1|	hypothetical protein ACT75_08660 [Aggregatibacter actinomycetemcomitans]	85 kDa	18	20	17	25	19	19
gi|1008278735|gb|AMQ94586.1|	hypothetical protein ACT75_08665 [Aggregatibacter actinomycetemcomitans]	52 kDa	9	9	6	13	10	9
gi|1008278736|gb|AMQ94587.1|	catalase [Aggregatibacter actinomycetemcomitans]	55 kDa	13	17	11	10	11	14
gi|1008278738|gb|AMQ94589.1|	argininosuccinate lyase [Aggregatibacter actinomycetemcomitans]	51 kDa	9	9	4	8	9	9
gi|1008278739|gb|AMQ94590.1|	glycosyl transferase [Aggregatibacter actinomycetemcomitans]	30 kDa	10	10	6	10	12	11
gi|1008278740|gb|AMQ94591.1|	glutamyl-Q tRNA(Asp) ligase [Aggregatibacter actinomycetemcomitans]	55 kDa	20	16	13	19	16	16
gi|1008278797|gb|AMQ94648.1|	ribokinase [Aggregatibacter actinomycetemcomitans]	33 kDa	4	3	4	7	6	4
gi|1008278798|gb|AMQ94649.1|	D-ribose ABC transporter substrate-binding protein [Aggregatibacter actinomycetemcomitans]	30 kDa	10	10	6	9	8	9
gi|1008278800|gb|AMQ94651.1|	sugar ABC transporter ATP-binding protein [Aggregatibacter actinomycetemcomitans]	55 kDa	9	10	9	10	11	9
gi|1008278801|gb|AMQ94652.1|	D-ribose pyranase [Aggregatibacter actinomycetemcomitans]	15 kDa	4	3	2	4	4	4
gi|1008278804|gb|AMQ94655.1|	prolipoprotein diacylglyceryl transferase [Aggregatibacter actinomycetemcomitans]	30 kDa	1	2	0	2	2	2
gi|1008278805|gb|AMQ94656.1|	thymidylate synthase [Aggregatibacter actinomycetemcomitans]	33 kDa	5	6	7	8	7	7
gi|1008278814|gb|AMQ94665.1|	sodium:proton antiporter [Aggregatibacter actinomycetemcomitans]	40 kDa	7	5	5	7	6	6
gi|1008278815|gb|AMQ94666.1|	methionine--tRNA ligase [Aggregatibacter actinomycetemcomitans]	77 kDa	22	21	16	25	25	17
gi|1008278818|gb|AMQ94669.1|	chaperone protein HscA [Aggregatibacter actinomycetemcomitans]	67 kDa	15	14	13	12	11	14
gi|1008278819|gb|AMQ94670.1|	co-chaperone HscB [Aggregatibacter actinomycetemcomitans]	20 kDa	5	5	1	2	2	3
gi|1008278820|gb|AMQ94671.1|	iron-sulfur cluster assembly protein [Aggregatibacter actinomycetemcomitans]	12 kDa	3	2	2	3	2	2
gi|1008278822|gb|AMQ94673.1|	cysteine desulfurase IscS [Aggregatibacter actinomycetemcomitans]	45 kDa	23	23	21	24	24	24
gi|1008278824|gb|AMQ94675.1|	tRNA (cytidine/uridine-2'-O-)-methyltransferase [Aggregatibacter actinomycetemcomitans]	27 kDa	9	8	6	8	8	8
gi|1008278825|gb|AMQ94676.1|	inositol monophosphatase [Aggregatibacter actinomycetemcomitans]	29 kDa	9	9	10	14	11	9
gi|1008278833|gb|AMQ94684.1|	lactate dehydrogenase [Aggregatibacter actinomycetemcomitans]	37 kDa	13	13	8	17	17	14
gi|1008278835|gb|AMQ94686.1|	23S rRNA pseudouridylate synthase [Aggregatibacter actinomycetemcomitans]	36 kDa	8	7	8	9	8	8
gi|1008278836|gb|AMQ94687.1|	ribonuclease E [Aggregatibacter actinomycetemcomitans]	109 kDa	43	43	43	49	47	46
gi|1008278838|gb|AMQ94689.1|	thiol:disulfide interchange protein [Aggregatibacter actinomycetemcomitans]	66 kDa	5	4	2	7	6	7
gi|1008278842|gb|AMQ94693.1|	two-component system response regulator [Aggregatibacter actinomycetemcomitans]	27 kDa	6	7	2	5	5	4
gi|1008278848|gb|AMQ94699.1|	SsrA-binding protein [Aggregatibacter actinomycetemcomitans]	18 kDa	4	3	3	3	2	4
gi|1008278849|gb|AMQ94700.1|	GTPase Obg [Aggregatibacter actinomycetemcomitans]	43 kDa	10	8	7	11	8	7
gi|1008278853|gb|AMQ94704.1|	50S ribosomal protein L21 [Aggregatibacter actinomycetemcomitans]	11 kDa	6	6	5	6	6	5
gi|1008278861|gb|AMQ94712.1|	TonB-dependent receptor [Aggregatibacter actinomycetemcomitans]	72 kDa	34	33	35	37	33	33
gi|1008278864|gb|AMQ94715.1|	tRNA (cmo5U34)-methyltransferase [Aggregatibacter actinomycetemcomitans]	27 kDa	6	6	4	4	5	5
gi|1008278866|gb|AMQ94717.1|	aspartate--tRNA(Asp/Asn) ligase [Aggregatibacter actinomycetemcomitans]	67 kDa	37	29	26	35	31	29
gi|1008278870|gb|AMQ94721.1|	hypothetical protein ACT75_09450 [Aggregatibacter actinomycetemcomitans]	26 kDa	4	3	5	5	4	5
gi|1008278871|gb|AMQ94722.1|	hypothetical protein ACT75_09455 [Aggregatibacter actinomycetemcomitans]	15 kDa	4	4	4	4	4	4
gi|1008278882|gb|AMQ94733.1|	protein TolA [Aggregatibacter actinomycetemcomitans]	42 kDa	4	4	2	4	2	2
gi|1008278889|gb|AMQ94740.1|	exodeoxyribonuclease V subunit gamma [Aggregatibacter actinomycetemcomitans]	130 kDa	11	5	8	9	11	10
gi|1008278898|gb|AMQ94749.1|	hemolysin [Aggregatibacter actinomycetemcomitans]	114 kDa	51	49	54	45	45	49
gi|1008278899|gb|AMQ94750.1|	peptidase C39 [Aggregatibacter actinomycetemcomitans]	80 kDa	11	11	5	8	8	7
gi|1008278901|gb|AMQ94752.1|	PTS mannitol transporter subunit IICBA [Aggregatibacter actinomycetemcomitans]	67 kDa	18	17	17	18	18	17
gi|1008278902|gb|AMQ94753.1|	mannitol-1-phosphate 5-dehydrogenase [Aggregatibacter actinomycetemcomitans]	42 kDa	8	6	3	9	8	7
gi|1008278905|gb|AMQ94756.1|	3D-(3,5/4)-trihydroxycyclohexane-1,2-dione acylhydrolase (decyclizing) [Aggregatibacter actinomycetemcomitans]	72 kDa	7	4	3	6	5	2
gi|1008278916|gb|AMQ94767.1|	transketolase [Aggregatibacter actinomycetemcomitans]	35 kDa	5	4	2	9	4	2
gi|1008278917|gb|AMQ94768.1|	protein-(glutamine-N5) methyltransferase, ribosomal protein L3-specific [Aggregatibacter actinomycetemcomitans]	36 kDa	3	4	5	4	4	4
gi|1008278922|gb|AMQ94773.1|	hypothetical protein ACT75_09730 [Aggregatibacter actinomycetemcomitans]	24 kDa	5	4	3	4	5	4
gi|1008278934|gb|AMQ94785.1|	hypothetical protein ACT75_09790 [Aggregatibacter actinomycetemcomitans]	37 kDa	4	3	3	4	4	4
gi|1008278935|gb|AMQ94786.1|	DNA methylase N-4 [Aggregatibacter actinomycetemcomitans]	66 kDa	16	17	17	16	16	17
gi|1008278936|gb|AMQ94787.1|	cell filamentation protein Fic [Aggregatibacter actinomycetemcomitans]	40 kDa	9	6	4	9	8	6
gi|1008278937|gb|AMQ94788.1|	type III restriction endonuclease subunit R [Aggregatibacter actinomycetemcomitans]	102 kDa	28	27	26	29	31	28
gi|1008278938|gb|AMQ94789.1|	type I-C CRISPR-associated protein Cas5 [Aggregatibacter actinomycetemcomitans]	26 kDa	2	3	1	2	2	3
gi|1008278941|gb|AMQ94792.1|	type I-C CRISPR-associated protein Cas7/Csd2 [Aggregatibacter actinomycetemcomitans]	32 kDa	9	9	7	11	9	10
gi|1008278945|gb|AMQ94796.1|	thiamine ABC transporter substrate-binding protein [Aggregatibacter actinomycetemcomitans]	38 kDa	14	12	9	8	9	13
gi|1008278950|gb|AMQ94801.1|	cell division protein FtsK [Aggregatibacter actinomycetemcomitans]	102 kDa	13	9	9	13	11	10
gi|1008278952|gb|AMQ94803.1|	recombination factor protein RarA [Aggregatibacter actinomycetemcomitans]	50 kDa	8	8	6	8	6	7
gi|1008278954|gb|AMQ94805.1|	serine--tRNA ligase [Aggregatibacter actinomycetemcomitans]	49 kDa	19	16	18	16	15	15
gi|1008278955|gb|AMQ94806.1|	cytidine deaminase [Aggregatibacter actinomycetemcomitans]	33 kDa	3	1	1	4	2	2
gi|1008278956|gb|AMQ94807.1|	spermidine/putrescine ABC transporter substrate-binding protein [Aggregatibacter actinomycetemcomitans]	40 kDa	15	15	16	15	15	15
gi|1008278959|gb|AMQ94810.1|	Fe3+/spermidine/putrescine ABC transporter ATP-binding protein [Aggregatibacter actinomycetemcomitans]	42 kDa	13	13	13	14	13	13
gi|1008278961|gb|AMQ94812.1|	hypothetical protein ACT75_09925 [Aggregatibacter actinomycetemcomitans]	97 kDa	12	12	9	11	9	11
gi|1008278965|gb|AMQ94816.1|	L,D-transpeptidase [Aggregatibacter actinomycetemcomitans]	57 kDa	12	9	8	12	13	12
gi|1008278969|gb|AMQ94820.1|	succinyl-CoA synthetase subunit beta [Aggregatibacter actinomycetemcomitans]	42 kDa	9	10	10	8	10	9
gi|1008278970|gb|AMQ94821.1|	succinyl-CoA synthetase subunit alpha [Aggregatibacter actinomycetemcomitans]	30 kDa	9	9	7	10	10	10
gi|1008278971|gb|AMQ94822.1|	hypothetical protein ACT75_09980 [Aggregatibacter actinomycetemcomitans]	48 kDa	19	22	16	20	21	21
gi|1008278976|gb|AMQ94827.1|	cell filamentation protein [Aggregatibacter actinomycetemcomitans]	46 kDa	1	1	2	3	2	1
gi|1008278997|gb|AMQ94848.1|	DNA helicase II [Aggregatibacter actinomycetemcomitans]	83 kDa	18	22	16	24	22	24
gi|1008279002|gb|AMQ94853.1|	polysaccharide pyruvyl transferase [Aggregatibacter actinomycetemcomitans]	37 kDa	4	5	4	4	5	4
gi|1008279004|gb|AMQ94855.1|	Lsg locus protein 4 [Aggregatibacter actinomycetemcomitans]	29 kDa	3	4	2	6	6	4
gi|1008279006|gb|AMQ94857.1|	glycosyltransferase [Aggregatibacter actinomycetemcomitans]	34 kDa	3	3	1	3	2	1
gi|1008279007|gb|AMQ94858.1|	amylovoran biosynthesis protein AmsE [Aggregatibacter actinomycetemcomitans]	30 kDa	3	2	0	3	2	2
gi|1008279009|gb|AMQ94860.1|	exodeoxyribonuclease III [Aggregatibacter actinomycetemcomitans]	31 kDa	9	11	8	9	5	9
gi|1008279010|gb|AMQ94861.1|	hypothetical protein ACT75_10175 [Aggregatibacter actinomycetemcomitans]	31 kDa	3	4	2	3	4	4
gi|1008279011|gb|AMQ94862.1|	dTDP-glucose 4,6-dehydratase [Aggregatibacter actinomycetemcomitans]	39 kDa	1	2	1	3	1	1
gi|1008279013|gb|AMQ94864.1|	GTP cyclohydrolase [Aggregatibacter actinomycetemcomitans]	24 kDa	10	8	8	7	7	8
gi|1008279015|gb|AMQ94866.1|	N-acetylglucosamine kinase [Aggregatibacter actinomycetemcomitans]	33 kDa	4	5	4	5	6	6
gi|1008279019|gb|AMQ94870.1|	acyl-CoA thioesterase [Aggregatibacter actinomycetemcomitans]	35 kDa	4	5	2	4	3	2
gi|1008279020|gb|AMQ94871.1|	amino acid ABC transporter permease [Aggregatibacter actinomycetemcomitans]	64 kDa	3	3	4	4	3	4
gi|1008279022|gb|AMQ94873.1|	hypothetical protein ACT75_10245 [Aggregatibacter actinomycetemcomitans]	33 kDa	7	7	7	6	6	7
gi|1008279023|gb|AMQ94874.1|	molybdopterin-synthase adenylyltransferase [Aggregatibacter actinomycetemcomitans]	26 kDa	2	3	2	3	1	1
gi|1008279024|gb|AMQ94875.1|	molybdopterin molybdenumtransferase [Aggregatibacter actinomycetemcomitans]	44 kDa	7	5	3	6	5	3
gi|1008279025|gb|AMQ94876.1|	GTP cyclohydrolase I [Aggregatibacter actinomycetemcomitans]	25 kDa	3	3	3	5	6	5
gi|1008279031|gb|AMQ94882.1|	ligand-gated channel protein [Aggregatibacter actinomycetemcomitans]	79 kDa	12	11	7	11	11	11
gi|1008279034|gb|AMQ94885.1|	aspartate-semialdehyde dehydrogenase [Aggregatibacter actinomycetemcomitans]	36 kDa	4	5	4	6	4	4
gi|1008279035|gb|AMQ94886.1|	arginine--tRNA ligase [Aggregatibacter actinomycetemcomitans]	65 kDa	17	16	12	14	16	13
gi|1008279038|gb|AMQ94889.1|	peptide chain release factor 1 [Aggregatibacter actinomycetemcomitans]	41 kDa	11	11	8	10	10	9
gi|1008279040|gb|AMQ94891.1|	2-dehydro-3-deoxyphosphooctonate aldolase [Aggregatibacter actinomycetemcomitans]	31 kDa	10	9	9	12	11	8
gi|1008279044|gb|AMQ94895.1|	hypothetical protein ACT75_10375 [Aggregatibacter actinomycetemcomitans]	19 kDa	6	8	7	8	8	7
gi|1008279045|gb|AMQ94896.1|	phosphoglucosamine mutase [Aggregatibacter actinomycetemcomitans]	47 kDa	14	16	14	19	16	15
gi|1008279046|gb|AMQ94897.1|	dihydropteroate synthase [Aggregatibacter actinomycetemcomitans]	30 kDa	7	6	2	5	4	4
gi|1008279050|gb|AMQ94901.1|	inosine-5'-monophosphate dehydrogenase [Aggregatibacter actinomycetemcomitans]	52 kDa	15	16	14	17	16	14
gi|1008279053|gb|AMQ94904.1|	peptide ABC transporter ATP-binding protein [Aggregatibacter actinomycetemcomitans]	31 kDa	4	3	4	3	4	4
gi|1008279059|gb|AMQ94910.1|	hypothetical protein ACT75_10480 [Aggregatibacter actinomycetemcomitans]	41 kDa	2	3	2	3	3	2
gi|1008279062|gb|AMQ94913.1|	tRNA dimethylallyltransferase [Aggregatibacter actinomycetemcomitans]	36 kDa	9	8	8	9	10	11
gi|1008279063|gb|AMQ94914.1|	DNA mismatch repair protein MutL [Aggregatibacter actinomycetemcomitans]	70 kDa	5	7	7	9	8	8
gi|1008279065|gb|AMQ94916.1|	tRNA threonylcarbamoyladenosine biosynthesis protein TsaE [Aggregatibacter actinomycetemcomitans]	19 kDa	9	6	3	2	1	4
gi|1008279068|gb|AMQ94919.1|	hypothetical protein ACT75_10525 [Aggregatibacter actinomycetemcomitans]	57 kDa	14	10	9	12	12	10
gi|1008279070|gb|AMQ94921.1|	hypothetical protein ACT75_10535 [Aggregatibacter actinomycetemcomitans]	63 kDa	8	9	9	10	9	9
gi|1008279071|gb|AMQ94922.1|	integrase [Aggregatibacter actinomycetemcomitans]	32 kDa	2	2	1	1	2	3
gi|1008279093|gb|AMQ94944.1|	oligoribonuclease [Aggregatibacter actinomycetemcomitans]	21 kDa	6	5	5	4	5	7
gi|1008279098|gb|AMQ94949.1|	oligopeptidase A [Aggregatibacter actinomycetemcomitans]	78 kDa	22	20	17	26	23	21
gi|1008279101|gb|AMQ94952.1|	hypothetical protein ACT75_10700 [Aggregatibacter actinomycetemcomitans]	44 kDa	4	5	5	5	5	7
gi|1008279104|gb|AMQ94955.1|	hypothetical protein ACT75_10720 [Aggregatibacter actinomycetemcomitans]	23 kDa	3	1	2	1	3	3
gi|1008279105|gb|AMQ94956.1|	aminobenzoate synthetase [Aggregatibacter actinomycetemcomitans]	37 kDa	1	2	1	2	1	1
gi|1008279107|gb|AMQ94958.1|	glycerate dehydrogenase [Aggregatibacter actinomycetemcomitans]	34 kDa	22	23	18	23	23	20
gi|1008279109|gb|AMQ94960.1|	hypothetical protein ACT75_10745 [Aggregatibacter actinomycetemcomitans]	34 kDa	7	7	5	7	6	5
gi|1008279110|gb|AMQ94961.1|	threonine--tRNA ligase [Aggregatibacter actinomycetemcomitans]	74 kDa	31	35	31	36	35	29
gi|1008279112|gb|AMQ94963.1|	ferredoxin-NADP reductase [Aggregatibacter actinomycetemcomitans]	30 kDa	8	8	7	10	8	7
gi|1008279113|gb|AMQ94964.1|	translation initiation factor IF-3 [Aggregatibacter actinomycetemcomitans]	18 kDa	5	5	2	5	3	2
gi|1008279120|gb|AMQ94971.1|	1-deoxy-D-xylulose-5-phosphate synthase [Aggregatibacter actinomycetemcomitans]	67 kDa	10	6	3	11	9	9
gi|1008279121|gb|AMQ94972.1|	geranyl transferase [Aggregatibacter actinomycetemcomitans]	32 kDa	5	5	5	6	5	7
gi|1008279123|gb|AMQ94974.1|	acetyl-CoA carboxylase subunit beta [Aggregatibacter actinomycetemcomitans]	33 kDa	10	12	12	11	11	10
gi|1008279124|gb|AMQ94975.1|	bifunctional folylpolyglutamate synthase/dihydrofolate synthase [Aggregatibacter actinomycetemcomitans]	50 kDa	7	4	2	5	3	2
gi|1008279126|gb|AMQ94977.1|	cardiolipin synthase [Aggregatibacter actinomycetemcomitans]	55 kDa	3	3	2	4	3	2
gi|1008279131|gb|AMQ94982.1|	hypothetical protein ACT75_10870 [Aggregatibacter actinomycetemcomitans]	51 kDa	17	19	17	21	17	18
gi|1008279132|gb|AMQ94983.1|	macrolide transporter [Aggregatibacter actinomycetemcomitans]	70 kDa	10	10	12	14	14	13
gi|1008279133|gb|AMQ94984.1|	ABC transporter substrate-binding protein [Aggregatibacter actinomycetemcomitans]	42 kDa	15	17	15	19	15	16
gi|1008279134|gb|AMQ94985.1|	glutamine--tRNA ligase [Aggregatibacter actinomycetemcomitans]	64 kDa	19	21	13	21	19	16
gi|1008279142|gb|AMQ94993.1|	permease [Aggregatibacter actinomycetemcomitans]	43 kDa	7	8	5	6	7	7
gi|1008279143|gb|AMQ94994.1|	ABC transporter ATP-binding protein [Aggregatibacter actinomycetemcomitans]	25 kDa	8	9	6	7	7	6
gi|1008279144|gb|AMQ94995.1|	outer membrane-specific lipoprotein transporter subunit LolE [Aggregatibacter actinomycetemcomitans]	46 kDa	3	3	2	5	4	4
gi|1008279145|gb|AMQ94996.1|	phospho-2-dehydro-3-deoxyheptonate aldolase [Aggregatibacter actinomycetemcomitans]	39 kDa	9	10	11	13	12	12
gi|1008279148|gb|AMQ94999.1|	glucose-6-phosphate isomerase [Aggregatibacter actinomycetemcomitans]	62 kDa	19	18	17	21	20	20
gi|1008279151|gb|AMQ95002.1|	N utilization substance protein B [Aggregatibacter actinomycetemcomitans]	16 kDa	5	4	1	3	3	2
gi|1008279155|gb|AMQ95006.1|	4-hydroxy-tetrahydrodipicolinate reductase [Aggregatibacter actinomycetemcomitans]	29 kDa	3	5	4	5	7	5
gi|1008279158|gb|AMQ95009.1|	ribonucleotide-diphosphate reductase subunit beta [Aggregatibacter actinomycetemcomitans]	43 kDa	11	12	9	12	9	10
gi|1008279159|gb|AMQ95010.1|	DNA-binding protein [Aggregatibacter actinomycetemcomitans]	36 kDa	3	4	5	3	4	5
gi|1008279162|gb|AMQ95013.1|	hypothetical protein ACT75_11035 [Aggregatibacter actinomycetemcomitans]	38 kDa	14	12	11	12	14	13
gi|1008279165|gb|AMQ95016.1|	alpha-amylase [Aggregatibacter actinomycetemcomitans]	77 kDa	5	5	5	9	6	8
gi|1008279167|gb|AMQ95018.1|	maltose transporter [Aggregatibacter actinomycetemcomitans]	57 kDa	7	5	5	7	6	5
gi|1008279168|gb|AMQ95019.1|	sugar ABC transporter substrate-binding protein [Aggregatibacter actinomycetemcomitans]	43 kDa	17	12	10	13	11	12
gi|1008279170|gb|AMQ95021.1|	maltoporin [Aggregatibacter actinomycetemcomitans]	48 kDa	15	16	11	16	15	12
gi|1008279172|gb|AMQ95023.1|	D-hexose-6-phosphate mutarotase [Aggregatibacter actinomycetemcomitans]	31 kDa	5	3	4	5	2	4
gi|1008279173|gb|AMQ95024.1|	tRNA threonylcarbamoyladenosine biosynthesis protein TsaB [Aggregatibacter actinomycetemcomitans]	26 kDa	6	6	3	4	4	4
gi|1008279184|gb|AMQ95035.1|	hypothetical protein ACT75_11150 [Aggregatibacter actinomycetemcomitans]	17 kDa	2	2	2	3	1	2
gi|1008279185|gb|AMQ95036.1|	NAD(P)H oxidoreductase [Aggregatibacter actinomycetemcomitans]	23 kDa	2	3	1	3	1	2
gi|1008279187|gb|AMQ95038.1|	lipid A biosynthesis lauroyl acyltransferase [Aggregatibacter actinomycetemcomitans]	36 kDa	4	3	3	3	3	3
gi|1008279190|gb|AMQ95041.1|	cysteine desulfurase [Aggregatibacter actinomycetemcomitans]	44 kDa	5	5	3	5	4	6
gi|1008279205|gb|AMQ95056.1|	molybdopterin synthase [Aggregatibacter actinomycetemcomitans]	9 kDa	2	3	2	0	1	2
gi|1008279207|gb|AMQ95058.1|	stringent starvation protein A [Aggregatibacter actinomycetemcomitans]	25 kDa	8	9	9	9	9	9
gi|1008279209|gb|AMQ95060.1|	asparagine--tRNA ligase [Aggregatibacter actinomycetemcomitans]	53 kDa	23	24	19	24	22	24
gi|1008279212|gb|AMQ95063.1|	autoinducer kinase [Aggregatibacter actinomycetemcomitans]	57 kDa	17	16	13	17	17	15
gi|1008279213|gb|AMQ95064.1|	transcriptional regulator LsrR [Aggregatibacter actinomycetemcomitans]	35 kDa	2	3	1	3	1	1
gi|1008279214|gb|AMQ95065.1|	ABC transporter ATP-binding protein [Aggregatibacter actinomycetemcomitans]	56 kDa	3	1	1	1	1	2
gi|1008279216|gb|AMQ95067.1|	autoinducer 2 aldolase [Aggregatibacter actinomycetemcomitans]	32 kDa	9	6	3	7	6	6
gi|1008279217|gb|AMQ95068.1|	autoinducer-2 (AI-2) modifying protein LsrG [Aggregatibacter actinomycetemcomitans]	12 kDa	3	3	0	0	2	2
gi|1008279219|gb|AMQ95070.1|	ribonucleotide-diphosphate reductase subunit alpha [Aggregatibacter actinomycetemcomitans]	64 kDa	20	19	17	22	19	17
gi|1008279227|gb|AMQ95078.1|	oxaloacetate decarboxylase [Aggregatibacter actinomycetemcomitans]	65 kDa	15	20	15	19	20	19
gi|1008279241|gb|AMQ95092.1|	phenylalanine--tRNA ligase subunit beta [Aggregatibacter actinomycetemcomitans]	88 kDa	22	22	16	26	27	20
gi|1008279245|gb|AMQ95096.1|	hypothetical protein ACT75_11515 [Aggregatibacter actinomycetemcomitans]	52 kDa	7	7	6	11	10	6
gi|1008279259|gb|AMQ95110.1|	23S rRNA pseudouridylate synthase [Aggregatibacter actinomycetemcomitans]	33 kDa	3	3	4	7	4	4
gi|1008279261|gb|AMQ95112.1|	hypothetical protein ACT75_01215 [Aggregatibacter actinomycetemcomitans]	56 kDa	30	23	23	33	27	30
gi|1008279262|gb|AMQ95113.1|	tellurite resistance protein TehB [Aggregatibacter actinomycetemcomitans]	33 kDa	2	3	3	3	2	3
gi|1008279264|gb|AMQ95115.1|	N-acetylmannosamine kinase [Aggregatibacter actinomycetemcomitans]	31 kDa	4	4	3	6	5	4
gi|1008279276|gb|AMQ95127.1|	DNA-binding protein [Aggregatibacter actinomycetemcomitans]	90 kDa	40	40	37	44	43	44
gi|1008279283|gb|AMQ95134.1|	outer membrane protein assembly factor BamA [Aggregatibacter actinomycetemcomitans]	88 kDa	37	40	39	39	38	37
gi|1008279286|gb|AMQ95137.1|	2,5-diketo-D-gluconic acid reductase [Aggregatibacter actinomycetemcomitans]	32 kDa	7	6	8	8	8	7
gi|1008279289|gb|AMQ95140.1|	A/G-specific adenine glycosylase [Aggregatibacter actinomycetemcomitans]	43 kDa	2	2	1	3	2	3
gi|1008279306|gb|AMQ95157.1|	PTS fructose transporter subunit IIB [Aggregatibacter actinomycetemcomitans]	18 kDa	5	5	3	5	3	6
gi|1008279323|gb|AMQ95174.1|	2-oxoglutarate dehydrogenase subunit E1 [Aggregatibacter actinomycetemcomitans]	106 kDa	33	31	30	34	30	31
gi|1008279329|gb|AMQ95180.1|	phosphohistidine phosphatase [Aggregatibacter actinomycetemcomitans]	18 kDa	5	4	5	4	3	5
gi|1008279340|gb|AMQ95191.1|	ribonucleotide reductase [Aggregatibacter actinomycetemcomitans]	39 kDa	7	6	6	9	8	7
gi|1008956188|gb|KYK72277.1|	ABC transporter [Aggregatibacter actinomycetemcomitans serotype e str. SA3096]	40 kDa	2	2	2	1	2	2
gi|1008956215|gb|KYK72297.1|	valyl-tRNA synthase, partial [Aggregatibacter actinomycetemcomitans serotype e str. SA3096]	108 kDa	16	10	14	20	17	18
gi|1008956276|gb|KYK72351.1|	TadZ [Aggregatibacter actinomycetemcomitans serotype e str. SA3096]	42 kDa	21	22	20	25	22	21
gi|1008956278|gb|KYK72353.1|	secretin [Aggregatibacter actinomycetemcomitans serotype e str. SA3096]	50 kDa	14	14	12	14	13	15
gi|1008956287|gb|KYK72360.1|	molecular chaperone DnaK [Aggregatibacter actinomycetemcomitans serotype e str. SA3096]	68 kDa	39	40	39	42	38	45
gi|1008956313|gb|KYK72382.1|	ligand-gated channel protein, partial [Aggregatibacter actinomycetemcomitans serotype e str. SA3096]	97 kDa	13	13	10	13	12	14
gi|1008956504|gb|KYK72552.1|	3-deoxy-manno-octulosonate cytidylyltransferase [Aggregatibacter actinomycetemcomitans serotype e str. SA3096]	29 kDa	2	2	2	2	2	2
gi|1008956525|gb|KYK72573.1|	protease [Aggregatibacter actinomycetemcomitans serotype e str. SA3096]	70 kDa	12	11	13	12	11	10
gi|1008956733|gb|KYK72764.1|	phosphatidylserine decarboxylase [Aggregatibacter actinomycetemcomitans serotype e str. SA2149]	33 kDa	9	8	8	8	9	8
gi|1008956986|gb|KYK72991.1|	phosphoenolpyruvate-protein phosphotransferase [Aggregatibacter actinomycetemcomitans serotype e str. SA2876]	64 kDa	23	20	18	23	21	21
gi|1008957014|gb|KYK73014.1|	opacity-associated protein OapA [Aggregatibacter actinomycetemcomitans serotype e str. SA3096]	48 kDa	4	6	6	5	5	5
gi|1008957189|gb|KYK73171.1|	excinuclease ABC subunit A [Aggregatibacter actinomycetemcomitans serotype e str. SA3096]	15 kDa	5	5	5	6	5	6
gi|1008957192|gb|KYK73174.1|	diaminopimelate epimerase [Aggregatibacter actinomycetemcomitans serotype e str. SA3096]	30 kDa	3	2	2	2	2	2
gi|1008957194|gb|KYK73176.1|	phosphoribosylaminoimidazole synthetase [Aggregatibacter actinomycetemcomitans serotype e str. SA3096]	37 kDa	3	2	2	3	2	2
gi|1008957225|gb|KYK73202.1|	topoisomerase I [Aggregatibacter actinomycetemcomitans serotype e str. SA3096]	98 kDa	23	20	16	24	22	20
gi|1008957242|gb|KYK73215.1|	CRISPR-associated protein Csd1 [Aggregatibacter actinomycetemcomitans serotype e str. SA2876]	66 kDa	7	8	8	9	10	9
gi|1008957267|gb|KYK73240.1|	ABC transporter substrate-binding protein [Aggregatibacter actinomycetemcomitans serotype e str. SA2876]	23 kDa	8	8	6	8	6	6
gi|1008957328|gb|KYK73298.1|	hypothetical protein SA2876_10565 [Aggregatibacter actinomycetemcomitans serotype e str. SA2876]	22 kDa	2	2	2	3	1	2
gi|1008957364|gb|KYK73327.1|	argininosuccinate synthase [Aggregatibacter actinomycetemcomitans serotype e str. SA3096]	50 kDa	14	15	11	13	13	13
gi|1008957398|gb|KYK73358.1|	UTP--glucose-1-phosphate uridylyltransferase subunit GalU [Aggregatibacter actinomycetemcomitans serotype e str. SA3096]	32 kDa	9	5	5	7	4	5
gi|1008957527|gb|KYK73474.1|	exonuclease III [Aggregatibacter actinomycetemcomitans serotype e str. SA3096]	31 kDa	7	9	6	7	6	8
gi|1008957550|gb|KYK73497.1|	ribonuclease D [Aggregatibacter actinomycetemcomitans serotype e str. SA3096]	44 kDa	3	0	0	3	3	0
gi|1008957558|gb|KYK73502.1|	DNA polymerase III subunit beta [Aggregatibacter actinomycetemcomitans serotype e str. SA2149]	42 kDa	14	13	14	16	13	13
gi|1008957588|gb|KYK73531.1|	CRISPR-associated protein Csd1 [Aggregatibacter actinomycetemcomitans serotype e str. SA2876]	77 kDa	13	18	7	16	17	16
gi|1008957601|gb|KYK73544.1|	30S ribosomal protein S1 [Aggregatibacter actinomycetemcomitans serotype e str. SA2876]	59 kDa	29	30	24	29	27	28
gi|1008957631|gb|KYK73574.1|	ATP-dependent metalloprotease [Aggregatibacter actinomycetemcomitans serotype e str. SA2876]	71 kDa	18	22	17	22	24	19
gi|1008957737|gb|KYK73662.1|	CstA-like carbon starvation protein [Aggregatibacter actinomycetemcomitans serotype e str. SA3096]	59 kDa	10	10	9	9	9	10
gi|1008957753|gb|KYK73678.1|	UDP-3-O-(3-hydroxymyristoyl) glucosamine N-acyltransferase [Aggregatibacter actinomycetemcomitans serotype e str. SA3096]	34 kDa	2	2	0	2	3	1
gi|1008957769|gb|KYK73694.1|	fumarate reductase iron-sulfur subunit [Aggregatibacter actinomycetemcomitans serotype e str. SA3096]	29 kDa	5	3	3	0	0	3
gi|1008957789|gb|KYK73714.1|	recombinase [Aggregatibacter actinomycetemcomitans serotype e str. SA3096]	62 kDa	1	2	2	4	3	2
gi|1008957790|gb|KYK73715.1|	inorganic polyphosphate/ATP-NAD kinase [Aggregatibacter actinomycetemcomitans serotype e str. SA3096]	34 kDa	3	3	3	3	3	3
gi|1008957793|gb|KYK73718.1|	FAD-dependent cmnm(5)s(2)U34 oxidoreductase [Aggregatibacter actinomycetemcomitans serotype e str. SA3096]	77 kDa	0	2	4	2	3	2
gi|1008957794|gb|KYK73719.1|	3-oxoacyl-ACP synthase [Aggregatibacter actinomycetemcomitans serotype e str. SA3096]	43 kDa	11	10	9	11	11	9
gi|1008958101|gb|KYK73988.1|	pyruvate formate lyase-activating protein [Aggregatibacter actinomycetemcomitans serotype e str. SA3096]	28 kDa	2	2	2	3	3	2
gi|1008958261|gb|KYK74116.1|	serine hydroxymethyltransferase [Aggregatibacter actinomycetemcomitans serotype e str. SA3096]	46 kDa	18	18	19	20	17	17
gi|1008958268|gb|KYK74123.1|	exodeoxyribonuclease V subunit gamma [Aggregatibacter actinomycetemcomitans serotype e str. SA3096]	130 kDa	8	3	4	6	8	6
gi|1008958282|gb|KYK74137.1|	cytochrome BD oxidase subunit I [Aggregatibacter actinomycetemcomitans serotype e str. SA3096]	58 kDa	7	8	7	9	8	8
gi|1008958379|gb|KYK74228.1|	membrane protein [Aggregatibacter actinomycetemcomitans serotype e str. SA2149]	41 kDa	10	10	8	10	10	9
gi|1008958430|gb|KYK74274.1|	aspartate-semialdehyde dehydrogenase [Aggregatibacter actinomycetemcomitans serotype e str. SA2149]	36 kDa	4	4	3	3	2	4
gi|1008958455|gb|KYK74296.1|	cysteine desulfurase [Aggregatibacter actinomycetemcomitans serotype e str. SA2876]	44 kDa	3	3	1	3	2	3
gi|1008958511|gb|KYK74346.1|	TadG [Aggregatibacter actinomycetemcomitans serotype e str. SA3096]	59 kDa	0	4	0	0	0	5
gi|1008958537|gb|KYK74369.1|	formate dehydrogenase [Aggregatibacter actinomycetemcomitans serotype e str. SA2149]	91 kDa	15	12	13	14	14	9
gi|1008958925|gb|KYK74710.1|	hypothetical protein SA3096_04675 [Aggregatibacter actinomycetemcomitans serotype e str. SA3096]	27 kDa	8	10	8	8	7	7
gi|1008959013|gb|KYK74791.1|	phosphatidylserine decarboxylase [Aggregatibacter actinomycetemcomitans serotype e str. SA3096]	33 kDa	5	4	5	4	4	4
gi|1008959124|gb|KYK74896.1|	phosphoglucosamine mutase [Aggregatibacter actinomycetemcomitans serotype e str. SA2149]	47 kDa	12	14	12	17	14	13
gi|1008959260|gb|KYK75022.1|	adenylate cyclase [Aggregatibacter actinomycetemcomitans serotype e str. SA2149]	97 kDa	11	10	11	15	13	12
gi|1008959392|gb|KYK75138.1|	transcription elongation factor GreB [Aggregatibacter actinomycetemcomitans serotype e str. SA3096]	19 kDa	4	3	2	3	3	3
gi|1008959455|gb|KYK75196.1|	peptidase S15 [Aggregatibacter actinomycetemcomitans serotype e str. SA3096]	36 kDa	7	5	0	0	0	3
gi|1008959456|gb|KYK75197.1|	glucosamine--fructose-6-phosphate aminotransferase [Aggregatibacter actinomycetemcomitans serotype e str. SA3096]	67 kDa	26	25	23	27	28	24
gi|1008959562|gb|KYK75288.1|	ribose 5-phosphate isomerase [Aggregatibacter actinomycetemcomitans serotype e str. SA3096]	23 kDa	6	6	3	4	4	4
gi|1008959636|gb|KYK75358.1|	pyruvate kinase [Aggregatibacter actinomycetemcomitans serotype e str. SA2149]	52 kDa	23	25	23	28	28	28
gi|1008959736|gb|KYK75448.1|	cation-transporting ATPase [Aggregatibacter actinomycetemcomitans serotype e str. SA2149]	77 kDa	2	2	1	1	3	2
gi|1008959775|gb|KYK75487.1|	hypothetical protein SA2149_05085 [Aggregatibacter actinomycetemcomitans serotype e str. SA2149]	28 kDa	7	6	9	8	6	6
gi|1008959977|gb|KYK75675.1|	LPS-assembly protein LptD [Aggregatibacter actinomycetemcomitans serotype e str. SA3096]	94 kDa	28	24	27	28	27	26
gi|1008960002|gb|KYK75698.1|	amino acid ABC transporter ATP-binding protein [Aggregatibacter actinomycetemcomitans serotype e str. SA2149]	29 kDa	8	10	8	10	10	10
gi|1008960253|gb|KYK75931.1|	6-phosphofructokinase [Aggregatibacter actinomycetemcomitans serotype e str. SA3096]	22 kDa	2	0	0	0	2	0
gi|1008960285|gb|KYK75958.1|	nitroreductase [Aggregatibacter actinomycetemcomitans serotype e str. SA3096]	28 kDa	3	6	3	4	3	3
gi|1008960293|gb|KYK75966.1|	PTS ascorbate transporter subunit IIBC [Aggregatibacter actinomycetemcomitans serotype e str. SA3096]	64 kDa	4	5	6	6	6	6
gi|1008960340|gb|KYK76009.1|	bifunctional (p)ppGpp synthetase II/ guanosine-3',5'-bis pyrophosphate 3'-pyrophosphohydrolase [Aggregatibacter actinomycetemcomitans serotype e str. SA3096]	80 kDa	9	10	9	11	11	10
gi|1008960469|gb|KYK76135.1|	membrane protein [Aggregatibacter actinomycetemcomitans serotype e str. SA2149]	85 kDa	3	2	2	3	0	2
gi|1008960489|gb|KYK76155.1|	protein disaggregation chaperone [Aggregatibacter actinomycetemcomitans serotype e str. SA2149]	96 kDa	40	43	42	49	42	44
gi|1008960546|gb|KYK76210.1|	penicillin-binding protein 1a [Aggregatibacter actinomycetemcomitans serotype e str. SA3096]	94 kDa	27	30	32	35	31	31
gi|1008960636|gb|KYK76296.1|	N-glycosyltransferase [Aggregatibacter actinomycetemcomitans serotype e str. SA3096]	48 kDa	6	5	5	7	5	5
gi|1008960653|gb|KYK76313.1|	ATP-dependent DNA helicase Rep [Aggregatibacter actinomycetemcomitans serotype e str. SA3096]	78 kDa	4	3	2	5	4	6
gi|1008960662|gb|KYK76322.1|	cell division protein Fic [Aggregatibacter actinomycetemcomitans serotype e str. SA3096]	43 kDa	1	1	2	1	2	2
gi|1008960740|gb|KYK76395.1|	peptidase PmbA [Aggregatibacter actinomycetemcomitans serotype e str. SA3096]	49 kDa	11	7	8	10	9	9
gi|1008960772|gb|KYK76427.1|	30S ribosomal protein S15 [Aggregatibacter actinomycetemcomitans serotype e str. SA3096]	10 kDa	5	2	1	4	3	3
gi|1008960785|gb|KYK76440.1|	hypothetical protein SA3096_01530 [Aggregatibacter actinomycetemcomitans serotype e str. SA3096]	28 kDa	4	4	5	4	3	4
gi|1008960828|gb|KYK76479.1|	preprotein translocase subunit SecB [Aggregatibacter actinomycetemcomitans serotype e str. SA3096]	19 kDa	5	5	4	5	5	6
gi|1008960832|gb|KYK76483.1|	ABC transporter ATP-binding protein [Aggregatibacter actinomycetemcomitans serotype e str. SA3096]	61 kDa	7	6	6	7	7	7
gi|1008960914|gb|KYK76560.1|	PTS glucose transporter subunit IIBC [Aggregatibacter actinomycetemcomitans serotype e str. SA3096]	52 kDa	3	3	4	3	4	4
gi|1008960931|gb|KYK76577.1|	glutamine-synthetase adenylyltransferase [Aggregatibacter actinomycetemcomitans serotype e str. SA3096]	112 kDa	0	0	3	5	3	0
gi|1008961029|gb|KYK76668.1|	23S rRNA methyltransferase [Aggregatibacter actinomycetemcomitans serotype e str. SA2149]	41 kDa	5	5	0	6	4	5
gi|1008961060|gb|KYK76699.1|	lysyl-tRNA synthetase [Aggregatibacter actinomycetemcomitans serotype e str. SA2149]	57 kDa	22	21	16	22	21	18
gi|1008961086|gb|KYK76724.1|	anthranilate synthase subunit I [Aggregatibacter actinomycetemcomitans serotype e str. SA3096]	58 kDa	3	0	1	3	2	0
gi|1008961132|gb|KYK76767.1|	universal stress protein E [Aggregatibacter actinomycetemcomitans serotype e str. SA2149]	35 kDa	13	13	11	14	14	13
gi|1008961269|gb|KYK76893.1|	ABC transporter ATP-binding protein [Aggregatibacter actinomycetemcomitans serotype e str. SA3096]	53 kDa	4	2	2	1	0	2
gi|1008961317|gb|KYK76938.1|	DNA mismatch repair protein MutS [Aggregatibacter actinomycetemcomitans serotype e str. SA2149]	97 kDa	20	18	16	21	20	18
gi|1008961375|gb|KYK76993.1|	hypothetical protein SA3096_00265 [Aggregatibacter actinomycetemcomitans serotype e str. SA3096]	24 kDa	2	0	2	1	2	0
gi|1008961525|gb|KYK77137.1|	dihydrolipoamide dehydrogenase [Aggregatibacter actinomycetemcomitans serotype e str. SA2149]	51 kDa	20	18	20	20	20	21
gi|1008961544|gb|KYK77156.1|	outer membrane lipoprotein [Aggregatibacter actinomycetemcomitans serotype e str. SA2149]	21 kDa	5	4	4	4	4	5
gi|1008961690|gb|KYK77284.1|	citrate lyase subunit alpha [Aggregatibacter actinomycetemcomitans serotype e str. SA2149]	54 kDa	14	12	13	16	18	16
gi|1008961713|gb|KYK77305.1|	aromatic amino acid aminotransferase [Aggregatibacter actinomycetemcomitans serotype e str. SA2876]	44 kDa	10	9	6	10	8	9
gi|1008961715|gb|KYK77307.1|	hemolysin D [Aggregatibacter actinomycetemcomitans serotype e str. SA2876]	36 kDa	8	7	8	6	7	9
gi|1008961823|gb|KYK77406.1|	octaprenyl-diphosphate synthase [Aggregatibacter actinomycetemcomitans serotype e str. SA2876]	36 kDa	6	1	2	4	5	2
gi|1008962132|gb|KYK77690.1|	Na(+)-translocating NADH-quinone reductase subunit F [Aggregatibacter actinomycetemcomitans serotype e str. SA2876]	46 kDa	16	14	17	17	15	15
gi|1008962497|gb|KYK78016.1|	recombinase RdgC [Aggregatibacter actinomycetemcomitans serotype e str. SA2876]	35 kDa	7	9	8	11	8	8
gi|1008962876|gb|KYK78385.1|	elongation factor Tu, partial [Aggregatibacter actinomycetemcomitans serotype e str. SC936]	43 kDa	26	25	23	22	23	26
gi|1008963033|gb|KYK78536.1|	ADP-L-glycero-D-mannoheptose-6-epimerase [Aggregatibacter actinomycetemcomitans serotype e str. SA2876]	35 kDa	15	15	11	15	15	14
gi|1008963327|gb|KYK78819.1|	oxidoreductase [Aggregatibacter actinomycetemcomitans serotype e str. SA2876]	48 kDa	5	6	4	8	6	6
gi|1008963796|gb|KYK79248.1|	preprotein translocase subunit SecA [Aggregatibacter actinomycetemcomitans serotype e str. SC936]	102 kDa	55	52	50	59	55	56
gi|1008963895|gb|KYK79341.1|	preprotein translocase subunit SecF [Aggregatibacter actinomycetemcomitans serotype e str. SA2876]	37 kDa	6	4	4	6	6	6
gi|1008964129|gb|KYK79565.1|	peptide chain release factor 2 [Aggregatibacter actinomycetemcomitans serotype e str. SA2876]	36 kDa	6	5	4	4	5	4
gi|1008964292|gb|KYK79721.1|	membrane protein [Aggregatibacter actinomycetemcomitans serotype e str. SA2876]	37 kDa	28	29	25	31	28	29
gi|1008964669|gb|KYK80075.1|	prephenate dehydrogenase [Aggregatibacter actinomycetemcomitans serotype e str. SA2876]	43 kDa	3	2	6	3	4	3
gi|1008965171|gb|KYK80551.1|	molecular chaperone GrpE [Aggregatibacter actinomycetemcomitans serotype e str. SA2876]	21 kDa	10	10	7	12	11	11
gi|1008965230|gb|KYK80610.1|	arginine ABC transporter ATP-binding protein [Aggregatibacter actinomycetemcomitans serotype e str. SA2876]	27 kDa	6	5	2	3	1	5
gi|1008965232|gb|KYK80612.1|	transcription-repair coupling factor [Aggregatibacter actinomycetemcomitans serotype e str. SA2876]	131 kDa	13	0	0	17	16	15
gi|1008966186|gb|KYK81527.1|	RNA-binding protein [Aggregatibacter actinomycetemcomitans serotype d str. SA3033]	11 kDa	1	2	2	1	2	2
gi|1008967624|gb|KYK82866.1|	cystathionine gamma-synthase [Aggregatibacter actinomycetemcomitans serotype d str. SA3033]	41 kDa	11	10	9	13	13	12
gi|1008968595|gb|KYK83236.1|	ferritin, partial [Aggregatibacter actinomycetemcomitans serotype d str. SA508]	12 kDa	7	7	4	8	5	4
gi|1008968691|gb|KYK83297.1|	glutathione amide-dependent peroxidase, partial [Aggregatibacter actinomycetemcomitans serotype d str. SA2200]	20 kDa	16	15	15	14	13	13
gi|1008968772|gb|KYK83364.1|	alpha/beta hydrolase [Aggregatibacter actinomycetemcomitans serotype d str. SA2200]	56 kDa	6	4	3	4	3	3
gi|1008969182|gb|KYK83708.1|	dioxygenase [Aggregatibacter actinomycetemcomitans serotype d str. SA3033]	30 kDa	5	4	3	3	4	5
gi|1008969451|gb|KYK83943.1|	phosphoenolpyruvate carboxykinase [Aggregatibacter actinomycetemcomitans serotype d str. SA3033]	59 kDa	38	38	32	41	41	38
gi|1008969797|gb|KYK84228.1|	antibiotic biosynthesis monooxygenase [Aggregatibacter actinomycetemcomitans serotype d str. SA3033]	26 kDa	4	3	2	2	1	2
gi|1008969809|gb|KYK84238.1|	selenophosphate synthetase [Aggregatibacter actinomycetemcomitans serotype d str. SA2200]	38 kDa	9	9	10	9	8	9
gi|1008970014|gb|KYK84410.1|	formate dehydrogenase accessory protein FdhE [Aggregatibacter actinomycetemcomitans serotype d str. SA508]	34 kDa	6	7	5	8	9	9
gi|1008970273|gb|KYK84629.1|	bifunctional heptose 7-phosphate kinase/heptose 1-phosphate adenyltransferase [Aggregatibacter actinomycetemcomitans serotype d str. SA3033]	52 kDa	19	15	12	18	14	17
gi|1008970302|gb|KYK84658.1|	ribonucleotide-diphosphate reductase subunit alpha [Aggregatibacter actinomycetemcomitans serotype d str. SA3033]	85 kDa	24	26	24	26	26	24
gi|1008970303|gb|KYK84659.1|	hypothetical protein SA3033_02295 [Aggregatibacter actinomycetemcomitans serotype d str. SA3033]	41 kDa	4	3	2	5	6	4
gi|1008970423|gb|KYK84774.1|	ligand-gated channel protein [Aggregatibacter actinomycetemcomitans serotype d str. SA3033]	117 kDa	3	2	5	8	5	5
gi|1008970620|gb|KYK84946.1|	NADH dehydrogenase [Aggregatibacter actinomycetemcomitans serotype d str. SA3033]	49 kDa	25	27	24	30	30	26
gi|1008970642|gb|KYK84968.1|	tRNA(Ile)-lysidine synthetase [Aggregatibacter actinomycetemcomitans serotype d str. SA3033]	51 kDa	3	1	2	1	2	1
gi|1008971838|gb|KYK85797.1|	ATPase AAA [Aggregatibacter actinomycetemcomitans serotype f str. SC29R]	86 kDa	5	5	5	5	4	3
gi|1008972776|gb|KYK86541.1|	polynucleotide phosphorylase/polyadenylase [Aggregatibacter actinomycetemcomitans serotype f str. SC29R]	81 kDa	33	31	28	33	33	33
gi|1008972856|gb|KYK86609.1|	xanthine phosphoribosyltransferase [Aggregatibacter actinomycetemcomitans serotype f str. SC29R]	17 kDa	3	4	3	3	4	4
gi|1008972960|gb|KYK86692.1|	DNA polymerase III subunit beta [Aggregatibacter actinomycetemcomitans serotype f str. SC29R]	42 kDa	15	14	15	18	14	14
gi|1008972978|gb|KYK86710.1|	beta-hexosaminidase [Aggregatibacter actinomycetemcomitans serotype f str. SC29R]	39 kDa	4	5	3	4	4	4
gi|1008973234|gb|KYK86930.1|	type VI secretion ATPase [Aggregatibacter actinomycetemcomitans serotype d str. SA508]	73 kDa	7	7	7	7	6	5
gi|1008973255|gb|KYK86949.1|	recombinase RdgC [Aggregatibacter actinomycetemcomitans serotype f str. SC29R]	35 kDa	7	9	8	11	8	8
gi|1008973637|gb|KYK87279.1|	methionyl-tRNA synthetase [Aggregatibacter actinomycetemcomitans serotype f str. SC29R]	77 kDa	22	21	15	24	24	17
gi|1008974682|gb|KYK88196.1|	ATP-dependent helicase [Aggregatibacter actinomycetemcomitans serotype f str. SC29R]	73 kDa	2	2	3	2	2	4
gi|1008975036|gb|KYK88516.1|	murein transglycosylase [Aggregatibacter actinomycetemcomitans serotype f str. SC29R]	41 kDa	4	6	7	4	5	4
gi|1008975066|gb|KYK88545.1|	protease TldD [Aggregatibacter actinomycetemcomitans serotype d str. SA2200]	52 kDa	9	9	7	11	8	5
gi|1008975176|gb|KYK88636.1|	5,10-methylenetetrahydrofolate reductase [Aggregatibacter actinomycetemcomitans serotype f str. SC29R]	33 kDa	19	17	15	18	18	18
gi|1008975642|gb|KYK89046.1|	iron ABC transporter substrate-binding protein [Aggregatibacter actinomycetemcomitans serotype f str. SC29R]	36 kDa	7	8	3	6	3	6
gi|1008975732|gb|KYK89123.1|	DNA methylase N-4 [Aggregatibacter actinomycetemcomitans serotype f str. SC29R]	62 kDa	14	14	15	15	15	15
gi|1008975777|gb|KYK89164.1|	membrane protein, partial [Aggregatibacter actinomycetemcomitans serotype d str. SA508]	17 kDa	0	2	0	2	0	0
gi|1008979903|gb|KYK92084.1|	cell division protein FtsZ, partial [Aggregatibacter actinomycetemcomitans serotype d str. SA3733]	42 kDa	16	16	15	17	16	16
gi|1008980728|gb|KYK92669.1|	molecular chaperone DnaK, partial [Aggregatibacter actinomycetemcomitans serotype d str. SA3733]	68 kDa	46	47	45	48	44	50
gi|1008981681|gb|KYK93394.1|	hypothetical protein ANH9776_08445 [Aggregatibacter actinomycetemcomitans serotype e str. ANH9776]	22 kDa	6	7	5	4	5	4
gi|1008981812|gb|KYK93489.1|	gluconate:proton symporter, partial [Aggregatibacter actinomycetemcomitans serotype d str. SA269]	38 kDa	4	4	4	4	4	5
gi|1008981979|gb|KYK93630.1|	penicillin-binding protein 1a, partial [Aggregatibacter actinomycetemcomitans serotype d str. SA269]	89 kDa	31	34	37	40	34	37
gi|1008982596|gb|KYK94102.1|	3-oxoacyl-ACP synthase [Aggregatibacter actinomycetemcomitans serotype d str. SA269]	43 kDa	11	11	9	11	11	9
gi|1008983044|gb|KYK94473.1|	HxlR family transcriptional regulator, partial [Aggregatibacter actinomycetemcomitans serotype d str. SA269]	17 kDa	2	4	1	4	3	5
gi|1008983233|gb|KYK94615.1|	hypothetical protein SA3733_06450, partial [Aggregatibacter actinomycetemcomitans serotype d str. SA3733]	17 kDa	1	4	4	3	4	3
gi|1008984482|gb|KYK95486.1|	DEAD/DEAH box helicase [Aggregatibacter actinomycetemcomitans serotype e str. ANH9776]	52 kDa	6	6	7	7	9	8
gi|1008985056|gb|KYK95933.1|	hypothetical protein SA3733_03585 [Aggregatibacter actinomycetemcomitans serotype d str. SA3733]	55 kDa	7	6	8	12	8	7
gi|1008985765|gb|KYK96497.1|	D-alanine--D-alanine ligase [Aggregatibacter actinomycetemcomitans serotype d str. SA3733]	34 kDa	10	12	9	11	11	10
gi|1008986266|gb|KYK96907.1|	transcriptional regulator, partial [Aggregatibacter actinomycetemcomitans serotype d str. SA3733]	18 kDa	3	2	3	3	2	2
gi|1008986297|gb|KYK96930.1|	3-hydroxyacyl-ACP dehydratase, partial [Aggregatibacter actinomycetemcomitans serotype d str. SA3733]	18 kDa	4	4	1	4	3	3
gi|1009092461|ref|WP_061886198.1|	alanine--tRNA ligase, partial [Aggregatibacter actinomycetemcomitans]	96 kDa	27	26	26	27	27	27
gi|1040783440|gb|AFI86090.2|	electron transporter RnfC [Aggregatibacter actinomycetemcomitans D7S-1]	87 kDa	10	13	10	12	14	11
gi|1040783490|gb|AFI86365.2|	putative membrane protein [Aggregatibacter actinomycetemcomitans D7S-1]	11 kDa	4	4	4	5	4	4
gi|1040783623|gb|AFI87218.2|	transcription-repair coupling factor [Aggregatibacter actinomycetemcomitans D7S-1]	131 kDa	21	18	17	29	25	22
gi|141834|gb|AAA21922.1|	leukotoxin (LtA) [Aggregatibacter actinomycetemcomitans]	114 kDa	35	33	38	31	31	35
gi|16580168|emb|CAD10420.1|	MukB protein [Aggregatibacter actinomycetemcomitans]	172 kDa	54	48	48	57	54	47
gi|21104360|dbj|BAB93450.1|	macrophage infectivity protein [Aggregatibacter actinomycetemcomitans]	26 kDa	6	8	4	3	5	5
gi|261413238|gb|ACX82609.1|	phosphate acetyltransferase [Aggregatibacter actinomycetemcomitans D11S-1]	77 kDa	32	31	29	34	31	32
gi|261413342|gb|ACX82713.1|	ferritin [Aggregatibacter actinomycetemcomitans D11S-1]	19 kDa	7	9	7	9	6	6
gi|32452623|gb|AAP43985.1|	RcpA [Aggregatibacter actinomycetemcomitans]	50 kDa	27	24	20	25	24	27
gi|32452626|gb|AAP43988.1|	TadA [Aggregatibacter actinomycetemcomitans]	47 kDa	26	25	23	28	27	25
gi|347991545|gb|EGY33008.1|	DNA polymerase III subunit delta' [Aggregatibacter actinomycetemcomitans serotype e str. SC1083]	20 kDa	4	4	3	4	3	3
gi|347991611|gb|EGY33074.1|	extracellular matrix protein adhesin A [Aggregatibacter actinomycetemcomitans serotype e str. SC1083]	39 kDa	0	4	0	3	0	0
gi|347993547|gb|EGY34902.1|	Fe3+ ABC transporter, iron-binding protein [Aggregatibacter actinomycetemcomitans serotype e str. SC1083]	38 kDa	10	9	9	9	10	11
gi|347993756|gb|EGY35094.1|	transketolase [Aggregatibacter actinomycetemcomitans serotype e str. SC1083]	73 kDa	14	14	14	15	15	14
gi|359755292|gb|EHK89456.1|	ribonuclease E [Aggregatibacter actinomycetemcomitans RhAA1]	109 kDa	22	21	24	27	26	25
gi|359755362|gb|EHK89526.1|	hypothetical protein RHAA1_09311 [Aggregatibacter actinomycetemcomitans RhAA1]	34 kDa	6	4	3	5	4	5
gi|359755369|gb|EHK89533.1|	methylmalonate-semialdehyde dehydrogenase [Aggregatibacter actinomycetemcomitans RhAA1]	55 kDa	6	7	5	11	8	7
gi|359755394|gb|EHK89558.1|	DNA polymerase III subunit epsilon [Aggregatibacter actinomycetemcomitans RhAA1]	29 kDa	2	1	0	2	1	1
gi|359755398|gb|EHK89562.1|	3-phosphoserine/phosphohydroxythreonine aminotransferase [Aggregatibacter actinomycetemcomitans RhAA1]	50 kDa	7	6	5	9	7	6
gi|359755564|gb|EHK89728.1|	TonB-dependent receptor [Aggregatibacter actinomycetemcomitans RhAA1]	91 kDa	8	9	11	9	11	9
gi|359755579|gb|EHK89743.1|	O-succinylbenzoic acid--CoA ligase [Aggregatibacter actinomycetemcomitans RhAA1]	52 kDa	2	1	1	3	2	2
gi|359755596|gb|EHK89760.1|	DNA topoisomerase IV subunit B [Aggregatibacter actinomycetemcomitans RhAA1]	70 kDa	13	14	12	16	16	12
gi|359755617|gb|EHK89781.1|	UDP-glucose 4-epimerase [Aggregatibacter actinomycetemcomitans RhAA1]	37 kDa	9	9	8	9	9	9
gi|359755753|gb|EHK89916.1|	maltodextrin phosphorylase [Aggregatibacter actinomycetemcomitans RhAA1]	91 kDa	6	8	6	8	8	7
gi|359755754|gb|EHK89917.1|	transcriptional regulator MalT [Aggregatibacter actinomycetemcomitans RhAA1]	105 kDa	6	7	6	10	8	8
gi|359755785|gb|EHK89948.1|	sialic acid-binding periplasmic protein SiaP [Aggregatibacter actinomycetemcomitans RhAA1]	36 kDa	4	5	5	4	5	6
gi|359756049|gb|EHK90208.1|	outer membrane protein 39 [Aggregatibacter actinomycetemcomitans RhAA1]	39 kDa	17	17	18	17	17	18
gi|359756211|gb|EHK90370.1|	succinyl-diaminopimelate desuccinylase [Aggregatibacter actinomycetemcomitans RhAA1]	41 kDa	2	2	0	3	3	3
gi|359756245|gb|EHK90404.1|	RcpC [Aggregatibacter actinomycetemcomitans RhAA1]	30 kDa	10	10	9	9	10	10
gi|359756247|gb|EHK90406.1|	RcpB [Aggregatibacter actinomycetemcomitans RhAA1]	19 kDa	3	4	2	4	3	2
gi|359756255|gb|EHK90414.1|	TadG [Aggregatibacter actinomycetemcomitans RhAA1]	59 kDa	10	11	11	11	11	11
gi|359756282|gb|EHK90441.1|	ATP-dependent DNA helicase RecQ [Aggregatibacter actinomycetemcomitans RhAA1]	71 kDa	2	1	0	5	3	2
gi|359756304|gb|EHK90463.1|	adenylate cyclase [Aggregatibacter actinomycetemcomitans RhAA1]	97 kDa	8	6	8	11	10	9
gi|359756381|gb|EHK90540.1|	GTP pyrophosphokinase [Aggregatibacter actinomycetemcomitans RhAA1]	84 kDa	15	11	13	22	16	17
gi|359756475|gb|EHK90632.1|	preprotein translocase subunit SecB [Aggregatibacter actinomycetemcomitans RhAA1]	19 kDa	6	6	5	6	6	6
gi|359756476|gb|EHK90633.1|	glycerol-3-phosphate dehydrogenase [Aggregatibacter actinomycetemcomitans RhAA1]	36 kDa	8	8	6	7	8	6
gi|359756606|gb|EHK90763.1|	preprotein translocase subunit SecA [Aggregatibacter actinomycetemcomitans RhAA1]	102 kDa	52	49	48	57	53	53
gi|359756622|gb|EHK90779.1|	glutathione reductase [Aggregatibacter actinomycetemcomitans RhAA1]	50 kDa	6	2	5	4	4	3
gi|359756642|gb|EHK90799.1|	AcrA protein [Aggregatibacter actinomycetemcomitans RhAA1]	43 kDa	10	12	13	14	14	13
gi|359756668|gb|EHK90825.1|	glycerophosphodiester phosphodiesterase [Aggregatibacter actinomycetemcomitans RhAA1]	42 kDa	13	14	12	12	13	12
gi|359756710|gb|EHK90867.1|	50S ribosomal protein L7/L12 [Aggregatibacter actinomycetemcomitans RhAA1]	12 kDa	8	7	6	5	5	6
gi|359756734|gb|EHK90891.1|	phosphatase YbhA [Aggregatibacter actinomycetemcomitans RhAA1]	30 kDa	7	7	4	7	5	8
gi|359756786|gb|EHK90943.1|	anaerobic ribonucleoside triphosphate reductase [Aggregatibacter actinomycetemcomitans RhAA1]	80 kDa	2	2	1	4	2	2
gi|359756940|gb|EHK91097.1|	hypothetical protein RHAA1_04851 [Aggregatibacter actinomycetemcomitans RhAA1]	29 kDa	8	5	5	5	5	6
gi|359756979|gb|EHK91136.1|	5'-nucleotidase [Aggregatibacter actinomycetemcomitans RhAA1]	30 kDa	10	8	7	9	8	8
gi|359756981|gb|EHK91138.1|	ThiF family protein [Aggregatibacter actinomycetemcomitans RhAA1]	28 kDa	2	2	1	3	3	1
gi|359757039|gb|EHK91195.1|	universal stress protein UspE [Aggregatibacter actinomycetemcomitans RhAA1]	35 kDa	12	11	9	11	12	11
gi|359757066|gb|EHK91222.1|	phenylalanyl-tRNA synthetase subunit beta [Aggregatibacter actinomycetemcomitans RhAA1]	88 kDa	13	14	10	17	18	12
gi|359757146|gb|EHK91302.1|	ATP-dependent metallopeptidase HflB [Aggregatibacter actinomycetemcomitans RhAA1]	71 kDa	20	24	19	24	24	19
gi|359757184|gb|EHK91340.1|	dihydrolipoamide acetyltransferase [Aggregatibacter actinomycetemcomitans RhAA1]	56 kDa	26	20	20	29	25	26
gi|359757255|gb|EHK91411.1|	valyl-tRNA synthetase [Aggregatibacter actinomycetemcomitans RhAA1]	108 kDa	19	14	16	25	20	22
gi|359757341|gb|EHK91496.1|	D-3-phosphoglycerate dehydrogenase [Aggregatibacter actinomycetemcomitans RhAA1]	44 kDa	7	8	5	8	6	8
gi|359757357|gb|EHK91512.1|	DNA primase [Aggregatibacter actinomycetemcomitans RhAA1]	67 kDa	11	9	6	11	7	11
gi|359757412|gb|EHK91566.1|	biofilm PGA synthesis lipoprotein PgaB [Aggregatibacter actinomycetemcomitans RhAA1]	73 kDa	24	24	20	24	24	21
gi|359757428|gb|EHK91582.1|	acid phosphatase/phosphotransferase [Aggregatibacter actinomycetemcomitans RhAA1]	26 kDa	8	7	6	6	5	8
gi|365745236|gb|AEW76141.1|	murein transglycosyllase A [Aggregatibacter actinomycetemcomitans ANH9381]	41 kDa	5	6	6	4	5	5
gi|365745381|gb|AEW76286.1|	cold-shock deAd box protein a [Aggregatibacter actinomycetemcomitans ANH9381]	68 kDa	25	27	25	30	28	27
gi|365745914|gb|AEW76819.1|	50S ribosomal protein L5 [Aggregatibacter actinomycetemcomitans ANH9381]	16 kDa	8	8	9	9	9	8
gi|365746071|gb|AEW76976.1|	alanyl-tRNA synthetase [Aggregatibacter actinomycetemcomitans ANH9381]	97 kDa	32	30	30	32	33	30
gi|365746137|gb|AEW77042.1|	organic solvent tolerance protein [Aggregatibacter actinomycetemcomitans ANH9381]	94 kDa	29	27	29	30	30	29
gi|365746276|gb|AEW77181.1|	hypothetical protein ANH9381_1204 [Aggregatibacter actinomycetemcomitans ANH9381]	74 kDa	16	16	14	19	16	15
gi|365746636|gb|AEW77541.1|	DNA-binding transcriptional regulator FruR [Aggregatibacter actinomycetemcomitans ANH9381]	37 kDa	9	7	9	9	9	8
gi|365747126|gb|AEW78031.1|	LOW QUALITY PROTEIN: spermidine/putrescine ABC transporter membrane protein [Aggregatibacter actinomycetemcomitans ANH9381]	61 kDa	3	3	4	4	3	5
gi|385874405|gb|AFI85964.1|	glycogen branching protein [Aggregatibacter actinomycetemcomitans D7S-1]	84 kDa	3	3	2	1	1	3
gi|385874807|gb|AFI86366.1|	preprotein translocase subunit SecD [Aggregatibacter actinomycetemcomitans D7S-1]	67 kDa	20	21	23	24	24	20
gi|385875087|gb|AFI86646.1|	phosphodiesterase [Aggregatibacter actinomycetemcomitans D7S-1]	41 kDa	15	15	12	14	13	13
gi|385875137|gb|AFI86696.1|	proline--tRNA ligase [Aggregatibacter actinomycetemcomitans D7S-1]	64 kDa	17	13	12	16	15	12
gi|385875205|gb|AFI86764.1|	RNA polymerase sigma factor [Aggregatibacter actinomycetemcomitans D7S-1]	23 kDa	8	5	7	4	6	6
gi|385875320|gb|AFI86879.1|	glutathione reductase [Aggregatibacter actinomycetemcomitans D7S-1]	50 kDa	13	7	7	12	11	10
gi|385875338|gb|AFI86897.1|	excinuclease ABC subunit A [Aggregatibacter actinomycetemcomitans D7S-1]	104 kDa	26	22	24	30	31	24
gi|385875360|gb|AFI86919.1|	oxidoreductase [Aggregatibacter actinomycetemcomitans D7S-1]	26 kDa	10	9	11	10	9	10
gi|385875551|gb|AFI87110.1|	glycosyl transferase family 2 [Aggregatibacter actinomycetemcomitans D7S-1]	36 kDa	2	3	2	5	4	3
gi|385875604|gb|AFI87163.1|	phospholipase [Aggregatibacter actinomycetemcomitans D7S-1]	85 kDa	1	3	1	4	4	2
gi|385875778|gb|AFI87337.1|	bifunctional PTS system fructose-specific transporter subunit IIA/HPr protein [Aggregatibacter actinomycetemcomitans D7S-1]	49 kDa	6	3	3	4	4	3
gi|385876017|gb|AFI87576.1|	30S ribosomal protein S20 [Aggregatibacter actinomycetemcomitans D7S-1]	10 kDa	2	2	2	2	2	2
gi|385876041|gb|AFI87600.1|	mannonate dehydratase [Aggregatibacter actinomycetemcomitans D7S-1]	45 kDa	16	15	13	12	12	14
gi|385876195|gb|AFI87754.1|	exodeoxyribonuclease VII large subunit [Aggregatibacter actinomycetemcomitans D7S-1]	50 kDa	7	4	5	5	7	6
gi|385876196|gb|AFI87755.1|	hypothetical protein D7S_02035 [Aggregatibacter actinomycetemcomitans D7S-1]	46 kDa	16	14	13	16	16	15
gi|385876271|gb|AFI87830.1|	DEAD/DEAH box helicase [Aggregatibacter actinomycetemcomitans D7S-1]	109 kDa	25	25	25	28	28	26
gi|385876549|gb|AFI88108.1|	ribonuclease D [Aggregatibacter actinomycetemcomitans D7S-1]	44 kDa	4	3	3	4	4	5
gi|429150114|gb|EKX93061.1|	kinase, PfkB family [Aggregatibacter actinomycetemcomitans Y4]	71 kDa	14	17	9	17	17	16
gi|429150126|gb|EKX93073.1|	glycine hydroxymethyltransferase [Aggregatibacter actinomycetemcomitans Y4]	44 kDa	23	22	22	23	22	21
gi|429150596|gb|EKX93500.1|	hypothetical protein HMPREF9996_02260 [Aggregatibacter actinomycetemcomitans Y4]	7 kDa	1	2	3	2	2	2
gi|429150883|gb|EKX93776.1|	glucose-6-phosphate dehydrogenase [Aggregatibacter actinomycetemcomitans Y4]	57 kDa	16	18	17	18	18	17
gi|429150985|gb|EKX93875.1|	Transketolase, thiamine diphosphate binding domain protein [Aggregatibacter actinomycetemcomitans Y4]	31 kDa	11	10	5	11	11	8
gi|429151345|gb|EKX94214.1|	cell division protease FtsH [Aggregatibacter actinomycetemcomitans Y4]	72 kDa	19	23	18	23	23	18
gi|429151505|gb|EKX94371.1|	putative carbohydrate diacid regulator [Aggregatibacter actinomycetemcomitans Y4]	42 kDa	2	1	3	2	3	2
gi|429152979|gb|EKX95778.1|	N-acetylmuramic acid 6-phosphate etherase [Aggregatibacter actinomycetemcomitans Y4]	32 kDa	6	7	5	5	7	7
gi|429153597|gb|EKX96376.1|	fructose-bisphosphate aldolase [Aggregatibacter actinomycetemcomitans Y4]	32 kDa	8	5	3	6	6	7
gi|429154979|gb|EKX97684.1|	ornithine carbamoyltransferase [Aggregatibacter actinomycetemcomitans Y4]	38 kDa	9	9	8	10	9	8
gi|429155223|gb|EKX97917.1|	toluene tolerance protein Ttg2D [Aggregatibacter actinomycetemcomitans Y4]	26 kDa	3	4	2	2	4	5
gi|429155263|gb|EKX97954.1|	hypothetical protein HMPREF9996_00661 [Aggregatibacter actinomycetemcomitans Y4]	82 kDa	26	23	18	30	25	23
gi|429156389|gb|EKX99021.1|	tRNA nucleotidyltransferase [Aggregatibacter actinomycetemcomitans Y4]	28 kDa	6	7	4	8	8	6
gi|491688584|ref|WP_005544721.1|	aminopeptidase N [Aggregatibacter actinomycetemcomitans]	100 kDa	22	18	17	26	26	21
gi|491715853|ref|WP_005559862.1|	thiol reductant ABC exporter subunit CydD [Aggregatibacter actinomycetemcomitans]	66 kDa	1	3	2	3	2	3
gi|491724860|ref|WP_005564637.1|	PTS mannose transporter subunit EIIAB [Aggregatibacter actinomycetemcomitans]	36 kDa	14	15	10	14	13	13
gi|491725399|ref|WP_005564906.1|	DNA polymerase I [Aggregatibacter actinomycetemcomitans]	103 kDa	24	21	19	24	26	26
gi|491727734|ref|WP_005566041.1|	fumarate reductase flavoprotein subunit [Aggregatibacter actinomycetemcomitans]	66 kDa	10	13	11	14	11	14
gi|491728608|ref|WP_005566640.1|	transcriptional regulator [Aggregatibacter actinomycetemcomitans]	9 kDa	7	7	7	7	5	6
gi|491728627|ref|WP_005566659.1|	Flp pilus assembly protein TadE [Aggregatibacter actinomycetemcomitans]	22 kDa	8	7	7	8	8	7
gi|491730200|ref|WP_005567163.1|	NAD(P) transhydrogenase subunit beta [Aggregatibacter actinomycetemcomitans]	50 kDa	8	8	7	8	8	8
gi|491731237|ref|WP_005567488.1|	translation initiation factor IF-2 [Aggregatibacter actinomycetemcomitans]	91 kDa	24	22	19	30	27	24
gi|491731296|ref|WP_005567520.1|	enterochelin ABC transporter substrate-binding protein [Aggregatibacter actinomycetemcomitans]	32 kDa	4	4	0	4	4	4
gi|491731548|ref|WP_005567686.1|	peptidoglycan-associated lipoprotein [Aggregatibacter actinomycetemcomitans]	17 kDa	10	8	7	8	8	7
gi|491732642|ref|WP_005568368.1|	hypothetical protein [Aggregatibacter actinomycetemcomitans]	125 kDa	16	14	13	19	21	14
gi|491741242|ref|WP_005574375.1|	sugar ABC transporter substrate-binding protein [Aggregatibacter actinomycetemcomitans]	34 kDa	13	9	7	6	7	9
gi|491741560|ref|WP_005574693.1|	thioredoxin [Aggregatibacter actinomycetemcomitans]	18 kDa	1	1	2	1	1	2
gi|518347995|ref|WP_019518202.1|	phosphoserine transaminase [Aggregatibacter actinomycetemcomitans]	40 kDa	10	8	8	12	11	9
gi|601111130|gb|AHN71064.1|	hypothetical protein CF65_00492 [Aggregatibacter actinomycetemcomitans HK1651]	42 kDa	6	5	4	8	5	5
gi|601111215|gb|AHN71149.1|	1-deoxy-D-xylulose 5-phosphate reductoisomerase,putative' [Aggregatibacter actinomycetemcomitans HK1651]	40 kDa	3	4	0	0	0	4
gi|601111425|gb|AHN71359.1|	nonspecific tight adherence protein A [Aggregatibacter actinomycetemcomitans HK1651]	47 kDa	22	23	20	24	23	22
gi|601111738|gb|AHN71672.1|	hypothetical protein CF65_01270 [Aggregatibacter actinomycetemcomitans HK1651]	19 kDa	5	5	0	5	5	3
gi|601112019|gb|AHN71953.1|	not yet annotated [Aggregatibacter actinomycetemcomitans HK1651]	41 kDa	1	0	2	2	2	0
gi|601112699|gb|AHN72633.1|	hypothetical protein CF65_02531 [Aggregatibacter actinomycetemcomitans HK1651]	34 kDa	6	6	3	6	5	6
gi|648469418|ref|WP_026161169.1|	energy-dependent translational throttle protein EttA [Aggregatibacter actinomycetemcomitans]	63 kDa	20	22	17	24	24	19
gi|696431312|ref|WP_032999053.1|	hypothetical protein [Aggregatibacter actinomycetemcomitans]	19 kDa	4	7	5	6	6	6
gi|696436687|ref|WP_033000045.1|	hypothetical protein [Aggregatibacter actinomycetemcomitans]	55 kDa	6	4	6	10	6	5
gi|696438395|ref|WP_033000375.1|	glycosyl transferase family 2 [Aggregatibacter actinomycetemcomitans]	36 kDa	0	2	0	2	1	0
gi|747155368|pdb|4U10|A	Chain A, Probing The Structure And Mechanism Of De-n-acetylase From Aggregatibacter Actinomycetemcomitans	32 kDa	12	10	9	10	9	9
gi|754504804|ref|WP_041915468.1|	30S ribosomal protein S4 [Aggregatibacter actinomycetemcomitans]	23 kDa	11	9	9	9	9	9
gi|909999571|gb|AKU29099.1|	peptide chain release factor 2 [Aggregatibacter actinomycetemcomitans HK1651]	34 kDa	5	3	2	3	3	0
gi|910000212|gb|AKU29740.1|	ligand-gated channel protein [Aggregatibacter actinomycetemcomitans HK1651]	100 kDa	15	14	12	15	14	16
gi|914226623|ref|WP_050542053.1|	mannitol operon repressor [Aggregatibacter actinomycetemcomitans]	18 kDa	0	2	0	2	1	1
gi|917588259|gb|KOE31826.1|	membrane protein insertase, partial [Aggregatibacter actinomycetemcomitans D17P-3]	58 kDa	15	16	14	16	16	16
gi|917595885|gb|KOE54096.1|	carboxy-terminal protease [Aggregatibacter actinomycetemcomitans serotype b str. SCC4092]	78 kDa	14	13	12	15	15	11
gi|917598968|gb|KOE57117.1|	XRE family transcriptional regulator [Aggregatibacter actinomycetemcomitans serotype b str. S23A]	29 kDa	5	4	2	4	4	4
gi|917602861|gb|KOE60927.1|	DNA polymerase I [Aggregatibacter actinomycetemcomitans serotype c str. SCC2302]	103 kDa	20	17	15	20	22	20
gi|917605138|gb|KOE63124.1|	oxaloacetate decarboxylase [Aggregatibacter actinomycetemcomitans serotype a str. A160]	65 kDa	16	19	15	19	19	18
gi|917609086|gb|KOE66857.1|	hypothetical protein SCC393_0304475, partial [Aggregatibacter actinomycetemcomitans serotype e str. SCC393]	45 kDa	3	3	0	4	0	1
gi|917609413|gb|KOE67168.1|	cytochrome C peroxidase, partial [Aggregatibacter actinomycetemcomitans serotype e str. SCC393]	50 kDa	12	12	15	11	12	11
gi|917611600|gb|KOE69209.1|	hypothetical protein D18P1_0309900, partial [Aggregatibacter actinomycetemcomitans serotype f str. D18P1]	18 kDa	4	4	3	5	4	3
gi|917612813|gb|KOE70375.1|	electron transporter RnfC [Aggregatibacter actinomycetemcomitans serotype f str. D18P1]	82 kDa	8	10	8	10	11	8
gi|917613392|gb|KOE70944.1|	hypothetical protein D18P1_0300110, partial [Aggregatibacter actinomycetemcomitans serotype f str. D18P1]	43 kDa	0	3	0	4	0	0
gi|928586869|dbj|BAS47260.1|	hypothetical protein AANUM_0029 [Aggregatibacter actinomycetemcomitans NUM4039]	46 kDa	4	3	3	5	3	3
gi|928587227|dbj|BAS47618.1|	F0F1 ATP synthase subunit B [Aggregatibacter actinomycetemcomitans NUM4039]	17 kDa	5	6	7	6	6	6
gi|928587474|dbj|BAS47865.1|	UMP kinase [Aggregatibacter actinomycetemcomitans NUM4039]	26 kDa	8	10	7	11	10	8
gi|928587547|dbj|BAS47938.1|	HemY protein [Aggregatibacter actinomycetemcomitans NUM4039]	47 kDa	15	15	14	15	14	13
gi|928587587|dbj|BAS47978.1|	alanyl-tRNA synthetase [Aggregatibacter actinomycetemcomitans NUM4039]	91 kDa	35	31	32	35	35	32
gi|928587632|dbj|BAS48023.1|	AcrA protein [Aggregatibacter actinomycetemcomitans NUM4039]	43 kDa	10	12	13	14	14	13
gi|928587914|dbj|BAS48305.1|	pyrimidine regulatory protein PyrR [Aggregatibacter actinomycetemcomitans NUM4039]	37 kDa	10	9	7	8	8	9
gi|928588283|dbj|BAS48674.1|	DNA topoisomerase IV subunit B [Aggregatibacter actinomycetemcomitans NUM4039]	70 kDa	16	15	14	19	18	13
gi|928588950|dbj|BAS49341.1|	GTP cyclohydrolase II [Aggregatibacter actinomycetemcomitans NUM4039]	24 kDa	8	6	6	5	5	6
gi|928588983|dbj|BAS49374.1|	PurR protein [Aggregatibacter actinomycetemcomitans NUM4039]	37 kDa	4	4	2	5	3	4
gi|928588987|dbj|BAS49378.1|	HybA protein [Aggregatibacter actinomycetemcomitans NUM4039]	37 kDa	3	2	3	0	2	1
gi|928589009|dbj|BAS49400.1|	dihydrolipoyllysine-residue succinyltransferase [Aggregatibacter actinomycetemcomitans NUM4039]	45 kDa	14	13	12	13	14	13
