# Supplementary material for: Aggregatibacter actinomycetemcomitans H-NS promotes biofilm formation and alters protein dynamics of other species within a polymicrobial oral biofilm
Source: NPJ Biofilms Microbiomes. 2018 May 22;4:12. doi: 10.1038/s41522-018-0055-4 (PMC5964231; doi:10.1038/s41522-018-0055-4)
Supplement: Supplementary file 4 — Supplementary Table 3 [file 41522_2018_55_MOESM4_ESM.xlsx]

## Sheet: supplement2
Supplementary table 3: List of identified bacterial proteins from multispecies biofilms
Accession Number	Identified Proteins	Molecular Weight	Total Unique Peptide Count
			6 species									D7S										hns
			Replicate 1	Replicate 2	Replicate 3	Replicate 4	Replicate 5	Replicate 6	Replicate 7	Replicate 8	Replicate 9	Replicate 1	Replicate 2	Replicate 3	Replicate 4	Replicate 5	Replicate 6	Replicate 7	Replicate 8	Replicate 9	Replicate 10	Replicate 1	Replicate 2	Replicate 3	Replicate 4	Replicate 5	Replicate 6	Replicate 7	Replicate 8	Replicate 9	Replicate 10
gi|10720257|sp|O94017.1|RS16_CANAX	RecName: Full=40S ribosomal protein S16[Candida albicans (Yeast)]	16 kDa	0	0	0	0	1	0	2	0	0	0	0	0	0	2	0	0	0	0	0	0	2	0	0	0	0	0	0	0	0
gi|18202254|sp|O94038.1|ADH2_CANAL	RecName: Full=Alcohol dehydrogenase 2[Candida albicans (strain SC5314 / ATCC MYA-2876) (Yeast)]	37 kDa	0	0	0	0	0	0	0	0	0	0	0	0	0	0	0	0	0	0	1	0	2	1	0	0	0	0	0	0	0
gi|224471829|sp|P83780.2|G6PI_CANAL	RecName: Full=Glucose-6-phosphate isomerase; Short=GPI; AltName: Full=Phosphoglucose isomerase; Short=PGI; AltName: Full=Phosphohexose isomerase; Short=PHI[Candida albicans (strain SC5314 / ATCC MYA-2876) (Yeast)]	61 kDa	0	0	0	0	0	0	0	0	0	0	0	1	0	0	0	1	0	0	0	0	3	0	0	0	0	0	0	0	0
gi|229488254|sp|Q59PL9.2|EIF3A_CANAL	RecName: Full=Eukaryotic translation initiation factor 3 subunit A; Short=eIF3a; AltName: Full=Eukaryotic translation initiation factor 3 110 kDa subunit homolog; Short=eIF3 p110; AltName: Full=Translation initiation factor eIF3, p110 subunit homolog[Candida albicans (strain SC5314 / ATCC MYA-2876) (Yeast)]	106 kDa	0	0	0	0	0	0	0	0	0	0	0	1	0	0	2	0	1	0	0	0	0	0	0	0	0	0	0	0	0
gi|1170381|sp|P46598.1|HSP90_CANAL	RecName: Full=Heat shock protein 90 homolog[Candida albicans (strain SC5314 / ATCC MYA-2876) (Yeast)]	81 kDa	0	0	0	0	0	0	0	0	0	0	0	0	1	0	4	0	0	0	0	1	4	0	0	0	0	0	0	0	0
gi|118097|sp|P22011.1|PPIA_CANAL	RecName: Full=Peptidyl-prolyl cis-trans isomerase; Short=PPIase; AltName: Full=Cyclophilin; Short=CPH; AltName: Full=Cyclosporin A-binding protein; AltName: Full=Rotamase[Candida albicans (strain SC5314 / ATCC MYA-2876) (Yeast)]	18 kDa	0	0	0	0	0	0	0	0	2	1	0	0	0	0	0	0	0	0	2	0	0	1	0	0	0	0	0	0	0
gi|1172452|sp|P46273.1|PGK_CANAL	RecName: Full=Phosphoglycerate kinase[Candida albicans (strain SC5314 / ATCC MYA-2876) (Yeast)]	45 kDa	3	4	4	3	6	5	9	6	5	3	0	5	8	7	8	0	7	3	5	1	13	4	1	4	7	4	3	0	4
gi|13431950|sp|Q9P940.3|TPIS_CANAL	RecName: Full=Triosephosphate isomerase; Short=TIM; AltName: Full=Triose-phosphate isomerase[Candida albicans (strain SC5314 / ATCC MYA-2876) (Yeast)]	27 kDa	0	1	2	1	1	2	1	1	1	2	0	2	2	1	1	0	2	1	1	0	2	2	1	2	1	2	1	0	1
gi|13959614|sp|Q9Y7F0.1|TSA1_CANAL	RecName: Full=Peroxiredoxin TSA1; AltName: Full=Thiol-specific antioxidant protein; AltName: Full=Thioredoxin peroxidase[Candida albicans (strain SC5314 / ATCC MYA-2876) (Yeast)]	22 kDa	1	0	0	0	0	1	1	2	0	2	0	1	1	2	0	0	0	1	0	0	2	1	0	0	1	0	1	0	1
gi|224471817|sp|Q9URB4.2|ALF_CANAL	RecName: Full=Fructose-bisphosphate aldolase; Short=FBP aldolase; Short=FBPA; AltName: Full=37 kDa major allergen; AltName: Full=Fructose-1,6-bisphosphate aldolase; AltName: Full=IgE-binding allergen[Candida albicans (strain SC5314 / ATCC MYA-2876) (Yeast)]	39 kDa	2	2	3	3	7	3	11	8	2	5	0	3	4	4	4	0	5	2	7	0	15	4	2	3	3	3	2	0	5
gi|229463024|sp|P82612.3|PMGY_CANAL	RecName: Full=Phosphoglycerate mutase; Short=PGAM; AltName: Full=BPG-dependent PGAM; AltName: Full=MPGM; AltName: Full=Phosphoglyceromutase[Candida albicans (strain SC5314 / ATCC MYA-2876) (Yeast)]	27 kDa	2	2	3	2	4	4	3	5	0	2	0	3	4	4	4	0	5	4	4	0	8	3	2	1	5	2	1	0	4
gi|129552|sp|P11657.1|PAC_STRMG	RecName: Full=Major cell-surface adhesin PAc; AltName: Full=Antigen I/II; Flags: Precursor[Streptococcus mutans]	171 kDa	18	11	13	13	18	16	18	13	13	11	12	9	19	11	20	12	15	15	22	18	21	18	3	9	20	11	9	0	22
gi|359545705|pdb|3PL5|A	Chain A, Fatty Acid Binding Protein[Streptococcus mutans serotype c (strain ATCC 700610 / UA159)]	35 kDa	0	0	0	0	0	0	0	0	0	0	0	0	0	0	0	0	0	0	0	0	2	0	0	0	0	0	0	0	0
gi|379318607|pdb|4DK0|A	Chain A, Crystal Structure Of Maca From Actinobacillus Actinomycetemcomitans[Aggregatibacter actinomycetemcomitans (Actinobacillus actinomycetemcomitans) (Haemophilus actinomycetemcomitans)]	40 kDa	0	0	0	0	0	0	0	0	0	0	0	0	0	1	0	0	0	0	0	1	0	0	0	0	0	0	0	6	0
gi|13096749|pdb|1QI6|A	Chain A, Second Apo Form Of An Nadp Dependent Aldehyde Dehydrogenase With Glu250 Situated 3.7 A From Cys284[Streptococcus mutans serotype c (strain ATCC 700610 / UA159)]	51 kDa	2	3	3	3	3	0	5	3	3	0	4	2	0	0	2	6	2	2	3	8	17	1	2	0	6	2	0	0	2
gi|215794770|pdb|3ETX|A	Chain A, Crystal Structure Of Bacterial Adhesin Fada L14a Mutant[Fusobacterium nucleatum]	14 kDa	0	0	0	2	0	0	0	0	0	2	0	0	0	0	2	0	2	0	0	2	0	0	0	0	0	3	0	0	0
gi|1015813234|pdb|5FBM|A	Chain A, Crystal Structure Of Bacterial Adhesin Fada L14a Mutant[Streptococcus mutans serotype c (strain ATCC 700610 / UA159)]	11 kDa	6	3	4	3	2	3	1	3	1	3	2	3	3	2	4	6	3	4	4	2	6	3	3	5	4	3	3	0	4
gi|14488513|pdb|1I74|A	Chain A, Crystal Structure Of Bacterial Adhesin Fada L14a Mutant[Streptococcus mutans serotype c (strain ATCC 700610 / UA159)]	33 kDa	0	0	0	0	0	0	0	1	2	0	2	0	0	0	0	4	0	0	0	2	6	0	0	0	0	0	0	0	0
gi|22218866|pdb|1JMM|A	Chain A, Crystal Structure Of Bacterial Adhesin Fada L14a Mutant[Streptococcus mutans]	41 kDa	5	3	4	2	5	6	5	4	0	2	4	3	6	2	5	4	7	5	7	6	7	7	2	0	7	0	0	0	6
gi|24376607|gb|AAN58001.1|AE014872_9	conserved hypothetical protein [Streptococcus mutans UA159]	60 kDa	0	1	0	0	1	0	1	0	2	0	1	0	0	0	0	1	0	0	0	1	10	0	0	0	2	0	0	0	1
gi|24376842|gb|AAN58216.1|AE014892_9	penicillin-binding protein 1a; membrane carboxypeptidase [Streptococcus mutans UA159]	78 kDa	0	1	0	0	0	0	0	0	0	0	0	0	0	0	0	2	0	0	0	0	5	0	0	0	1	0	0	0	0
gi|24378127|gb|AAN59389.1|AE015004_8	conserved hypothetical protein [Streptococcus mutans UA159]	33 kDa	0	0	0	0	2	0	0	1	0	0	0	0	0	0	0	1	0	1	1	1	15	1	0	0	6	0	0	0	4
gi|24377078|gb|AAN58431.1|AE014913_8	50S ribosomal protein L20 [Streptococcus mutans UA159]	14 kDa	2	1	2	1	0	2	1	3	0	1	2	2	1	1	1	3	3	3	2	3	4	2	1	2	3	1	1	0	1
gi|24378374|gb|AAN59616.1|AE015024_8	30S ribosomal protein S8 [Streptococcus mutans UA159]	15 kDa	4	3	5	5	3	4	4	6	2	3	4	4	4	3	2	5	3	5	4	5	8	3	3	6	6	5	3	0	4
gi|97997|pir||PC1108	recombination protein recA - Streptococcus mutans (fragment)	24 kDa	0	0	2	0	0	0	2	1	0	0	0	0	0	0	0	2	2	0	0	0	5	0	0	0	3	0	0	0	0
gi|24376575|gb|AAN57971.1|AE014870_7	putative conjugative transposon protein [Streptococcus mutans UA159]	98 kDa	0	0	0	0	0	0	0	0	0	0	0	0	0	0	0	0	0	0	0	0	9	0	0	0	0	0	0	0	0
gi|24377585|gb|AAN58894.1|AE014957_7	hypothetical protein SMU_1208c [Streptococcus mutans UA159]	28 kDa	1	0	1	1	0	0	2	1	2	0	0	1	0	0	0	3	0	1	0	1	4	0	1	0	1	0	0	0	1
gi|24377854|gb|AAN59140.1|AE014980_7	conserved hypothetical protein [Streptococcus mutans UA159]	29 kDa	0	0	2	1	0	2	0	1	1	0	0	3	1	1	0	1	1	2	2	0	1	0	2	0	1	2	0	0	0
gi|24378394|gb|AAN59635.1|AE015025_7	30S ribosomal protein S2 [Streptococcus mutans UA159]	29 kDa	8	12	9	7	13	5	14	11	8	5	8	13	8	8	12	13	10	9	9	9	16	5	7	8	14	8	8	0	9
gi|24376586|gb|AAN57981.1|AE014871_6	hypothetical protein SMU_209c [Streptococcus mutans UA159]	16 kDa	0	0	0	0	0	0	0	0	0	0	0	0	0	0	0	0	0	0	0	0	4	0	0	0	0	0	0	0	0
gi|24377151|gb|AAN58498.1|AE014919_6	putative shikimate 5-dehydrogenase [Streptococcus mutans UA159]	32 kDa	0	0	0	0	0	0	0	0	0	0	0	0	0	0	0	0	0	0	0	0	2	0	0	0	0	0	0	0	0
gi|24378033|gb|AAN59303.1|AE014996_6	putative acetoin utilization protein, acetoin dehydrogenase [Streptococcus mutans UA159]	25 kDa	0	0	0	0	0	0	0	0	0	0	0	0	0	1	0	0	0	0	0	0	3	0	0	0	1	0	0	0	0
gi|24377565|gb|AAN58876.1|AE014955_6	glucosamine-fructose-6-phosphate aminotransferase [Streptococcus mutans UA159]	65 kDa	1	1	1	0	1	0	1	1	0	1	1	0	0	0	0	2	0	1	1	1	10	0	0	1	3	0	1	0	1
gi|24376524|gb|AAN57924.1|AE014866_6	putative alcohol-acetaldehyde dehydrogenase [Streptococcus mutans UA159]	97 kDa	19	15	17	15	13	7	20	18	14	7	9	15	12	14	16	22	19	19	16	20	34	15	10	16	22	10	8	0	15
gi|24377888|gb|AAN59170.1|AE014984_5	putative ABC transporter, glutamine binding protein [Streptococcus mutans UA159]	30 kDa	0	0	0	0	0	0	0	1	2	0	1	0	0	0	0	1	0	0	0	1	1	0	0	0	0	0	0	0	0
gi|24378060|gb|AAN59328.1|AE014998_5	putative D-alanine-D-alanyl carrier protein ligase [Streptococcus mutans UA159]	58 kDa	0	0	0	0	0	0	0	0	1	0	0	0	0	0	0	0	0	0	0	0	7	0	0	0	0	0	0	0	0
gi|24376736|gb|AAN58119.1|AE014883_5	phosphoglycerate kinase [Streptococcus mutans UA159]	42 kDa	12	13	14	12	10	6	14	12	11	7	8	11	10	10	6	16	17	11	12	16	24	9	9	15	17	10	8	0	15
gi|24376744|gb|AAN58126.1|AE014884_4	conserved hypothetical protein [Streptococcus mutans UA159]	61 kDa	0	0	0	0	0	0	0	0	0	0	0	0	0	0	0	0	0	0	0	0	6	0	0	0	0	0	0	0	0
gi|24378106|gb|AAN59370.1|AE015002_4	putative 3-hydroxymyristoyl-(acyl carrier protein) dehydratase [Streptococcus mutans UA159]	15 kDa	0	0	0	0	0	0	0	0	0	0	1	0	0	0	0	0	0	0	0	0	2	0	0	0	0	0	0	0	0
gi|24377089|gb|AAN58441.1|AE014914_3	putative phosphoenolpyruvate carboxylase [Streptococcus mutans UA159]	104 kDa	0	0	0	0	0	0	0	1	0	0	0	0	0	0	0	0	0	0	0	0	14	0	0	0	3	0	0	0	0
gi|24377468|gb|AAN58788.1|AE014946_13	conserved hypothetical protein [Streptococcus mutans UA159]	46 kDa	0	0	0	0	0	0	1	1	0	0	0	0	0	0	0	2	1	0	1	0	5	0	0	0	2	0	0	0	2
gi|24376393|gb|AAN57806.1|AE014853_13	putative cell division protein FtsH [Streptococcus mutans UA159]	72 kDa	0	2	1	1	0	0	2	0	1	0	1	1	2	1	0	3	0	2	1	3	16	0	0	1	4	2	1	0	0
gi|24376988|gb|AAN58349.1|AE014905_2	putative ATP-dependent RNA helicase, DEAD-box family [Streptococcus mutans UA159]	58 kDa	0	0	0	0	0	0	1	0	0	0	0	0	0	0	0	0	0	0	1	1	11	0	0	0	1	0	0	0	0
gi|24378024|gb|AAN59295.1|AE014995_12	putative phosphoserine aminotransferase [Streptococcus mutans UA159]	40 kDa	0	0	0	0	0	0	1	0	0	0	0	0	0	1	0	0	0	0	1	1	4	0	0	0	0	0	0	0	0
gi|24378131|gb|AAN59393.1|AE015004_12	conserved hypothetical protein [Streptococcus mutans UA159]	92 kDa	0	0	0	0	0	0	0	0	0	0	0	0	0	0	0	0	0	0	0	0	16	0	0	0	4	0	0	0	0
gi|24377380|gb|AAN58706.1|AE014940_2	glucosyltransferase-SI [Streptococcus mutans UA159]	163 kDa	33	36	40	34	40	30	37	33	25	35	37	31	41	40	36	37	40	29	40	49	70	43	24	37	48	33	29	0	52
gi|24377935|gb|AAN59213.1|AE014988_2	putative maltose/maltodextrin ABC transporter, sugar-binding protein MalX [Streptococcus mutans UA159]	45 kDa	3	3	3	3	2	2	2	2	1	1	4	2	0	2	2	7	3	3	2	1	8	2	0	1	3	1	0	0	4
gi|24378156|gb|AAN59415.1|AE015007_2	putative bacterocin transport accessory protein, Bta [Streptococcus mutans UA159]	13 kDa	1	2	1	1	0	0	0	0	0	1	0	0	1	0	0	2	0	2	1	0	0	1	1	2	2	0	0	0	3
gi|13591779|gb|AAK31350.1|AF352020_1	nuclear encoded mitochondrial leucyl-tRNA synthetase [Candida albicans]	105 kDa	0	0	2	0	0	0	0	0	0	0	0	0	0	0	0	0	0	0	0	0	0	0	0	0	0	0	0	0	1
gi|14286189|gb|AAF73434.2|AF254443_1	reverse transcriptase [Candida albicans]	134 kDa	2	0	0	0	0	0	0	0	0	0	0	0	0	0	0	0	0	0	0	0	0	0	0	0	0	0	0	0	0
gi|21311370|gb|AAM46680.1|AF441394_1	putative carnitine acetyltransferase [Candida albicans]	101 kDa	0	0	0	0	0	0	0	0	0	0	0	0	0	1	2	0	1	0	1	0	0	0	0	1	0	1	1	0	1
gi|24378130|gb|AAN59392.1|AE015004_11	conserved hypothetical protein [Streptococcus mutans UA159]	29 kDa	0	0	0	0	0	0	0	0	0	0	0	0	0	0	0	0	0	0	0	0	2	0	0	0	0	0	0	0	0
gi|24378155|gb|AAN59414.1|AE015007_1	putative secreted protein [Streptococcus mutans UA159]	14 kDa	0	0	0	0	0	0	0	1	0	0	0	0	0	0	0	0	0	0	0	0	5	0	0	0	2	0	0	0	0
gi|24377906|gb|AAN59187.1|AE014985_11	putative glycogen biosynthesis protein GlgD [Streptococcus mutans UA159]	42 kDa	0	0	0	0	0	0	1	1	1	0	0	0	0	0	1	2	1	1	1	0	3	0	0	0	0	0	0	0	0
gi|7436091|pir||JC5741	membrane-bound proton-translocating ATPase (EC 3.6.1.-) beta chain - Streptococcus mutans	52 kDa	0	0	0	0	0	0	0	0	0	0	0	0	0	0	0	0	0	7	0	0	14	0	0	0	9	0	0	0	0
gi|15625428|gb|AAL04076.1|AF397166_1	AtmA [Streptococcus mutans]	30 kDa	3	4	5	4	5	2	4	3	1	3	5	4	3	4	3	6	6	4	5	7	8	4	5	3	4	3	3	0	3
gi|17064070|gb|AAL35262.1|AF440435_1	70 kDa heat shock protein, partial [Veillonella dispar]	22 kDa	0	0	0	0	0	0	0	9	7	8	9	9	8	8	7	8	9	9	0	0	9	0	9	9	0	0	0	0	0
gi|22087662|gb|AAM90995.1|AF525505_1	outer membrane protein [Fusobacterium nucleatum]	390 kDa	4	0	0	4	7	0	6	5	4	0	0	4	5	4	6	4	0	5	5	6	0	6	4	0	6	5	5	0	6
gi|24378038|gb|AAN59308.1|AE014996_11	putative ABC transporter, branched chain amino acid-binding protein [Streptococcus mutans UA159]	41 kDa	2	5	2	2	4	1	4	1	4	1	3	3	1	3	1	5	4	4	4	6	13	2	2	2	8	2	0	0	2
gi|6636465|gb|AAF20186.1|AF192471_1	protein I/II V-region, partial [Streptococcus mutans]	42 kDa	4	3	3	2	4	5	4	3	1	2	4	2	5	2	4	4	6	5	6	5	7	6	2	0	7	0	0	0	5
gi|24376578|gb|AAN57974.1|AE014870_10	putative transposon protein [Streptococcus mutans UA159]	37 kDa	0	0	0	0	0	0	0	0	0	0	0	0	0	0	0	0	0	0	0	0	7	0	0	0	1	0	0	0	0
gi|24378471|gb|AAN59705.1|AE015032_10	glucan-binding protein A, GbpA [Streptococcus mutans UA159]	63 kDa	0	0	0	0	0	0	0	0	0	0	0	0	0	0	0	0	0	0	2	0	7	0	0	0	4	0	0	0	0
gi|24376985|gb|AAN58347.1|AE014904_10	putative 40K cell wall protein precursor [Streptococcus mutans UA159]	67 kDa	13	15	13	15	14	11	17	12	12	15	13	8	16	16	15	11	17	18	15	20	22	13	9	15	19	13	8	0	17
gi|24378386|gb|AAN59628.1|AE015024_20	50S ribosomal protein L3 [Streptococcus mutans UA159]	22 kDa	2	2	2	1	2	1	3	1	2	1	2	2	2	2	2	4	2	2	3	1	5	2	1	2	3	1	2	0	2
gi|1002474645|gb|KXT59017.1|	Transketolase [Streptococcus oralis]	71 kDa	0	0	0	0	0	0	0	0	0	0	0	0	1	0	0	0	0	0	0	0	1	0	0	0	2	0	0	0	0
gi|1002474654|gb|KXT59026.1|	Transcription antitermination protein NusG [Streptococcus oralis]	20 kDa	0	0	0	0	0	0	0	0	0	0	0	0	0	0	0	1	0	0	0	0	3	0	0	3	1	0	0	0	1
gi|1002474880|gb|KXT59228.1|	Adenylosuccinate synthetase [Streptococcus oralis]	49 kDa	0	0	0	0	0	0	0	0	0	0	0	0	0	0	0	0	0	0	0	0	3	0	0	1	0	0	0	0	0
gi|1002474936|gb|KXT59280.1|	LSU ribosomal protein L33p, zinc-independent [Streptococcus oralis]	6 kDa	0	0	0	0	0	0	0	0	0	0	0	0	0	0	0	0	0	0	0	0	1	0	0	1	1	0	2	0	0
gi|1002474995|gb|KXT59339.1|	putative PTS system, galactosamine-specific IIB component [Streptococcus oralis]	17 kDa	0	0	0	0	0	0	0	0	0	1	0	0	0	0	0	0	0	0	0	0	0	0	1	2	1	1	2	0	0
gi|1002475132|gb|KXT59455.1|	Maltose/maltodextrin ABC transporter, substrate binding periplasmic protein MalE [Streptococcus oralis]	45 kDa	0	0	0	0	0	0	0	0	0	0	0	0	0	0	0	0	0	0	1	0	2	0	0	2	0	0	0	0	0
gi|1002475575|gb|KXT59882.1|	LSU ribosomal protein L29p (L35e) [Streptococcus oralis]	8 kDa	1	0	1	0	0	0	0	0	0	1	0	1	1	0	1	0	0	0	1	0	2	0	0	1	1	1	1	0	1
gi|1002475751|gb|KXT60052.1|	hypothetical protein SORDD05_01219 [Streptococcus oralis]	9 kDa	0	0	0	0	0	0	0	0	0	0	0	0	1	0	0	0	0	0	0	0	2	1	0	3	2	1	1	0	0
gi|1002475854|gb|KXT60150.1|	Biotin carboxylase of acetyl-CoA carboxylase [Streptococcus oralis]	49 kDa	0	0	0	0	0	0	0	0	0	0	0	0	0	0	0	0	0	0	0	0	0	0	1	3	3	1	3	0	2
gi|1002475857|gb|KXT60153.1|	3-oxoacyl-(acyl-carrier-protein) synthase, KASII [Streptococcus oralis]	44 kDa	1	1	0	0	0	0	1	0	0	0	1	0	0	1	0	0	1	0	0	1	2	0	1	2	3	2	2	0	4
gi|1002476195|gb|KXT60462.1|	Thioredoxin [Streptococcus oralis]	11 kDa	0	0	0	0	0	0	0	0	0	0	2	0	0	0	0	0	0	1	0	0	0	0	0	0	1	0	1	0	1
gi|1002476280|gb|KXT60547.1|	Adenine phosphoribosyltransferase [Streptococcus oralis]	19 kDa	1	1	1	1	0	0	1	1	1	0	1	1	1	1	1	1	1	1	1	0	1	0	1	2	3	2	3	0	1
gi|1002476426|gb|KXT60688.1|	Phosphate transport system regulatory protein PhoU [Streptococcus oralis]	25 kDa	0	0	0	0	0	0	0	0	0	0	0	0	0	0	0	0	0	0	0	0	0	0	0	0	2	0	1	0	0
gi|1002477001|gb|KXT61219.1|	Galactose-6-phosphate isomerase, LacB subunit [Streptococcus oralis]	19 kDa	0	0	0	0	0	0	0	0	0	0	0	0	0	0	0	0	0	0	0	0	0	0	0	0	1	0	2	0	0
gi|1002477265|gb|KXT61466.1|	ATP synthase gamma chain [Streptococcus oralis]	32 kDa	0	0	0	0	0	0	0	0	0	0	0	0	0	0	0	0	0	0	0	0	1	0	0	2	0	0	1	0	0
gi|1002477442|gb|KXT61630.1|	RNA polymerase sigma factor RpoD [Streptococcus oralis]	42 kDa	0	0	0	0	0	0	0	0	0	0	0	0	0	0	0	0	0	0	0	0	5	0	0	0	2	0	0	0	0
gi|1002477502|gb|KXT61684.1|	LSU ribosomal protein L31p, zinc-independent [Streptococcus oralis]	9 kDa	1	0	0	0	0	0	0	0	1	1	1	1	0	0	1	1	0	0	0	0	1	0	0	1	2	0	2	0	1
gi|1002477534|gb|KXT61716.1|	Ribosome recycling factor [Streptococcus oralis]	21 kDa	1	1	0	0	0	0	0	0	0	0	1	0	1	0	0	0	0	0	0	0	0	1	1	2	2	2	3	1	3
gi|1002499522|gb|KXT80113.1|	Multiple sugar ABC transporter, substrate-binding protein [Streptococcus oralis]	55 kDa	0	0	0	0	0	0	0	0	0	0	0	0	0	0	0	0	0	0	0	0	2	0	0	2	3	0	0	0	0
gi|1002500140|gb|KXT80698.1|	Aspartate aminotransferase [Streptococcus oralis]	46 kDa	0	0	0	0	0	0	0	0	0	0	0	0	0	0	0	0	0	0	0	0	2	0	0	0	0	0	0	0	0
gi|1002500194|gb|KXT80748.1|	Biotin carboxyl carrier protein of acetyl-CoA carboxylase [Streptococcus oralis]	17 kDa	0	0	0	0	0	0	0	0	0	0	0	0	0	0	0	0	0	0	0	0	0	0	0	2	0	0	1	0	0
gi|1002500249|gb|KXT80796.1|	Multiple sugar ABC transporter, ATP-binding protein [Streptococcus oralis]	42 kDa	0	0	0	0	0	0	0	0	0	1	0	1	0	1	0	1	0	1	0	0	3	0	0	2	1	0	0	0	2
gi|1002500552|gb|KXT81069.1|	Branched-chain amino acid ABC transporter, amino acid-binding protein [Streptococcus oralis]	40 kDa	0	0	0	0	0	0	0	0	0	0	0	0	0	0	0	0	0	0	0	0	1	0	0	2	0	0	2	0	0
gi|1002500578|gb|KXT81090.1|	NADH oxidase H2O-forming [Streptococcus oralis]	50 kDa	0	0	0	0	0	0	0	0	0	0	0	0	0	0	0	0	0	0	0	0	0	0	1	0	2	0	0	0	0
gi|1002500748|gb|KXT81240.1|	hypothetical protein SORDD15_00826 [Streptococcus oralis]	35 kDa	0	0	0	0	0	0	0	0	0	0	0	0	0	0	0	0	0	0	0	0	0	0	0	2	0	0	0	0	0
gi|1002500815|gb|KXT81307.1|	Arginine pathway regulatory protein ArgR, repressor of arg regulon [Streptococcus oralis]	18 kDa	0	0	0	0	0	0	0	0	0	0	0	0	0	0	0	0	0	0	0	0	0	0	0	1	1	0	2	0	0
gi|1002501314|gb|KXT81724.1|	Tagatose 1,6-diphosphate aldolase [Streptococcus oralis]	36 kDa	0	0	0	0	0	0	0	0	0	0	0	0	0	0	0	0	0	0	0	0	2	0	0	0	1	0	1	0	0
gi|1002501665|gb|KXT82027.1|	Non-phosphorylating glyceraldehyde-3-phosphate dehydrogenase (NADP) [Streptococcus oralis]	31 kDa	0	0	0	0	0	0	0	0	0	2	0	0	0	0	0	0	0	0	0	0	0	0	0	0	0	0	0	0	0
gi|1002501732|gb|KXT82069.1|	Two-component response regulator SA14-24 [Streptococcus oralis]	27 kDa	0	0	1	0	0	0	0	0	0	0	0	0	0	0	0	0	0	0	0	0	2	0	0	1	1	0	1	0	0
gi|1002502087|gb|KXT82393.1|	Lipopolysaccharide cholinephosphotransferase LicD3 [Streptococcus oralis]	32 kDa	0	0	0	0	1	2	0	0	0	0	0	0	1	0	1	0	0	0	0	0	0	0	0	0	0	0	0	0	0
gi|1002502708|gb|KXT82926.1|	Cell division protein FtsA [Streptococcus oralis]	50 kDa	0	0	0	0	0	0	0	0	1	0	0	1	0	0	0	0	0	0	0	0	1	0	0	3	1	0	0	0	1
gi|1002503543|gb|KXT83590.1|	Alanine dehydrogenase [Streptococcus oralis]	39 kDa	0	0	0	0	0	0	0	0	0	0	0	0	0	0	0	0	0	0	0	0	0	0	0	0	4	0	1	0	0
gi|1002503822|gb|KXT83823.1|	GMP synthase (glutamine-hydrolyzing) [Streptococcus oralis]	57 kDa	0	0	0	0	0	0	0	0	0	0	0	0	0	0	0	0	0	0	0	0	4	0	0	0	0	0	0	0	0
gi|1002504584|gb|KXT84430.1|	LSU ribosomal protein L11p (L12e) [Streptococcus oralis]	7 kDa	0	0	1	1	0	0	0	0	0	2	0	0	0	0	0	2	0	2	2	1	1	0	0	0	1	1	1	0	1
gi|1002505348|gb|KXT85065.1|	Acetate kinase [Streptococcus oralis]	43 kDa	0	0	0	0	0	0	0	0	0	0	0	0	0	0	0	0	0	0	0	0	2	0	0	2	0	0	0	0	0
gi|1002507545|gb|KXT86716.1|	GMP synthase (glutamine-hydrolyzing) [Streptococcus oralis]	57 kDa	0	0	0	0	0	0	0	0	0	0	0	0	0	0	0	0	0	0	0	0	4	0	0	0	0	0	0	0	0
gi|1002509979|gb|KXT88444.1|	Pyruvate oxidase [Streptococcus oralis]	65 kDa	0	0	0	0	0	0	0	0	0	0	0	0	0	0	0	0	0	0	0	0	0	0	0	0	3	0	0	0	1
gi|1002511828|gb|KXT89628.1|	Translation initiation factor 2 [Streptococcus oralis]	102 kDa	0	0	0	0	0	0	0	0	0	0	0	0	0	0	0	0	0	0	0	2	2	1	0	0	0	0	0	0	0
gi|1002511885|gb|KXT89672.1|	ATP synthase epsilon chain [Streptococcus oralis]	16 kDa	0	0	0	0	0	0	0	0	0	0	0	0	0	0	0	0	0	0	0	0	0	0	0	1	0	1	2	0	0
gi|1002512261|gb|KXT89963.1|	Oligopeptide ABC transporter, periplasmic oligopeptide-binding protein OppA [Streptococcus oralis]	73 kDa	0	0	0	0	0	0	0	0	0	0	0	0	0	0	0	0	0	0	0	0	0	0	0	2	1	0	2	0	0
gi|1002513444|gb|KXT90722.1|	Acetyl-coenzyme A carboxyl transferase alpha chain [Streptococcus oralis]	28 kDa	0	0	0	0	0	0	0	0	0	1	0	0	0	0	0	0	0	0	0	0	0	0	1	3	0	1	2	0	0
gi|1002516098|gb|KXT92597.1|	Lipid A export ATP-binding/permease protein MsbA [Streptococcus oralis]	33 kDa	0	0	1	0	0	0	0	0	0	1	0	0	0	0	0	0	0	0	0	3	4	0	0	2	2	0	0	0	0
gi|1002516557|gb|KXT92921.1|	LSU ribosomal protein L20p [Streptococcus oralis]	14 kDa	0	1	0	0	0	1	1	0	0	1	1	1	1	1	1	1	1	1	1	2	3	0	1	2	2	2	3	0	1
gi|1002516689|gb|KXT93012.1|	ATP-dependent Clp protease ATP-binding subunit ClpX [Streptococcus oralis]	24 kDa	0	0	0	0	0	0	0	0	0	0	0	0	0	0	0	2	0	0	0	0	0	0	0	0	0	0	0	0	0
gi|1002516939|gb|KXT93171.1|	Cell division initiation protein DivIVA [Streptococcus oralis]	30 kDa	0	1	0	0	0	0	0	0	0	1	1	0	0	0	0	0	0	0	0	0	0	0	0	2	2	0	1	0	0
gi|1002518533|gb|KXT94465.1|	Multiple sugar ABC transporter, substrate-binding protein [Streptococcus oralis]	55 kDa	0	0	1	0	0	0	0	0	0	0	0	0	0	0	0	0	0	0	0	0	2	0	0	4	5	0	2	0	0
gi|1002518692|gb|KXT94606.1|	Cell division initiation protein DivIVA [Streptococcus oralis]	30 kDa	1	1	0	0	0	0	0	0	0	1	1	1	1	0	0	0	0	1	0	1	0	1	0	3	2	1	2	0	0
gi|1002518922|gb|KXT94804.1|	Oligopeptide transport system permease protein OppB [Streptococcus oralis]	56 kDa	0	0	1	0	0	0	0	0	0	0	0	0	0	0	0	0	0	0	0	0	1	0	0	1	0	0	2	0	0
gi|1002520772|gb|KXT96288.1|	Acetyl-coenzyme A carboxyl transferase alpha chain [Streptococcus oralis]	28 kDa	0	0	0	0	0	0	0	0	0	1	0	0	0	0	0	0	0	0	0	0	1	0	1	2	1	1	2	0	0
gi|1002521049|gb|KXT96531.1|	hypothetical protein SORDD27_00036 [Streptococcus oralis]	57 kDa	0	0	0	0	0	0	0	0	0	0	0	0	0	0	0	0	0	0	2	0	0	0	0	0	0	0	0	0	0
gi|1002523329|gb|KXT98675.1|	PTS system, maltose and glucose-specific IIA or IIB or IIC component [Streptococcus oralis]	78 kDa	0	0	0	0	0	0	0	0	0	0	0	0	0	0	0	0	0	0	0	0	1	0	0	3	0	0	2	0	0
gi|1002523852|gb|KXT99165.1|	ATP synthase B chain [Streptococcus oralis]	18 kDa	1	1	1	0	0	0	0	0	0	1	1	1	1	1	2	0	1	1	0	1	1	1	0	1	1	1	0	0	0
gi|1002531179|gb|KXU05253.1|	Cell division protein FtsH [Streptococcus oralis]	72 kDa	0	0	0	0	0	0	0	0	0	0	0	0	0	0	0	0	0	0	0	0	5	0	0	4	0	0	5	0	0
gi|1002533845|gb|KXU07474.1|	Multiple sugar ABC transporter, substrate-binding protein [Streptococcus oralis]	55 kDa	0	0	0	0	0	0	0	0	0	0	0	0	0	0	0	0	0	0	0	0	0	0	0	4	3	0	0	0	0
gi|1002535182|gb|KXU08746.1|	Serine hydroxymethyltransferase [Streptococcus oralis]	45 kDa	0	0	0	0	0	0	0	0	0	0	0	0	0	0	0	0	0	0	0	0	0	0	0	2	0	0	3	0	0
gi|1002535256|gb|KXU08820.1|	Phosphoglucomutase [Streptococcus oralis]	63 kDa	0	0	0	0	0	0	0	0	0	0	0	1	0	0	0	0	0	0	0	0	2	0	0	0	3	0	1	0	3
gi|1002542367|gb|KXU14159.1|	Ribulose-phosphate 3-epimerase [Streptococcus oralis]	24 kDa	0	0	0	0	0	0	0	0	0	0	0	0	0	0	0	0	0	0	0	0	0	0	0	0	1	0	2	0	0
gi|1005296616|ref|WP_061587291.1|	catabolite control protein A [Streptococcus oralis]	37 kDa	0	0	0	0	0	0	0	0	0	0	0	0	0	0	0	0	0	0	0	0	0	0	0	3	0	0	0	0	0
gi|1005298599|ref|WP_061588630.1|	cell division protein FtsH [Streptococcus oralis]	72 kDa	0	0	0	0	0	0	0	0	0	0	0	0	0	0	0	0	0	0	0	0	6	0	0	4	0	0	5	0	0
gi|1005311095|ref|WP_061597837.1|	glutamine ABC transporter ATP-binding protein [Streptococcus oralis]	27 kDa	0	0	0	0	0	0	0	0	0	0	0	0	0	0	0	0	0	0	0	0	0	0	0	2	0	0	0	0	0
gi|1005311417|ref|WP_061598158.1|	phosphoglucosamine mutase [Streptococcus oralis]	48 kDa	0	0	0	0	0	0	0	0	0	0	0	0	1	0	0	0	0	0	0	0	2	0	0	1	2	1	1	0	0
gi|1008240381|ref|WP_061866145.1|	peroxidase, partial [Streptococcus oralis]	36 kDa	0	0	0	0	0	0	0	0	0	0	0	0	0	0	0	0	0	0	0	0	0	0	0	0	2	0	0	0	0
gi|1008240758|ref|WP_061866420.1|	translation initiation factor IF-2, partial [Streptococcus oralis]	76 kDa	0	0	0	0	0	0	0	0	0	0	0	0	0	0	0	0	0	0	0	0	0	0	0	0	2	0	0	0	0
gi|1008275291|gb|AMQ91143.1|	iron transporter [Aggregatibacter actinomycetemcomitans]	11 kDa	0	0	0	0	0	0	0	0	0	0	0	1	0	0	0	0	0	0	1	0	0	0	0	0	0	0	0	6	0
gi|1008275293|gb|AMQ91145.1|	hypothetical protein ACT74_00190 [Aggregatibacter actinomycetemcomitans]	22 kDa	0	0	0	0	0	0	0	0	0	1	0	1	1	1	1	1	1	1	1	0	0	0	0	0	0	0	0	3	0
gi|1008275314|gb|AMQ91166.1|	hypothetical protein ACT74_00300 [Aggregatibacter actinomycetemcomitans]	37 kDa	0	0	0	0	0	0	0	0	0	0	0	0	0	0	0	0	0	0	0	0	0	0	0	0	0	0	0	2	0
gi|1008275319|gb|AMQ91171.1|	two-component system response regulator [Aggregatibacter actinomycetemcomitans]	26 kDa	0	0	0	0	0	0	0	0	0	0	0	0	0	0	0	0	0	0	0	0	0	0	0	0	0	0	0	11	0
gi|1008275320|gb|AMQ91172.1|	histidine kinase [Aggregatibacter actinomycetemcomitans]	53 kDa	0	0	0	0	0	0	0	0	0	0	0	0	0	0	0	0	0	0	0	0	0	0	0	0	0	0	0	8	0
gi|1008275328|gb|AMQ91180.1|	LysR family transcriptional regulator [Aggregatibacter actinomycetemcomitans]	33 kDa	0	0	0	0	0	0	0	0	0	0	0	0	0	1	0	0	0	0	0	0	0	0	0	0	0	0	0	3	0
gi|1008275337|gb|AMQ91189.1|	XRE family transcriptional regulator [Aggregatibacter actinomycetemcomitans]	29 kDa	0	0	0	0	0	0	0	0	0	0	0	0	0	0	0	0	0	0	0	0	0	0	0	0	0	1	0	5	0
gi|1008275343|gb|AMQ91195.1|	exopolyphosphatase [Aggregatibacter actinomycetemcomitans]	59 kDa	0	0	0	0	0	0	0	0	0	0	0	0	0	0	0	0	0	0	0	0	0	0	0	0	0	0	0	2	0
gi|1008275356|gb|AMQ91208.1|	transcription elongation factor GreB [Aggregatibacter actinomycetemcomitans]	19 kDa	0	0	0	0	0	0	0	0	0	0	0	0	0	0	0	0	0	0	0	0	0	0	0	0	0	0	0	4	0
gi|1008275386|gb|AMQ91238.1|	translation elongation factor [Aggregatibacter actinomycetemcomitans]	70 kDa	0	0	0	0	0	0	0	0	0	0	0	0	0	0	0	0	0	0	0	0	0	0	0	0	0	0	0	3	0
gi|1008275425|gb|AMQ91277.1|	cell division protein FtsQ [Aggregatibacter actinomycetemcomitans]	29 kDa	0	0	0	0	0	0	0	0	0	0	0	0	0	0	0	0	0	0	0	0	0	0	0	0	0	0	0	4	0
gi|1008275428|gb|AMQ91280.1|	UDP-3-O-[3-hydroxymyristoyl] N-acetylglucosamine deacetylase [Aggregatibacter actinomycetemcomitans]	34 kDa	0	0	0	0	0	0	0	0	0	0	0	0	0	0	0	0	0	0	0	0	0	0	0	0	0	0	0	3	0
gi|1008275429|gb|AMQ91281.1|	chorismate mutase [Aggregatibacter actinomycetemcomitans]	44 kDa	0	0	0	0	0	0	0	0	0	0	0	0	0	0	0	0	0	0	0	0	0	0	0	0	0	0	0	2	0
gi|1008275435|gb|AMQ91287.1|	3',5'-cyclic-nucleotide phosphodiesterase [Aggregatibacter actinomycetemcomitans]	32 kDa	0	0	0	0	0	0	0	0	0	0	0	0	0	0	0	0	0	0	0	0	0	0	0	0	0	0	0	2	0
gi|1008275437|gb|AMQ91289.1|	hypothetical protein ACT74_00965 [Aggregatibacter actinomycetemcomitans]	18 kDa	0	0	0	0	0	0	0	0	0	0	0	0	0	0	0	0	0	0	0	0	0	0	0	0	0	0	0	2	0
gi|1008275473|gb|AMQ91325.1|	transcriptional regulator [Aggregatibacter actinomycetemcomitans]	37 kDa	0	0	0	0	0	0	0	0	0	0	0	0	0	0	0	0	0	0	0	0	0	0	0	0	0	0	0	3	0
gi|1008275478|gb|AMQ91330.1|	hypothetical protein ACT74_01190 [Aggregatibacter actinomycetemcomitans]	51 kDa	0	0	0	0	0	0	0	0	0	0	0	0	0	0	0	0	0	0	1	0	0	0	0	0	0	0	0	3	0
gi|1008275487|gb|AMQ91339.1|	aminopeptidase [Aggregatibacter actinomycetemcomitans]	47 kDa	0	0	0	0	0	0	0	0	0	0	0	0	1	0	0	0	0	0	0	0	0	0	0	0	0	0	0	12	0
gi|1008275494|gb|AMQ91346.1|	chaperone protein HscA [Aggregatibacter actinomycetemcomitans]	67 kDa	0	0	0	0	0	0	0	0	0	0	0	0	0	0	0	0	0	0	0	0	0	0	0	0	0	0	0	11	0
gi|1008275497|gb|AMQ91349.1|	scaffolding protein [Aggregatibacter actinomycetemcomitans]	14 kDa	0	0	0	0	0	0	0	0	0	0	0	0	0	0	0	1	0	0	1	0	0	0	0	0	0	0	0	5	0
gi|1008275504|gb|AMQ91356.1|	iron ABC transporter permease [Aggregatibacter actinomycetemcomitans]	75 kDa	0	0	0	0	0	0	0	0	0	0	0	0	0	0	0	0	0	0	0	0	0	0	0	0	0	0	0	2	0
gi|1008275515|gb|AMQ91367.1|	tRNA (mo5U34)-methyltransferase [Aggregatibacter actinomycetemcomitans]	37 kDa	0	0	0	0	0	0	0	0	0	0	0	0	0	0	0	0	0	0	0	0	0	0	0	0	0	0	0	3	0
gi|1008275517|gb|AMQ91369.1|	ribonuclease G [Aggregatibacter actinomycetemcomitans]	56 kDa	0	0	1	0	1	1	0	1	0	1	0	1	0	0	0	1	0	1	1	0	0	0	0	0	1	1	0	11	0
gi|1008275525|gb|AMQ91377.1|	transcriptional regulator [Aggregatibacter actinomycetemcomitans]	9 kDa	0	0	0	0	0	0	0	0	0	0	0	0	0	0	0	0	0	0	0	0	0	0	0	0	0	0	0	3	0
gi|1008275528|gb|AMQ91380.1|	cytochrome C oxidase subunit I [Aggregatibacter actinomycetemcomitans]	25 kDa	0	0	0	0	0	0	0	0	0	1	0	0	0	1	0	0	0	0	0	0	0	0	0	0	0	0	0	2	0
gi|1008275534|gb|AMQ91386.1|	CDP-diacylglycerol--glycerol-3-phosphate 3-phosphatidyltransferase [Aggregatibacter actinomycetemcomitans]	21 kDa	0	0	0	0	0	0	0	0	0	0	0	0	0	0	0	0	0	0	0	0	0	0	0	0	0	0	0	2	0
gi|1008275566|gb|AMQ91418.1|	transcriptional regulator [Aggregatibacter actinomycetemcomitans]	36 kDa	0	0	0	0	0	0	0	0	0	0	0	0	0	0	0	0	0	0	0	0	0	0	0	0	0	0	0	4	0
gi|1008275569|gb|AMQ91421.1|	DNA mismatch repair protein MutL [Aggregatibacter actinomycetemcomitans]	69 kDa	0	0	0	0	0	0	0	0	0	0	0	0	0	0	0	0	0	0	0	0	0	0	0	0	0	0	0	8	0
gi|1008275572|gb|AMQ91424.1|	hypothetical protein ACT74_01720 [Aggregatibacter actinomycetemcomitans]	68 kDa	0	0	0	0	0	0	0	0	0	0	0	0	0	0	1	0	0	0	0	0	0	0	0	0	0	0	0	7	0
gi|1008275574|gb|AMQ91426.1|	glycosyl transferase family 2 [Aggregatibacter actinomycetemcomitans]	35 kDa	0	0	0	0	0	0	0	0	0	0	0	0	0	0	0	0	0	0	0	0	0	0	0	0	0	0	0	2	0
gi|1008275577|gb|AMQ91429.1|	hypothetical protein ACT74_01745 [Aggregatibacter actinomycetemcomitans]	63 kDa	0	0	0	0	0	0	0	0	0	0	0	0	0	0	0	0	0	0	0	0	0	0	0	0	0	0	0	10	0
gi|1008275579|gb|AMQ91431.1|	GTPase RsgA [Aggregatibacter actinomycetemcomitans]	39 kDa	0	0	0	0	0	0	0	0	0	0	0	0	0	0	0	0	0	0	0	0	0	0	0	0	0	0	0	2	0
gi|1008275586|gb|AMQ91438.1|	hypothetical protein ACT74_01795 [Aggregatibacter actinomycetemcomitans]	23 kDa	0	0	0	0	0	0	0	0	0	0	0	0	0	0	0	0	0	0	0	0	0	0	0	0	0	0	0	3	0
gi|1008275590|gb|AMQ91442.1|	permease [Aggregatibacter actinomycetemcomitans]	43 kDa	0	0	0	0	0	0	0	0	0	0	0	0	0	0	0	0	0	0	0	0	0	0	0	0	0	0	0	6	0
gi|1008275595|gb|AMQ91447.1|	alanine racemase [Aggregatibacter actinomycetemcomitans]	39 kDa	0	0	0	0	0	0	0	0	0	0	0	0	1	0	0	0	0	0	0	0	0	0	0	0	0	0	0	8	0
gi|1008275599|gb|AMQ91451.1|	thiamine monophosphate kinase [Aggregatibacter actinomycetemcomitans]	35 kDa	0	0	0	0	0	0	0	0	0	0	0	0	0	0	0	0	0	0	0	0	0	0	0	0	0	0	0	2	0
gi|1008275624|gb|AMQ91476.1|	riboflavin synthase subunit alpha [Aggregatibacter actinomycetemcomitans]	23 kDa	0	0	0	0	0	0	0	0	0	1	0	0	0	0	0	0	0	0	0	0	0	0	0	0	0	0	0	2	0
gi|1008275638|gb|AMQ91490.1|	xylulose 5-phosphate 3-epimerase [Aggregatibacter actinomycetemcomitans]	33 kDa	0	0	0	0	0	0	0	0	0	0	0	0	0	0	0	0	1	0	0	0	0	0	0	0	0	0	0	2	0
gi|1008275639|gb|AMQ91491.1|	ribulose phosphate epimerase [Aggregatibacter actinomycetemcomitans]	26 kDa	0	0	0	0	0	1	0	0	0	1	0	0	1	1	1	0	0	0	0	0	0	0	0	0	0	0	0	2	0
gi|1008275649|gb|AMQ91501.1|	hypothetical protein ACT74_02150 [Aggregatibacter actinomycetemcomitans]	34 kDa	0	0	0	0	0	0	0	0	0	0	0	0	0	0	0	0	0	0	0	0	0	0	0	0	0	0	0	4	0
gi|1008275661|gb|AMQ91513.1|	peptide chain release factor 2 [Aggregatibacter actinomycetemcomitans]	34 kDa	0	0	0	0	0	0	0	0	0	0	0	0	0	0	0	0	0	0	1	0	0	0	0	0	0	0	0	9	0
gi|1008275676|gb|AMQ91528.1|	LPS export ABC transporter permease LptG [Aggregatibacter actinomycetemcomitans]	40 kDa	0	0	0	0	0	0	0	0	0	0	0	0	0	0	0	0	0	0	0	0	0	0	0	0	0	0	0	2	0
gi|1008275685|gb|AMQ91537.1|	peptidase [Aggregatibacter actinomycetemcomitans]	36 kDa	0	0	0	0	0	0	0	0	0	0	0	0	0	0	0	0	0	0	0	0	0	0	0	0	0	0	0	8	0
gi|1008275687|gb|AMQ91539.1|	NrdR family transcriptional regulator [Aggregatibacter actinomycetemcomitans]	17 kDa	0	0	0	0	0	0	0	0	0	0	0	0	0	0	0	0	0	0	0	0	0	0	0	0	0	0	0	4	0
gi|1008275689|gb|AMQ91541.1|	transcriptional regulator [Aggregatibacter actinomycetemcomitans]	35 kDa	0	0	0	0	0	0	0	0	0	0	0	0	0	0	1	0	0	0	0	0	0	0	0	0	0	0	0	7	0
gi|1008275693|gb|AMQ91545.1|	arginine repressor [Aggregatibacter actinomycetemcomitans]	17 kDa	0	0	0	0	0	0	0	0	0	0	0	0	0	0	0	0	0	0	0	0	0	0	0	0	0	0	0	5	0
gi|1008275704|gb|AMQ91556.1|	Mn2+/Zn2+ABC transporter ATP-binding protein [Aggregatibacter actinomycetemcomitans]	29 kDa	0	0	0	0	0	0	0	0	0	0	0	0	0	0	0	0	0	0	0	0	0	0	0	0	0	0	0	4	0
gi|1008275706|gb|AMQ91558.1|	iron ABC transporter ATP-binding protein [Aggregatibacter actinomycetemcomitans]	28 kDa	0	0	0	0	0	0	0	0	0	0	0	0	0	0	0	0	0	0	0	0	0	0	0	0	0	0	0	2	0
gi|1008275730|gb|AMQ91582.1|	type I-C CRISPR-associated endonuclease Cas1 [Aggregatibacter actinomycetemcomitans]	38 kDa	0	0	0	0	0	0	0	0	0	0	0	0	0	0	0	0	0	0	0	0	0	0	0	0	0	0	0	6	0
gi|1008275739|gb|AMQ91591.1|	mannose-6-phosphate isomerase [Aggregatibacter actinomycetemcomitans]	45 kDa	0	0	0	0	0	0	0	0	0	0	0	0	0	0	0	1	0	0	0	0	0	0	0	0	0	0	0	4	0
gi|1008275740|gb|AMQ91592.1|	hypothetical protein ACT74_02640 [Aggregatibacter actinomycetemcomitans]	12 kDa	0	0	0	0	0	0	0	0	0	0	1	1	0	0	0	1	0	0	1	0	0	0	0	0	0	0	0	4	0
gi|1008275742|gb|AMQ91594.1|	SAM-dependent methyltransferase [Aggregatibacter actinomycetemcomitans]	27 kDa	0	0	0	0	0	0	0	0	0	0	0	0	0	0	0	0	0	0	0	0	0	0	0	0	0	0	0	2	0
gi|1008275775|gb|AMQ91627.1|	translation initiation factor IF-2 [Aggregatibacter actinomycetemcomitans]	91 kDa	0	0	0	0	0	0	0	0	0	0	0	0	0	0	0	0	0	0	0	0	0	0	0	0	0	0	0	28	0
gi|1008275783|gb|AMQ91635.1|	transcriptional regulator [Aggregatibacter actinomycetemcomitans]	27 kDa	0	0	0	0	0	0	0	0	0	0	0	0	0	0	1	0	0	0	0	0	0	0	0	0	0	0	0	4	0
gi|1008275794|gb|AMQ91646.1|	tetraacyldisaccharide 4'-kinase [Aggregatibacter actinomycetemcomitans]	36 kDa	0	0	0	0	0	0	0	0	0	0	0	0	0	0	0	0	0	0	0	0	0	0	0	0	0	0	0	3	0
gi|1008275816|gb|AMQ91668.1|	transcriptional regulator [Aggregatibacter actinomycetemcomitans]	37 kDa	0	0	0	0	0	0	0	0	0	0	0	0	0	0	0	0	0	0	0	0	0	0	0	0	0	0	0	5	0
gi|1008275824|gb|AMQ91676.1|	carbonic anhydrase [Aggregatibacter actinomycetemcomitans]	26 kDa	0	0	0	0	0	0	0	0	0	0	0	0	0	0	0	0	0	0	0	0	0	0	0	0	0	0	0	2	0
gi|1008275835|gb|AMQ91687.1|	threonine--tRNA ligase [Aggregatibacter actinomycetemcomitans]	74 kDa	0	0	0	0	0	0	0	0	0	0	0	0	0	0	0	0	0	0	0	0	0	0	0	0	0	0	0	22	0
gi|1008275846|gb|AMQ91698.1|	transcriptional regulator [Aggregatibacter actinomycetemcomitans]	27 kDa	0	0	0	0	0	0	0	0	0	0	0	0	0	0	0	0	1	0	0	0	0	0	0	0	0	0	0	5	0
gi|1008275847|gb|AMQ91699.1|	1-deoxy-D-xylulose-5-phosphate synthase [Aggregatibacter actinomycetemcomitans]	67 kDa	0	0	0	0	0	0	0	0	0	0	0	0	0	0	0	1	1	0	0	0	0	0	0	0	0	0	0	12	0
gi|1008275862|gb|AMQ91714.1|	macrolide transporter [Aggregatibacter actinomycetemcomitans]	70 kDa	0	0	0	0	0	0	0	0	0	0	0	0	0	0	0	0	0	0	0	0	0	0	0	0	0	0	0	10	0
gi|1008275872|gb|AMQ91724.1|	alpha-amylase [Aggregatibacter actinomycetemcomitans]	23 kDa	0	0	0	0	0	0	0	0	0	0	0	0	0	0	0	0	0	0	0	0	0	0	0	0	0	0	0	2	0
gi|1008275881|gb|AMQ91733.1|	exonuclease I [Aggregatibacter actinomycetemcomitans]	55 kDa	0	0	0	0	0	0	0	0	0	0	0	0	0	0	0	0	0	0	0	0	0	0	0	0	0	0	0	5	0
gi|1008275904|gb|AMQ91756.1|	DoxX subfamily protein [Aggregatibacter actinomycetemcomitans]	15 kDa	0	0	0	0	0	0	0	0	0	0	0	0	0	0	0	0	0	0	0	0	0	0	0	0	0	0	0	3	0
gi|1008275913|gb|AMQ91765.1|	anthranilate synthase subunit I [Aggregatibacter actinomycetemcomitans]	58 kDa	0	0	0	0	0	0	0	0	0	0	0	0	0	0	0	0	0	0	0	0	0	0	0	0	0	0	0	5	0
gi|1008275920|gb|AMQ91772.1|	hypothetical protein ACT74_03675 [Aggregatibacter actinomycetemcomitans]	14 kDa	0	0	0	0	0	0	0	0	0	0	1	0	2	1	1	2	2	2	2	0	0	0	0	0	0	0	0	1	0
gi|1008275943|gb|AMQ91795.1|	molybdenum cofactor biosynthesis protein MoaE [Aggregatibacter actinomycetemcomitans]	17 kDa	0	0	0	0	0	0	0	0	0	0	0	0	0	0	0	0	0	0	0	0	0	0	0	0	0	0	0	3	0
gi|1008275945|gb|AMQ91797.1|	cyclic pyranopterin phosphate synthase MoaA [Aggregatibacter actinomycetemcomitans]	39 kDa	0	0	0	0	0	0	0	0	0	0	0	0	0	0	0	0	0	0	0	0	0	0	0	0	0	0	0	4	0
gi|1008275957|gb|AMQ91809.1|	tellurium resistance protein TehB [Aggregatibacter actinomycetemcomitans]	22 kDa	0	0	0	0	0	0	0	0	0	0	0	0	0	0	0	0	0	0	0	0	0	0	0	0	0	0	0	2	0
gi|1008275962|gb|AMQ91814.1|	peptidase [Aggregatibacter actinomycetemcomitans]	66 kDa	0	0	0	0	0	0	0	0	0	0	0	0	0	0	0	0	0	0	0	0	0	0	0	0	0	0	0	7	0
gi|1008275974|gb|AMQ91826.1|	Na+/H+ antiporter [Aggregatibacter actinomycetemcomitans]	55 kDa	0	0	0	0	0	0	0	0	0	0	0	0	0	0	0	0	0	0	1	0	0	0	0	0	0	0	0	2	0
gi|1008275975|gb|AMQ91827.1|	glutamate racemase [Aggregatibacter actinomycetemcomitans]	31 kDa	0	0	0	0	0	0	0	0	0	0	0	0	0	0	0	0	0	0	0	0	0	0	0	0	0	0	0	2	0
gi|1008275979|gb|AMQ91831.1|	DNA-directed RNA polymerase subunit omega [Aggregatibacter actinomycetemcomitans]	10 kDa	0	0	0	0	0	0	0	0	0	1	1	1	0	0	0	0	0	1	0	0	0	0	0	0	0	1	0	2	0
gi|1008275986|gb|AMQ91838.1|	exodeoxyribonuclease VII large subunit [Aggregatibacter actinomycetemcomitans]	50 kDa	0	0	0	0	0	0	0	0	0	0	0	0	0	0	0	0	0	0	0	0	0	0	0	0	0	0	0	7	0
gi|1008275987|gb|AMQ91839.1|	glmZ(sRNA)-inactivating NTPase [Aggregatibacter actinomycetemcomitans]	32 kDa	0	0	0	0	0	0	0	0	0	0	0	0	0	0	0	0	0	0	1	0	0	0	0	0	0	0	0	14	0
gi|1008275988|gb|AMQ91840.1|	PTS sugar transporter subunit IIA [Aggregatibacter actinomycetemcomitans]	19 kDa	0	0	0	0	0	0	0	0	0	0	0	0	0	0	0	0	0	0	0	0	0	0	0	0	0	0	0	2	0
gi|1008275991|gb|AMQ91843.1|	LPS export ABC transporter periplasmic protein LptC [Aggregatibacter actinomycetemcomitans]	21 kDa	0	0	0	0	0	0	0	0	0	0	0	0	0	1	0	1	0	0	1	0	0	0	0	0	0	0	0	2	0
gi|1008276005|gb|AMQ91857.1|	cysteine methyltransferase [Aggregatibacter actinomycetemcomitans]	20 kDa	0	0	0	0	0	0	0	0	0	1	1	0	1	1	1	1	1	0	1	0	0	0	0	0	0	0	0	2	0
gi|1008276006|gb|AMQ91858.1|	DNA mismatch repair protein MutH [Aggregatibacter actinomycetemcomitans]	25 kDa	0	0	0	0	0	0	0	0	0	0	0	0	0	0	0	0	0	0	0	0	0	0	0	0	0	0	0	3	0
gi|1008276014|gb|AMQ91866.1|	proline/glycine betaine ABC transporter ATP-binding protein [Aggregatibacter actinomycetemcomitans]	31 kDa	0	0	0	0	0	0	0	0	0	0	0	0	0	0	0	0	0	0	0	0	0	0	0	0	0	0	0	7	0
gi|1008276038|gb|AMQ91890.1|	GntR family transcriptional regulator [Aggregatibacter actinomycetemcomitans]	29 kDa	0	0	0	0	0	0	0	0	0	0	0	0	0	0	0	0	0	0	0	0	0	0	0	0	0	0	0	10	0
gi|1008276046|gb|AMQ91898.1|	tRNA threonylcarbamoyl adenosine modification protein TsaD [Aggregatibacter actinomycetemcomitans]	37 kDa	0	0	0	0	0	0	0	0	0	0	0	0	0	0	1	1	1	1	1	0	0	0	0	0	0	0	0	6	0
gi|1008276053|gb|AMQ91905.1|	uracil-DNA glycosylase [Aggregatibacter actinomycetemcomitans]	22 kDa	0	0	0	0	0	0	0	0	0	0	0	0	0	1	0	0	0	0	0	0	0	0	0	0	0	0	0	4	0
gi|1008276060|gb|AMQ91912.1|	iron-sulfur cluster insertion protein ErpA [Aggregatibacter actinomycetemcomitans]	12 kDa	0	0	0	0	0	0	0	0	0	0	0	0	0	0	0	0	0	0	0	0	0	0	0	0	0	0	0	2	0
gi|1008276066|gb|AMQ91918.1|	ABC transporter permease [Aggregatibacter actinomycetemcomitans]	48 kDa	0	0	0	0	0	0	0	0	0	0	0	0	0	0	0	0	0	0	0	0	0	0	0	0	0	0	0	3	0
gi|1008276068|gb|AMQ91920.1|	ABC transporter ATP-binding protein [Aggregatibacter actinomycetemcomitans]	25 kDa	0	0	0	0	0	0	0	0	0	0	0	0	0	0	0	0	0	0	0	0	0	0	0	0	0	0	0	3	0
gi|1008276081|gb|AMQ91933.1|	peroxidase [Aggregatibacter actinomycetemcomitans]	18 kDa	0	0	0	0	0	0	1	0	0	1	1	0	0	0	1	0	0	0	1	0	0	0	0	0	0	0	0	9	0
gi|1008276089|gb|AMQ91941.1|	N-acetylneuraminic acid mutarotase [Aggregatibacter actinomycetemcomitans]	40 kDa	0	0	0	0	0	0	0	0	0	0	0	0	0	0	0	0	1	0	1	0	0	0	0	0	0	0	0	4	0
gi|1008276095|gb|AMQ91947.1|	hypothetical protein ACT74_04745 [Aggregatibacter actinomycetemcomitans]	32 kDa	0	0	0	0	0	0	0	0	1	0	0	0	0	0	0	0	0	0	0	0	0	0	0	0	0	0	0	3	0
gi|1008276103|gb|AMQ91955.1|	ribonuclease III [Aggregatibacter actinomycetemcomitans]	36 kDa	0	0	0	0	0	0	0	0	0	0	0	0	0	0	0	0	0	0	0	0	0	0	0	0	0	0	0	2	0
gi|1008276110|gb|AMQ91962.1|	hypothetical protein ACT74_04825 [Aggregatibacter actinomycetemcomitans]	125 kDa	0	0	0	0	0	0	0	0	0	0	0	0	0	0	1	0	0	0	0	0	0	0	0	0	0	0	0	12	0
gi|1008276120|gb|AMQ91972.1|	hypothetical protein ACT74_04875 [Aggregatibacter actinomycetemcomitans]	46 kDa	0	0	0	0	0	0	0	0	0	0	0	0	0	0	1	0	0	0	0	0	0	0	0	0	0	0	0	6	0
gi|1008276121|gb|AMQ91973.1|	hypothetical protein ACT74_04880 [Aggregatibacter actinomycetemcomitans]	11 kDa	0	0	0	0	0	0	0	0	0	1	1	1	1	0	1	1	1	0	1	0	0	0	0	0	0	0	0	2	0
gi|1008276125|gb|AMQ91977.1|	hypothetical protein ACT74_04900 [Aggregatibacter actinomycetemcomitans]	35 kDa	0	0	0	0	0	0	0	0	0	0	0	0	0	0	0	0	0	0	0	0	0	0	0	0	0	0	0	4	0
gi|1008276136|gb|AMQ91988.1|	iron ABC transporter permease [Aggregatibacter actinomycetemcomitans]	33 kDa	0	0	0	0	0	0	0	0	0	0	0	0	0	0	0	0	0	0	0	0	0	0	0	0	0	0	0	4	0
gi|1008276139|gb|AMQ91991.1|	acylphosphatase [Aggregatibacter actinomycetemcomitans]	10 kDa	0	0	0	0	0	0	0	0	0	0	0	0	0	0	0	0	0	0	0	0	0	0	0	0	0	0	0	3	0
gi|1008276145|gb|AMQ91997.1|	protein-(glutamine-N5) methyltransferase, ribosomal protein L3-specific [Aggregatibacter actinomycetemcomitans]	36 kDa	0	0	0	0	0	0	0	0	0	0	0	0	0	0	0	0	0	0	0	0	0	0	0	0	0	0	0	3	0
gi|1008276148|gb|AMQ92000.1|	PTS beta-glucoside transporter subunit IIBC [Aggregatibacter actinomycetemcomitans]	42 kDa	0	0	0	0	0	0	0	0	0	0	0	0	0	0	0	1	0	0	0	0	0	0	0	0	0	0	0	3	0
gi|1008276153|gb|AMQ92005.1|	deoxyguanosinetriphosphate triphosphohydrolase [Aggregatibacter actinomycetemcomitans]	52 kDa	0	0	0	0	0	0	0	0	0	0	0	0	0	1	1	0	0	0	1	0	0	0	0	0	0	0	0	10	0
gi|1008276175|gb|AMQ92027.1|	D-hexose-6-phosphate mutarotase [Aggregatibacter actinomycetemcomitans]	31 kDa	0	0	0	0	0	0	0	0	0	0	0	0	0	0	0	0	0	0	0	0	0	0	0	0	0	0	0	2	0
gi|1008276207|gb|AMQ92059.1|	glycosyltransferase [Aggregatibacter actinomycetemcomitans]	34 kDa	0	0	0	0	0	0	0	0	0	0	0	0	0	0	0	0	0	0	0	0	0	0	0	0	0	0	0	3	0
gi|1008276219|gb|AMQ92071.1|	transcriptional regulator [Aggregatibacter actinomycetemcomitans]	37 kDa	0	0	0	0	0	0	0	0	0	0	0	0	0	0	0	0	0	0	0	0	0	0	0	0	0	0	0	3	0
gi|1008276252|gb|AMQ92104.1|	spermidine/putrescine ABC transporter permease [Aggregatibacter actinomycetemcomitans]	29 kDa	0	0	0	0	0	0	0	0	0	0	0	0	0	0	0	0	0	0	0	0	0	0	0	0	0	0	0	2	0
gi|1008276257|gb|AMQ92109.1|	outer membrane lipoprotein carrier protein LolA [Aggregatibacter actinomycetemcomitans]	23 kDa	0	0	0	0	0	0	0	0	0	0	0	0	0	0	0	0	0	0	0	0	0	0	0	0	0	0	0	2	0
gi|1008276259|gb|AMQ92111.1|	transcriptional regulator [Aggregatibacter actinomycetemcomitans]	18 kDa	0	0	0	0	0	0	0	0	0	0	0	0	0	0	0	0	0	0	0	0	0	0	0	0	0	0	0	2	0
gi|1008276260|gb|AMQ92112.1|	DNA repair protein RadA [Aggregatibacter actinomycetemcomitans]	50 kDa	0	0	0	0	0	0	0	0	0	0	0	0	0	0	0	0	0	0	0	0	0	0	0	0	0	0	0	4	0
gi|1008276261|gb|AMQ92113.1|	adenylate cyclase [Aggregatibacter actinomycetemcomitans]	44 kDa	0	0	0	0	0	0	0	0	0	0	0	0	0	0	0	0	1	0	0	0	0	0	0	0	1	0	0	9	0
gi|1008276266|gb|AMQ92118.1|	outer membrane lipoprotein LolB [Aggregatibacter actinomycetemcomitans]	24 kDa	0	0	0	0	0	0	0	0	0	0	0	0	0	0	1	0	1	0	0	0	0	0	0	0	0	0	0	2	0
gi|1008276269|gb|AMQ92121.1|	lactate permease [Aggregatibacter actinomycetemcomitans]	57 kDa	0	0	0	0	0	0	0	0	0	0	0	0	0	0	0	0	0	0	0	0	0	0	0	0	0	0	0	5	0
gi|1008276311|gb|AMQ92163.1|	hemolysin D [Aggregatibacter actinomycetemcomitans]	20 kDa	0	0	0	0	0	0	0	0	0	0	0	0	0	0	0	0	0	0	0	0	0	0	0	0	0	0	0	3	0
gi|1008276317|gb|AMQ92169.1|	DNA polymerase III subunit psi [Aggregatibacter actinomycetemcomitans]	17 kDa	0	0	0	0	0	0	0	0	0	0	0	0	0	0	0	0	0	0	0	0	0	0	0	0	0	0	0	2	0
gi|1008276325|gb|AMQ92177.1|	protein TolR [Aggregatibacter actinomycetemcomitans]	15 kDa	0	0	0	0	0	0	0	0	0	0	0	0	0	0	0	1	0	0	1	0	0	0	0	0	0	0	0	2	0
gi|1008276329|gb|AMQ92181.1|	cytochrome d ubiquinol oxidase subunit 2 [Aggregatibacter actinomycetemcomitans]	42 kDa	0	0	0	0	0	0	0	0	0	0	0	0	0	0	0	0	0	0	0	0	0	0	0	0	0	0	0	2	0
gi|1008276332|gb|AMQ92184.1|	ATP-dependent DNA helicase RuvB [Aggregatibacter actinomycetemcomitans]	37 kDa	0	0	0	0	0	0	0	0	0	0	0	0	0	0	0	0	0	0	0	0	0	0	0	0	0	0	0	9	0
gi|1008276333|gb|AMQ92185.1|	Holliday junction ATP-dependent DNA helicase RuvA [Aggregatibacter actinomycetemcomitans]	23 kDa	0	0	0	0	0	0	0	0	0	0	0	0	0	0	0	1	0	0	0	0	0	0	0	0	0	0	0	3	0
gi|1008276336|gb|AMQ92188.1|	hypothetical protein ACT74_06030 [Aggregatibacter actinomycetemcomitans]	26 kDa	0	0	0	0	0	0	0	0	0	0	0	0	0	0	1	1	0	0	1	0	0	0	0	0	0	0	0	3	0
gi|1008276346|gb|AMQ92198.1|	ribonuclease T [Aggregatibacter actinomycetemcomitans]	24 kDa	0	0	0	0	0	0	0	0	0	0	0	0	0	0	0	0	0	0	0	0	0	0	0	0	0	0	0	3	0
gi|1008276357|gb|AMQ92209.1|	SsrA-binding protein [Aggregatibacter actinomycetemcomitans]	18 kDa	0	0	0	0	0	0	0	0	0	0	0	0	0	0	0	0	0	0	0	0	0	0	0	0	0	0	0	2	0
gi|1008276365|gb|AMQ92217.1|	lysine decarboxylase [Aggregatibacter actinomycetemcomitans]	21 kDa	0	0	0	0	0	0	0	0	0	0	0	0	0	0	0	0	0	0	0	0	0	0	0	0	0	0	0	2	0
gi|1008276366|gb|AMQ92218.1|	thiol:disulfide interchange protein [Aggregatibacter actinomycetemcomitans]	67 kDa	0	0	0	0	0	0	0	0	0	0	0	0	0	0	0	0	0	0	0	0	0	0	0	0	0	0	0	3	0
gi|1008276369|gb|AMQ92221.1|	23S rRNA pseudouridylate synthase [Aggregatibacter actinomycetemcomitans]	36 kDa	0	0	0	0	0	0	0	0	0	0	0	0	0	0	0	0	0	0	0	0	0	0	0	0	0	0	0	6	0
gi|1008276390|gb|AMQ92242.1|	4-hydroxy-3-methylbut-2-enyl diphosphate reductase [Aggregatibacter actinomycetemcomitans]	34 kDa	0	0	0	0	0	0	0	0	0	0	0	0	0	0	0	0	0	0	0	0	0	0	0	0	0	0	0	2	0
gi|1008276403|gb|AMQ92255.1|	UDP-2,3-diacylglucosamine hydrolase [Aggregatibacter actinomycetemcomitans]	29 kDa	0	0	0	0	0	0	0	0	0	0	0	0	0	0	0	0	0	0	0	0	0	0	0	0	0	0	0	2	0
gi|1008276404|gb|AMQ92256.1|	acyl-phosphate glycerol 3-phosphate acyltransferase [Aggregatibacter actinomycetemcomitans]	28 kDa	0	0	0	0	0	0	0	0	0	0	0	0	0	0	0	0	0	0	0	0	0	0	0	0	0	0	0	4	0
gi|1008276412|gb|AMQ92264.1|	beta-hexosaminidase [Aggregatibacter actinomycetemcomitans]	39 kDa	0	0	0	0	0	0	0	0	0	0	0	0	0	0	0	0	0	0	0	0	0	0	0	0	0	0	0	2	0
gi|1008276420|gb|AMQ92272.1|	GTPase Era [Aggregatibacter actinomycetemcomitans]	35 kDa	0	0	0	0	0	0	0	0	0	0	0	0	0	0	0	1	0	0	0	0	0	0	0	0	0	0	0	8	0
gi|1008276428|gb|AMQ92280.1|	hypothetical protein ACT74_06555 [Aggregatibacter actinomycetemcomitans]	28 kDa	0	0	0	0	0	0	0	0	0	0	0	0	0	1	0	0	0	0	0	0	0	0	0	0	0	0	0	6	0
gi|1008276439|gb|AMQ92291.1|	cytochrome C nitrite reductase [Aggregatibacter actinomycetemcomitans]	57 kDa	0	0	0	0	0	0	0	0	0	5	4	6	5	7	8	8	8	5	8	0	0	0	0	0	0	0	0	0	0
gi|1008276452|gb|AMQ92304.1|	16S rRNA pseudouridine(516) synthase [Aggregatibacter actinomycetemcomitans]	26 kDa	0	0	0	0	0	0	0	0	0	0	0	0	0	0	0	0	0	0	0	0	0	0	0	0	0	0	0	2	0
gi|1008276462|gb|AMQ92314.1|	sodium:proton antiporter [Aggregatibacter actinomycetemcomitans]	57 kDa	0	0	0	0	0	0	0	0	0	0	0	0	0	1	0	0	1	1	0	0	0	0	0	0	0	0	0	2	0
gi|1008276463|gb|AMQ92315.1|	fatty acid metabolism regulator [Aggregatibacter actinomycetemcomitans]	28 kDa	0	0	0	0	0	0	0	0	0	0	0	0	0	0	0	0	0	0	0	0	0	0	0	0	0	0	0	9	0
gi|1008276472|gb|AMQ92324.1|	serine dehydratase [Aggregatibacter actinomycetemcomitans]	49 kDa	0	0	0	0	0	0	0	0	0	0	0	0	0	0	0	0	0	0	0	0	0	0	0	0	0	0	0	7	0
gi|1008276477|gb|AMQ92329.1|	4-hydroxy-3-methylbut-2-en-1-yl diphosphate synthase [Aggregatibacter actinomycetemcomitans]	40 kDa	0	0	0	0	0	0	0	0	0	0	0	0	0	0	0	0	0	0	1	0	0	0	0	0	0	0	0	10	0
gi|1008276499|gb|AMQ92351.1|	hypothetical protein ACT74_06935 [Aggregatibacter actinomycetemcomitans]	21 kDa	0	0	0	0	0	0	0	0	0	0	0	1	0	1	0	1	0	0	1	0	0	0	0	0	0	0	0	3	0
gi|1008276501|gb|AMQ92353.1|	hypoxanthine phosphoribosyltransferase [Aggregatibacter actinomycetemcomitans]	20 kDa	0	0	0	0	0	0	0	0	0	0	0	0	0	0	0	0	0	0	0	0	0	0	0	0	0	0	0	3	0
gi|1008276506|gb|AMQ92358.1|	lipoprotein NlpI-like protein [Aggregatibacter actinomycetemcomitans]	35 kDa	0	0	0	0	0	0	0	0	0	0	0	0	0	0	0	0	0	0	0	0	0	0	0	0	0	0	0	4	0
gi|1008276530|gb|AMQ92382.1|	nucleotidyltransferase [Aggregatibacter actinomycetemcomitans]	17 kDa	0	0	0	0	0	0	0	0	0	0	0	0	0	0	0	0	0	0	0	0	0	0	0	0	0	0	0	2	0
gi|1008276539|gb|AMQ92391.1|	thymidylate synthase [Aggregatibacter actinomycetemcomitans]	33 kDa	0	0	0	0	0	0	0	0	0	1	0	1	0	1	1	0	1	0	0	0	0	0	0	0	0	0	0	8	0
gi|1008276555|gb|AMQ92407.1|	long-chain fatty acid--CoA ligase [Aggregatibacter actinomycetemcomitans]	68 kDa	0	0	0	0	0	0	0	0	0	0	0	0	0	0	0	0	0	0	0	0	0	0	0	0	0	0	0	6	0
gi|1008276562|gb|AMQ92414.1|	lipoyl synthase [Aggregatibacter actinomycetemcomitans]	36 kDa	0	0	0	0	0	0	0	0	0	0	0	0	0	0	0	0	0	0	0	0	0	0	0	0	0	0	0	6	0
gi|1008276564|gb|AMQ92416.1|	hypothetical protein ACT74_07305 [Aggregatibacter actinomycetemcomitans]	11 kDa	0	0	0	0	0	0	0	0	0	0	0	0	0	0	0	0	0	0	0	0	0	0	0	0	0	0	0	3	0
gi|1008276580|gb|AMQ92432.1|	ATP-dependent dethiobiotin synthetase BioD [Aggregatibacter actinomycetemcomitans]	24 kDa	0	0	0	0	0	0	0	0	0	0	0	0	0	0	0	0	0	0	0	0	0	0	0	0	0	0	0	3	0
gi|1008276583|gb|AMQ92435.1|	8-amino-7-oxononanoate synthase [Aggregatibacter actinomycetemcomitans]	45 kDa	0	0	0	0	0	0	0	0	0	0	0	0	0	0	0	0	0	0	0	0	0	0	0	0	0	0	0	5	0
gi|1008276593|gb|AMQ92445.1|	hypothetical protein ACT74_07455 [Aggregatibacter actinomycetemcomitans]	50 kDa	0	0	0	0	0	0	0	0	0	0	0	0	0	0	0	0	0	0	0	0	0	0	0	0	0	0	0	4	0
gi|1008276594|gb|AMQ92446.1|	hypothetical protein ACT74_07460 [Aggregatibacter actinomycetemcomitans]	20 kDa	0	0	0	0	0	0	0	0	0	0	0	0	0	1	0	1	0	0	0	0	0	0	0	0	0	0	0	3	0
gi|1008276595|gb|AMQ92447.1|	DNAse [Aggregatibacter actinomycetemcomitans]	29 kDa	0	0	0	0	0	0	0	0	0	0	0	0	0	1	0	0	1	0	0	0	0	0	0	0	0	0	0	4	0
gi|1008276597|gb|AMQ92449.1|	thymidylate kinase [Aggregatibacter actinomycetemcomitans]	23 kDa	0	0	0	0	0	0	0	0	0	0	0	0	0	0	0	0	1	0	0	0	0	0	0	0	0	0	0	8	0
gi|1008276675|gb|AMQ92527.1|	hypothetical protein ACT74_07920 [Aggregatibacter actinomycetemcomitans]	26 kDa	0	0	0	0	0	0	0	0	0	0	0	0	0	0	0	0	0	0	0	0	0	0	0	0	0	0	0	3	0
gi|1008276682|gb|AMQ92534.1|	preprotein translocase subunit SecY [Aggregatibacter actinomycetemcomitans]	48 kDa	0	0	0	0	0	0	0	0	0	0	0	0	0	0	0	0	0	0	1	0	0	0	0	0	0	0	0	2	0
gi|1008276695|gb|AMQ92547.1|	Fe/S biogenesis protein NfuA [Aggregatibacter actinomycetemcomitans]	21 kDa	0	0	0	0	0	0	0	0	0	0	0	1	1	1	1	1	1	0	1	0	0	0	0	0	0	0	0	7	0
gi|1008276705|gb|AMQ92557.1|	recombinase XerC [Aggregatibacter actinomycetemcomitans]	34 kDa	0	0	0	0	0	0	0	0	0	0	0	0	0	0	0	0	0	0	0	0	0	0	0	0	0	1	0	2	0
gi|1008276710|gb|AMQ92562.1|	acyl carrier protein [Aggregatibacter actinomycetemcomitans]	10 kDa	0	0	0	0	0	0	0	0	0	0	0	0	0	0	0	0	0	0	0	0	0	0	0	0	0	0	0	3	0
gi|1008276714|gb|AMQ92566.1|	AMP-binding protein [Aggregatibacter actinomycetemcomitans]	51 kDa	0	0	0	0	0	0	0	0	0	0	0	0	0	0	0	0	0	0	0	0	0	0	0	0	0	0	0	4	0
gi|1008276734|gb|AMQ92586.1|	hypothetical protein ACT74_08230 [Aggregatibacter actinomycetemcomitans]	71 kDa	0	0	0	0	0	0	0	0	0	0	0	0	0	0	0	0	0	0	0	0	0	0	0	0	0	0	0	2	0
gi|1008276738|gb|AMQ92590.1|	HAD family hydrolase [Aggregatibacter actinomycetemcomitans]	26 kDa	0	0	0	0	0	0	0	0	0	0	0	0	0	0	0	0	0	0	0	0	0	0	0	0	0	0	0	5	0
gi|1008276741|gb|AMQ92593.1|	preprotein translocase subunit TatA [Aggregatibacter actinomycetemcomitans]	8 kDa	0	0	0	0	0	0	0	0	0	1	0	0	1	1	1	1	1	1	0	0	0	0	0	0	0	0	0	3	0
gi|1008276767|gb|AMQ92619.1|	lysogenization regulator [Aggregatibacter actinomycetemcomitans]	22 kDa	0	0	0	0	0	0	0	0	0	0	0	0	0	0	0	0	0	0	0	0	0	0	0	0	0	0	0	2	0
gi|1008276773|gb|AMQ92625.1|	nucleotidyltransferase [Aggregatibacter actinomycetemcomitans]	17 kDa	0	0	0	0	0	0	0	0	0	0	0	0	0	0	0	0	0	0	0	0	0	0	0	0	0	0	0	2	0
gi|1008276779|gb|AMQ92631.1|	hypothetical protein ACT74_08485 [Aggregatibacter actinomycetemcomitans]	15 kDa	0	0	0	0	0	0	0	0	0	0	0	0	0	0	0	0	0	0	0	0	0	0	0	0	0	0	0	2	0
gi|1008276810|gb|AMQ92662.1|	cyclic AMP receptor protein [Aggregatibacter actinomycetemcomitans]	24 kDa	0	0	0	0	0	0	0	0	0	0	0	0	0	0	0	1	1	0	0	0	0	0	0	0	0	0	0	4	0
gi|1008276812|gb|AMQ92664.1|	division inhibitor protein [Aggregatibacter actinomycetemcomitans]	23 kDa	0	0	0	0	0	0	0	0	0	0	0	0	0	0	0	0	0	0	0	0	0	0	0	0	0	0	0	2	0
gi|1008276818|gb|AMQ92670.1|	formamidopyrimidine-DNA glycosylase [Aggregatibacter actinomycetemcomitans]	31 kDa	0	0	0	1	0	0	0	0	0	0	0	0	0	0	0	0	0	0	0	0	0	0	0	0	0	0	0	5	0
gi|1008276819|gb|AMQ92671.1|	formamidopyrimidine-DNA glycosylase [Aggregatibacter actinomycetemcomitans]	40 kDa	0	0	0	0	0	0	0	0	0	0	0	0	0	0	0	0	0	0	0	0	0	0	0	0	0	0	0	6	0
gi|1008276821|gb|AMQ92673.1|	beta-1,4-galactosyltransferase [Aggregatibacter actinomycetemcomitans]	26 kDa	0	0	0	0	0	0	0	0	0	1	0	0	0	0	1	1	1	0	1	0	0	0	0	0	0	0	0	3	0
gi|1008276822|gb|AMQ92674.1|	50S ribosomal protein L31 [Aggregatibacter actinomycetemcomitans]	8 kDa	0	0	0	0	0	0	0	0	0	1	0	0	1	1	0	0	2	0	0	0	0	0	0	0	0	0	0	0	0
gi|1008276837|gb|AMQ92689.1|	23S rRNA pseudouridylate synthase [Aggregatibacter actinomycetemcomitans]	37 kDa	0	0	0	0	0	0	0	0	0	0	0	0	0	0	0	0	0	0	1	0	0	0	0	0	0	0	0	7	0
gi|1008276840|gb|AMQ92692.1|	cell division protein ZapA [Aggregatibacter actinomycetemcomitans]	12 kDa	0	0	0	0	0	0	0	0	0	1	0	0	0	0	0	0	0	0	0	0	0	0	0	0	0	0	0	5	0
gi|1008276848|gb|AMQ92700.1|	rod shape-determining protein MreC [Aggregatibacter actinomycetemcomitans]	39 kDa	0	0	0	0	1	0	0	0	0	0	0	0	0	0	0	0	0	0	0	0	0	0	1	0	0	0	0	3	0
gi|1008276859|gb|AMQ92711.1|	LexA family transcriptional regulator [Aggregatibacter actinomycetemcomitans]	23 kDa	0	0	0	0	0	0	0	0	0	0	0	0	0	0	0	0	0	0	0	0	0	0	0	0	0	0	0	2	0
gi|1008276875|gb|AMQ92727.1|	2-C-methyl-D-erythritol 4-phosphate cytidylyltransferase [Aggregatibacter actinomycetemcomitans]	25 kDa	0	0	0	0	0	0	0	0	0	0	0	0	0	0	0	0	0	0	0	0	0	0	0	0	0	0	0	3	0
gi|1008276885|gb|AMQ92737.1|	hydrolase [Aggregatibacter actinomycetemcomitans]	36 kDa	0	0	0	0	0	0	0	0	0	0	0	0	0	0	0	0	0	0	0	0	0	0	0	0	0	0	0	3	0
gi|1008276902|gb|AMQ92754.1|	PTS mannose transporter subunit IIC [Aggregatibacter actinomycetemcomitans]	28 kDa	0	0	0	0	0	0	0	0	0	1	0	1	1	1	1	0	1	0	1	0	0	0	0	0	0	0	0	2	0
gi|1008276920|gb|AMQ92772.1|	transcriptional regulator [Aggregatibacter actinomycetemcomitans]	14 kDa	0	0	0	0	0	0	0	0	0	0	0	0	0	0	0	0	0	0	0	0	0	0	0	0	0	0	0	4	0
gi|1008276929|gb|AMQ92781.1|	hypothetical protein ACT74_09280 [Aggregatibacter actinomycetemcomitans]	16 kDa	0	0	0	0	0	0	0	0	0	0	0	0	1	0	1	0	1	0	0	0	0	0	0	0	0	0	0	6	0
gi|1008276933|gb|AMQ92785.1|	GntR family transcriptional regulator [Aggregatibacter actinomycetemcomitans]	23 kDa	0	0	0	0	0	0	0	0	0	0	0	0	0	0	0	0	0	0	0	0	0	0	0	0	0	0	0	2	0
gi|1008276976|gb|AMQ92828.1|	recombinase RecX [Aggregatibacter actinomycetemcomitans]	18 kDa	0	0	0	0	0	0	0	0	0	0	0	0	0	0	0	0	0	0	0	0	0	0	0	0	0	0	0	2	0
gi|1008276980|gb|AMQ92832.1|	molybdenum cofactor biosynthesis protein MogA [Aggregatibacter actinomycetemcomitans]	21 kDa	0	0	0	0	0	0	0	0	0	0	0	0	0	0	0	0	0	0	0	0	0	0	0	0	0	0	0	4	0
gi|1008276991|gb|AMQ92843.1|	zinc metallopeptidase RseP [Aggregatibacter actinomycetemcomitans]	49 kDa	0	0	0	0	0	0	0	0	0	0	0	0	0	0	0	0	0	0	0	0	0	0	0	0	0	0	0	5	0
gi|1008277006|gb|AMQ92858.1|	tRNA threonylcarbamoyladenosine biosynthesis protein RimN [Aggregatibacter actinomycetemcomitans]	20 kDa	0	0	0	0	0	0	0	0	0	0	0	0	0	0	0	0	0	0	0	0	0	0	0	0	0	0	0	2	0
gi|1008277007|gb|AMQ92859.1|	shikimate dehydrogenase [Aggregatibacter actinomycetemcomitans]	29 kDa	0	0	0	0	0	0	0	0	0	0	0	0	0	0	0	0	0	0	0	0	0	0	0	0	0	0	0	2	0
gi|1008277014|gb|AMQ92866.1|	DNA transformation protein [Aggregatibacter actinomycetemcomitans]	24 kDa	0	0	0	0	0	0	0	0	0	0	0	0	0	0	0	0	0	0	0	0	0	0	0	0	0	0	0	3	0
gi|1008277017|gb|AMQ92869.1|	UDP-N-acetylenolpyruvoylglucosamine reductase [Aggregatibacter actinomycetemcomitans]	38 kDa	0	0	0	0	0	0	0	0	0	0	0	0	0	0	0	0	0	0	0	0	0	0	0	0	0	0	0	4	0
gi|1008277046|gb|AMQ92898.1|	ATPase [Aggregatibacter actinomycetemcomitans]	50 kDa	0	0	0	0	0	0	0	0	0	0	1	0	1	0	1	1	1	0	1	0	0	0	0	0	0	0	0	8	0
gi|1008277051|gb|AMQ92903.1|	MFS transporter [Aggregatibacter actinomycetemcomitans]	50 kDa	0	0	0	0	0	0	0	0	0	0	1	1	1	1	1	1	1	1	1	0	0	0	0	0	0	0	0	6	0
gi|1008277053|gb|AMQ92905.1|	poly-beta-1,6 N-acetyl-D-glucosamine synthase [Aggregatibacter actinomycetemcomitans]	48 kDa	0	0	0	0	0	0	0	0	0	0	0	1	1	0	0	0	1	0	0	0	0	0	0	0	0	0	0	4	0
gi|1008277101|gb|AMQ92953.1|	methionine ABC transporter permease [Aggregatibacter actinomycetemcomitans]	25 kDa	0	0	0	0	0	0	0	0	0	0	0	0	0	0	0	0	0	0	0	0	0	0	0	0	0	0	0	2	0
gi|1008277108|gb|AMQ92960.1|	hypothetical protein ACT74_00425 [Aggregatibacter actinomycetemcomitans]	23 kDa	0	0	0	0	0	0	0	0	0	0	0	0	0	0	1	0	0	0	1	0	0	0	0	0	0	0	0	3	0
gi|1008277160|gb|AMQ93012.1|	HAD family hydrolase [Aggregatibacter actinomycetemcomitans]	27 kDa	0	0	0	0	0	0	0	0	0	0	0	0	0	0	0	0	0	0	0	0	0	0	0	0	0	0	0	3	0
gi|1008277186|gb|AMQ93037.1|	transcriptional regulator [Aggregatibacter actinomycetemcomitans]	29 kDa	0	0	0	0	0	0	0	0	0	0	0	0	0	0	0	0	0	0	0	0	0	0	0	0	0	0	0	5	0
gi|1008277207|gb|AMQ93058.1|	exonuclease I [Aggregatibacter actinomycetemcomitans]	55 kDa	0	0	0	0	0	0	0	0	0	0	0	1	0	0	0	0	0	0	1	0	0	0	0	0	0	0	0	5	0
gi|1008277226|gb|AMQ93077.1|	ABC transporter ATP-binding protein [Aggregatibacter actinomycetemcomitans]	73 kDa	0	0	0	0	0	0	0	0	0	0	0	0	0	0	0	0	0	0	0	0	0	0	0	0	0	0	0	9	0
gi|1008277234|gb|AMQ93085.1|	cytochrome C [Aggregatibacter actinomycetemcomitans]	38 kDa	0	0	0	0	0	0	0	0	0	0	0	0	0	0	0	1	0	0	0	0	0	0	0	0	0	0	0	8	0
gi|1008277246|gb|AMQ93097.1|	exodeoxyribonuclease V subunit alpha [Aggregatibacter actinomycetemcomitans]	75 kDa	0	0	0	0	0	0	0	0	0	0	0	0	0	0	0	0	0	0	0	0	0	0	0	0	0	0	0	4	0
gi|1008277250|gb|AMQ93101.1|	peptidase [Aggregatibacter actinomycetemcomitans]	67 kDa	0	0	0	0	0	0	0	0	0	0	0	0	0	0	0	1	1	0	1	0	0	0	0	0	0	0	0	9	0
gi|1008277251|gb|AMQ93102.1|	Ter macrodomain organizer matS-binding protein [Aggregatibacter actinomycetemcomitans]	18 kDa	0	0	0	0	0	0	0	0	0	0	0	0	0	1	0	0	0	0	0	0	0	0	0	0	0	0	0	6	0
gi|1008277266|gb|AMQ93117.1|	23S rRNA methyltransferase [Aggregatibacter actinomycetemcomitans]	24 kDa	0	0	0	0	0	0	0	0	0	0	0	0	0	0	0	0	0	0	0	0	0	0	0	0	0	0	0	4	0
gi|1008277274|gb|AMQ93125.1|	DNA polymerase III subunit gamma/tau [Aggregatibacter actinomycetemcomitans]	76 kDa	0	0	0	0	0	0	0	0	0	0	0	0	0	0	0	0	0	0	0	0	0	0	0	0	0	0	0	18	0
gi|1008277280|gb|AMQ93131.1|	2-succinylbenzoate-CoA ligase [Aggregatibacter actinomycetemcomitans]	52 kDa	0	0	0	0	0	0	0	0	0	0	0	0	0	0	0	0	0	0	0	0	0	0	0	0	0	0	0	5	0
gi|1008277282|gb|AMQ93133.1|	esterase [Aggregatibacter actinomycetemcomitans]	30 kDa	0	0	0	0	0	0	0	0	0	0	0	0	0	0	0	0	0	0	0	0	0	0	0	0	0	0	0	3	0
gi|1008277288|gb|AMQ93139.1|	orotidine 5'-phosphate decarboxylase [Aggregatibacter actinomycetemcomitans]	25 kDa	0	0	0	0	0	0	0	0	0	0	1	1	0	1	1	1	0	0	0	0	0	0	0	0	0	0	0	5	0
gi|1008277289|gb|AMQ93140.1|	hypothetical protein ACT75_00660 [Aggregatibacter actinomycetemcomitans]	46 kDa	0	0	0	0	0	0	0	0	0	0	0	0	0	0	0	0	0	0	0	0	0	0	0	0	0	0	0	7	0
gi|1008277291|gb|AMQ93142.1|	integration host factor subunit beta [Aggregatibacter actinomycetemcomitans]	11 kDa	0	0	0	0	0	0	0	0	0	1	1	1	1	0	1	1	1	1	1	0	0	0	0	0	0	0	0	4	0
gi|1008277295|gb|AMQ93146.1|	TonB-dependent receptor [Aggregatibacter actinomycetemcomitans]	91 kDa	0	0	0	0	0	0	0	0	0	0	0	0	0	0	0	0	0	0	0	0	0	0	0	0	0	1	0	9	0
gi|1008277299|gb|AMQ93150.1|	LysR family transcriptional regulator [Aggregatibacter actinomycetemcomitans]	35 kDa	0	0	0	0	0	0	0	0	0	0	0	0	0	0	0	0	0	0	0	0	0	0	0	0	0	0	0	6	0
gi|1008277305|gb|AMQ93156.1|	type I-C CRISPR-associated protein Cas8c/Csd1 [Aggregatibacter actinomycetemcomitans]	77 kDa	0	0	0	0	0	0	0	0	0	0	0	0	0	0	0	1	0	0	1	0	0	0	0	0	1	0	0	15	0
gi|1008277306|gb|AMQ93157.1|	type I-C CRISPR-associated protein Cas5 [Aggregatibacter actinomycetemcomitans]	30 kDa	0	0	0	0	0	0	0	0	0	0	0	0	0	0	0	0	0	0	0	0	0	0	0	0	0	0	0	5	0
gi|1008277311|gb|AMQ93162.1|	peptide chain release factor 3 [Aggregatibacter actinomycetemcomitans]	59 kDa	0	0	0	0	0	0	0	0	0	0	0	0	0	0	0	0	0	1	0	0	0	0	0	0	0	0	0	10	0
gi|1008277319|gb|AMQ93170.1|	formate dehydrogenase accessory protein FdhE [Aggregatibacter actinomycetemcomitans]	34 kDa	0	0	0	0	0	0	0	0	0	0	0	0	0	1	0	0	1	0	1	0	0	0	0	0	0	0	0	4	0
gi|1008277325|gb|AMQ93176.1|	peptidase M23 [Aggregatibacter actinomycetemcomitans]	58 kDa	0	0	0	0	0	0	0	0	0	0	0	0	0	0	0	0	0	0	0	0	0	0	0	0	0	0	0	8	0
gi|1008277340|gb|AMQ93191.1|	branched-chain amino acid aminotransferase [Aggregatibacter actinomycetemcomitans]	38 kDa	0	0	0	0	0	0	0	0	0	1	1	0	1	0	0	1	1	0	0	0	0	0	0	0	0	0	0	9	0
gi|1008277342|gb|AMQ93193.1|	rRNA methyltransferase [Aggregatibacter actinomycetemcomitans]	42 kDa	0	0	0	0	0	0	0	0	0	0	0	0	0	0	0	0	0	0	0	0	0	0	0	0	0	0	0	4	0
gi|1008277344|gb|AMQ93195.1|	5-amino-6-(5-phosphoribosylamino)uracil reductase [Aggregatibacter actinomycetemcomitans]	41 kDa	0	0	0	0	0	0	0	0	0	0	0	0	0	0	0	0	0	0	0	0	0	0	0	0	0	0	0	2	0
gi|1008277361|gb|AMQ93212.1|	hypothetical protein ACT75_01030 [Aggregatibacter actinomycetemcomitans]	46 kDa	0	0	0	0	0	0	0	0	0	0	0	0	0	0	0	0	0	0	0	0	0	0	0	0	0	0	0	2	0
gi|1008277362|gb|AMQ93213.1|	hydrogenase expression/formation protein HypE [Aggregatibacter actinomycetemcomitans]	36 kDa	0	0	0	0	0	0	0	0	0	0	0	1	0	0	1	0	2	0	0	0	0	0	0	0	0	0	0	1	0
gi|1008277368|gb|AMQ93219.1|	hypothetical protein ACT75_01065 [Aggregatibacter actinomycetemcomitans]	18 kDa	0	0	0	0	0	0	0	0	0	0	0	0	0	0	0	0	0	0	0	0	0	0	0	0	0	0	0	3	0
gi|1008277372|gb|AMQ93223.1|	single-stranded-DNA-specific exonuclease RecJ [Aggregatibacter actinomycetemcomitans]	63 kDa	0	0	0	0	0	0	0	0	0	0	0	0	0	0	0	0	0	0	0	0	0	0	0	0	0	0	0	8	0
gi|1008277391|gb|AMQ93242.1|	NAD(P)H nitroreductase [Aggregatibacter actinomycetemcomitans]	20 kDa	0	0	0	0	0	0	0	0	0	1	1	0	1	1	1	0	0	0	0	0	0	0	0	0	0	0	0	9	0
gi|1008277394|gb|AMQ93245.1|	transcriptional regulator MalT [Aggregatibacter actinomycetemcomitans]	105 kDa	0	0	0	0	0	0	0	0	1	0	0	0	0	0	0	0	0	0	0	0	0	0	0	0	0	0	0	5	0
gi|1008277406|gb|AMQ93257.1|	lipid transporter ATP-binding/permease [Aggregatibacter actinomycetemcomitans]	64 kDa	1	0	0	0	0	0	0	0	0	0	0	0	0	0	1	1	0	0	0	0	0	0	0	0	0	0	0	11	0
gi|1008277409|gb|AMQ93260.1|	3-deoxy-manno-octulosonate cytidylyltransferase [Aggregatibacter actinomycetemcomitans]	29 kDa	0	0	0	0	0	0	0	0	0	0	0	0	0	0	0	0	0	0	0	0	0	0	0	0	0	0	0	3	0
gi|1008277410|gb|AMQ93261.1|	excinuclease ABC subunit C [Aggregatibacter actinomycetemcomitans]	69 kDa	0	0	0	0	0	0	0	0	0	0	0	0	0	0	0	0	0	0	0	0	0	0	0	0	0	0	0	3	0
gi|1008277414|gb|AMQ93265.1|	ABC transporter ATP-binding protein [Aggregatibacter actinomycetemcomitans]	40 kDa	0	0	0	0	0	0	0	0	0	0	0	0	0	0	0	0	0	0	1	0	0	0	0	0	0	0	0	2	0
gi|1008277415|gb|AMQ93266.1|	cell filamentation protein Fic [Aggregatibacter actinomycetemcomitans]	32 kDa	0	0	0	0	0	0	0	0	0	0	0	0	0	0	0	0	1	0	0	0	0	0	0	0	0	0	0	11	0
gi|1008277423|gb|AMQ93274.1|	ribosome-binding factor A [Aggregatibacter actinomycetemcomitans]	15 kDa	0	0	0	0	0	0	0	0	0	0	0	0	0	0	0	0	0	0	0	0	0	0	0	0	0	0	0	2	0
gi|1008277427|gb|AMQ93278.1|	ribosome maturation protein RimP [Aggregatibacter actinomycetemcomitans]	17 kDa	0	0	0	0	0	0	0	0	0	0	0	0	0	0	0	0	0	0	0	0	0	0	0	0	0	0	0	2	0
gi|1008277437|gb|AMQ93288.1|	iron permease [Aggregatibacter actinomycetemcomitans]	72 kDa	0	0	0	0	0	0	0	0	0	0	0	0	0	0	0	1	1	0	1	0	0	0	0	0	0	0	0	11	0
gi|1008277439|gb|AMQ93290.1|	hypothetical protein ACT75_01515 [Aggregatibacter actinomycetemcomitans]	53 kDa	0	0	0	0	0	0	0	0	0	0	0	0	0	0	0	0	0	0	0	0	1	0	0	0	0	0	0	3	0
gi|1008277445|gb|AMQ93296.1|	phosphatase [Aggregatibacter actinomycetemcomitans]	25 kDa	0	0	0	0	0	0	0	0	0	0	0	0	0	0	0	0	0	0	0	0	0	0	0	0	0	0	0	3	0
gi|1008277446|gb|AMQ93297.1|	nucleotide-binding protein [Aggregatibacter actinomycetemcomitans]	39 kDa	0	0	0	0	0	0	0	0	0	1	0	0	0	0	0	1	0	0	0	0	0	0	0	0	0	0	0	10	0
gi|1008277447|gb|AMQ93298.1|	ATP-dependent helicase [Aggregatibacter actinomycetemcomitans]	154 kDa	0	0	0	0	0	0	0	0	0	0	0	0	0	1	0	0	0	0	1	0	0	0	0	0	0	0	0	19	0
gi|1008277454|gb|AMQ93305.1|	ferrochelatase [Aggregatibacter actinomycetemcomitans]	40 kDa	0	0	0	0	0	0	0	0	0	0	0	0	0	0	0	0	0	0	0	0	0	0	0	0	0	0	0	5	0
gi|1008277477|gb|AMQ93328.1|	glutamyl-tRNA reductase [Aggregatibacter actinomycetemcomitans]	49 kDa	0	0	0	0	0	0	0	0	0	0	0	0	0	0	0	0	0	0	0	0	0	0	0	0	0	0	0	2	0
gi|1008277478|gb|AMQ93329.1|	hydroxyacylglutathione hydrolase [Aggregatibacter actinomycetemcomitans]	26 kDa	0	0	0	0	0	0	0	0	0	0	0	0	0	0	0	0	0	0	0	0	0	0	0	0	0	0	0	3	0
gi|1008277482|gb|AMQ93333.1|	ribosomal protein S12 methylthiotransferase accessory factor YcaO [Aggregatibacter actinomycetemcomitans]	67 kDa	0	0	0	0	0	0	0	0	0	0	0	0	0	0	0	0	0	0	0	0	0	0	0	0	0	0	0	15	0
gi|1008277486|gb|AMQ93337.1|	excinuclease ABC subunit B [Aggregatibacter actinomycetemcomitans]	78 kDa	0	0	0	0	0	0	0	0	0	0	0	0	0	0	1	0	0	0	0	0	0	0	0	0	0	0	0	15	0
gi|1008277494|gb|AMQ93345.1|	peptidase [Aggregatibacter actinomycetemcomitans]	39 kDa	0	0	0	0	0	0	0	0	0	0	0	0	0	0	0	0	0	0	0	0	0	0	0	0	0	0	0	5	0
gi|1008277498|gb|AMQ93349.1|	tetrapyrrole methylase [Aggregatibacter actinomycetemcomitans]	31 kDa	0	0	0	0	0	0	0	0	0	0	0	0	0	0	0	0	0	0	0	0	0	0	0	0	0	0	0	7	0
gi|1008277513|gb|AMQ93364.1|	GMP synthetase [Aggregatibacter actinomycetemcomitans]	58 kDa	0	0	0	0	0	0	0	0	0	0	0	1	0	0	0	0	0	0	0	0	0	0	0	0	0	0	0	11	0
gi|1008277519|gb|AMQ93370.1|	permease [Aggregatibacter actinomycetemcomitans]	46 kDa	0	0	0	0	0	0	0	0	0	0	0	0	0	0	0	0	0	0	0	0	0	0	0	0	0	0	0	2	0
gi|1008277543|gb|AMQ93394.1|	ribonuclease H [Aggregatibacter actinomycetemcomitans]	18 kDa	0	0	0	0	0	0	0	0	0	0	0	0	0	0	0	0	0	0	0	0	0	0	0	0	0	0	0	2	0
gi|1008277545|gb|AMQ93396.1|	stability protein StbD [Aggregatibacter actinomycetemcomitans]	9 kDa	0	0	0	0	0	0	0	0	0	0	0	0	0	0	0	0	0	0	0	0	0	0	0	0	0	0	0	2	0
gi|1008277549|gb|AMQ93400.1|	protease [Aggregatibacter actinomycetemcomitans]	52 kDa	0	0	0	0	0	0	0	0	0	0	0	0	0	0	0	0	0	0	0	0	0	0	0	0	0	0	0	7	0
gi|1008277554|gb|AMQ93405.1|	cell filamentation protein Fic [Aggregatibacter actinomycetemcomitans]	52 kDa	0	0	0	0	0	0	0	0	0	0	0	0	0	0	0	0	0	0	0	0	0	0	0	0	0	0	0	2	0
gi|1008277561|gb|AMQ93412.1|	ligand-gated channel protein [Aggregatibacter actinomycetemcomitans]	100 kDa	1	0	0	0	0	0	0	0	0	0	0	0	0	0	0	0	0	0	0	0	0	0	0	0	0	0	0	12	0
gi|1008277567|gb|AMQ93418.1|	myo-inositol 2-dehydrogenase [Aggregatibacter actinomycetemcomitans]	42 kDa	0	0	0	0	0	0	0	0	0	0	0	0	0	0	0	0	0	0	0	0	0	0	0	0	0	0	0	3	0
gi|1008277573|gb|AMQ93424.1|	type I-F CRISPR-associated helicase Cas3 [Aggregatibacter actinomycetemcomitans]	125 kDa	0	0	0	0	0	0	0	0	0	0	0	0	0	0	0	0	0	0	0	0	0	0	0	0	1	0	0	4	0
gi|1008277574|gb|AMQ93425.1|	type I-F CRISPR-associated endonuclease Cas1 [Aggregatibacter actinomycetemcomitans]	36 kDa	0	0	0	0	0	0	0	0	0	0	0	0	0	0	0	0	0	0	0	0	0	0	0	0	0	0	0	4	0
gi|1008277577|gb|AMQ93428.1|	metal-binding protein [Aggregatibacter actinomycetemcomitans]	28 kDa	0	0	0	0	0	0	0	0	0	0	0	0	0	0	0	0	0	0	0	0	0	0	0	0	0	0	0	5	0
gi|1008277579|gb|AMQ93430.1|	exoribonuclease II [Aggregatibacter actinomycetemcomitans]	76 kDa	0	0	0	0	0	0	0	0	0	0	0	0	0	0	0	1	0	0	0	0	0	0	0	0	0	0	0	9	0
gi|1008277626|gb|AMQ93477.1|	cystathionine beta-lyase [Aggregatibacter actinomycetemcomitans]	44 kDa	0	0	0	0	0	0	0	0	0	1	0	0	0	0	1	1	0	0	1	0	0	0	0	0	0	0	0	4	0
gi|1008277628|gb|AMQ93479.1|	NAD-dependent deacetylase [Aggregatibacter actinomycetemcomitans]	25 kDa	0	0	0	0	0	0	0	0	0	0	0	0	0	0	1	0	0	0	0	0	0	0	0	0	0	0	0	3	0
gi|1008277638|gb|AMQ93489.1|	hypothetical protein ACT75_02625 [Aggregatibacter actinomycetemcomitans]	46 kDa	0	0	0	0	0	0	0	0	0	0	0	0	0	0	0	0	0	0	0	0	0	0	0	0	0	0	0	7	0
gi|1008277645|gb|AMQ93496.1|	hypothetical protein ACT75_02660 [Aggregatibacter actinomycetemcomitans]	80 kDa	0	0	0	0	0	0	0	0	0	0	0	0	0	0	0	0	0	0	0	0	0	0	0	0	0	0	0	24	0
gi|1008277651|gb|AMQ93502.1|	sulfur acceptor protein CsdL [Aggregatibacter actinomycetemcomitans]	28 kDa	0	0	0	0	0	0	0	0	0	0	0	0	0	0	0	0	0	0	0	0	0	0	0	0	0	0	0	2	0
gi|1008277661|gb|AMQ93512.1|	ABC transporter ATP-binding protein [Aggregatibacter actinomycetemcomitans]	27 kDa	0	0	0	0	0	0	0	0	0	0	0	0	0	0	0	1	0	0	1	0	0	0	0	0	0	0	0	12	0
gi|1008277679|gb|AMQ93530.1|	bacterioferritin comigratory protein [Aggregatibacter actinomycetemcomitans]	17 kDa	0	0	0	0	0	0	0	0	0	0	0	0	0	0	1	0	0	0	1	0	0	0	0	0	0	0	0	8	0
gi|1008277684|gb|AMQ93535.1|	hypothetical protein ACT75_02875 [Aggregatibacter actinomycetemcomitans]	26 kDa	0	0	0	0	0	0	0	0	0	0	0	0	0	0	0	0	0	0	0	0	0	0	0	0	0	0	0	2	0
gi|1008277685|gb|AMQ93536.1|	nicotinate phosphoribosyltransferase [Aggregatibacter actinomycetemcomitans]	52 kDa	0	0	0	0	0	0	0	0	0	0	0	1	1	1	0	1	0	0	0	0	0	0	0	0	0	0	0	11	0
gi|1008277694|gb|AMQ93545.1|	recombinase XerD [Aggregatibacter actinomycetemcomitans]	34 kDa	0	0	0	0	0	0	0	0	0	0	0	0	0	0	0	0	0	0	0	0	0	0	0	0	0	0	0	3	0
gi|1008277696|gb|AMQ93547.1|	recombination-associated protein RdgC [Aggregatibacter actinomycetemcomitans]	35 kDa	0	0	0	0	0	0	0	0	0	0	0	0	0	0	0	0	1	0	0	0	0	0	0	0	0	0	0	11	0
gi|1008277702|gb|AMQ93553.1|	DNA-binding protein [Aggregatibacter actinomycetemcomitans]	26 kDa	0	0	0	0	0	0	0	0	0	0	0	0	0	0	0	0	0	0	0	0	0	0	0	0	0	0	0	7	0
gi|1008277708|gb|AMQ93559.1|	pyruvate formate lyase-activating enzyme 1 [Aggregatibacter actinomycetemcomitans]	28 kDa	0	0	0	0	0	0	0	0	0	0	0	0	0	0	0	0	0	0	0	0	0	0	0	0	0	0	0	2	0
gi|1008277712|gb|AMQ93563.1|	hypothetical protein ACT75_03020 [Aggregatibacter actinomycetemcomitans]	13 kDa	0	0	0	0	0	0	0	0	0	1	0	1	1	1	1	0	1	0	1	0	0	0	0	0	0	0	0	2	0
gi|1008277718|gb|AMQ93569.1|	uracil-DNA glycosylase [Aggregatibacter actinomycetemcomitans]	25 kDa	0	0	0	0	0	0	0	0	0	1	0	0	1	0	1	0	1	0	1	0	0	0	0	0	0	0	0	5	0
gi|1008277724|gb|AMQ93575.1|	tRNA modification GTPase TrmE [Aggregatibacter actinomycetemcomitans]	49 kDa	0	0	0	0	0	0	0	0	0	1	0	0	0	0	0	0	0	0	0	0	0	0	0	0	0	0	0	13	0
gi|1008277728|gb|AMQ93579.1|	chromosomal replication initiation protein [Aggregatibacter actinomycetemcomitans]	52 kDa	0	0	0	0	0	0	0	0	0	0	0	0	0	0	0	0	0	0	0	0	0	0	0	0	0	0	0	10	0
gi|1008277730|gb|AMQ93581.1|	DNA replication protein RecF [Aggregatibacter actinomycetemcomitans]	41 kDa	0	0	0	0	0	0	0	0	0	0	0	0	0	0	0	0	0	0	0	0	0	0	0	0	0	0	0	4	0
gi|1008277761|gb|AMQ93612.1|	isochorismate synthase [Aggregatibacter actinomycetemcomitans]	49 kDa	0	0	0	0	0	0	0	0	0	0	0	0	0	0	0	0	0	0	0	0	0	0	0	0	0	0	0	9	0
gi|1008277779|gb|AMQ93630.1|	hypothetical protein ACT75_03375 [Aggregatibacter actinomycetemcomitans]	54 kDa	0	0	0	0	0	0	0	0	0	0	0	0	0	0	0	0	0	0	0	0	0	0	0	0	0	0	0	12	0
gi|1008277787|gb|AMQ93638.1|	hypothetical protein ACT75_03420 [Aggregatibacter actinomycetemcomitans]	39 kDa	0	0	0	0	0	0	0	0	0	0	1	1	1	1	1	1	1	1	1	0	0	0	0	0	0	0	0	9	0
gi|1008277792|gb|AMQ93643.1|	DnaA regulatory inactivator Hda [Aggregatibacter actinomycetemcomitans]	27 kDa	0	0	0	0	0	0	0	0	0	0	0	0	0	0	0	0	0	0	0	0	0	0	0	0	0	0	0	6	0
gi|1008277801|gb|AMQ93652.1|	alpha-glucosidase [Aggregatibacter actinomycetemcomitans]	93 kDa	0	0	0	0	0	0	0	0	0	0	0	0	1	0	1	0	1	0	0	0	0	0	0	0	0	0	0	6	0
gi|1008277805|gb|AMQ93656.1|	glucuronate isomerase [Aggregatibacter actinomycetemcomitans]	54 kDa	0	0	0	0	0	0	0	0	0	0	0	0	0	0	0	0	0	0	0	0	0	0	0	0	0	0	0	5	0
gi|1008277806|gb|AMQ93657.1|	2-dehydro-3-deoxyphosphogluconate aldolase [Aggregatibacter actinomycetemcomitans]	23 kDa	0	0	0	0	0	0	0	0	0	0	0	0	0	0	1	0	0	0	0	0	0	0	0	0	0	0	0	4	0
gi|1008277810|gb|AMQ93661.1|	coproporphyrinogen III oxidase [Aggregatibacter actinomycetemcomitans]	44 kDa	0	0	0	0	0	0	0	0	0	0	0	0	0	0	0	0	0	0	0	0	0	0	0	0	0	0	0	2	0
gi|1008277811|gb|AMQ93662.1|	hypothetical protein ACT75_03560 [Aggregatibacter actinomycetemcomitans]	12 kDa	0	0	0	0	0	0	0	0	0	0	0	0	0	0	0	0	0	0	0	0	0	0	0	0	0	0	0	3	0
gi|1008277812|gb|AMQ93663.1|	non-canonical purine NTP pyrophosphatase [Aggregatibacter actinomycetemcomitans]	21 kDa	0	0	0	0	0	0	0	0	0	0	0	0	0	0	0	0	0	0	0	0	0	0	0	0	0	0	0	2	0
gi|1008277819|gb|AMQ93670.1|	FMN adenylyltransferase [Aggregatibacter actinomycetemcomitans]	35 kDa	1	0	0	0	0	0	0	0	0	0	0	0	0	0	0	0	0	0	0	0	0	0	0	0	0	0	0	6	0
gi|1008277823|gb|AMQ93674.1|	phosphoserine phosphatase [Aggregatibacter actinomycetemcomitans]	35 kDa	0	0	0	0	0	0	0	0	0	0	0	0	0	1	0	1	0	0	0	0	0	0	0	0	0	0	0	3	0
gi|1008277825|gb|AMQ93676.1|	peptidyl-tRNA hydrolase [Aggregatibacter actinomycetemcomitans]	21 kDa	0	0	0	0	0	0	0	0	0	0	0	0	0	0	0	0	0	0	0	0	0	0	0	0	0	0	0	7	0
gi|1008277836|gb|AMQ93687.1|	DNA primase [Aggregatibacter actinomycetemcomitans]	67 kDa	0	0	0	0	0	0	0	0	0	0	0	0	0	0	0	0	0	0	0	0	0	0	0	0	0	0	0	8	0
gi|1008277858|gb|AMQ93709.1|	carbamate kinase [Aggregatibacter actinomycetemcomitans]	34 kDa	0	0	0	0	0	0	0	0	0	0	0	0	0	0	0	0	0	0	0	0	0	1	0	0	0	1	0	14	0
gi|1008277859|gb|AMQ93710.1|	ornithine carbamoyltransferase [Aggregatibacter actinomycetemcomitans]	38 kDa	0	0	0	0	0	0	0	0	0	0	0	0	0	0	0	0	0	0	0	0	0	0	0	0	0	0	0	10	0
gi|1008277863|gb|AMQ93714.1|	transcriptional regulator [Aggregatibacter actinomycetemcomitans]	17 kDa	0	0	0	0	0	0	0	0	0	0	0	0	0	0	0	1	0	0	0	0	0	0	0	0	0	0	0	4	0
gi|1008277875|gb|AMQ93726.1|	potassium transporter peripheral membrane component [Aggregatibacter actinomycetemcomitans]	50 kDa	0	0	0	0	0	1	0	0	0	0	0	0	0	0	1	0	0	0	0	0	0	0	0	0	0	0	0	4	0
gi|1008277876|gb|AMQ93727.1|	16S rRNA methyltransferase [Aggregatibacter actinomycetemcomitans]	51 kDa	0	0	0	0	0	0	0	0	0	0	0	0	0	0	0	0	0	0	0	0	0	0	0	0	0	0	0	5	0
gi|1008277884|gb|AMQ93735.1|	transcriptional regulator [Aggregatibacter actinomycetemcomitans]	49 kDa	0	0	0	0	0	0	0	0	0	0	0	0	0	0	0	0	0	0	1	0	0	0	0	0	0	0	0	8	0
gi|1008277894|gb|AMQ93745.1|	50S ribosomal protein L30 [Aggregatibacter actinomycetemcomitans]	7 kDa	0	0	0	0	0	0	0	0	0	1	1	0	0	0	0	2	1	0	0	0	0	0	0	0	0	0	0	1	0
gi|1008277904|gb|AMQ93755.1|	delta-aminolevulinic acid dehydratase [Aggregatibacter actinomycetemcomitans]	38 kDa	0	0	0	0	0	0	0	0	0	0	0	0	0	1	0	0	0	0	1	0	0	0	0	0	0	0	0	5	0
gi|1008277939|gb|AMQ93790.1|	16S rRNA-processing protein RimM [Aggregatibacter actinomycetemcomitans]	20 kDa	0	0	0	0	0	0	0	0	0	1	0	0	0	1	1	0	0	0	1	0	0	0	0	0	0	0	0	3	0
gi|1008277941|gb|AMQ93792.1|	50S ribosomal protein L19 [Aggregatibacter actinomycetemcomitans]	13 kDa	0	0	0	0	0	0	0	0	0	0	0	0	0	0	0	0	0	0	0	0	0	0	0	0	0	0	0	5	0
gi|1008277946|gb|AMQ93797.1|	23S rRNA methyltransferase [Aggregatibacter actinomycetemcomitans]	27 kDa	0	0	0	0	0	0	0	0	0	0	0	0	0	0	0	0	0	0	0	0	0	0	0	0	0	0	0	5	0
gi|1008277949|gb|AMQ93800.1|	DNA repair protein Smf [Aggregatibacter actinomycetemcomitans]	42 kDa	0	0	0	0	0	0	0	0	0	0	0	0	0	0	0	0	0	0	0	0	0	0	0	0	0	0	0	5	0
gi|1008277956|gb|AMQ93807.1|	multidrug ABC transporter ATP-binding protein [Aggregatibacter actinomycetemcomitans]	68 kDa	0	0	0	0	0	0	0	0	0	0	0	0	0	0	1	0	0	0	0	0	0	0	0	0	0	0	0	11	0
gi|1008277957|gb|AMQ93808.1|	AraC family transcriptional regulator [Aggregatibacter actinomycetemcomitans]	35 kDa	0	0	0	0	0	0	0	0	0	0	0	0	0	0	0	0	0	0	0	0	0	0	0	0	0	0	0	4	0
gi|1008277961|gb|AMQ93812.1|	phosphopantetheine adenylyltransferase [Aggregatibacter actinomycetemcomitans]	18 kDa	0	0	0	0	0	0	0	0	0	0	0	0	0	0	0	0	0	0	1	0	0	0	0	0	0	0	0	4	0
gi|1008277967|gb|AMQ93818.1|	rRNA methyltransferase [Aggregatibacter actinomycetemcomitans]	40 kDa	0	0	0	0	0	0	0	0	0	1	1	0	0	0	1	1	0	0	0	0	0	0	0	0	0	0	0	9	0
gi|1008277980|gb|AMQ93831.1|	diaminopimelate decarboxylase [Aggregatibacter actinomycetemcomitans]	46 kDa	0	0	0	0	0	0	0	0	0	0	0	0	0	0	0	0	0	0	0	0	0	0	0	0	0	0	0	4	0
gi|1008277998|gb|AMQ93849.1|	hypothetical protein ACT75_04570 [Aggregatibacter actinomycetemcomitans]	43 kDa	0	0	0	0	0	0	0	0	0	0	0	0	0	0	0	0	0	0	0	0	0	0	0	0	0	0	0	4	0
gi|1008278002|gb|AMQ93853.1|	type VI secretion protein [Aggregatibacter actinomycetemcomitans]	73 kDa	0	0	0	0	0	0	0	0	0	0	0	0	0	0	0	0	0	0	0	0	0	0	0	0	0	0	0	4	0
gi|1008278004|gb|AMQ93855.1|	hypothetical protein ACT75_04625 [Aggregatibacter actinomycetemcomitans]	55 kDa	0	0	0	0	0	0	0	0	0	0	0	0	0	0	0	0	1	0	1	0	0	0	0	0	0	0	0	4	0
gi|1008278006|gb|AMQ93857.1|	hypothetical protein ACT75_04635 [Aggregatibacter actinomycetemcomitans]	40 kDa	0	0	0	0	0	0	0	0	0	0	0	0	0	0	0	0	0	0	0	0	0	0	0	0	0	0	0	3	0
gi|1008278010|gb|AMQ93861.1|	acyltransferase [Aggregatibacter actinomycetemcomitans]	24 kDa	0	0	0	0	0	0	0	0	0	0	0	0	0	0	0	0	1	0	0	0	0	0	0	0	0	0	0	4	0
gi|1008278012|gb|AMQ93863.1|	citrate transporter [Aggregatibacter actinomycetemcomitans]	69 kDa	0	0	0	0	0	0	0	0	0	0	0	0	0	0	0	0	0	0	0	0	0	0	0	0	0	0	0	2	0
gi|1008278014|gb|AMQ93865.1|	lipid-A-disaccharide synthase [Aggregatibacter actinomycetemcomitans]	44 kDa	0	0	0	0	0	0	0	0	0	0	0	0	0	0	0	0	0	0	0	0	0	0	0	0	0	0	0	7	0
gi|1008278025|gb|AMQ93876.1|	transporter [Aggregatibacter actinomycetemcomitans]	59 kDa	0	0	0	0	0	0	0	0	0	0	0	0	0	1	0	0	0	0	1	0	0	0	0	0	0	0	0	6	0
gi|1008278060|gb|AMQ93911.1|	uroporphyrinogen-III synthase [Aggregatibacter actinomycetemcomitans]	28 kDa	0	0	0	0	0	0	0	0	0	0	0	0	0	0	0	0	0	0	0	0	0	0	0	0	0	0	0	6	0
gi|1008278062|gb|AMQ93913.1|	adenylate cyclase [Aggregatibacter actinomycetemcomitans]	97 kDa	0	0	0	0	0	0	0	0	1	0	0	0	0	0	0	0	0	0	0	0	0	0	0	0	0	0	0	5	0
gi|1008278064|gb|AMQ93915.1|	hypothetical protein ACT75_04940 [Aggregatibacter actinomycetemcomitans]	71 kDa	0	0	0	0	0	0	0	0	0	0	0	0	0	0	0	0	0	0	0	0	0	0	0	0	0	0	0	12	0
gi|1008278065|gb|AMQ93916.1|	tubulin-binding protein [Aggregatibacter actinomycetemcomitans]	141 kDa	0	0	0	0	0	0	0	0	0	0	0	0	0	0	1	0	1	0	0	0	0	0	0	0	0	0	0	18	0
gi|1008278069|gb|AMQ93920.1|	uroporphyrinogen decarboxylase [Aggregatibacter actinomycetemcomitans]	39 kDa	0	0	0	0	0	0	0	0	0	0	0	0	0	0	1	0	0	0	0	0	0	0	0	0	0	0	0	6	0
gi|1008278077|gb|AMQ93928.1|	aldehyde oxidase [Aggregatibacter actinomycetemcomitans]	36 kDa	0	0	0	0	0	0	0	0	0	0	0	0	0	0	0	0	0	0	0	0	0	0	0	0	0	0	0	2	0
gi|1008278079|gb|AMQ93930.1|	methyltransferase [Aggregatibacter actinomycetemcomitans]	31 kDa	0	0	0	0	0	0	0	0	0	0	0	0	0	0	0	0	0	0	0	0	0	0	0	0	0	0	0	4	0
gi|1008278089|gb|AMQ93940.1|	nucleoid-associated protein NdpA [Aggregatibacter actinomycetemcomitans]	39 kDa	0	0	0	0	0	0	0	0	0	0	0	0	0	0	0	0	0	0	0	0	0	0	0	0	0	0	0	2	0
gi|1008278090|gb|AMQ93941.1|	hypothetical protein ACT75_05090 [Aggregatibacter actinomycetemcomitans]	68 kDa	0	0	0	0	0	0	0	0	0	0	0	0	0	0	0	0	0	0	1	0	0	0	0	0	0	0	0	4	0
gi|1008278092|gb|AMQ93943.1|	nucleoside triphosphate hydrolase [Aggregatibacter actinomycetemcomitans]	31 kDa	0	0	0	0	0	0	0	0	0	0	0	0	0	0	0	0	0	0	0	0	0	0	0	0	0	0	0	3	0
gi|1008278100|gb|AMQ93951.1|	Holliday junction resolvase [Aggregatibacter actinomycetemcomitans]	15 kDa	0	0	0	0	0	0	0	0	0	0	0	0	0	0	0	0	0	0	0	0	0	0	0	0	0	0	0	2	0
gi|1008278102|gb|AMQ93953.1|	tRNA-specific 2-thiouridylase [Aggregatibacter actinomycetemcomitans]	43 kDa	0	0	0	0	0	0	0	0	0	0	0	1	0	1	1	0	1	0	1	0	0	0	0	0	0	0	0	7	0
gi|1008278115|gb|AMQ93966.1|	tRNA (guanine-N7)-methyltransferase [Aggregatibacter actinomycetemcomitans]	29 kDa	0	0	0	0	0	0	0	0	0	0	0	0	0	0	0	0	0	0	0	0	0	0	0	0	0	0	0	3	0
gi|1008278123|gb|AMQ93974.1|	ribonuclease PH [Aggregatibacter actinomycetemcomitans]	26 kDa	0	0	0	0	0	0	0	0	0	0	0	0	0	0	1	0	0	0	1	0	0	0	0	0	0	0	0	3	0
gi|1008278125|gb|AMQ93976.1|	hypothetical protein ACT75_05285 [Aggregatibacter actinomycetemcomitans]	32 kDa	0	0	0	0	0	0	0	0	0	0	0	0	0	0	1	0	0	0	1	0	0	0	0	0	0	0	0	4	0
gi|1008278128|gb|AMQ93979.1|	DNA repair protein RecO [Aggregatibacter actinomycetemcomitans]	26 kDa	0	0	0	0	0	0	0	0	0	0	0	0	0	0	0	0	0	0	0	0	0	0	0	0	0	0	0	3	0
gi|1008278130|gb|AMQ93981.1|	(p)ppGpp synthetase [Aggregatibacter actinomycetemcomitans]	85 kDa	0	0	0	0	0	0	0	0	0	0	0	0	0	0	1	0	1	0	0	0	0	0	0	0	0	0	0	19	0
gi|1008278132|gb|AMQ93983.1|	HAD family hydrolase [Aggregatibacter actinomycetemcomitans]	24 kDa	0	0	0	0	0	1	0	0	0	0	0	0	0	0	0	0	0	0	0	0	0	0	0	0	0	0	0	6	0
gi|1008278139|gb|AMQ93990.1|	hypothetical protein ACT75_05360 [Aggregatibacter actinomycetemcomitans]	34 kDa	0	0	0	0	0	0	0	0	0	1	0	0	0	0	1	0	1	0	0	0	0	0	0	0	0	0	0	6	0
gi|1008278141|gb|AMQ93992.1|	lipooligosaccharide biosynthesis protein lex-1 [Aggregatibacter actinomycetemcomitans]	33 kDa	0	0	0	0	0	0	0	0	0	0	0	0	0	0	0	0	0	0	0	0	0	0	0	0	0	0	0	2	0
gi|1008278151|gb|AMQ94002.1|	deoxyuridine 5'-triphosphate nucleotidohydrolase [Aggregatibacter actinomycetemcomitans]	16 kDa	0	0	0	0	0	0	0	0	0	1	0	0	0	0	1	0	0	0	1	0	0	0	0	0	0	0	0	3	0
gi|1008278156|gb|AMQ94007.1|	rRNA methyltransferase [Aggregatibacter actinomycetemcomitans]	32 kDa	0	0	0	0	0	0	0	0	0	0	0	0	0	0	0	0	0	0	0	0	0	0	0	0	0	0	0	4	0
gi|1008278164|gb|AMQ94015.1|	3-dehydroquinate synthase [Aggregatibacter actinomycetemcomitans]	40 kDa	0	0	0	0	0	0	0	0	0	0	0	0	0	0	0	0	0	0	0	0	0	0	0	0	0	0	0	3	0
gi|1008278171|gb|AMQ94022.1|	prepilin peptidase [Aggregatibacter actinomycetemcomitans]	84 kDa	0	0	0	0	0	0	0	0	0	0	0	0	0	0	0	0	0	0	0	0	0	0	0	0	0	0	0	14	0
gi|1008278190|gb|AMQ94041.1|	uracil phosphoribosyltransferase [Aggregatibacter actinomycetemcomitans]	20 kDa	0	0	0	0	0	0	0	0	0	0	0	0	0	0	0	0	0	0	0	0	0	0	0	0	0	0	0	4	0
gi|1008278193|gb|AMQ94044.1|	adenylosuccinate lyase [Aggregatibacter actinomycetemcomitans]	51 kDa	0	0	0	0	0	0	0	0	0	0	0	0	0	0	0	0	0	0	0	0	0	0	0	0	1	0	0	15	0
gi|1008278203|gb|AMQ94054.1|	energy transducer TonB [Aggregatibacter actinomycetemcomitans]	27 kDa	0	0	0	0	0	0	0	0	0	0	0	0	0	1	0	0	0	0	0	0	0	0	0	0	0	0	0	3	0
gi|1008278216|gb|AMQ94067.1|	hypothetical protein ACT75_05755 [Aggregatibacter actinomycetemcomitans]	43 kDa	0	0	0	0	0	0	0	0	0	0	0	0	0	0	0	0	0	0	0	0	0	0	0	0	0	0	0	6	0
gi|1008278224|gb|AMQ94075.1|	peptidylprolyl isomerase [Aggregatibacter actinomycetemcomitans]	23 kDa	0	0	0	0	0	0	0	0	0	0	0	0	0	0	0	0	0	0	0	0	0	0	0	0	0	0	0	5	0
gi|1008278231|gb|AMQ94082.1|	hypothetical protein ACT75_05830 [Aggregatibacter actinomycetemcomitans]	20 kDa	0	0	0	0	0	0	0	0	0	0	0	0	0	0	0	0	0	0	0	0	0	0	0	0	0	0	0	2	0
gi|1008278242|gb|AMQ94093.1|	50S rRNA methyltransferase [Aggregatibacter actinomycetemcomitans]	17 kDa	0	0	0	0	0	0	0	0	0	0	0	0	0	0	0	0	0	0	0	0	0	0	0	0	0	0	0	2	0
gi|1008278251|gb|AMQ94102.1|	oxidoreductase [Aggregatibacter actinomycetemcomitans]	48 kDa	0	0	0	0	0	0	0	0	0	0	0	0	0	1	1	0	1	0	0	0	0	0	0	0	0	0	0	8	0
gi|1008278254|gb|AMQ94105.1|	polar amino acid ABC transporter ATP-binding protein [Aggregatibacter actinomycetemcomitans]	29 kDa	0	0	0	0	0	0	0	0	0	0	0	0	0	0	0	0	0	0	0	0	0	0	0	0	0	0	0	11	0
gi|1008278264|gb|AMQ94115.1|	ABC transporter ATP-binding protein [Aggregatibacter actinomycetemcomitans]	62 kDa	0	0	0	0	0	0	0	0	0	1	0	0	1	0	1	1	0	0	1	0	0	0	0	0	0	0	0	9	0
gi|1008278270|gb|AMQ94121.1|	serine acetyltransferase [Aggregatibacter actinomycetemcomitans]	29 kDa	0	0	0	0	0	0	0	0	0	0	0	0	0	0	0	0	0	0	0	0	0	0	0	0	0	0	0	6	0
gi|1008278274|gb|AMQ94125.1|	mioC [Aggregatibacter actinomycetemcomitans]	16 kDa	0	0	0	0	0	0	0	0	0	0	0	1	1	0	0	0	0	0	0	0	1	0	0	0	0	0	0	2	0
gi|1008278289|gb|AMQ94140.1|	N-acetylmuramic acid 6-phosphate etherase [Aggregatibacter actinomycetemcomitans]	32 kDa	0	0	0	0	0	0	0	0	0	1	0	1	0	1	1	0	0	0	0	0	0	0	0	0	0	0	0	5	0
gi|1008278293|gb|AMQ94144.1|	transcriptional regulator [Aggregatibacter actinomycetemcomitans]	28 kDa	0	0	0	0	0	0	0	0	0	0	0	0	0	0	0	0	0	1	0	0	0	0	0	0	0	0	0	3	0
gi|1008278305|gb|AMQ94156.1|	hypothetical protein ACT75_06230 [Aggregatibacter actinomycetemcomitans]	17 kDa	0	0	0	0	0	0	0	0	0	0	0	0	0	0	0	0	0	0	0	0	0	0	0	0	0	0	0	8	0
gi|1008278320|gb|AMQ94171.1|	teichoic acid ABC transporter ATP-binding protein [Aggregatibacter actinomycetemcomitans]	28 kDa	0	0	0	0	0	0	0	0	0	0	0	0	1	1	1	0	1	0	1	0	0	0	0	0	0	0	0	2	0
gi|1008278325|gb|AMQ94176.1|	glycosyl transferase [Aggregatibacter actinomycetemcomitans]	44 kDa	0	0	0	0	0	0	0	0	0	0	0	0	0	0	0	0	0	0	0	0	0	0	0	0	0	0	0	2	0
gi|1008278327|gb|AMQ94178.1|	UDP-phosphate galactose phosphotransferase [Aggregatibacter actinomycetemcomitans]	55 kDa	0	0	0	0	0	0	0	0	0	0	0	0	0	0	0	0	0	0	0	0	0	0	0	0	0	0	0	6	0
gi|1008278357|gb|AMQ94208.1|	3-oxoacyl-ACP synthase [Aggregatibacter actinomycetemcomitans]	45 kDa	0	0	0	0	0	0	0	0	0	0	0	0	0	0	0	0	0	0	0	0	0	0	0	0	0	0	0	6	0
gi|1008278358|gb|AMQ94209.1|	3-ketoacyl-ACP reductase [Aggregatibacter actinomycetemcomitans]	26 kDa	0	0	0	0	0	0	0	0	0	0	0	0	0	0	0	0	0	0	0	0	0	0	0	0	0	0	0	4	0
gi|1008278360|gb|AMQ94211.1|	3-oxoacyl-ACP synthase [Aggregatibacter actinomycetemcomitans]	43 kDa	0	0	0	0	0	0	0	0	0	0	0	0	0	0	0	0	0	0	0	0	0	0	0	0	0	0	0	4	0
gi|1008278369|gb|AMQ94220.1|	AMP-binding protein [Aggregatibacter actinomycetemcomitans]	63 kDa	0	0	0	0	0	0	0	0	0	0	0	0	0	0	0	0	0	0	0	0	0	0	0	0	0	0	0	4	0
gi|1008278373|gb|AMQ94224.1|	hypothetical protein ACT75_06590 [Aggregatibacter actinomycetemcomitans]	28 kDa	0	0	0	0	0	0	0	0	0	0	0	0	0	0	0	0	0	0	0	0	0	0	0	0	0	0	0	2	0
gi|1008278378|gb|AMQ94229.1|	diaminopimelate epimerase [Aggregatibacter actinomycetemcomitans]	30 kDa	0	0	0	0	0	0	0	0	0	0	0	0	0	0	0	0	0	0	0	0	0	0	0	0	0	0	0	6	0
gi|1008278383|gb|AMQ94234.1|	competence protein ComEA [Aggregatibacter actinomycetemcomitans]	21 kDa	0	0	0	0	0	0	0	0	0	0	0	0	0	0	0	0	0	0	0	0	0	0	0	0	0	0	0	5	0
gi|1008278392|gb|AMQ94243.1|	ATPase [Aggregatibacter actinomycetemcomitans]	73 kDa	0	0	0	0	0	0	0	0	0	0	0	0	0	0	0	0	0	0	0	0	0	0	0	0	0	0	0	13	0
gi|1008278436|gb|AMQ94287.1|	ABC transporter ATP-binding protein [Aggregatibacter actinomycetemcomitans]	72 kDa	0	0	0	0	0	0	0	0	0	0	0	0	0	0	0	0	0	0	0	0	0	0	0	0	0	0	0	5	0
gi|1008278439|gb|AMQ94290.1|	reactive intermediate/imine deaminase [Aggregatibacter actinomycetemcomitans]	14 kDa	0	0	0	0	0	0	0	0	0	0	0	0	0	0	0	0	0	0	0	0	0	0	0	0	0	0	0	4	0
gi|1008278445|gb|AMQ94296.1|	ATPase [Aggregatibacter actinomycetemcomitans]	50 kDa	0	0	0	0	0	0	0	0	0	0	0	0	0	0	0	0	0	0	0	0	0	0	0	0	0	0	0	9	0
gi|1008278452|gb|AMQ94303.1|	coproporphyrinogen III oxidase [Aggregatibacter actinomycetemcomitans]	52 kDa	0	0	0	0	0	0	0	0	0	0	0	0	0	0	0	0	0	0	0	0	0	0	0	0	0	0	0	14	0
gi|1008278453|gb|AMQ94304.1|	hypothetical protein ACT75_07060 [Aggregatibacter actinomycetemcomitans]	17 kDa	0	0	0	0	0	0	0	0	0	0	0	0	0	0	0	0	0	0	0	0	0	0	0	0	0	0	0	6	0
gi|1008278462|gb|AMQ94313.1|	hypothetical protein ACT75_07110 [Aggregatibacter actinomycetemcomitans]	54 kDa	0	0	0	0	0	0	0	0	0	0	0	0	0	0	0	0	0	0	0	0	0	0	0	0	0	0	0	8	0
gi|1008278473|gb|AMQ94324.1|	dephospho-CoA kinase [Aggregatibacter actinomycetemcomitans]	23 kDa	0	0	0	0	0	0	0	0	0	0	0	0	0	0	0	0	1	0	0	0	0	0	0	0	0	0	0	6	0
gi|1008278478|gb|AMQ94329.1|	hypothetical protein ACT75_07205 [Aggregatibacter actinomycetemcomitans]	61 kDa	0	0	0	0	0	0	0	0	0	0	0	0	0	0	0	0	0	0	0	0	0	0	0	0	0	0	0	8	0
gi|1008278484|gb|AMQ94335.1|	copper-transporting ATPase [Aggregatibacter actinomycetemcomitans]	77 kDa	0	0	0	0	0	0	0	0	0	0	0	0	0	0	0	0	0	0	0	0	0	0	0	0	0	0	0	2	0
gi|1008278506|gb|AMQ94357.1|	hypothetical protein ACT75_07365 [Aggregatibacter actinomycetemcomitans]	18 kDa	0	0	0	0	0	0	0	0	0	0	0	1	0	0	0	0	0	0	1	0	0	0	0	0	0	0	0	2	0
gi|1008278510|gb|AMQ94361.1|	gluconate:proton symporter [Aggregatibacter actinomycetemcomitans]	43 kDa	0	0	0	0	0	0	0	0	0	0	0	0	0	0	0	0	0	0	0	0	0	0	0	0	0	0	0	3	0
gi|1008278543|gb|AMQ94394.1|	guanylate kinase [Aggregatibacter actinomycetemcomitans]	24 kDa	0	0	0	0	0	0	0	1	0	0	0	0	1	1	1	0	1	1	1	0	0	0	0	0	0	0	0	7	0
gi|1008278545|gb|AMQ94396.1|	guanosine-3',5'-bis(diphosphate) 3'-pyrophosphohydrolase [Aggregatibacter actinomycetemcomitans]	80 kDa	0	0	0	0	0	0	0	0	0	0	0	1	0	1	0	1	0	0	1	0	0	0	0	0	0	0	0	11	0
gi|1008278546|gb|AMQ94397.1|	ATP-dependent DNA helicase RecG [Aggregatibacter actinomycetemcomitans]	78 kDa	0	1	0	0	0	0	0	1	0	0	0	0	0	0	0	0	0	0	0	0	0	0	0	0	0	0	1	7	0
gi|1008278547|gb|AMQ94398.1|	chorismate--pyruvate lyase [Aggregatibacter actinomycetemcomitans]	19 kDa	0	0	0	0	0	0	0	0	0	0	0	0	0	0	0	0	0	0	0	0	0	0	0	0	1	0	0	2	0
gi|1008278558|gb|AMQ94409.1|	2-C-methyl-D-erythritol 2,4-cyclodiphosphate synthase [Aggregatibacter actinomycetemcomitans]	17 kDa	0	0	0	0	0	0	0	0	0	0	0	0	0	0	0	0	0	0	0	0	0	0	0	0	0	0	0	2	0
gi|1008278560|gb|AMQ94411.1|	stationary phase survival protein SurE [Aggregatibacter actinomycetemcomitans]	27 kDa	0	0	0	0	0	0	0	0	0	0	0	0	0	0	0	0	0	0	0	0	0	0	0	0	0	0	0	3	0
gi|1008278570|gb|AMQ94421.1|	acyltransferase [Aggregatibacter actinomycetemcomitans]	57 kDa	0	0	0	0	0	0	0	0	0	0	0	0	0	0	0	0	0	0	0	0	0	0	0	0	0	0	0	6	0
gi|1008278576|gb|AMQ94427.1|	2-(5'-triphosphoribosyl)-3'-dephospho CoA synthase [Aggregatibacter actinomycetemcomitans]	51 kDa	0	0	0	0	0	0	0	0	0	0	0	0	0	0	0	0	0	0	0	0	0	0	0	0	0	0	0	2	0
gi|1008278585|gb|AMQ94436.1|	ATPase [Aggregatibacter actinomycetemcomitans]	70 kDa	0	0	0	0	0	0	0	0	0	0	0	0	0	0	0	0	0	0	0	0	0	0	0	0	0	0	0	2	0
gi|1008278590|gb|AMQ94441.1|	DNA repair protein RecN [Aggregatibacter actinomycetemcomitans]	62 kDa	0	0	0	0	0	0	0	0	0	0	0	0	0	1	0	0	0	0	1	0	0	0	0	0	0	0	0	4	0
gi|1008278593|gb|AMQ94444.1|	acyl-CoA thioester hydrolase [Aggregatibacter actinomycetemcomitans]	17 kDa	0	0	0	0	0	0	0	0	0	0	0	0	0	0	0	0	0	0	0	0	0	0	0	0	0	0	0	2	0
gi|1008278601|gb|AMQ94452.1|	recombination protein RecR [Aggregatibacter actinomycetemcomitans]	22 kDa	0	0	0	0	0	0	0	0	0	0	0	0	0	0	0	0	0	0	0	0	0	0	0	0	0	0	0	5	0
gi|1008278602|gb|AMQ94453.1|	metallophosphoesterase [Aggregatibacter actinomycetemcomitans]	41 kDa	0	0	0	0	0	0	0	0	0	0	0	0	0	0	0	0	0	0	0	0	0	0	0	0	0	0	0	5	0
gi|1008278607|gb|AMQ94458.1|	elongation factor P--(R)-beta-lysine ligase [Aggregatibacter actinomycetemcomitans]	37 kDa	0	0	0	0	0	0	0	0	0	0	0	0	0	0	0	0	0	0	0	0	0	0	0	0	0	0	0	3	0
gi|1008278612|gb|AMQ94463.1|	23S rRNA methyltransferase [Aggregatibacter actinomycetemcomitans]	81 kDa	0	0	0	0	0	0	0	0	0	1	0	0	0	0	0	0	0	0	0	0	0	0	0	0	0	0	0	17	0
gi|1008278613|gb|AMQ94464.1|	alcohol dehydrogenase [Aggregatibacter actinomycetemcomitans]	36 kDa	0	0	0	0	0	0	0	0	0	0	0	0	0	0	1	1	1	1	1	0	0	0	0	0	0	0	0	7	0
gi|1008278615|gb|AMQ94466.1|	7-cyano-7-deazaguanine synthase [Aggregatibacter actinomycetemcomitans]	26 kDa	0	0	0	0	0	0	0	0	0	0	0	0	0	0	0	0	1	0	0	0	0	0	0	0	0	0	0	6	0
gi|1008278620|gb|AMQ94471.1|	peptidase M15 [Aggregatibacter actinomycetemcomitans]	26 kDa	0	0	0	0	0	0	0	0	0	0	0	0	0	0	0	0	0	0	0	0	0	0	0	0	0	0	0	2	0
gi|1008278621|gb|AMQ94472.1|	succinyl-diaminopimelate desuccinylase [Aggregatibacter actinomycetemcomitans]	41 kDa	0	0	0	0	0	0	0	0	0	0	0	0	0	0	0	0	0	0	0	0	0	0	0	0	0	0	0	3	0
gi|1008278630|gb|AMQ94481.1|	UDP-N-acetylmuramate--alanine ligase [Aggregatibacter actinomycetemcomitans]	52 kDa	0	0	0	0	0	0	0	0	0	0	0	0	0	0	0	0	0	0	0	0	0	0	0	0	0	0	0	4	0
gi|1008278631|gb|AMQ94482.1|	hypothetical protein ACT75_08085 [Aggregatibacter actinomycetemcomitans]	38 kDa	0	0	0	0	0	0	0	0	0	0	0	0	0	0	0	0	1	0	0	0	0	0	0	0	0	0	0	7	0
gi|1008278633|gb|AMQ94484.1|	UDP-N-acetylmuramoylalanine--D-glutamate ligase [Aggregatibacter actinomycetemcomitans]	47 kDa	0	0	0	0	0	0	0	0	0	0	0	1	0	1	0	0	1	0	0	0	0	0	0	0	0	0	0	7	0
gi|1008278635|gb|AMQ94486.1|	UDP-N-acetylmuramoyl-tripeptide--D-alanyl-D-alanine ligase [Aggregatibacter actinomycetemcomitans]	50 kDa	0	0	0	0	0	0	0	0	0	0	0	0	0	0	0	0	0	0	0	0	1	0	0	0	0	0	0	6	0
gi|1008278636|gb|AMQ94487.1|	UDP-N-acetylmuramoylalanyl-D-glutamate--2,6-diaminopimelate ligase [Aggregatibacter actinomycetemcomitans]	53 kDa	0	0	0	0	0	0	0	0	0	0	0	0	0	0	0	0	0	0	0	0	0	0	0	0	0	0	0	11	0
gi|1008278639|gb|AMQ94490.1|	ribosomal RNA small subunit methyltransferase H [Aggregatibacter actinomycetemcomitans]	36 kDa	0	0	0	0	0	0	0	0	0	0	0	0	0	0	0	0	0	0	0	0	0	0	0	0	0	0	0	8	0
gi|1008278653|gb|AMQ94504.1|	fimbrial protein [Aggregatibacter actinomycetemcomitans]	8 kDa	0	0	0	0	0	0	0	0	0	0	0	0	0	0	0	0	0	0	0	0	0	0	0	0	0	0	0	2	0
gi|1008278658|gb|AMQ94509.1|	RcpB protein [Aggregatibacter actinomycetemcomitans]	19 kDa	0	0	0	0	0	0	1	0	0	0	0	0	0	0	0	0	0	0	0	0	0	0	0	0	0	0	0	5	0
gi|1008278661|gb|AMQ94512.1|	protein dehydratase [Aggregatibacter actinomycetemcomitans]	34 kDa	0	0	0	0	0	0	0	0	0	0	0	0	0	0	0	0	0	0	0	0	0	0	0	0	0	0	0	7	0
gi|1008278662|gb|AMQ94513.1|	pilus assembly protein TadC [Aggregatibacter actinomycetemcomitans]	32 kDa	0	0	0	0	0	0	0	0	0	0	0	0	0	0	0	0	0	0	0	0	0	0	0	0	0	0	0	8	0
gi|1008278663|gb|AMQ94514.1|	NrfG protein [Aggregatibacter actinomycetemcomitans]	29 kDa	0	0	0	0	0	0	1	0	0	0	0	0	0	1	1	0	0	0	0	0	0	0	0	0	0	0	0	21	0
gi|1008278672|gb|AMQ94523.1|	PTS fructose transporter subunit IIBC [Aggregatibacter actinomycetemcomitans]	57 kDa	0	0	0	0	0	0	0	0	0	0	0	0	0	0	0	0	1	0	0	0	0	0	0	0	0	0	0	3	0
gi|1008278674|gb|AMQ94525.1|	bifunctional PTS fructose transporter subunit IIA/HPr protein [Aggregatibacter actinomycetemcomitans]	53 kDa	0	0	0	0	1	0	0	0	0	0	0	0	0	0	0	0	0	0	0	0	0	0	0	0	0	0	0	6	0
gi|1008278682|gb|AMQ94533.1|	hypothetical protein ACT75_08365 [Aggregatibacter actinomycetemcomitans]	13 kDa	0	0	0	0	0	0	0	0	0	0	0	0	0	0	0	0	0	0	0	0	0	0	0	0	0	0	0	2	0
gi|1008278688|gb|AMQ94539.1|	DNA mismatch repair protein MutS [Aggregatibacter actinomycetemcomitans]	97 kDa	0	0	0	0	0	0	0	0	0	0	0	0	0	0	0	0	0	0	0	0	0	0	0	0	0	0	0	16	0
gi|1008278689|gb|AMQ94540.1|	HAD family hydrolase [Aggregatibacter actinomycetemcomitans]	30 kDa	0	0	0	0	0	0	0	0	0	0	0	0	0	0	0	0	0	0	0	0	0	0	0	0	0	0	0	7	0
gi|1008278704|gb|AMQ94555.1|	hypothetical protein ACT75_08480 [Aggregatibacter actinomycetemcomitans]	50 kDa	0	0	0	0	0	0	0	0	0	0	0	0	0	0	0	0	0	0	0	0	0	0	0	0	0	0	0	4	0
gi|1008278713|gb|AMQ94564.1|	GTP-binding protein [Aggregatibacter actinomycetemcomitans]	23 kDa	0	0	0	0	0	0	0	0	0	0	0	0	0	0	0	0	0	0	0	0	0	0	0	0	0	0	0	4	0
gi|1008278720|gb|AMQ94571.1|	D,D-heptose 1,7-bisphosphate phosphatase [Aggregatibacter actinomycetemcomitans]	21 kDa	0	0	0	0	0	0	0	0	0	0	0	0	1	0	0	0	0	0	1	0	0	0	0	0	0	0	0	3	0
gi|1008278732|gb|AMQ94583.1|	DNA polymerase III subunit alpha [Aggregatibacter actinomycetemcomitans]	130 kDa	0	0	0	0	0	0	0	0	0	0	0	0	0	0	0	0	0	0	0	0	0	0	0	0	0	0	0	10	0
gi|1008278733|gb|AMQ94584.1|	hypothetical protein ACT75_08655 [Aggregatibacter actinomycetemcomitans]	44 kDa	0	0	0	0	0	0	0	0	0	0	0	0	0	0	0	0	0	0	0	0	0	0	0	0	0	0	0	6	0
gi|1008278734|gb|AMQ94585.1|	hypothetical protein ACT75_08660 [Aggregatibacter actinomycetemcomitans]	85 kDa	0	0	0	0	0	0	0	0	0	0	0	0	0	0	0	0	0	0	0	0	1	0	0	0	0	0	0	22	0
gi|1008278735|gb|AMQ94586.1|	hypothetical protein ACT75_08665 [Aggregatibacter actinomycetemcomitans]	52 kDa	0	0	0	0	0	0	0	0	0	0	0	0	0	0	0	0	0	0	0	0	0	0	0	0	0	0	0	9	0
gi|1008278736|gb|AMQ94587.1|	catalase [Aggregatibacter actinomycetemcomitans]	55 kDa	0	0	0	0	0	0	0	0	0	0	1	0	0	0	0	0	0	0	0	0	0	0	0	0	0	0	0	10	0
gi|1008278776|gb|AMQ94627.1|	hypothetical protein ACT75_08915 [Aggregatibacter actinomycetemcomitans]	49 kDa	0	0	0	0	0	0	0	0	0	0	0	0	0	0	0	0	0	2	0	0	0	0	0	0	0	0	0	0	0
gi|1008278797|gb|AMQ94648.1|	ribokinase [Aggregatibacter actinomycetemcomitans]	33 kDa	0	0	0	0	0	0	0	0	0	0	0	0	0	0	0	0	0	0	1	0	0	0	0	0	0	0	0	3	0
gi|1008278800|gb|AMQ94651.1|	sugar ABC transporter ATP-binding protein [Aggregatibacter actinomycetemcomitans]	55 kDa	0	0	0	0	0	0	0	0	0	0	0	0	0	0	0	0	0	0	0	0	0	0	0	0	0	0	0	8	0
gi|1008278801|gb|AMQ94652.1|	D-ribose pyranase [Aggregatibacter actinomycetemcomitans]	15 kDa	0	0	0	0	0	0	0	0	0	0	0	0	0	1	1	0	1	1	1	0	0	0	0	0	0	0	0	4	0
gi|1008278811|gb|AMQ94662.1|	phospholipase [Aggregatibacter actinomycetemcomitans]	40 kDa	0	0	0	1	1	0	0	0	0	0	0	0	0	0	0	0	0	0	0	0	0	0	1	0	0	0	0	2	0
gi|1008278814|gb|AMQ94665.1|	sodium:proton antiporter [Aggregatibacter actinomycetemcomitans]	40 kDa	0	0	0	0	0	0	0	0	0	0	0	0	0	0	0	0	0	0	0	0	0	0	0	0	0	0	0	9	0
gi|1008278819|gb|AMQ94670.1|	co-chaperone HscB [Aggregatibacter actinomycetemcomitans]	20 kDa	0	0	0	0	0	0	0	0	0	0	0	0	0	0	0	1	0	1	0	0	0	0	0	0	0	0	0	6	0
gi|1008278842|gb|AMQ94693.1|	two-component system response regulator [Aggregatibacter actinomycetemcomitans]	27 kDa	0	0	0	0	0	0	0	0	0	0	0	0	1	0	0	0	0	0	1	0	0	0	0	0	0	0	0	5	0
gi|1008278864|gb|AMQ94715.1|	tRNA (cmo5U34)-methyltransferase [Aggregatibacter actinomycetemcomitans]	27 kDa	0	0	0	0	0	0	0	0	0	0	0	0	0	0	0	0	0	0	0	0	0	0	0	0	0	0	0	5	0
gi|1008278882|gb|AMQ94733.1|	protein TolA [Aggregatibacter actinomycetemcomitans]	42 kDa	0	0	0	0	0	0	0	0	0	0	0	0	0	0	0	0	0	0	0	0	0	0	0	0	0	0	0	2	0
gi|1008278899|gb|AMQ94750.1|	peptidase C39 [Aggregatibacter actinomycetemcomitans]	80 kDa	0	0	0	0	0	0	0	0	0	0	0	0	0	0	0	0	0	0	0	0	0	0	0	0	0	0	0	10	0
gi|1008278905|gb|AMQ94756.1|	3D-(3,5/4)-trihydroxycyclohexane-1,2-dione acylhydrolase (decyclizing) [Aggregatibacter actinomycetemcomitans]	72 kDa	0	0	0	0	0	0	0	0	0	0	0	0	0	0	0	0	0	0	0	0	0	0	0	0	0	0	0	5	0
gi|1008278907|gb|AMQ94758.1|	Fe-S cluster assembly protein HesB [Aggregatibacter actinomycetemcomitans]	31 kDa	0	0	0	0	0	0	0	0	0	0	0	0	0	0	1	0	0	0	0	0	0	0	0	0	0	0	0	3	0
gi|1008278934|gb|AMQ94785.1|	hypothetical protein ACT75_09790 [Aggregatibacter actinomycetemcomitans]	37 kDa	0	0	0	0	0	0	0	0	0	0	0	0	0	0	0	0	0	0	0	0	0	0	0	0	0	0	0	4	0
gi|1008278938|gb|AMQ94789.1|	type I-C CRISPR-associated protein Cas5 [Aggregatibacter actinomycetemcomitans]	26 kDa	0	0	0	0	0	0	0	0	0	0	0	0	0	0	0	0	0	0	0	0	0	0	0	0	0	0	0	3	0
gi|1008278947|gb|AMQ94798.1|	thiamine ABC transporter ATP-binding protein [Aggregatibacter actinomycetemcomitans]	24 kDa	0	0	0	0	0	0	0	0	0	0	0	0	0	0	0	0	0	0	1	0	0	0	0	0	0	0	0	2	0
gi|1008278950|gb|AMQ94801.1|	cell division protein FtsK [Aggregatibacter actinomycetemcomitans]	102 kDa	0	0	0	0	0	0	0	0	0	0	0	0	0	0	1	0	0	0	0	0	0	0	0	0	0	0	0	12	0
gi|1008278952|gb|AMQ94803.1|	recombination factor protein RarA [Aggregatibacter actinomycetemcomitans]	50 kDa	0	0	0	0	0	0	0	0	0	0	0	0	0	0	0	0	0	0	0	0	0	0	0	0	0	0	0	9	0
gi|1008278955|gb|AMQ94806.1|	cytidine deaminase [Aggregatibacter actinomycetemcomitans]	33 kDa	0	0	0	0	0	0	0	0	0	0	0	0	0	0	0	0	0	0	0	0	0	0	0	0	0	0	0	4	0
gi|1008278960|gb|AMQ94811.1|	peptidase T [Aggregatibacter actinomycetemcomitans]	46 kDa	0	0	0	0	0	0	0	0	0	5	2	3	1	1	1	3	2	0	4	0	0	0	0	0	0	0	0	0	0
gi|1008278970|gb|AMQ94821.1|	succinyl-CoA synthetase subunit alpha [Aggregatibacter actinomycetemcomitans]	30 kDa	0	0	0	0	0	0	0	0	0	0	0	0	0	0	1	1	0	0	1	0	0	0	0	0	0	0	0	7	0
gi|1008278974|gb|AMQ94825.1|	formate dehydrogenase [Aggregatibacter actinomycetemcomitans]	63 kDa	0	0	0	0	1	0	0	0	0	3	0	0	1	2	3	1	3	0	3	0	1	0	0	0	0	0	0	0	0
gi|1008278976|gb|AMQ94827.1|	cell filamentation protein [Aggregatibacter actinomycetemcomitans]	46 kDa	1	0	0	0	0	0	0	0	0	0	0	0	0	0	0	0	0	0	0	0	0	0	0	0	0	0	0	4	0
gi|1008278991|gb|AMQ94842.1|	formate dehydrogenase [Aggregatibacter actinomycetemcomitans]	91 kDa	0	0	0	0	0	0	0	0	0	0	0	0	0	0	0	0	0	0	0	0	0	0	0	0	0	0	0	11	0
gi|1008278997|gb|AMQ94848.1|	DNA helicase II [Aggregatibacter actinomycetemcomitans]	83 kDa	0	0	0	0	0	0	0	0	0	0	0	0	0	0	1	0	0	0	0	0	0	0	0	0	0	0	0	13	0
gi|1008279001|gb|AMQ94852.1|	hypothetical protein ACT75_10130 [Aggregatibacter actinomycetemcomitans]	9 kDa	0	0	0	0	0	0	0	0	0	0	0	0	0	0	0	0	0	0	0	0	0	0	0	0	0	0	0	2	0
gi|1008279002|gb|AMQ94853.1|	polysaccharide pyruvyl transferase [Aggregatibacter actinomycetemcomitans]	37 kDa	0	0	0	0	0	0	0	0	0	0	0	0	0	0	0	0	0	0	0	0	0	0	0	0	0	0	0	5	0
gi|1008279007|gb|AMQ94858.1|	amylovoran biosynthesis protein AmsE [Aggregatibacter actinomycetemcomitans]	30 kDa	0	0	0	0	0	0	0	0	0	0	0	0	0	0	0	0	0	0	0	0	0	0	0	0	0	0	0	3	0
gi|1008279013|gb|AMQ94864.1|	GTP cyclohydrolase [Aggregatibacter actinomycetemcomitans]	24 kDa	0	0	0	0	0	0	0	0	0	0	0	0	0	0	0	0	0	0	0	0	0	0	0	0	0	0	0	5	0
gi|1008279015|gb|AMQ94866.1|	N-acetylglucosamine kinase [Aggregatibacter actinomycetemcomitans]	33 kDa	0	0	0	0	0	0	0	0	0	0	0	0	0	0	0	0	0	0	0	0	0	0	0	0	0	0	0	5	0
gi|1008279019|gb|AMQ94870.1|	acyl-CoA thioesterase [Aggregatibacter actinomycetemcomitans]	35 kDa	0	0	0	0	0	0	0	0	0	0	0	0	0	0	0	0	0	0	0	0	0	0	0	0	0	0	0	3	0
gi|1008279024|gb|AMQ94875.1|	molybdopterin molybdenumtransferase [Aggregatibacter actinomycetemcomitans]	44 kDa	0	0	0	0	0	0	0	0	0	0	0	0	0	0	0	0	1	0	0	0	0	0	0	0	0	0	0	4	0
gi|1008279038|gb|AMQ94889.1|	peptide chain release factor 1 [Aggregatibacter actinomycetemcomitans]	41 kDa	0	0	0	0	0	0	0	0	0	0	1	1	0	1	0	0	0	1	0	0	0	0	0	0	0	0	0	7	0
gi|1008279039|gb|AMQ94890.1|	protein-(glutamine-N5) methyltransferase, release factor-specific [Aggregatibacter actinomycetemcomitans]	33 kDa	0	0	0	0	0	0	0	0	0	0	0	0	0	0	0	0	0	0	0	0	0	0	0	0	0	0	0	2	0
gi|1008279046|gb|AMQ94897.1|	dihydropteroate synthase [Aggregatibacter actinomycetemcomitans]	30 kDa	0	0	0	0	0	0	0	0	0	0	0	0	0	0	0	0	0	0	0	0	0	0	0	0	0	0	0	4	0
gi|1008279053|gb|AMQ94904.1|	peptide ABC transporter ATP-binding protein [Aggregatibacter actinomycetemcomitans]	31 kDa	0	0	0	0	0	0	0	0	0	0	0	0	0	0	0	0	0	0	0	0	0	0	0	0	0	0	0	3	0
gi|1008279058|gb|AMQ94909.1|	hypothetical protein ACT75_10475 [Aggregatibacter actinomycetemcomitans]	55 kDa	0	0	0	0	0	0	0	0	0	0	0	0	0	0	0	0	0	0	0	0	0	0	0	0	0	0	0	10	0
gi|1008279059|gb|AMQ94910.1|	hypothetical protein ACT75_10480 [Aggregatibacter actinomycetemcomitans]	41 kDa	0	0	0	0	0	0	0	0	0	0	0	0	0	0	0	0	0	0	0	0	0	0	0	0	0	0	0	4	0
gi|1008279065|gb|AMQ94916.1|	tRNA threonylcarbamoyladenosine biosynthesis protein TsaE [Aggregatibacter actinomycetemcomitans]	19 kDa	0	0	0	0	0	0	0	0	0	0	0	0	0	0	0	0	0	0	0	0	0	0	0	0	0	0	0	6	0
gi|1008279068|gb|AMQ94919.1|	hypothetical protein ACT75_10525 [Aggregatibacter actinomycetemcomitans]	57 kDa	0	0	0	0	0	0	0	0	0	0	0	0	0	0	0	0	1	0	0	0	0	0	0	0	0	0	0	9	0
gi|1008279077|gb|AMQ94928.1|	MazF family transcriptional regulator [Aggregatibacter actinomycetemcomitans]	13 kDa	0	0	0	0	0	0	0	0	0	0	0	0	0	0	0	1	1	0	0	0	0	0	0	0	0	0	0	5	0
gi|1008279093|gb|AMQ94944.1|	oligoribonuclease [Aggregatibacter actinomycetemcomitans]	21 kDa	0	0	0	0	0	0	0	0	0	0	0	0	0	0	0	0	0	0	0	0	0	0	0	0	0	0	0	4	0
gi|1008279101|gb|AMQ94952.1|	hypothetical protein ACT75_10700 [Aggregatibacter actinomycetemcomitans]	44 kDa	0	0	0	0	0	0	0	0	0	0	0	0	0	0	0	0	0	0	0	0	0	0	0	0	0	0	0	6	0
gi|1008279112|gb|AMQ94963.1|	ferredoxin-NADP reductase [Aggregatibacter actinomycetemcomitans]	30 kDa	0	0	0	0	0	0	0	0	0	0	0	0	0	0	0	0	0	0	0	0	0	0	0	0	0	0	0	7	0
gi|1008279121|gb|AMQ94972.1|	geranyl transferase [Aggregatibacter actinomycetemcomitans]	32 kDa	0	0	0	0	0	0	0	0	0	0	0	0	0	0	0	0	0	0	0	0	0	0	0	0	0	0	0	7	0
gi|1008279124|gb|AMQ94975.1|	bifunctional folylpolyglutamate synthase/dihydrofolate synthase [Aggregatibacter actinomycetemcomitans]	50 kDa	0	0	0	0	0	0	0	0	0	0	0	0	0	0	0	0	0	0	0	0	0	0	0	0	0	0	0	5	0
gi|1008279125|gb|AMQ94976.1|	phosphoglycerate mutase [Aggregatibacter actinomycetemcomitans]	24 kDa	0	0	0	0	0	0	0	0	0	0	0	0	0	0	0	0	0	0	0	0	0	0	0	0	0	0	0	4	0
gi|1008279132|gb|AMQ94983.1|	macrolide transporter [Aggregatibacter actinomycetemcomitans]	70 kDa	0	0	0	0	0	0	0	0	0	0	0	0	0	0	0	0	0	0	0	0	0	0	0	0	0	0	0	11	0
gi|1008279142|gb|AMQ94993.1|	permease [Aggregatibacter actinomycetemcomitans]	43 kDa	0	0	0	0	0	0	0	0	0	0	0	0	0	0	0	0	0	0	0	0	0	0	0	0	0	0	0	7	0
gi|1008279144|gb|AMQ94995.1|	outer membrane-specific lipoprotein transporter subunit LolE [Aggregatibacter actinomycetemcomitans]	46 kDa	0	0	0	0	0	0	0	0	0	0	0	0	0	0	1	0	0	0	0	0	0	0	0	0	0	0	0	3	0
gi|1008279151|gb|AMQ95002.1|	N utilization substance protein B [Aggregatibacter actinomycetemcomitans]	16 kDa	0	0	0	0	0	0	0	0	0	0	0	0	0	0	0	0	0	0	0	0	0	0	0	0	0	0	0	4	0
gi|1008279159|gb|AMQ95010.1|	DNA-binding protein [Aggregatibacter actinomycetemcomitans]	36 kDa	0	0	0	0	0	0	0	0	0	0	0	1	0	1	0	0	0	0	0	0	0	0	0	0	0	0	0	3	0
gi|1008279171|gb|AMQ95022.1|	transcriptional regulator [Aggregatibacter actinomycetemcomitans]	32 kDa	0	0	0	0	0	0	0	0	0	1	1	2	2	0	3	2	2	2	1	0	0	0	0	0	0	0	0	0	0
gi|1008279184|gb|AMQ95035.1|	hypothetical protein ACT75_11150 [Aggregatibacter actinomycetemcomitans]	17 kDa	0	0	0	0	0	0	1	0	0	0	0	1	0	1	1	1	1	0	1	0	0	0	0	0	0	0	0	2	0
gi|1008279185|gb|AMQ95036.1|	NAD(P)H oxidoreductase [Aggregatibacter actinomycetemcomitans]	23 kDa	0	0	0	0	0	0	0	0	0	0	0	0	0	0	0	0	0	0	0	0	0	0	0	0	0	0	0	3	0
gi|1008279186|gb|AMQ95037.1|	hypothetical protein ACT75_11160 [Aggregatibacter actinomycetemcomitans]	21 kDa	0	0	0	0	0	0	0	0	0	0	0	0	0	0	0	0	0	0	0	0	0	0	0	0	0	0	0	3	0
gi|1008279190|gb|AMQ95041.1|	cysteine desulfurase [Aggregatibacter actinomycetemcomitans]	44 kDa	0	0	0	0	0	0	0	0	0	0	0	0	0	0	0	0	0	0	0	0	0	0	0	0	0	0	0	4	0
gi|1008279204|gb|AMQ95055.1|	molybdenum cofactor biosynthesis protein MoaC [Aggregatibacter actinomycetemcomitans]	17 kDa	0	0	0	0	0	0	0	0	0	1	1	1	1	1	1	1	1	1	0	0	0	0	0	0	0	0	0	3	0
gi|1008279208|gb|AMQ95059.1|	starvation protein B [Aggregatibacter actinomycetemcomitans]	17 kDa	0	0	0	0	0	0	0	0	0	0	0	0	0	0	0	1	0	0	0	0	0	0	0	0	0	0	0	2	0
gi|1008279214|gb|AMQ95065.1|	ABC transporter ATP-binding protein [Aggregatibacter actinomycetemcomitans]	56 kDa	0	0	0	0	0	0	0	0	0	0	0	0	0	0	0	0	0	0	0	0	0	0	0	0	0	0	0	3	0
gi|1008279217|gb|AMQ95068.1|	autoinducer-2 (AI-2) modifying protein LsrG [Aggregatibacter actinomycetemcomitans]	12 kDa	0	0	0	0	0	0	0	0	0	0	0	1	0	0	0	0	1	0	0	0	0	0	0	0	0	0	0	3	0
gi|1008279231|gb|AMQ95082.1|	indole-3-glycerol phosphate synthase [Aggregatibacter actinomycetemcomitans]	53 kDa	0	0	0	0	0	0	0	0	0	0	0	0	0	0	0	0	0	0	0	0	0	0	0	0	0	0	0	7	0
gi|1008279260|gb|AMQ95111.1|	prephenate dehydrogenase [Aggregatibacter actinomycetemcomitans]	43 kDa	0	0	0	0	0	0	0	0	0	0	0	0	0	0	0	0	0	0	0	0	0	0	0	0	0	0	0	3	0
gi|1008279262|gb|AMQ95113.1|	tellurite resistance protein TehB [Aggregatibacter actinomycetemcomitans]	33 kDa	0	0	0	0	0	0	0	0	0	0	0	0	0	0	0	0	0	0	0	0	0	0	0	0	0	0	0	6	0
gi|1008279264|gb|AMQ95115.1|	N-acetylmannosamine kinase [Aggregatibacter actinomycetemcomitans]	31 kDa	0	0	0	0	0	0	0	0	0	0	0	0	0	0	0	0	0	0	0	0	0	0	0	0	0	0	0	3	0
gi|1008279286|gb|AMQ95137.1|	2,5-diketo-D-gluconic acid reductase [Aggregatibacter actinomycetemcomitans]	32 kDa	0	0	0	0	0	0	0	0	0	0	0	0	0	0	1	0	0	0	0	0	0	0	0	0	0	0	0	5	0
gi|1008279325|gb|AMQ95176.1|	cysteine ABC transporter ATP-binding protein [Aggregatibacter actinomycetemcomitans]	65 kDa	0	0	0	0	0	0	0	0	0	0	0	0	0	0	0	0	0	0	0	0	0	0	0	0	0	0	0	2	0
gi|1008279329|gb|AMQ95180.1|	phosphohistidine phosphatase [Aggregatibacter actinomycetemcomitans]	18 kDa	0	0	0	0	0	0	0	0	0	0	0	1	1	0	0	1	1	0	1	0	0	0	0	0	0	0	0	5	0
gi|1008279333|gb|AMQ95184.1|	ATP-dependent helicase [Aggregatibacter actinomycetemcomitans]	72 kDa	0	0	0	0	0	0	0	0	0	0	0	0	0	0	0	0	0	0	0	1	0	0	0	2	0	0	0	3	0
gi|1008956176|gb|KYK72269.1|	membrane protein, partial [Aggregatibacter actinomycetemcomitans serotype e str. SA3096]	37 kDa	0	0	0	0	0	0	0	0	0	0	0	0	0	0	0	0	0	1	0	0	0	0	0	0	0	0	0	2	0
gi|1008956318|gb|KYK72387.1|	ATPase [Aggregatibacter actinomycetemcomitans serotype e str. SA3096]	31 kDa	0	0	0	0	0	0	0	0	0	0	0	0	0	0	0	0	0	0	0	0	0	0	0	0	0	0	0	2	0
gi|1008956502|gb|KYK72550.1|	potassium transporter Trk [Aggregatibacter actinomycetemcomitans serotype e str. SA3096]	41 kDa	0	0	0	0	0	0	0	0	0	0	0	0	0	0	0	0	0	0	0	0	0	0	0	0	0	0	0	5	0
gi|1008956514|gb|KYK72562.1|	acetate kinase [Aggregatibacter actinomycetemcomitans serotype e str. SA3096]	44 kDa	0	0	0	0	0	0	0	0	0	0	0	0	0	0	0	0	0	0	0	0	0	0	0	0	0	0	0	14	0
gi|1008956518|gb|KYK72566.1|	glycogen phosphorylase [Aggregatibacter actinomycetemcomitans serotype e str. SA3096]	91 kDa	0	0	0	0	0	0	0	0	0	0	0	0	0	0	0	0	0	0	0	0	0	0	0	0	0	0	0	4	0
gi|1008956610|gb|KYK72649.1|	matrix-binding protein [Aggregatibacter actinomycetemcomitans serotype e str. SA2149]	183 kDa	0	0	0	0	0	0	0	0	0	0	0	0	0	0	0	0	0	0	0	0	0	0	0	0	0	0	0	20	0
gi|1008956936|gb|KYK72942.1|	rRNA methyltransferase [Aggregatibacter actinomycetemcomitans serotype e str. SA3096]	18 kDa	0	0	0	0	0	0	0	0	0	0	0	0	0	0	0	0	0	0	0	0	0	0	0	0	0	0	0	4	0
gi|1008956940|gb|KYK72946.1|	methionine ABC transporter ATP-binding protein [Aggregatibacter actinomycetemcomitans serotype e str. SA3096]	38 kDa	0	0	0	0	0	0	0	0	0	0	0	0	0	0	0	1	0	0	0	0	0	0	0	0	0	0	0	8	0
gi|1008957058|gb|KYK73053.1|	membrane protein [Aggregatibacter actinomycetemcomitans serotype e str. SA3096]	30 kDa	0	0	0	0	0	0	0	0	0	0	0	0	0	0	0	0	0	0	0	0	0	0	0	0	0	0	0	7	0
gi|1008957078|gb|KYK73069.1|	magnesium transporter [Aggregatibacter actinomycetemcomitans serotype e str. SA3096]	34 kDa	0	0	0	0	0	0	0	0	0	0	0	0	0	0	0	0	0	0	1	0	0	0	0	0	0	0	0	6	0
gi|1008957090|gb|KYK73081.1|	iron-sulfur cluster assembly protein [Aggregatibacter actinomycetemcomitans serotype e str. SA3096]	12 kDa	0	0	0	0	0	0	0	0	0	0	0	0	0	0	0	0	0	0	0	0	0	0	0	0	0	0	0	2	0
gi|1008957160|gb|KYK73146.1|	citrate lyase subunit gamma [Aggregatibacter actinomycetemcomitans serotype e str. SA3096]	10 kDa	0	0	0	0	0	0	0	0	0	0	0	0	0	0	0	0	0	0	0	0	0	0	0	0	0	0	0	2	0
gi|1008957194|gb|KYK73176.1|	phosphoribosylaminoimidazole synthetase [Aggregatibacter actinomycetemcomitans serotype e str. SA3096]	37 kDa	0	0	0	0	0	0	0	0	0	0	0	0	0	2	0	0	2	0	2	0	0	0	0	0	0	0	0	1	0
gi|1008957311|gb|KYK73281.1|	transketolase [Aggregatibacter actinomycetemcomitans serotype e str. SA2876]	35 kDa	0	0	0	0	0	0	0	0	0	0	0	0	0	0	0	0	0	0	0	0	0	0	0	0	0	0	0	5	0
gi|1008957332|gb|KYK73302.1|	toxin Fic, partial [Aggregatibacter actinomycetemcomitans serotype e str. SA2876]	40 kDa	0	0	0	0	0	0	0	0	0	0	0	0	0	0	0	0	0	0	0	0	0	0	0	0	0	0	0	9	0
gi|1008957346|gb|KYK73312.1|	thymidine kinase [Aggregatibacter actinomycetemcomitans serotype e str. SA3096]	22 kDa	0	0	0	0	0	0	0	0	0	0	0	0	0	0	0	0	0	0	0	0	0	0	0	0	0	0	0	4	0
gi|1008957379|gb|KYK73341.1|	alpha/beta hydrolase [Aggregatibacter actinomycetemcomitans serotype e str. SA2876]	56 kDa	0	0	0	0	0	0	0	0	0	0	0	1	0	0	0	1	0	0	0	0	0	0	0	0	0	0	0	7	0
gi|1008957417|gb|KYK73377.1|	oxidative damage protection protein [Aggregatibacter actinomycetemcomitans serotype e str. SA3096]	11 kDa	0	0	0	0	0	0	0	0	0	0	1	0	0	0	0	0	0	0	0	0	0	0	0	0	0	0	0	4	0
gi|1008957634|gb|KYK73577.1|	ABC transporter [Aggregatibacter actinomycetemcomitans serotype e str. SA2876]	40 kDa	0	0	0	0	0	0	0	0	0	0	0	0	0	0	0	0	0	0	0	0	1	0	0	0	0	0	0	2	0
gi|1008957659|gb|KYK73602.1|	trimethylamine N-oxide reductase I catalytic subunit [Aggregatibacter actinomycetemcomitans serotype e str. SA2876]	91 kDa	0	0	0	0	0	0	0	0	0	1	0	2	0	1	3	2	3	0	1	0	0	0	0	0	0	0	0	0	0
gi|1008957708|gb|KYK73637.1|	Mlc, partial [Aggregatibacter actinomycetemcomitans serotype e str. SA2149]	35 kDa	0	0	0	0	0	0	0	0	0	0	0	0	0	0	0	0	0	0	1	0	0	0	0	0	0	0	1	7	0
gi|1008957782|gb|KYK73707.1|	septation protein A [Aggregatibacter actinomycetemcomitans serotype e str. SA3096]	85 kDa	0	0	0	0	0	0	0	0	0	0	0	0	0	0	0	0	0	0	0	0	0	0	0	0	0	0	0	5	0
gi|1008957874|gb|KYK73794.1|	3D-(3,5/4)-trihydroxycyclohexane-1,2-dione hydrolase [Aggregatibacter actinomycetemcomitans serotype e str. SA3096]	72 kDa	0	0	0	0	0	0	0	0	0	0	0	0	0	0	0	0	0	0	0	0	0	0	0	0	0	0	0	5	0
gi|1008958004|gb|KYK73906.1|	cardiolipin synthetase [Aggregatibacter actinomycetemcomitans serotype e str. SA3096]	55 kDa	0	0	0	0	0	0	0	0	0	0	0	0	0	0	0	0	0	0	0	0	0	0	0	0	0	0	0	2	1
gi|1008958140|gb|KYK74017.1|	ribonuclease HII [Aggregatibacter actinomycetemcomitans serotype e str. SA3096]	22 kDa	0	0	0	0	0	0	0	0	0	0	0	0	0	0	0	0	0	0	0	0	0	0	0	0	0	0	0	3	0
gi|1008958293|gb|KYK74147.1|	transcription accessory protein [Aggregatibacter actinomycetemcomitans serotype e str. SA2149]	86 kDa	0	0	0	0	0	0	0	0	0	0	0	0	0	0	0	0	0	0	0	0	0	0	0	0	0	0	0	18	0
gi|1008958338|gb|KYK74187.1|	hypothetical protein SA2149_07610 [Aggregatibacter actinomycetemcomitans serotype e str. SA2149]	31 kDa	0	0	0	0	0	0	0	0	0	0	0	0	0	0	0	0	0	0	0	0	0	0	0	0	0	0	0	4	0
gi|1008958374|gb|KYK74223.1|	glycosyl transferase [Aggregatibacter actinomycetemcomitans serotype e str. SA2149]	39 kDa	0	0	0	0	0	0	0	0	0	0	0	0	0	0	0	0	0	0	0	0	0	0	0	0	0	0	0	2	0
gi|1008958390|gb|KYK74239.1|	cell division protein FtsX [Aggregatibacter actinomycetemcomitans serotype e str. SA2149]	35 kDa	0	0	0	0	0	0	0	0	0	0	0	0	0	0	0	0	0	0	1	0	0	0	0	0	0	0	0	2	0
gi|1008958437|gb|KYK74278.1|	hypothetical protein SA2876_08815 [Aggregatibacter actinomycetemcomitans serotype e str. SA2876]	26 kDa	0	0	0	0	0	0	0	0	0	0	0	0	0	0	0	0	0	0	0	0	0	0	0	0	0	0	0	4	0
gi|1008958455|gb|KYK74296.1|	cysteine desulfurase [Aggregatibacter actinomycetemcomitans serotype e str. SA2876]	44 kDa	0	0	0	0	0	0	0	0	0	0	0	0	0	0	1	0	0	0	0	0	0	0	0	0	0	0	0	2	0
gi|1008958511|gb|KYK74346.1|	TadG [Aggregatibacter actinomycetemcomitans serotype e str. SA3096]	59 kDa	0	0	0	0	0	0	0	0	0	0	1	0	0	0	0	0	0	0	0	0	0	0	0	0	0	0	0	4	0
gi|1008958736|gb|KYK74541.1|	arabinose 5-phosphate isomerase [Aggregatibacter actinomycetemcomitans serotype e str. SA2876]	34 kDa	0	0	0	0	0	0	0	0	0	0	0	0	0	0	0	0	0	0	0	0	0	0	0	0	0	0	0	6	0
gi|1008958847|gb|KYK74643.1|	phospho-2-dehydro-3-deoxyheptonate aldolase [Aggregatibacter actinomycetemcomitans serotype e str. SA3096]	40 kDa	0	0	0	0	0	0	0	0	0	0	0	0	0	0	1	0	1	0	1	0	0	0	0	0	0	0	0	7	0
gi|1008958896|gb|KYK74690.1|	cysteine desulfurase [Aggregatibacter actinomycetemcomitans serotype e str. SA2149]	44 kDa	0	0	0	0	0	0	0	0	0	0	0	0	0	0	0	0	0	0	0	0	0	0	0	0	0	0	0	3	0
gi|1008959028|gb|KYK74806.1|	RNA helicase [Aggregatibacter actinomycetemcomitans serotype e str. SA3096]	47 kDa	0	0	0	0	0	0	0	0	0	0	0	0	0	0	1	0	0	0	0	0	0	0	0	0	0	0	0	9	0
gi|1008959109|gb|KYK74882.1|	nitrogen regulatory protein P-II [Aggregatibacter actinomycetemcomitans serotype e str. SA3096]	13 kDa	0	0	0	0	0	0	0	0	0	0	0	0	0	0	0	0	0	0	0	0	0	0	0	0	0	0	0	3	0
gi|1008959112|gb|KYK74885.1|	DNA polymerase III subunit delta' [Aggregatibacter actinomycetemcomitans serotype e str. SA3096]	37 kDa	0	0	0	0	0	0	0	0	0	0	0	0	0	0	0	0	0	0	0	0	0	0	0	0	0	0	0	5	0
gi|1008959233|gb|KYK74996.1|	exoribonuclease II [Aggregatibacter actinomycetemcomitans serotype e str. SA3096]	76 kDa	0	0	0	0	0	0	0	0	0	0	1	0	0	0	0	0	0	0	0	0	0	0	0	0	0	0	0	5	0
gi|1008959263|gb|KYK75025.1|	tubulin binding protein [Aggregatibacter actinomycetemcomitans serotype e str. SA2149]	141 kDa	0	0	0	0	0	0	0	0	0	0	0	0	0	0	0	0	0	0	0	0	0	0	0	0	0	0	0	12	0
gi|1008959417|gb|KYK75162.1|	MmcQ protein [Aggregatibacter actinomycetemcomitans serotype e str. SA2149]	30 kDa	0	0	0	0	0	0	0	0	0	0	0	0	0	0	0	0	0	0	0	0	0	0	0	0	0	0	0	3	0
gi|1008959602|gb|KYK75325.1|	ABC transporter substrate-binding protein [Aggregatibacter actinomycetemcomitans serotype e str. SA3096]	61 kDa	0	0	0	0	0	0	0	0	0	0	0	0	0	0	0	0	0	0	0	0	0	0	0	2	0	0	0	0	0
gi|1008959623|gb|KYK75346.1|	aspartyl-tRNA synthetase [Aggregatibacter actinomycetemcomitans serotype e str. SA3096]	67 kDa	0	0	0	0	0	3	0	0	0	0	0	0	0	0	0	0	0	0	0	0	0	0	0	0	0	0	0	0	0
gi|1008959654|gb|KYK75376.1|	anthranilate synthase subunit I [Aggregatibacter actinomycetemcomitans serotype e str. SA2149]	58 kDa	0	0	0	0	0	0	0	0	0	0	0	0	0	0	0	0	0	0	0	0	0	0	0	0	0	0	0	4	0
gi|1008959799|gb|KYK75509.1|	6-phosphogluconolactonase [Aggregatibacter actinomycetemcomitans serotype e str. SA3096]	26 kDa	0	0	0	0	0	0	0	1	0	0	0	0	0	0	0	0	0	0	0	0	0	0	0	0	0	0	0	2	0
gi|1008959814|gb|KYK75523.1|	DNA polymerase III subunit delta [Aggregatibacter actinomycetemcomitans serotype e str. SA2876]	40 kDa	0	0	0	0	0	0	0	0	0	0	0	0	0	0	0	0	0	0	0	0	0	0	0	0	0	0	0	6	0
gi|1008959882|gb|KYK75588.1|	molecular chaperone Hsp33 [Aggregatibacter actinomycetemcomitans serotype e str. SA3096]	33 kDa	0	0	0	0	0	0	0	0	0	0	0	0	0	0	0	0	0	0	0	0	0	0	0	0	0	0	0	5	0
gi|1008960154|gb|KYK75839.1|	DNA topoisomerase IV subunit A [Aggregatibacter actinomycetemcomitans serotype e str. SA2876]	84 kDa	0	0	0	0	0	0	0	0	0	0	0	0	0	0	0	0	0	0	0	0	0	0	0	0	0	0	0	21	0
gi|1008960228|gb|KYK75907.1|	rRNA methyltransferase [Aggregatibacter actinomycetemcomitans serotype e str. SA2149]	27 kDa	0	0	0	0	0	0	0	0	0	0	0	0	0	0	0	0	0	0	0	0	0	0	0	0	0	0	0	6	0
gi|1008960352|gb|KYK76021.1|	sugar ABC transporter substrate-binding protein [Aggregatibacter actinomycetemcomitans serotype e str. SA3096]	19 kDa	0	0	0	0	0	0	0	0	0	0	0	0	0	0	1	0	0	0	1	0	0	0	0	0	0	0	0	2	0
gi|1008960469|gb|KYK76135.1|	membrane protein [Aggregatibacter actinomycetemcomitans serotype e str. SA2149]	85 kDa	0	0	0	0	0	0	0	0	0	0	0	0	0	0	0	0	0	0	0	0	0	0	0	0	0	0	0	2	0
gi|1008960669|gb|KYK76329.1|	nitrate reductase catalytic subunit [Aggregatibacter actinomycetemcomitans serotype e str. SA3096]	93 kDa	0	0	0	0	0	0	0	0	0	9	10	12	13	14	17	17	19	10	18	0	0	1	0	0	0	0	0	0	0
gi|1008960843|gb|KYK76494.1|	cysteine ABC transporter permease [Aggregatibacter actinomycetemcomitans serotype e str. SA3096]	24 kDa	0	0	0	0	0	0	0	0	0	0	0	0	0	0	0	0	0	0	0	0	0	0	0	0	0	0	0	3	0
gi|1008960870|gb|KYK76518.1|	ribose 5-phosphate isomerase [Aggregatibacter actinomycetemcomitans serotype e str. SA2149]	23 kDa	0	0	0	0	0	0	0	0	0	0	0	0	0	0	0	0	1	0	0	0	0	0	0	0	0	0	0	4	0
gi|1008961013|gb|KYK76654.1|	competence protein ComM [Aggregatibacter actinomycetemcomitans serotype e str. SA2876]	56 kDa	0	0	0	0	0	0	0	0	0	0	0	0	0	0	0	0	0	0	0	0	0	0	0	0	0	0	0	2	0
gi|1008961086|gb|KYK76724.1|	anthranilate synthase subunit I [Aggregatibacter actinomycetemcomitans serotype e str. SA3096]	58 kDa	0	0	0	0	0	0	0	0	0	0	0	0	0	0	0	0	0	1	0	0	0	0	0	0	0	0	0	2	0
gi|1008961333|gb|KYK76951.1|	DNA polymerase III subunit gamma/tau [Aggregatibacter actinomycetemcomitans serotype e str. SA3096]	76 kDa	0	0	0	0	0	0	0	0	0	0	0	0	0	0	0	0	0	0	0	0	0	0	0	0	0	0	0	10	0
gi|1008961355|gb|KYK76973.1|	TonB-dependent receptor [Aggregatibacter actinomycetemcomitans serotype e str. SA3096]	91 kDa	0	0	0	0	0	0	0	0	0	0	0	0	0	0	0	0	0	0	0	0	0	0	0	0	0	0	0	8	0
gi|1008961382|gb|KYK77000.1|	carbohydrate degradation protein [Aggregatibacter actinomycetemcomitans serotype e str. SA3096]	30 kDa	0	0	0	0	0	0	0	0	0	0	0	0	0	0	0	0	0	0	0	0	0	0	0	0	0	0	0	6	0
gi|1008961673|gb|KYK77267.1|	inorganic polyphosphate/ATP-NAD kinase [Aggregatibacter actinomycetemcomitans serotype e str. SA2149]	34 kDa	0	0	0	0	0	0	0	0	0	1	0	0	0	0	0	0	0	0	0	0	0	0	0	0	0	0	0	2	0
gi|1008961789|gb|KYK77377.1|	tRNA-dihydrouridine synthase A [Aggregatibacter actinomycetemcomitans serotype e str. SA2876]	37 kDa	0	0	0	0	0	0	0	0	0	0	0	0	0	0	0	0	0	0	0	0	0	0	0	0	0	0	0	2	0
gi|1008962497|gb|KYK78016.1|	recombinase RdgC [Aggregatibacter actinomycetemcomitans serotype e str. SA2876]	35 kDa	0	0	0	0	0	0	0	0	0	0	0	0	1	0	0	0	1	0	0	0	0	0	0	0	0	0	0	10	0
gi|1008962880|gb|KYK78388.1|	beta-carotene 15,15-monooxygenase [Aggregatibacter actinomycetemcomitans SC383s]	97 kDa	0	0	0	0	0	0	0	0	0	0	0	0	0	0	0	0	0	0	1	0	0	0	0	0	0	0	0	3	0
gi|1008963180|gb|KYK78677.1|	SAM-dependent methyltransferase [Aggregatibacter actinomycetemcomitans serotype e str. SC936]	33 kDa	0	0	0	0	0	0	0	0	0	0	0	0	0	0	0	0	0	0	0	0	0	0	0	0	0	0	0	3	0
gi|1008963240|gb|KYK78735.1|	DNA mismatch repair protein MutS [Aggregatibacter actinomycetemcomitans serotype e str. SA2876]	97 kDa	0	0	0	0	1	0	0	0	0	0	0	1	0	0	0	0	0	0	0	0	0	0	0	0	0	0	0	13	0
gi|1008963415|gb|KYK78902.1|	16S rRNA methyltransferase [Aggregatibacter actinomycetemcomitans serotype e str. SA2876]	23 kDa	0	0	0	0	0	0	0	0	0	0	0	0	1	1	1	0	1	0	1	0	0	0	0	0	0	0	0	8	0
gi|1008963937|gb|KYK79383.1|	hypothetical protein SA2876_02590 [Aggregatibacter actinomycetemcomitans serotype e str. SA2876]	53 kDa	0	0	0	0	0	0	0	0	0	1	1	1	1	1	1	1	1	1	1	0	0	0	0	0	0	0	0	2	0
gi|1008964109|gb|KYK79545.1|	lipopolysaccharide ABC transporter permease LptF [Aggregatibacter actinomycetemcomitans serotype e str. SA2876]	41 kDa	0	0	0	0	0	0	0	0	0	0	0	0	0	0	1	0	0	0	1	0	0	0	0	0	0	0	0	4	0
gi|1008964113|gb|KYK79549.1|	hypothetical protein SA2876_02150 [Aggregatibacter actinomycetemcomitans serotype e str. SA2876]	16 kDa	0	1	0	0	0	0	0	0	0	0	0	0	0	0	0	0	0	0	0	0	0	0	0	0	0	0	0	2	0
gi|1008964128|gb|KYK79564.1|	protein-disulfide isomerase [Aggregatibacter actinomycetemcomitans serotype e str. SA2876]	25 kDa	0	0	0	0	0	0	0	0	0	0	0	0	0	0	0	0	0	0	0	0	0	0	0	0	0	0	0	9	0
gi|1008964525|gb|KYK79943.1|	outer membrane protein assembly complex, YaeT protein [Aggregatibacter actinomycetemcomitans serotype e str. SC936]	88 kDa	0	0	0	0	0	0	0	0	0	0	0	0	0	0	0	0	0	0	0	0	0	0	0	0	0	0	0	31	0
gi|1008965230|gb|KYK80610.1|	arginine ABC transporter ATP-binding protein [Aggregatibacter actinomycetemcomitans serotype e str. SA2876]	27 kDa	0	0	0	0	0	0	0	0	0	0	0	0	0	0	0	0	1	0	0	0	0	0	0	0	0	0	0	5	0
gi|1008966529|gb|KYK81829.1|	AcrA protein [Aggregatibacter actinomycetemcomitans serotype e str. SC936]	23 kDa	0	0	0	0	0	0	0	0	0	0	0	1	0	1	1	0	1	0	0	0	0	0	0	0	1	0	0	2	0
gi|1008968608|gb|KYK83243.1|	TadD, partial [Aggregatibacter actinomycetemcomitans serotype d str. SA508]	21 kDa	0	0	0	0	0	0	0	0	0	0	0	0	0	0	0	0	0	0	0	0	0	0	0	0	0	0	0	7	0
gi|1008968648|gb|KYK83264.1|	phospholipase, partial [Aggregatibacter actinomycetemcomitans serotype d str. SA3033]	67 kDa	0	0	0	0	0	0	0	0	0	0	0	0	0	0	0	0	0	0	0	0	0	0	0	0	0	0	0	3	0
gi|1008968671|gb|KYK83279.1|	pantothenate kinase [Aggregatibacter actinomycetemcomitans serotype d str. SA3033]	36 kDa	0	0	0	0	0	0	0	0	0	1	0	0	1	1	1	1	1	0	0	0	0	0	0	0	0	0	0	6	0
gi|1008968964|gb|KYK83513.1|	hypothetical protein SA508_10245, partial [Aggregatibacter actinomycetemcomitans serotype d str. SA508]	27 kDa	0	0	0	0	0	0	0	0	0	0	0	0	0	0	0	0	0	0	0	0	0	0	0	0	0	0	0	4	0
gi|1008969202|gb|KYK83728.1|	hypothetical protein SA3033_06360 [Aggregatibacter actinomycetemcomitans serotype d str. SA3033]	39 kDa	0	0	0	0	0	0	0	0	0	0	0	0	0	0	0	0	0	0	0	0	0	0	0	0	0	0	0	8	0
gi|1008969566|gb|KYK84053.1|	Lsg locus protein 4 [Aggregatibacter actinomycetemcomitans serotype d str. SA3033]	29 kDa	0	0	0	0	0	0	0	0	0	0	0	0	0	0	0	0	0	0	0	0	0	0	0	0	0	0	0	2	0
gi|1008969683|gb|KYK84146.1|	Trp operon repressor [Aggregatibacter actinomycetemcomitans serotype d str. SA2200]	12 kDa	0	0	0	0	0	1	0	0	0	0	0	0	0	0	1	0	0	0	1	0	0	0	0	0	0	0	0	4	0
gi|1008970303|gb|KYK84659.1|	hypothetical protein SA3033_02295 [Aggregatibacter actinomycetemcomitans serotype d str. SA3033]	41 kDa	0	0	0	0	0	0	0	0	0	0	0	0	0	0	0	0	0	0	0	0	0	0	0	0	0	0	0	4	0
gi|1008971362|gb|KYK85472.1|	antibiotic biosynthesis monooxygenase, partial [Aggregatibacter actinomycetemcomitans serotype d str. SA508]	23 kDa	0	0	0	0	0	0	0	0	0	0	0	0	0	0	0	0	0	0	0	0	0	0	0	0	0	0	0	6	0
gi|1008972293|gb|KYK86150.1|	TadG [Aggregatibacter actinomycetemcomitans serotype f str. SC29R]	60 kDa	0	0	0	0	0	0	0	0	0	0	0	0	0	0	0	0	2	0	0	0	0	0	0	0	0	0	0	0	0
gi|1008972585|gb|KYK86396.1|	hypothetical protein SC29R_09630, partial [Aggregatibacter actinomycetemcomitans serotype f str. SC29R]	16 kDa	0	0	0	0	0	1	0	0	0	0	0	0	0	0	0	1	0	0	2	0	0	0	0	0	0	0	0	0	0
gi|1008974021|gb|KYK87612.1|	glutamate dehydrogenase [Aggregatibacter actinomycetemcomitans serotype f str. SC29R]	48 kDa	0	0	0	0	0	0	0	0	0	0	0	0	0	0	0	0	0	0	2	0	0	0	0	0	0	0	0	0	0
gi|1008974286|gb|KYK87842.1|	hypothetical protein SA508_06655, partial [Aggregatibacter actinomycetemcomitans serotype d str. SA508]	21 kDa	0	0	0	0	0	0	0	0	0	0	0	0	0	0	0	0	0	0	0	0	0	0	0	0	0	0	0	2	0
gi|1008975253|gb|KYK88705.1|	hypothetical protein SC29R_02300 [Aggregatibacter actinomycetemcomitans serotype f str. SC29R]	19 kDa	0	0	0	0	0	0	0	0	0	0	0	0	0	0	0	0	0	0	0	0	0	0	0	0	0	0	0	8	0
gi|1008975623|gb|KYK89029.1|	hypothetical protein SA2200_03795 [Aggregatibacter actinomycetemcomitans serotype d str. SA2200]	31 kDa	0	0	0	0	0	0	0	0	0	0	0	0	0	0	0	0	0	0	0	0	0	0	0	0	0	0	0	3	0
gi|1008976490|gb|KYK89737.1|	hypothetical protein SA269_11440, partial [Aggregatibacter actinomycetemcomitans serotype d str. SA269]	12 kDa	0	0	0	0	0	0	0	0	0	0	0	0	0	0	0	0	0	0	0	0	0	0	0	0	0	0	0	2	0
gi|1008977226|gb|KYK90305.1|	DeoR family transcriptional regulator, partial [Aggregatibacter actinomycetemcomitans serotype d str. SA269]	26 kDa	0	0	0	0	0	0	0	0	0	1	0	0	0	0	0	0	0	0	0	0	0	0	0	0	0	1	0	3	0
gi|1008977385|gb|KYK90422.1|	molecular chaperone DnaJ, partial [Aggregatibacter actinomycetemcomitans serotype d str. SA2200]	25 kDa	0	0	0	0	0	0	0	0	0	1	1	1	1	1	1	1	1	0	1	0	0	0	0	0	0	0	0	7	0
gi|1008977599|gb|KYK90577.1|	RNA polymerase-binding protein DksA [Aggregatibacter actinomycetemcomitans serotype d str. SA3733]	10 kDa	0	0	0	0	0	0	0	0	0	0	0	0	0	0	0	0	0	0	0	0	0	0	0	0	0	0	0	2	0
gi|1008978150|gb|KYK90937.1|	nitrate reductase catalytic subunit [Aggregatibacter actinomycetemcomitans serotype d str. SA508]	92 kDa	0	0	0	0	0	0	0	0	0	12	14	15	18	20	23	22	25	14	23	0	1	1	0	0	0	1	0	1	0
gi|1008981124|gb|KYK92953.1|	endoribonuclease L-PSP, partial [Aggregatibacter actinomycetemcomitans serotype d str. SA3733]	7 kDa	0	0	0	0	0	0	0	0	0	0	0	0	0	0	0	0	0	0	0	1	0	0	0	0	0	0	0	2	0
gi|1008982007|gb|KYK93652.1|	cysteine synthase A [Aggregatibacter actinomycetemcomitans serotype d str. SA269]	33 kDa	0	0	0	0	0	0	0	0	0	0	0	0	0	0	0	0	0	0	0	0	0	0	0	0	0	0	0	23	0
gi|1009095680|ref|WP_061887832.1|	16S rRNA (cytidine(1402)-2'-O)-methyltransferase [Aggregatibacter actinomycetemcomitans]	30 kDa	1	0	0	0	0	0	0	0	0	0	0	0	1	0	0	0	0	0	0	0	0	0	0	0	0	0	0	7	0
gi|1020994802|gb|KZM62500.1|	nitroreductase [Streptococcus mutans]	23 kDa	0	0	0	0	0	0	0	0	0	0	0	0	0	0	0	1	0	0	0	0	3	0	0	0	0	0	0	0	0
gi|1020994818|gb|KZM62515.1|	peptide synthetase [Streptococcus mutans]	73 kDa	0	0	0	0	0	0	1	0	0	0	0	0	0	0	0	0	0	0	0	0	5	0	0	0	0	0	0	0	0
gi|1020994820|gb|KZM62517.1|	non-ribosomal peptide synthetase [Streptococcus mutans]	314 kDa	1	0	0	0	0	0	0	1	0	0	0	0	0	1	0	0	0	0	1	0	5	0	0	0	0	0	0	0	0
gi|1020994821|gb|KZM62518.1|	non-ribosomal peptide synthetase [Streptococcus mutans]	142 kDa	0	0	0	0	0	0	0	1	0	0	0	0	0	0	0	0	0	0	0	0	3	0	0	0	0	0	0	0	0
gi|1020994822|gb|KZM62519.1|	non-ribosomal peptide synthetase [Streptococcus mutans]	170 kDa	0	0	0	0	0	0	0	0	1	0	0	0	0	0	0	0	0	0	0	0	2	0	0	0	0	0	0	0	0
gi|1020994832|gb|KZM62529.1|	cell division protein FtsX [Streptococcus mutans]	35 kDa	0	0	0	0	0	0	0	0	0	0	0	0	0	0	0	0	0	0	0	0	2	0	0	0	0	0	0	0	0
gi|1020994842|gb|KZM62539.1|	aspartate aminotransferase [Streptococcus mutans]	44 kDa	0	0	0	0	0	0	0	0	0	0	0	0	0	0	0	0	0	0	0	0	7	0	0	0	1	0	0	0	0
gi|1020994847|gb|KZM62544.1|	ATPase P [Streptococcus mutans]	34 kDa	0	0	0	0	0	0	0	0	1	0	0	0	0	0	0	0	0	0	0	0	3	0	0	0	0	0	0	0	0
gi|1020994882|gb|KZM62578.1|	UDP-N-acetylmuramate--alanine ligase [Streptococcus mutans]	50 kDa	0	0	0	0	0	0	0	0	1	0	0	0	0	0	0	0	0	0	0	0	5	0	0	0	1	0	0	0	0
gi|1020994934|gb|KZM62630.1|	uracil phosphoribosyltransferase [Streptococcus mutans]	23 kDa	0	0	0	0	0	0	0	0	0	0	0	0	0	0	0	0	0	0	1	0	3	0	0	2	0	0	0	0	0
gi|1020994941|gb|KZM62637.1|	ABC transporter ATP-binding protein [Streptococcus mutans]	28 kDa	0	0	0	0	0	0	0	0	0	0	0	0	0	0	0	0	0	0	0	0	2	0	0	0	0	0	0	0	0
gi|1020994954|gb|KZM62650.1|	phosphoglycerate dehydrogenase [Streptococcus mutans]	43 kDa	0	0	0	0	0	0	0	0	0	0	0	0	0	0	0	1	0	0	0	1	6	0	0	0	0	0	0	0	0
gi|1020994962|gb|KZM62658.1|	hypothetical protein AWN62_08470 [Streptococcus mutans]	31 kDa	0	0	0	0	0	0	0	0	0	0	0	0	0	0	0	0	0	0	0	1	3	0	0	0	2	0	0	0	0
gi|1020994968|gb|KZM62664.1|	bifunctional N-acetylglucosamine-1-phosphate uridyltransferase/glucosamine-1-phosphate acetyltransferase [Streptococcus mutans]	50 kDa	0	0	0	0	0	0	0	0	0	0	0	0	0	0	0	0	0	0	0	0	4	0	0	0	0	0	0	0	0
gi|1020994976|gb|KZM62672.1|	UMP kinase [Streptococcus mutans]	26 kDa	0	0	0	0	0	0	0	0	0	0	0	0	0	0	0	0	0	0	0	0	3	0	0	0	0	0	0	0	0
gi|1020994983|gb|KZM62679.1|	GTPase Era [Streptococcus mutans]	34 kDa	0	0	0	0	0	0	0	0	0	0	0	0	0	0	0	0	0	0	0	0	2	0	0	0	0	0	0	0	0
gi|1020994997|gb|KZM62693.1|	NAD(P)H-dependent oxidoreductase [Streptococcus mutans]	26 kDa	0	0	0	0	0	0	0	0	0	0	0	0	0	0	0	1	0	0	0	0	2	0	0	0	0	0	0	0	0
gi|1020995128|gb|KZM62823.1|	aspartate--tRNA ligase [Streptococcus mutans]	67 kDa	0	0	0	0	0	0	0	0	0	0	0	0	0	0	0	0	0	0	0	0	2	0	0	0	0	0	0	0	0
gi|1020995214|gb|KZM62909.1|	translation initiation factor IF-1 [Streptococcus mutans]	8 kDa	0	0	0	1	0	0	0	0	0	0	1	0	0	0	0	2	0	0	0	0	0	0	0	0	0	0	0	0	0
gi|1020995235|gb|KZM62929.1|	hypothetical protein AWN62_06485 [Streptococcus mutans]	40 kDa	0	0	0	0	1	0	1	0	0	0	0	0	0	0	0	2	0	0	0	0	1	0	0	0	1	0	0	0	0
gi|1020995279|gb|KZM62973.1|	NADH dehydrogenase [Streptococcus mutans]	15 kDa	0	0	0	0	0	0	0	0	0	0	0	0	0	0	0	0	0	0	2	0	0	0	0	0	0	0	0	0	0
gi|1020995285|gb|KZM62979.1|	cell division protein FtsA [Streptococcus mutans]	49 kDa	0	0	0	0	0	0	1	0	0	1	0	1	0	0	1	1	0	0	0	1	8	0	0	0	1	0	0	0	0
gi|1020995288|gb|KZM62982.1|	cell division protein SepF [Streptococcus mutans]	22 kDa	0	0	0	0	0	0	0	0	0	0	0	0	0	0	0	1	0	1	0	0	2	0	0	0	0	0	0	0	1
gi|1020995369|gb|KZM63062.1|	polyribonucleotide nucleotidyltransferase [Streptococcus mutans]	80 kDa	0	0	0	0	1	0	0	0	0	0	0	0	1	0	0	1	0	0	0	0	5	0	0	0	1	1	0	0	0
gi|1020995394|gb|KZM63087.1|	NADPH-dependent FMN reductase [Streptococcus mutans]	20 kDa	0	0	0	0	0	0	0	0	0	0	0	0	0	0	0	1	0	0	1	0	3	0	1	1	1	0	1	0	2
gi|1020995398|gb|KZM63091.1|	50S ribosomal protein L28 [Streptococcus mutans]	7 kDa	1	1	1	1	1	1	1	1	1	1	1	1	1	1	1	1	1	1	1	1	1	1	1	2	1	1	1	0	1
gi|1020995413|gb|KZM63106.1|	PTS mannose transporter subunit IIC [Streptococcus mutans]	19 kDa	0	0	1	1	0	0	1	0	1	0	0	0	0	0	0	2	1	1	0	1	1	0	0	0	1	0	0	0	0
gi|1020995436|gb|KZM63129.1|	threonine synthase [Streptococcus mutans]	54 kDa	0	0	0	0	0	0	0	0	0	0	0	0	0	0	0	0	0	0	0	0	2	0	0	0	0	0	0	0	0
gi|1020995471|gb|KZM63164.1|	aromatic amino acid aminotransferase [Streptococcus mutans]	43 kDa	0	0	0	0	0	0	0	0	0	0	0	0	0	0	0	0	0	0	0	0	4	0	0	0	0	0	0	0	0
gi|1020995473|gb|KZM63166.1|	peptidoglycan hydrolase [Streptococcus mutans]	45 kDa	0	0	0	0	0	0	0	0	0	0	0	0	0	0	0	0	0	0	0	0	3	0	0	0	0	0	0	0	0
gi|1020995479|gb|KZM63172.1|	molecular chaperone DnaJ [Streptococcus mutans]	41 kDa	0	0	0	0	0	0	0	0	0	0	0	0	0	0	0	0	0	0	0	0	2	0	0	0	0	0	0	0	0
gi|1020995488|gb|KZM63180.1|	acetolactate synthase catalytic subunit [Streptococcus mutans]	62 kDa	0	0	0	0	0	0	0	0	0	0	0	0	0	0	0	0	0	0	0	0	3	0	0	0	0	0	0	0	0
gi|1020995491|gb|KZM63183.1|	threonine dehydratase [Streptococcus mutans]	46 kDa	0	0	0	0	0	0	0	0	0	0	0	0	0	0	0	0	0	0	0	0	4	0	0	0	0	0	0	0	0
gi|1020995532|gb|KZM63224.1|	peptide ABC transporter ATP-binding protein [Streptococcus mutans]	85 kDa	0	0	0	0	0	0	0	0	0	0	0	0	0	0	0	0	0	0	0	0	3	0	0	0	1	0	0	0	0
gi|1020995563|gb|KZM63255.1|	glycerol-3-phosphate dehydrogenase [Streptococcus mutans]	37 kDa	0	0	0	0	0	0	0	0	0	0	0	0	0	0	0	1	0	0	0	0	2	0	0	0	0	0	0	0	0
gi|1020995567|gb|KZM63259.1|	glutamate--tRNA ligase [Streptococcus mutans]	56 kDa	0	0	0	0	0	0	0	0	0	0	0	0	0	0	0	0	0	0	0	0	3	0	0	0	0	0	0	0	0
gi|1020995589|gb|KZM63281.1|	recombinase RmuC [Streptococcus mutans]	48 kDa	0	0	0	0	0	0	0	0	0	0	1	0	0	0	0	0	0	0	0	0	2	0	0	0	0	0	0	0	0
gi|1020995626|gb|KZM63318.1|	aquaporin [Streptococcus mutans]	31 kDa	0	0	0	0	0	0	1	0	0	0	0	0	0	0	0	0	0	0	0	0	2	0	0	0	2	0	0	0	0
gi|1020995642|gb|KZM63334.1|	aminoglycoside phosphotransferase [Streptococcus mutans]	30 kDa	0	0	0	0	0	0	0	0	0	0	0	0	0	0	0	0	0	0	0	0	2	0	0	0	0	0	0	0	0
gi|1020995645|gb|KZM63337.1|	transcription termination/antitermination protein NusA [Streptococcus mutans]	45 kDa	0	0	0	1	0	0	0	0	0	0	0	0	0	0	0	1	0	1	0	0	7	0	0	0	0	1	1	0	0
gi|1020995665|gb|KZM63357.1|	glycine--tRNA ligase subunit beta [Streptococcus mutans]	77 kDa	0	0	0	0	0	0	0	0	0	0	0	0	0	0	0	0	0	0	0	0	3	0	0	0	0	0	0	0	0
gi|1020995676|gb|KZM63368.1|	amino acid ABC transporter permease [Streptococcus mutans]	29 kDa	0	0	0	1	1	0	1	1	1	0	1	1	0	1	0	1	0	1	0	1	2	1	0	1	2	1	0	0	0
gi|1020995677|gb|KZM63369.1|	amino acid ABC transporter ATP-binding protein [Streptococcus mutans]	28 kDa	0	0	0	1	0	1	0	0	0	0	0	1	0	0	0	1	1	0	1	0	5	0	0	0	1	0	0	0	0
gi|1020995690|gb|KZM63382.1|	ribonuclease Y [Streptococcus mutans]	60 kDa	0	0	0	0	0	0	0	0	0	0	0	0	0	0	0	0	0	0	0	0	3	0	0	0	0	0	0	0	0
gi|1020995733|gb|KZM63419.1|	amino acid ABC transporter substrate-binding protein [Streptococcus mutans]	31 kDa	0	0	0	0	0	0	0	0	0	0	0	0	0	0	0	0	0	0	0	1	2	0	0	0	0	0	0	0	0
gi|1020995772|gb|KZM63458.1|	PhoU family transcriptional regulator [Streptococcus mutans]	25 kDa	0	0	0	0	0	0	0	0	0	0	0	0	0	0	0	0	0	0	1	1	2	0	0	0	1	0	0	0	0
gi|1020995835|gb|KZM63521.1|	glycine/betaine ABC transporter permease [Streptococcus mutans]	63 kDa	0	0	0	0	0	0	0	0	0	0	0	0	0	0	0	0	0	0	0	1	7	0	0	0	0	0	0	0	0
gi|1020995842|gb|KZM63528.1|	redox-sensing transcriptional repressor Rex [Streptococcus mutans]	24 kDa	0	0	0	0	0	0	0	0	0	0	0	0	1	0	0	0	0	0	0	0	3	0	0	0	1	0	0	0	0
gi|1020995861|gb|KZM63547.1|	oxaloacetate decarboxylase [Streptococcus mutans]	52 kDa	0	0	0	0	0	0	0	0	0	0	0	0	0	0	0	0	0	0	0	0	0	0	0	2	0	0	0	0	0
gi|1020995891|gb|KZM63577.1|	4-hydroxy-tetrahydrodipicolinate synthase [Streptococcus mutans]	32 kDa	0	0	0	0	0	0	0	0	0	0	0	0	0	0	0	0	0	0	0	0	2	0	0	0	0	0	0	0	0
gi|1020996011|gb|KZM63692.1|	hypoxanthine phosphoribosyltransferase [Streptococcus mutans]	21 kDa	0	0	0	0	0	0	0	0	0	0	0	0	0	0	0	1	0	0	0	0	3	0	0	0	2	0	0	0	1
gi|1020996055|gb|KZM63733.1|	branched chain amino acid aminotransferase [Streptococcus mutans]	38 kDa	0	0	0	0	0	0	0	1	0	0	0	0	0	0	0	1	0	1	0	0	3	0	0	0	0	0	0	0	0
gi|1020996083|gb|KZM63759.1|	manganese ABC transporter substrate-binding protein [Streptococcus mutans]	34 kDa	0	0	0	0	0	0	0	0	0	0	0	0	0	0	0	0	0	0	0	0	2	0	0	0	0	0	0	0	0
gi|1020996095|gb|KZM63770.1|	glucose-1-phosphate adenylyltransferase [Streptococcus mutans]	42 kDa	0	0	0	0	0	0	1	0	1	0	0	0	0	0	0	1	0	0	0	3	1	0	0	0	0	0	0	0	0
gi|1020996102|gb|KZM63777.1|	ATP synthase F0F1 subunit delta [Streptococcus mutans]	20 kDa	0	1	0	0	0	0	1	0	1	0	0	0	0	0	0	0	0	0	0	2	1	0	0	0	0	0	0	0	0
gi|1020996104|gb|KZM63779.1|	F0F1 ATP synthase subunit gamma [Streptococcus mutans]	32 kDa	0	0	0	0	0	0	0	0	0	0	0	0	0	0	0	0	0	0	0	0	3	0	0	0	0	0	0	0	0
gi|1020996108|gb|KZM63783.1|	UDP-N-acetylglucosamine 1-carboxyvinyltransferase [Streptococcus mutans]	46 kDa	0	0	0	0	0	0	0	0	0	0	0	0	0	0	0	0	0	0	0	0	2	0	0	0	1	0	0	0	0
gi|1020996115|gb|KZM63790.1|	PhoP family transcriptional regulator [Streptococcus mutans]	27 kDa	0	0	0	0	0	0	1	0	1	0	0	0	0	0	0	1	0	0	0	0	3	0	0	0	0	0	0	0	0
gi|1020996173|gb|KZM63848.1|	glucose-1-phosphate thymidylyltransferase [Streptococcus mutans]	32 kDa	0	0	0	0	0	0	1	0	0	0	0	0	0	0	0	1	0	0	1	0	9	0	0	0	1	0	0	0	0
gi|1020996175|gb|KZM63850.1|	dTDP-glucose 4,6-dehydratase [Streptococcus mutans]	39 kDa	1	0	0	0	0	0	0	0	0	0	0	0	0	0	0	0	0	0	0	1	6	0	0	0	2	0	0	0	0
gi|1020996186|gb|KZM63861.1|	ribonuclease J [Streptococcus mutans]	62 kDa	0	0	0	0	0	0	0	0	0	0	0	0	0	0	0	0	0	0	0	0	3	0	0	0	0	0	0	0	0
gi|1020996189|gb|KZM63864.1|	hypothetical protein AWN62_00540 [Streptococcus mutans]	21 kDa	2	0	1	0	0	0	0	0	1	0	1	0	0	0	0	1	0	0	0	1	1	0	0	0	0	0	0	0	0
gi|1020996200|gb|KZM63875.1|	phosphoglucosamine mutase [Streptococcus mutans]	49 kDa	1	0	0	0	0	0	0	0	0	0	0	1	0	0	0	0	0	0	0	2	8	0	0	0	1	0	0	1	0
gi|1020996291|gb|KZM63966.1|	ABC transporter ATP-binding protein [Streptococcus mutans]	45 kDa	0	0	0	0	0	0	0	0	0	0	0	0	0	0	0	0	0	0	0	0	2	0	0	0	0	0	0	0	0
gi|1020996302|gb|KZM63977.1|	amino acid ABC transporter substrate-binding protein [Streptococcus mutans]	29 kDa	0	0	0	0	0	0	0	0	0	0	0	0	0	0	0	0	0	0	0	0	2	0	0	0	0	0	0	0	0
gi|1020996304|gb|KZM63979.1|	amino acid ABC transporter substrate-binding protein [Streptococcus mutans]	29 kDa	0	0	0	0	0	0	0	0	0	0	0	0	0	0	0	0	0	0	0	0	4	0	0	0	0	0	0	0	0
gi|1020996315|gb|KZM63990.1|	GTPase ObgE [Streptococcus mutans]	48 kDa	0	0	0	0	0	0	0	0	0	0	0	0	0	0	0	0	0	0	0	0	2	0	0	0	0	0	0	0	0
gi|1020996378|gb|KZM64053.1|	ATPase [Streptococcus mutans]	97 kDa	0	0	0	0	0	0	0	0	0	0	0	0	0	0	0	0	0	0	0	0	5	0	0	0	0	0	0	0	0
gi|1020996426|gb|KZM64101.1|	ribonucleoside-diphosphate reductase subunit alpha [Streptococcus mutans]	81 kDa	0	0	1	0	0	0	0	0	0	0	0	0	0	0	0	0	0	0	0	0	5	0	0	1	1	0	0	0	0
gi|1020996461|gb|KZM64136.1|	glucosamine-6-phosphate deaminase [Streptococcus mutans]	25 kDa	0	0	0	0	0	0	0	0	0	0	0	0	0	0	0	0	0	0	0	0	4	0	0	0	0	0	0	0	0
gi|1020996478|gb|KZM64153.1|	acetate kinase [Streptococcus mutans]	44 kDa	0	1	0	0	0	0	1	0	1	1	0	1	0	1	0	0	0	0	1	1	4	0	1	1	1	1	1	0	1
gi|1020996496|gb|KZM64171.1|	PTS sorbose transporter subunit IIC [Streptococcus mutans]	30 kDa	0	0	0	0	0	0	0	0	0	0	0	0	0	0	0	1	0	0	0	0	2	0	0	0	1	0	0	0	0
gi|1020996521|gb|KZM64196.1|	methionine ABC transporter ATP-binding protein [Streptococcus mutans]	39 kDa	0	0	0	0	0	0	0	0	0	0	0	0	0	0	0	0	0	0	0	0	2	0	0	0	0	0	0	0	0
gi|1020996529|gb|KZM64204.1|	hypothetical protein AWN62_02320 [Streptococcus mutans]	21 kDa	0	0	0	0	0	0	0	0	0	0	0	0	0	0	0	0	0	0	0	0	2	0	0	0	0	0	0	0	0
gi|1020996539|gb|KZM64214.1|	ribosome biogenesis GTPase Der [Streptococcus mutans]	49 kDa	0	0	0	0	0	0	0	0	0	0	0	0	0	0	0	0	0	0	0	0	3	0	0	0	0	0	0	0	0
gi|1020996594|gb|KZM64269.1|	preprotein translocase subunit SecA [Streptococcus mutans]	95 kDa	0	0	1	0	1	0	1	0	0	0	1	1	0	1	0	1	1	1	1	3	16	1	0	1	4	0	0	0	0
gi|1020996640|gb|KZM64315.1|	isoprenyl transferase [Streptococcus mutans]	29 kDa	0	0	0	0	0	0	0	0	0	0	0	0	0	0	0	0	0	0	0	0	2	0	0	0	0	0	0	0	0
gi|1020996643|gb|KZM64318.1|	proline--tRNA ligase [Streptococcus mutans]	69 kDa	0	0	0	0	0	0	1	0	0	0	0	0	0	0	0	0	0	0	0	0	9	0	0	0	0	0	0	0	0
gi|1024285602|gb|KZX03154.1|	GTP-binding protein TypA [Streptococcus oralis]	68 kDa	0	0	0	0	0	0	0	0	0	0	0	0	0	0	0	0	0	0	0	0	6	0	0	0	0	0	0	0	0
gi|1024285764|gb|KZX03316.1|	beta-ketoacyl-ACP reductase [Streptococcus oralis]	26 kDa	0	0	0	0	0	0	0	0	0	0	0	0	0	0	0	0	0	0	0	0	3	0	0	3	0	0	4	0	0
gi|1024285892|gb|KZX03444.1|	PTS mannose transporter subunit EIIAB [Streptococcus oralis]	35 kDa	0	0	0	0	0	0	0	0	0	0	0	0	1	0	0	0	0	0	0	0	2	1	1	3	3	2	3	0	2
gi|1024285894|gb|KZX03446.1|	PTS mannose family transporter subunit IID [Streptococcus oralis]	33 kDa	0	0	0	0	0	0	0	0	0	1	0	0	0	0	0	0	1	0	1	1	2	0	0	2	2	0	2	0	0
gi|1024288713|gb|KZX06074.1|	hypothetical protein A4224_03170 [Streptococcus oralis]	43 kDa	0	0	0	0	0	0	0	0	0	0	0	0	0	0	0	0	0	0	0	0	3	0	0	5	1	0	4	0	0
gi|1040783555|gb|AFI86816.2|	hypothetical protein D7S_01024 [Aggregatibacter actinomycetemcomitans D7S-1]	21 kDa	0	0	0	0	0	0	0	0	0	0	0	0	0	0	0	0	0	0	0	0	0	0	0	0	0	0	0	3	0
gi|1042999934|gb|OBY93691.1|	50S ribosomal protein L9 [Actinomyces oris]	16 kDa	1	0	0	0	0	0	0	0	0	0	0	0	0	0	0	0	0	0	0	0	0	0	0	3	0	1	0	0	0
gi|1042999977|gb|OBY93732.1|	pyruvate dehydrogenase (acetyl-transferring), homodimeric type [Actinomyces oris]	102 kDa	1	0	0	0	1	0	0	0	0	0	0	0	0	0	0	0	0	0	0	0	2	0	0	0	0	0	0	0	0
gi|1043000144|gb|OBY93881.1|	30S ribosomal protein S10 [Actinomyces oris]	12 kDa	1	0	0	0	0	0	0	0	0	0	0	0	0	0	0	0	0	0	0	0	0	0	0	2	0	1	0	0	0
gi|1043000149|gb|OBY93886.1|	30S ribosomal protein S7 [Actinomyces oris]	18 kDa	0	0	0	0	0	0	0	0	0	0	0	0	0	0	0	0	0	0	0	0	2	0	0	2	0	1	1	0	0
gi|1043000233|gb|OBY93964.1|	50S ribosomal protein L35 [Actinomyces oris]	7 kDa	0	0	0	0	0	0	0	0	0	0	0	0	0	0	0	0	0	0	0	0	0	0	0	2	0	0	2	0	0
gi|1043000287|gb|OBY94010.1|	DNA-directed RNA polymerase subunit alpha [Actinomyces oris]	36 kDa	1	1	1	0	0	0	0	0	0	0	1	0	0	0	0	0	0	0	0	0	3	0	1	2	0	1	1	0	0
gi|1043000294|gb|OBY94017.1|	30S ribosomal protein S5 [Actinomyces oris]	25 kDa	1	0	0	0	0	0	0	0	0	0	0	0	1	1	0	0	0	0	0	0	4	0	0	1	0	1	0	0	0
gi|1043000296|gb|OBY94019.1|	30S ribosomal protein S8 [Actinomyces oris]	14 kDa	0	0	0	0	0	0	0	0	0	0	0	0	0	0	0	0	0	0	0	0	2	0	0	3	0	2	2	0	0
gi|1043000299|gb|OBY94022.1|	50S ribosomal protein L24 [Actinomyces oris]	13 kDa	0	0	0	0	0	0	0	0	0	0	0	0	0	0	0	0	0	0	0	0	1	0	0	1	0	2	1	0	1
gi|1043000304|gb|OBY94027.1|	50S ribosomal protein L16 [Actinomyces oris]	16 kDa	0	0	0	0	0	0	0	0	0	0	0	0	0	0	0	0	0	0	0	0	0	0	2	1	0	0	1	0	0
gi|1043000357|gb|OBY94067.1|	ABC transporter substrate-binding protein, partial [Actinomyces oris]	37 kDa	0	0	0	0	0	0	0	0	0	0	0	0	0	0	0	0	0	0	0	0	0	0	0	2	0	0	0	0	0
gi|1043000370|gb|OBY94078.1|	L-lactate dehydrogenase [Actinomyces oris]	35 kDa	0	0	0	0	0	0	0	0	0	0	0	0	0	0	0	0	0	0	0	0	1	0	0	1	0	0	2	0	0
gi|1043000391|gb|OBY94092.1|	ABC transporter [Actinomyces oris]	29 kDa	0	0	0	0	0	0	0	0	0	0	0	0	0	0	0	0	0	0	0	0	0	0	0	2	0	1	0	0	0
gi|1043000714|gb|OBY94326.1|	50S ribosomal protein L13 [Actinomyces oris]	16 kDa	0	1	1	1	0	0	0	0	0	0	0	0	0	0	0	0	0	0	0	0	2	0	1	2	0	1	2	0	0
gi|1043001047|gb|OBY94569.1|	50S ribosomal protein L2 [Actinomyces oris]	30 kDa	0	0	0	0	0	0	0	0	0	0	0	0	0	0	0	0	0	0	0	0	2	0	0	0	0	0	0	0	0
gi|1043001048|gb|OBY94570.1|	30S ribosomal protein S19 [Actinomyces oris]	11 kDa	0	0	0	0	0	0	0	0	0	0	0	0	0	0	0	0	0	0	0	0	0	0	0	2	0	0	0	0	0
gi|1043001110|gb|OBY94620.1|	phosphoglyceromutase [Actinomyces oris]	27 kDa	0	0	0	0	0	0	0	0	0	0	0	0	0	0	0	0	0	0	0	0	0	0	0	1	0	0	2	0	0
gi|1043001337|gb|OBY94792.1|	triose-phosphate isomerase [Actinomyces oris]	28 kDa	0	0	0	0	0	0	0	0	0	0	0	0	0	0	0	0	0	1	0	0	1	0	0	2	0	2	0	0	0
gi|1043001410|gb|OBY94853.1|	50S ribosomal protein L25/general stress protein Ctc [Actinomyces oris]	21 kDa	0	0	1	1	1	1	0	0	0	0	0	0	0	0	1	0	0	1	1	0	1	0	1	3	0	1	1	0	0
gi|1043001497|gb|OBY94922.1|	cysteine synthase A [Actinomyces oris]	32 kDa	0	0	0	0	0	0	0	0	0	0	0	0	0	0	0	0	0	0	0	0	0	0	0	2	0	2	0	0	0
gi|1043001546|gb|OBY94967.1|	dihydroneopterin aldolase, partial [Actinomyces oris]	14 kDa	0	0	0	0	0	0	0	0	0	0	0	0	0	0	0	0	0	0	0	0	0	0	0	2	0	0	1	0	0
gi|1043001606|gb|OBY95017.1|	alanine--tRNA ligase [Actinomyces oris]	97 kDa	0	0	0	0	0	0	0	0	0	0	0	0	0	0	0	0	0	0	0	0	2	0	0	1	0	0	0	0	0
gi|1043001664|gb|OBY95067.1|	dihydrolipoyl dehydrogenase [Actinomyces oris]	48 kDa	0	0	0	0	0	0	0	0	0	0	0	0	0	0	0	0	0	0	0	0	3	0	0	0	0	1	1	0	0
gi|1043001692|gb|OBY95089.1|	glycerol kinase [Actinomyces oris]	56 kDa	0	0	0	0	0	0	0	0	0	0	0	0	0	0	0	0	0	0	0	0	0	0	0	1	0	0	2	0	0
gi|1043001790|gb|OBY95177.1|	cell division protein FtsH [Actinomyces oris]	75 kDa	0	0	0	0	0	0	0	0	0	0	0	0	0	0	0	0	0	0	0	0	0	0	0	2	0	0	0	0	0
gi|1043001825|gb|OBY95206.1|	30S ribosomal protein S2, partial [Actinomyces oris]	27 kDa	0	0	0	0	0	0	0	0	0	0	0	0	0	0	0	0	0	0	0	0	2	0	0	1	0	2	0	0	0
gi|1043002044|gb|OBY95391.1|	molecular chaperone DnaK [Actinomyces oris]	66 kDa	1	1	1	0	0	0	1	0	1	0	0	1	1	0	1	1	1	1	1	0	3	0	1	1	1	2	1	0	1
gi|1051360484|ref|WP_065868324.1|	hypothetical protein [Streptococcus mutans]	60 kDa	1	1	1	1	0	0	1	0	1	0	0	1	0	0	0	2	0	0	0	0	0	0	0	0	0	0	0	0	0
gi|1051360560|ref|WP_065868400.1|	multidrug ABC transporter ATP-binding protein [Streptococcus mutans]	67 kDa	0	0	0	0	0	0	0	0	0	0	0	0	0	0	0	0	0	0	0	0	2	0	0	0	0	0	0	0	0
gi|1051360650|ref|WP_065868490.1|	peptide ABC transporter substrate-binding protein [Streptococcus mutans]	36 kDa	0	0	0	0	0	0	0	0	0	0	0	0	1	0	0	0	0	0	0	0	2	0	0	0	0	0	0	0	0
gi|14288992|gb|AAB96910.2|	14-3-3 protein [Candida albicans]	29 kDa	0	1	0	0	0	0	0	0	0	1	0	1	0	1	2	0	0	0	0	0	1	0	0	0	0	0	0	0	0
gi|148322242|gb|EDK87492.1|	hypothetical protein FNP_2094 [Fusobacterium nucleatum subsp. polymorphum ATCC 10953]	16 kDa	3	1	0	0	1	0	1	1	1	1	1	0	1	1	0	0	0	0	0	1	1	1	0	1	1	0	0	0	0
gi|148322253|gb|EDK87503.1|	hypothetical protein FNP_2105 [Fusobacterium nucleatum subsp. polymorphum ATCC 10953]	110 kDa	0	0	0	0	0	0	0	0	0	0	0	0	0	0	12	0	0	0	12	0	0	0	0	0	0	0	0	0	0
gi|148322290|gb|EDK87540.1|	electron transfer flavoprotein beta subunit [Fusobacterium nucleatum subsp. polymorphum ATCC 10953]	28 kDa	0	0	0	0	0	0	3	0	0	0	0	0	0	0	0	0	0	0	0	0	0	0	0	0	0	0	0	0	0
gi|148322423|gb|EDK87673.1|	AT family autotransporter [Fusobacterium nucleatum subsp. polymorphum ATCC 10953]	268 kDa	0	0	0	0	0	0	0	0	0	0	0	0	0	0	0	0	0	0	0	0	0	0	0	3	0	0	0	0	0
gi|148322489|gb|EDK87739.1|	possible preprotein translocase SecE [Fusobacterium nucleatum subsp. polymorphum ATCC 10953]	7 kDa	1	1	1	1	1	1	2	1	0	1	1	0	0	0	1	1	0	1	1	1	1	1	1	1	1	1	1	0	1
gi|148322578|gb|EDK87828.1|	thiophene/furan oxidation protein ThdF [Fusobacterium nucleatum subsp. polymorphum ATCC 10953]	51 kDa	0	0	0	0	0	0	0	0	0	0	0	0	0	0	0	0	0	0	0	0	0	0	0	0	2	1	0	0	0
gi|148322655|gb|EDK87905.1|	stage V sporulation protein G (SpoVG) [Fusobacterium nucleatum subsp. polymorphum ATCC 10953]	11 kDa	0	0	0	0	0	0	0	0	1	0	0	0	0	0	0	0	0	0	0	0	2	0	0	0	0	0	0	0	0
gi|148322839|gb|EDK88089.1|	tRNA adenylyltransferase [Fusobacterium nucleatum subsp. polymorphum ATCC 10953]	52 kDa	0	2	0	0	1	0	0	0	0	0	0	0	0	0	0	0	0	0	1	0	1	0	1	0	0	0	0	0	0
gi|148322857|gb|EDK88107.1|	hypothetical protein FNP_0293 [Fusobacterium nucleatum subsp. polymorphum ATCC 10953]	27 kDa	0	0	0	0	0	0	0	0	0	0	0	0	0	0	0	0	0	0	11	0	0	0	0	0	0	0	0	0	0
gi|148323028|gb|EDK88278.1|	oligopeptide ABC superfamily ATP binding cassette transporter binding protein OppA [Fusobacterium nucleatum subsp. polymorphum ATCC 10953]	56 kDa	0	0	3	0	0	0	0	0	0	0	0	0	0	0	0	0	0	0	0	0	0	0	0	0	0	0	0	0	0
gi|148323096|gb|EDK88346.1|	possible polysaccharide deacetylase [Fusobacterium nucleatum subsp. polymorphum ATCC 10953]	30 kDa	0	0	1	2	0	0	2	0	0	1	0	0	0	1	0	0	0	0	1	0	0	1	1	0	0	0	0	0	0
gi|148323214|gb|EDK88464.1|	hypothetical protein FNP_0661 [Fusobacterium nucleatum subsp. polymorphum ATCC 10953]	31 kDa	0	0	0	0	2	0	0	0	0	0	0	0	0	0	0	0	0	0	0	0	0	0	0	0	0	0	0	0	0
gi|148323269|gb|EDK88519.1|	ABC superfamily ATP binding cassette transporter binding protein [Fusobacterium nucleatum subsp. polymorphum ATCC 10953]	64 kDa	0	0	0	0	1	0	0	0	0	0	0	0	0	0	0	0	0	0	0	2	0	0	0	0	0	0	0	0	0
gi|148323571|gb|EDK88821.1|	cytidylate kinase [Fusobacterium nucleatum subsp. polymorphum ATCC 10953]	25 kDa	0	1	0	2	1	0	1	0	1	0	0	1	0	0	1	0	0	1	0	0	0	0	0	0	0	0	0	0	0
gi|148323572|gb|EDK88822.1|	ribosomal protein L11 methyltransferase [Fusobacterium nucleatum subsp. polymorphum ATCC 10953]	36 kDa	0	0	0	0	1	1	0	1	0	0	0	0	0	0	0	0	0	0	0	0	0	0	0	0	2	1	0	0	0
gi|148323887|gb|EDK89137.1|	protein translocase subunit SecF [Fusobacterium nucleatum subsp. polymorphum ATCC 10953]	35 kDa	0	0	1	0	0	0	0	1	0	2	0	0	0	0	0	0	0	0	0	1	0	0	0	0	0	0	0	0	0
gi|148323900|gb|EDK89150.1|	hypothetical protein FNP_1367 [Fusobacterium nucleatum subsp. polymorphum ATCC 10953]	34 kDa	0	2	0	0	0	0	0	0	0	0	0	0	0	0	0	0	0	0	0	0	0	0	0	0	0	0	0	0	0
gi|148323912|gb|EDK89162.1|	hypothetical protein FNP_1379 [Fusobacterium nucleatum subsp. polymorphum ATCC 10953]	41 kDa	0	0	0	0	0	0	0	0	0	0	0	0	0	0	0	0	0	0	0	0	0	0	0	2	0	0	0	0	0
gi|148323978|gb|EDK89228.1|	possible Bvg family transcriptional regulator [Fusobacterium nucleatum subsp. polymorphum ATCC 10953]	29 kDa	0	0	0	1	1	0	0	1	1	1	0	1	0	1	0	0	0	0	1	0	0	0	0	0	0	0	0	0	2
gi|148324119|gb|EDK89369.1|	possible transcriptional regulator [Fusobacterium nucleatum subsp. polymorphum ATCC 10953]	56 kDa	0	0	0	0	0	0	0	0	0	0	0	0	0	0	0	0	0	0	0	0	0	0	0	0	0	0	2	0	0
gi|148324156|gb|EDK89406.1|	UDP-N-acetylmuramate--L-alanine ligase [Fusobacterium nucleatum subsp. polymorphum ATCC 10953]	53 kDa	0	4	0	0	0	0	0	0	0	0	0	0	0	0	0	0	0	0	0	0	0	0	0	0	0	0	0	0	0
gi|148324236|gb|EDK89486.1|	hypothetical protein FNP_1713 [Fusobacterium nucleatum subsp. polymorphum ATCC 10953]	41 kDa	0	0	0	0	0	0	0	0	0	0	0	0	0	0	0	0	0	0	0	0	0	0	0	2	0	0	0	0	0
gi|148324391|gb|EDK89641.1|	possible conjugal transfer protein TrbI [Fusobacterium nucleatum subsp. polymorphum ATCC 10953]	45 kDa	0	0	0	0	0	0	0	1	2	0	0	1	0	0	0	0	0	1	0	0	0	0	0	0	0	0	0	0	0
gi|148324536|gb|EDK89786.1|	CCS family citrate:sodium (Na+) symporter [Fusobacterium nucleatum subsp. polymorphum ATCC 10953]	49 kDa	0	0	0	0	0	0	0	0	1	1	0	1	1	1	1	1	1	1	1	0	1	0	0	1	0	0	2	0	0
gi|1731932|emb|CAA65366.1|	elongation factor 1B [Candida albicans]	23 kDa	0	0	0	0	0	0	0	0	0	0	0	0	0	0	0	0	0	0	0	0	2	0	0	0	0	0	0	0	0
gi|19703367|ref|NP_602929.1|	hypothetical protein FN0015 [Fusobacterium nucleatum subsp. nucleatum ATCC 25586]	22 kDa	0	1	0	1	0	2	0	2	0	0	0	1	0	1	0	0	0	0	0	0	0	0	1	0	0	1	0	0	0
gi|19703377|ref|NP_602939.1|	hypothetical protein FN0025 [Fusobacterium nucleatum subsp. nucleatum ATCC 25586]	19 kDa	1	0	0	0	0	0	0	0	0	1	1	0	0	0	0	0	0	0	3	0	0	0	0	0	1	0	0	0	0
gi|19703428|ref|NP_602990.1|	ethanolamine two-component response regulator [Fusobacterium nucleatum subsp. nucleatum ATCC 25586]	22 kDa	2	1	1	0	0	0	1	1	0	0	0	1	1	0	1	1	0	0	0	0	0	0	1	1	1	0	0	0	1
gi|19703438|ref|NP_603000.1|	hypothetical protein FN0086 [Fusobacterium nucleatum subsp. nucleatum ATCC 25586]	23 kDa	0	0	0	0	0	0	0	0	0	0	0	0	0	0	0	0	0	0	2	1	0	0	0	1	0	0	0	0	1
gi|19703467|ref|NP_603029.1|	flavodoxin [Fusobacterium nucleatum subsp. nucleatum ATCC 25586]	19 kDa	1	1	0	0	1	1	1	1	1	1	0	0	1	0	1	1	0	0	1	0	1	1	2	1	1	1	0	0	1
gi|19703550|ref|NP_603112.1|	sodium/glutamate symport carrier protein [Fusobacterium nucleatum subsp. nucleatum ATCC 25586]	45 kDa	2	1	1	0	0	2	0	0	0	1	0	0	0	0	1	0	0	1	0	0	0	0	0	1	0	0	0	0	0
gi|19703570|ref|NP_603132.1|	gluconate permease [Fusobacterium nucleatum subsp. nucleatum ATCC 25586]	48 kDa	1	1	1	1	0	1	1	1	1	0	0	1	1	1	1	1	1	1	1	0	1	0	0	2	0	1	1	0	1
gi|19703588|ref|NP_603150.1|	Poly(A) polymerase [Fusobacterium nucleatum subsp. nucleatum ATCC 25586]	52 kDa	0	0	0	0	0	1	0	0	0	0	0	1	0	0	0	1	0	0	1	0	1	0	2	0	0	1	0	0	0
gi|19703621|ref|NP_603183.1|	sodium-dependent phosphate transporter [Fusobacterium nucleatum subsp. nucleatum ATCC 25586]	59 kDa	0	1	0	0	0	0	1	1	0	0	0	0	0	1	0	1	0	0	0	3	1	0	0	0	0	1	1	0	0
gi|19703629|ref|NP_603191.1|	16S rRNA-processing protein RimM [Fusobacterium nucleatum subsp. nucleatum ATCC 25586]	20 kDa	0	1	0	0	0	0	0	0	0	0	0	0	0	0	0	0	0	0	2	0	0	0	0	0	0	0	1	0	0
gi|19703695|ref|NP_603257.1|	Na+/H+ antiporter NhaC [Fusobacterium nucleatum subsp. nucleatum ATCC 25586]	49 kDa	1	0	0	0	0	2	1	1	1	0	0	0	0	0	0	0	0	0	0	0	0	0	0	1	0	0	0	0	0
gi|19703760|ref|NP_603322.1|	bifunctional pyrimidine regulatory protein PyrR uracil phosphoribosyltransferase [Fusobacterium nucleatum subsp. nucleatum ATCC 25586]	20 kDa	0	1	0	2	0	0	0	0	1	0	0	0	0	0	0	0	0	0	0	0	0	0	1	0	0	0	0	0	0
gi|19703768|ref|NP_603330.1|	orotidine 5'-phosphate decarboxylase [Fusobacterium nucleatum subsp. nucleatum ATCC 25586]	27 kDa	2	0	0	0	1	0	0	0	2	0	0	1	1	0	0	0	0	0	1	1	0	1	0	0	1	1	1	0	1
gi|19703833|ref|NP_603395.1|	hypothetical protein FN0498 [Fusobacterium nucleatum subsp. nucleatum ATCC 25586]	66 kDa	0	0	0	0	0	0	0	0	0	0	0	0	0	0	0	0	0	0	1	0	0	0	0	0	2	0	0	0	0
gi|19703909|ref|NP_603471.1|	cytoplasmic protein [Fusobacterium nucleatum subsp. nucleatum ATCC 25586]	66 kDa	0	0	0	0	1	0	1	1	3	0	0	0	0	0	0	0	0	0	0	1	0	1	0	0	1	0	0	0	0
gi|19703954|ref|NP_603516.1|	small-conductance mechanosensitive channel [Fusobacterium nucleatum subsp. nucleatum ATCC 25586]	32 kDa	1	1	0	1	1	1	1	1	1	1	0	0	0	0	0	0	0	1	0	1	1	1	1	1	2	0	1	0	0
gi|19704025|ref|NP_603587.1|	hypothetical protein FN0690 [Fusobacterium nucleatum subsp. nucleatum ATCC 25586]	17 kDa	0	0	0	0	0	0	0	0	0	0	0	0	0	0	0	0	0	0	0	0	0	0	0	0	2	0	0	0	0
gi|19704046|ref|NP_603608.1|	phosphopantothenate--cysteine ligase [Fusobacterium nucleatum subsp. nucleatum ATCC 25586]	45 kDa	0	0	0	1	2	0	2	1	1	0	1	0	0	0	0	1	0	0	0	0	0	0	0	0	0	0	0	0	1
gi|19704101|ref|NP_603663.1|	large-conductance mechanosensitive channel [Fusobacterium nucleatum subsp. nucleatum ATCC 25586]	15 kDa	2	2	1	1	0	2	1	0	1	1	1	0	1	1	1	1	1	1	1	1	1	1	0	1	1	0	1	0	1
gi|19704124|ref|NP_603686.1|	transporter [Fusobacterium nucleatum subsp. nucleatum ATCC 25586]	31 kDa	0	2	0	0	0	0	0	0	0	0	0	0	0	0	0	0	0	0	0	0	0	0	0	0	1	0	0	0	0
gi|19704144|ref|NP_603706.1|	23S rRNA methyltransferase [Fusobacterium nucleatum subsp. nucleatum ATCC 25586]	17 kDa	0	0	0	2	1	0	1	0	0	0	0	0	1	0	0	0	0	0	0	0	0	0	0	0	1	0	0	0	1
gi|19704148|ref|NP_603710.1|	TetR family transcriptional regulator [Fusobacterium nucleatum subsp. nucleatum ATCC 25586]	45 kDa	0	0	0	0	0	0	2	2	1	0	0	0	0	0	0	0	0	0	0	0	0	0	0	0	1	0	0	0	0
gi|19704193|ref|NP_603755.1|	4-alpha-glucanotransferase [Fusobacterium nucleatum subsp. nucleatum ATCC 25586]	61 kDa	0	1	1	1	2	1	1	1	0	0	1	1	1	1	1	1	1	1	1	1	1	1	1	1	1	1	1	0	1
gi|19704208|ref|NP_603770.1|	endopeptidase IV [Fusobacterium nucleatum subsp. nucleatum ATCC 25586]	56 kDa	1	1	1	2	3	1	2	2	1	1	1	1	1	1	1	1	1	0	1	1	1	1	1	1	1	1	0	0	1
gi|19704220|ref|NP_603782.1|	hemin-binding protein HmuT [Fusobacterium nucleatum subsp. nucleatum ATCC 25586]	32 kDa	0	0	0	1	1	0	0	1	0	0	0	0	0	0	0	0	0	0	1	0	0	1	0	0	0	0	1	0	3
gi|19704248|ref|NP_603810.1|	cobinamide kinase [Fusobacterium nucleatum subsp. nucleatum ATCC 25586]	22 kDa	0	0	0	0	0	0	0	0	0	0	0	0	0	0	0	0	0	0	0	2	0	0	0	0	0	0	0	0	0
gi|19704255|ref|NP_603817.1|	protease HtpX [Fusobacterium nucleatum subsp. nucleatum ATCC 25586]	34 kDa	0	0	0	0	0	0	1	1	2	0	0	0	0	0	0	0	0	0	0	1	0	0	0	0	1	0	0	0	0
gi|19704293|ref|NP_603855.1|	hypothetical protein FN0958 [Fusobacterium nucleatum subsp. nucleatum ATCC 25586]	27 kDa	0	0	1	1	1	0	0	0	0	1	0	1	1	0	1	1	0	1	1	0	1	1	1	0	1	1	2	0	2
gi|19704335|ref|NP_603897.1|	biotin synthase [Fusobacterium nucleatum subsp. nucleatum ATCC 25586]	40 kDa	0	0	0	1	2	0	1	1	0	0	0	1	0	0	0	1	0	0	0	0	0	0	0	0	1	0	1	0	0
gi|19704408|ref|NP_603970.1|	hypothetical protein FN1073 [Fusobacterium nucleatum subsp. nucleatum ATCC 25586]	20 kDa	0	0	0	0	0	0	0	0	0	0	1	2	0	0	0	0	0	0	0	0	0	0	1	1	0	1	0	0	0
gi|19704427|ref|NP_603989.1|	hypothetical protein FN1092 [Fusobacterium nucleatum subsp. nucleatum ATCC 25586]	34 kDa	0	0	0	0	4	0	0	0	0	0	0	0	0	0	0	0	0	0	0	0	0	0	0	0	0	0	0	0	0
gi|19704437|ref|NP_603999.1|	tRNA 2'phosphotransferase [Fusobacterium nucleatum subsp. nucleatum ATCC 25586]	21 kDa	0	1	0	0	0	0	0	0	0	0	0	0	0	0	0	0	0	0	0	0	0	0	2	1	1	0	1	0	1
gi|19704543|ref|NP_604105.1|	1-deoxy-D-xylulose-5-phosphate synthase [Fusobacterium nucleatum subsp. nucleatum ATCC 25586]	68 kDa	0	0	0	0	2	1	1	1	0	0	0	1	0	1	0	0	0	0	0	0	1	0	0	0	1	0	0	0	0
gi|19704570|ref|NP_604132.1|	ankyrin repeat-containing protein [Fusobacterium nucleatum subsp. nucleatum ATCC 25586]	54 kDa	1	1	1	1	1	0	1	0	0	0	0	2	1	1	1	1	1	1	1	1	1	1	1	1	1	1	0	0	0
gi|19704616|ref|NP_604178.1|	cysteine protease [Fusobacterium nucleatum subsp. nucleatum ATCC 25586]	36 kDa	1	1	0	1	1	0	2	1	1	1	0	1	0	0	0	0	0	0	1	0	0	0	0	1	1	0	1	0	1
gi|19704654|ref|NP_604216.1|	DNA primase [Fusobacterium nucleatum subsp. nucleatum ATCC 25586]	71 kDa	0	0	0	0	1	1	1	1	1	2	0	0	0	1	0	0	0	0	0	1	1	0	0	1	1	0	1	0	1
gi|19704662|ref|NP_604224.1|	dimethylallyltransferase [Fusobacterium nucleatum subsp. nucleatum ATCC 25586]	34 kDa	0	0	0	1	1	0	1	1	0	1	0	0	1	1	1	1	1	0	1	0	2	1	0	0	1	0	1	0	1
gi|19704856|ref|NP_602351.1|	peptide ABC transporter ATP-binding protein [Fusobacterium nucleatum subsp. nucleatum ATCC 25586]	29 kDa	1	1	0	0	0	0	0	2	1	0	0	1	0	0	0	0	0	0	0	0	0	0	0	0	1	0	0	0	0
gi|19704885|ref|NP_602380.1|	transporter [Fusobacterium nucleatum subsp. nucleatum ATCC 25586]	54 kDa	0	1	1	1	1	1	1	1	0	0	1	1	1	1	1	1	1	0	2	1	1	0	1	1	1	1	1	0	1
gi|19705045|ref|NP_602540.1|	potassium uptake protein KtrA [Fusobacterium nucleatum subsp. nucleatum ATCC 25586]	24 kDa	1	1	2	1	3	1	2	0	0	0	0	1	1	1	1	1	0	1	0	1	0	1	0	0	1	0	1	0	1
gi|19705052|ref|NP_602547.1|	anthranilate synthase component II [Fusobacterium nucleatum subsp. nucleatum ATCC 25586]	23 kDa	1	1	0	0	2	0	1	0	0	0	0	0	0	0	0	0	0	0	1	0	1	0	0	0	1	0	0	0	0
gi|19705402|ref|NP_602897.1|	hypothetical protein FN2112 [Fusobacterium nucleatum subsp. nucleatum ATCC 25586]	19 kDa	0	0	0	0	2	0	0	0	0	0	0	0	0	0	0	0	0	0	0	0	0	0	0	0	0	0	0	0	0
gi|19705409|ref|NP_602904.1|	hypothetical protein FN2119 [Fusobacterium nucleatum subsp. nucleatum ATCC 25586]	39 kDa	1	2	0	1	2	2	0	0	0	0	0	0	0	0	0	0	0	0	0	0	1	0	0	1	1	0	1	0	1
gi|19714491|gb|AAL95120.1|	Hypothetical protein FN0924 [Fusobacterium nucleatum subsp. nucleatum ATCC 25586]	25 kDa	1	1	1	2	1	1	1	2	1	1	0	1	1	1	0	1	0	0	1	1	1	0	1	0	1	1	1	0	1
gi|219734501|emb|CAW34362.1|	unnamed protein product [Candida albicans SC5314]	37 kDa	0	0	0	0	1	0	2	0	0	0	0	0	0	1	0	0	0	0	0	0	0	0	0	0	0	0	0	0	0
gi|219766703|emb|CAW64023.1|	unnamed protein product [Candida albicans]	66 kDa	0	0	0	0	1	0	1	0	0	0	0	0	0	0	0	0	0	0	0	0	4	0	0	0	1	0	0	0	0
gi|219902497|emb|CAW95895.1|	unnamed protein product [Candida albicans]	60 kDa	0	0	0	0	0	0	0	0	0	1	0	0	0	0	0	0	0	0	0	0	4	0	0	0	0	0	0	0	0
gi|219921557|emb|CAW75580.1|	unnamed protein product [Candida albicans SC5314]	16 kDa	0	0	0	0	0	0	0	0	0	0	0	0	0	1	1	0	1	0	0	0	2	0	0	0	0	0	0	0	0
gi|219973001|emb|CAW92055.1|	unnamed protein product [Candida albicans SC5314]	25 kDa	0	0	0	0	0	0	1	0	0	0	0	0	0	0	0	0	0	0	1	0	2	0	0	0	0	0	0	0	0
gi|224797144|gb|ACN62565.1|	autotransporter adhesin Aae [Aggregatibacter actinomycetemcomitans]	103 kDa	0	0	0	0	0	0	0	0	0	0	0	0	0	0	0	0	0	0	0	0	0	0	0	0	0	0	0	17	0
gi|227304436|emb|CAY06044.1|	unnamed protein product [Candida albicans SC5314]	29 kDa	0	0	0	0	0	0	1	0	0	0	0	0	0	1	0	0	0	0	0	0	2	0	0	0	0	0	0	0	0
gi|229429152|gb|EEO39364.1|	hypothetical protein FSCG_00077 [Fusobacterium nucleatum subsp. vincentii 4_1_13]	22 kDa	0	0	0	0	2	0	0	0	0	0	0	0	0	0	0	0	0	0	0	0	0	0	0	0	1	0	0	0	0
gi|229429189|gb|EEO39401.1|	flavodoxin [Fusobacterium nucleatum subsp. vincentii 4_1_13]	15 kDa	0	0	0	0	0	0	0	0	0	0	0	0	0	0	2	0	0	0	0	0	0	0	0	0	0	0	0	0	0
gi|229429192|gb|EEO39404.1|	efflux transporter, RND family, MFP subunit [Fusobacterium nucleatum subsp. vincentii 4_1_13]	39 kDa	0	0	0	0	2	0	0	0	2	0	0	0	0	0	0	0	0	0	0	1	0	0	0	0	0	0	0	0	0
gi|229429355|gb|EEO39567.1|	hypothetical protein FSCG_00280 [Fusobacterium nucleatum subsp. vincentii 4_1_13]	42 kDa	0	0	0	0	2	0	0	0	0	0	0	0	0	0	0	1	0	0	0	0	0	0	0	0	0	0	0	0	0
gi|229429527|gb|EEO39739.1|	sulfite reductase, subunit B [Fusobacterium nucleatum subsp. vincentii 4_1_13]	30 kDa	0	0	0	0	0	0	0	0	0	0	0	0	0	0	2	0	0	0	0	0	0	0	0	1	0	0	0	0	0
gi|229429559|gb|EEO39771.1|	hypothetical protein FSCG_00484 [Fusobacterium nucleatum subsp. vincentii 4_1_13]	39 kDa	0	0	0	0	0	0	0	0	2	0	0	0	0	0	0	0	1	0	0	0	0	0	0	0	1	0	1	0	0
gi|229429742|gb|EEO39954.1|	phosphate acetyltransferase [Fusobacterium nucleatum subsp. vincentii 4_1_13]	36 kDa	0	0	0	0	0	0	0	0	0	0	0	0	0	0	0	0	8	0	0	0	0	0	0	0	0	0	0	0	0
gi|229429958|gb|EEO40170.1|	sigma-70 family RNA polymerase sigma factor [Fusobacterium nucleatum subsp. vincentii 4_1_13]	33 kDa	0	0	0	0	0	0	1	0	0	1	0	0	0	0	1	1	0	1	1	0	0	0	1	0	1	0	1	0	2
gi|229430305|gb|EEO40517.1|	50S ribosomal protein L6 [Fusobacterium nucleatum subsp. vincentii 4_1_13]	20 kDa	0	0	0	0	0	0	0	0	0	2	0	0	0	0	0	0	0	0	0	0	0	0	0	0	0	0	0	0	0
gi|229430798|gb|EEO41010.1|	hypothetical protein FSCG_01723 [Fusobacterium nucleatum subsp. vincentii 4_1_13]	38 kDa	0	1	0	0	1	0	3	0	0	1	1	0	0	0	0	1	0	0	1	1	0	0	0	0	1	0	1	0	1
gi|229431114|gb|EEO41326.1|	hypothetical protein FSCG_02039 [Fusobacterium nucleatum subsp. vincentii 4_1_13]	23 kDa	0	0	0	0	0	0	0	0	0	0	0	0	3	0	0	0	0	0	0	0	0	0	0	0	0	0	0	0	0
gi|229431522|gb|EEO41734.1|	hypothetical protein FSDG_00293 [Fusobacterium nucleatum subsp. animalis 7_1]	28 kDa	0	0	0	0	0	0	0	0	0	0	0	0	0	0	0	0	0	2	0	0	0	0	0	0	0	0	0	0	0
gi|229432643|gb|EEO42855.1|	hypothetical protein FSDG_01414 [Fusobacterium nucleatum subsp. animalis 7_1]	26 kDa	0	0	0	0	0	0	0	0	0	0	0	2	0	0	0	0	0	0	0	0	0	0	1	0	0	0	0	0	0
gi|229432671|gb|EEO42883.1|	hypothetical protein FSDG_01442 [Fusobacterium nucleatum subsp. animalis 7_1]	22 kDa	0	0	0	0	0	0	0	0	0	0	0	0	0	0	0	0	0	0	3	0	0	0	0	0	0	0	0	0	0
gi|229432994|gb|EEO43206.1|	UDP-N-acetylenolpyruvoylglucosamine reductase [Fusobacterium nucleatum subsp. animalis 7_1]	32 kDa	0	0	0	0	2	0	0	0	0	0	0	0	0	0	0	0	0	0	0	0	0	0	0	0	0	0	0	0	0
gi|229433125|gb|EEO43337.1|	30S ribosomal protein S6 [Fusobacterium nucleatum subsp. animalis 7_1]	11 kDa	0	0	0	0	0	0	0	0	0	5	0	0	0	0	0	0	0	0	0	0	0	0	0	0	0	0	0	0	0
gi|229433263|gb|EEO43475.1|	50S ribosomal protein L9 [Fusobacterium nucleatum subsp. animalis 7_1]	17 kDa	0	0	0	0	0	0	0	0	0	0	0	0	0	0	0	0	0	0	0	0	0	0	0	0	4	0	0	0	0
gi|2309076|dbj|BAA21690.1|	6-phosphogluconate dehydrogenase [Candida albicans]	57 kDa	0	0	0	0	0	0	0	0	0	0	1	1	0	1	1	1	1	0	1	0	3	0	0	0	0	0	0	1	0
gi|237863284|gb|EEP64574.1|	ABC transporter, ATP-binding protein [Veillonella dispar ATCC 17748]	28 kDa	1	1	1	1	0	1	1	0	0	0	0	0	1	1	0	1	1	1	0	0	0	2	0	1	0	1	0	0	0
gi|237863285|gb|EEP64575.1|	ABC transporter, ATP-binding protein [Veillonella dispar ATCC 17748]	28 kDa	1	0	1	0	0	2	0	0	0	0	1	0	0	0	0	0	0	0	0	0	0	1	0	0	0	0	0	0	0
gi|237863291|gb|EEP64581.1|	addiction module antitoxin, RelB/DinJ family [Veillonella dispar ATCC 17748]	10 kDa	2	1	1	1	0	1	0	1	1	1	1	1	1	1	1	1	1	1	0	1	1	1	0	1	0	1	1	0	0
gi|237863313|gb|EEP64603.1|	ABC transporter, substrate-binding protein, family 3 [Veillonella dispar ATCC 17748]	31 kDa	1	0	1	1	0	2	0	1	0	1	0	0	1	1	0	0	1	0	0	0	0	1	0	0	0	0	0	0	0
gi|237863341|gb|EEP64631.1|	phosphoribosyl-ATP diphosphatase [Veillonella dispar ATCC 17748]	12 kDa	0	0	0	1	0	0	0	0	0	0	0	0	0	0	0	0	0	0	0	0	0	0	2	0	0	0	0	0	0
gi|237863390|gb|EEP64680.1|	amidohydrolase [Veillonella dispar ATCC 17748]	43 kDa	1	1	1	1	0	1	0	1	0	1	1	1	2	2	0	1	0	1	0	0	0	1	0	1	0	1	1	0	1
gi|237863455|gb|EEP64745.1|	pyruvate formate-lyase 1-activating enzyme [Veillonella dispar ATCC 17748]	29 kDa	1	0	1	1	0	0	0	0	0	0	0	0	0	1	0	1	0	0	0	0	0	2	0	0	0	0	0	0	1
gi|237863494|gb|EEP64784.1|	YbbR-like protein [Veillonella dispar ATCC 17748]	34 kDa	1	1	1	1	0	1	1	1	0	2	1	1	1	1	0	1	1	1	0	0	1	1	1	1	1	1	1	0	0
gi|237863495|gb|EEP64785.1|	hypothetical protein VEIDISOL_01847 [Veillonella dispar ATCC 17748]	58 kDa	0	1	0	0	0	1	0	0	0	0	2	0	0	0	0	0	0	0	0	0	0	0	0	0	0	0	0	0	0
gi|237863503|gb|EEP64793.1|	ABC transporter, permease protein [Veillonella dispar ATCC 17748]	25 kDa	0	1	1	0	0	1	1	1	0	1	2	1	0	0	0	1	0	0	0	1	1	0	1	0	0	1	0	0	1
gi|237863507|gb|EEP64797.1|	transcriptional regulator, ArsR family [Veillonella dispar ATCC 17748]	11 kDa	1	1	0	0	0	0	0	0	0	1	2	0	1	0	0	0	1	1	0	0	0	0	0	0	0	0	0	0	0
gi|237863536|gb|EEP64826.1|	putative 1-deoxy-D-xylulose-5-phosphate synthase [Veillonella dispar ATCC 17748]	64 kDa	2	1	2	0	0	1	0	1	0	0	0	0	1	1	0	0	0	0	0	0	0	1	1	0	0	0	0	0	0
gi|237863543|gb|EEP64833.1|	hypothetical protein VEIDISOL_01895 [Veillonella dispar ATCC 17748]	26 kDa	0	1	2	1	0	1	0	0	0	0	0	1	1	0	0	0	0	0	0	1	0	1	0	1	0	1	0	0	0
gi|237863552|gb|EEP64842.1|	ABC transporter, substrate-binding protein, family 3 [Veillonella dispar ATCC 17748]	28 kDa	1	1	2	1	0	1	1	0	0	1	1	1	1	1	0	1	1	1	0	1	0	0	0	1	0	1	0	0	1
gi|237863553|gb|EEP64843.1|	homocysteine S-methyltransferase [Veillonella dispar ATCC 17748]	37 kDa	0	1	0	0	0	1	0	0	0	1	1	1	3	1	0	0	1	0	0	1	0	1	0	0	0	0	0	0	0
gi|237863583|gb|EEP64873.1|	hydrolase, carbon-nitrogen family [Veillonella dispar ATCC 17748]	30 kDa	0	0	2	0	0	0	0	1	0	0	1	0	0	0	0	0	0	0	0	0	0	0	0	0	0	0	0	0	0
gi|237863625|gb|EEP64915.1|	glutamate racemase [Veillonella dispar ATCC 17748]	30 kDa	0	1	1	0	0	1	0	1	0	1	1	0	1	1	0	0	1	1	0	2	0	1	0	1	0	1	1	0	0
gi|237863631|gb|EEP64921.1|	non-canonical purine NTP pyrophosphatase, RdgB/HAM1 family [Veillonella dispar ATCC 17748]	21 kDa	0	0	0	0	0	0	0	0	0	0	0	0	0	0	0	0	0	0	0	2	2	0	0	0	0	0	0	0	0
gi|237863651|gb|EEP64941.1|	transporter, dicarboxylate/amino acid:cation Na+/H+ symporter family protein [Veillonella dispar ATCC 17748]	43 kDa	0	0	0	0	0	0	0	0	0	1	1	0	0	0	0	0	0	0	0	2	0	0	0	0	0	0	0	0	0
gi|237863666|gb|EEP64956.1|	oligopeptide transport system permease protein OppB [Veillonella dispar ATCC 17748]	34 kDa	0	0	0	2	0	1	0	1	0	0	0	0	0	0	0	0	0	0	0	1	0	0	0	0	0	0	0	0	1
gi|237863675|gb|EEP64965.1|	ABC transporter, ATP-binding protein [Veillonella dispar ATCC 17748]	61 kDa	1	1	2	0	0	2	1	1	0	0	1	0	1	0	0	0	1	0	0	0	0	1	0	1	0	0	0	0	0
gi|237863676|gb|EEP64966.1|	putative GTP cyclohydrolase I [Veillonella dispar ATCC 17748]	21 kDa	0	1	1	0	0	1	0	0	0	0	0	1	1	1	0	0	0	1	0	0	0	1	0	0	0	2	0	0	0
gi|237863702|gb|EEP64992.1|	cell shape determining protein, MreB/Mrl family [Veillonella dispar ATCC 17748]	50 kDa	1	1	1	1	0	1	0	1	0	0	1	0	1	1	0	0	0	0	0	2	0	0	0	0	0	1	1	0	0
gi|237863762|gb|EEP65052.1|	16S rRNA processing protein RimM [Veillonella dispar ATCC 17748]	19 kDa	1	0	2	0	0	0	0	0	0	0	1	0	0	0	1	1	0	0	0	0	0	0	0	0	0	0	0	0	0
gi|237863764|gb|EEP65054.1|	hypothetical protein VEIDISOL_01598 [Veillonella dispar ATCC 17748]	24 kDa	1	1	1	1	0	1	0	0	0	0	2	1	0	0	0	1	0	0	0	1	0	1	0	1	0	1	0	0	0
gi|237863773|gb|EEP65063.1|	Holliday junction DNA helicase RuvB [Veillonella dispar ATCC 17748]	37 kDa	0	0	2	1	0	0	0	0	0	0	1	0	1	0	0	0	0	1	0	0	0	0	0	0	0	0	0	0	0
gi|237863776|gb|EEP65066.1|	tRNA-guanine transglycosylase [Veillonella dispar ATCC 17748]	42 kDa	0	0	1	0	0	0	0	0	0	1	2	0	1	1	0	0	2	0	0	0	0	0	0	0	0	0	0	0	0
gi|237863780|gb|EEP65070.1|	export membrane protein SecF [Veillonella dispar ATCC 17748]	33 kDa	1	1	1	1	1	1	1	1	1	2	1	1	1	1	1	1	0	1	1	0	1	1	1	1	1	1	1	0	0
gi|237863819|gb|EEP65109.1|	CBS domain protein [Veillonella dispar ATCC 17748]	24 kDa	1	0	0	0	0	0	0	0	0	1	2	0	0	0	0	0	0	0	0	1	0	0	0	0	0	0	0	0	0
gi|237863857|gb|EEP65147.1|	hypothetical protein VEIDISOL_01021 [Veillonella dispar ATCC 17748]	21 kDa	1	1	1	1	0	1	0	0	0	1	2	0	0	0	0	0	0	0	0	1	0	0	1	1	0	1	1	0	1
gi|237863861|gb|EEP65151.1|	PIN domain protein [Veillonella dispar ATCC 17748]	42 kDa	0	0	0	0	0	0	0	0	0	0	2	1	0	0	0	0	0	0	0	0	1	0	0	0	0	0	0	0	0
gi|237863877|gb|EEP65167.1|	hypothetical protein VEIDISOL_01042 [Veillonella dispar ATCC 17748]	15 kDa	0	0	1	1	0	0	0	0	0	3	0	0	0	0	0	0	1	0	0	0	0	1	0	0	0	0	0	0	0
gi|237863939|gb|EEP65229.1|	amidohydrolase [Veillonella dispar ATCC 17748]	50 kDa	1	0	1	0	0	1	0	0	0	1	2	0	1	1	0	1	1	0	0	1	0	0	0	1	0	0	0	0	0
gi|237863954|gb|EEP65244.1|	ribonuclease HII [Veillonella dispar ATCC 17748]	30 kDa	1	3	4	1	0	2	0	1	0	0	0	1	0	0	0	1	1	1	0	0	1	0	1	0	0	1	0	0	0
gi|237863961|gb|EEP65251.1|	hypothetical protein VEIDISOL_01126 [Veillonella dispar ATCC 17748]	64 kDa	0	0	0	0	0	0	0	0	0	0	0	0	0	2	0	0	0	0	0	0	0	0	1	0	0	0	0	0	0
gi|237863984|gb|EEP65274.1|	hypothetical protein VEIDISOL_01149 [Veillonella dispar ATCC 17748]	35 kDa	3	0	1	0	0	3	0	0	0	0	0	0	0	0	0	0	0	0	0	1	0	0	0	1	0	0	0	0	0
gi|237863985|gb|EEP65275.1|	hypothetical protein VEIDISOL_01150 [Veillonella dispar ATCC 17748]	29 kDa	1	1	0	0	0	1	0	1	0	1	2	1	0	0	0	0	0	1	0	1	0	0	1	0	0	0	0	0	0
gi|237864004|gb|EEP65294.1|	polyprenyl synthetase [Veillonella dispar ATCC 17748]	32 kDa	1	1	0	0	0	1	0	1	0	1	0	1	1	1	0	0	0	1	0	2	0	0	0	0	0	1	0	0	0
gi|237864027|gb|EEP65317.1|	ACT domain protein [Veillonella dispar ATCC 17748]	17 kDa	0	1	2	1	0	0	1	0	0	1	0	0	1	1	0	1	0	0	0	0	1	1	1	1	0	1	1	0	0
gi|237864069|gb|EEP65359.1|	ribulose-phosphate 3-epimerase [Veillonella dispar ATCC 17748]	23 kDa	1	1	1	1	0	1	1	1	0	2	0	1	1	1	0	1	1	1	0	1	1	1	1	1	0	1	1	0	1
gi|237864076|gb|EEP65366.1|	methionyl-tRNA formyltransferase [Veillonella dispar ATCC 17748]	35 kDa	1	0	1	0	0	0	0	0	0	1	2	0	1	3	0	0	1	0	0	1	0	0	0	1	0	0	0	0	0
gi|237864143|gb|EEP65433.1|	hypothetical protein VEIDISOL_01313 [Veillonella dispar ATCC 17748]	27 kDa	0	0	2	0	0	0	0	0	0	0	0	0	0	0	0	0	0	0	0	0	0	0	0	0	0	0	0	0	0
gi|237864178|gb|EEP65468.1|	6-O-methylguanine DNA methyltransferase, DNA binding domain protein [Veillonella dispar ATCC 17748]	19 kDa	0	0	0	0	0	0	0	0	0	1	2	0	0	0	0	0	0	0	0	0	0	0	0	0	0	0	0	0	0
gi|237864180|gb|EEP65470.1|	antibiotic biosynthesis monooxygenase [Veillonella dispar ATCC 17748]	30 kDa	1	0	1	0	0	0	0	1	0	0	1	1	0	1	0	0	1	1	0	0	2	0	0	1	0	1	1	0	0
gi|237864205|gb|EEP65495.1|	chromosome segregation protein SMC [Veillonella dispar ATCC 17748]	134 kDa	1	0	0	1	0	1	0	0	0	0	2	0	1	0	0	1	2	0	0	0	0	1	0	1	0	1	0	0	0
gi|237864216|gb|EEP65506.1|	putative transcription factor FapR [Veillonella dispar ATCC 17748]	21 kDa	1	1	1	0	0	1	0	2	0	1	1	0	0	0	0	1	1	0	0	0	0	1	0	0	0	0	0	0	0
gi|237864223|gb|EEP65513.1|	anaerobic ribonucleoside-triphosphate reductase activating protein [Veillonella dispar ATCC 17748]	19 kDa	1	0	2	0	0	0	0	0	0	1	1	1	0	1	0	0	0	0	0	0	0	0	0	0	0	1	0	0	0
gi|237864248|gb|EEP65538.1|	ABC transporter, ATP-binding protein [Veillonella dispar ATCC 17748]	73 kDa	1	0	2	1	0	1	0	0	0	1	0	1	1	1	0	1	1	1	0	0	0	1	0	0	0	0	1	0	0
gi|237864323|gb|EEP65613.1|	POTRA domain protein, FtsQ-type [Veillonella dispar ATCC 17748]	31 kDa	0	0	1	0	0	2	0	0	0	0	0	0	0	0	0	0	0	0	0	0	0	0	0	0	0	0	0	0	0
gi|237864339|gb|EEP65629.1|	ribose-5-phosphate isomerase B [Veillonella dispar ATCC 17748]	15 kDa	1	1	1	1	0	1	0	1	0	0	0	0	0	0	0	1	2	0	0	0	1	0	0	1	0	1	1	0	0
gi|237864383|gb|EEP65673.1|	dihydropyrimidinase [Veillonella dispar ATCC 17748]	49 kDa	0	0	4	1	0	1	0	1	0	1	1	0	1	1	0	0	0	0	0	1	1	1	0	0	0	0	0	0	0
gi|237864430|gb|EEP65720.1|	radical SAM-linked protein [Veillonella dispar ATCC 17748]	26 kDa	1	1	0	0	0	0	0	0	0	2	0	1	0	0	0	0	0	0	0	1	0	0	0	0	0	0	0	0	0
gi|237864446|gb|EEP65736.1|	hypothetical protein VEIDISOL_00822 [Veillonella dispar ATCC 17748]	18 kDa	1	0	1	0	0	1	0	0	0	1	0	0	2	2	0	0	0	0	0	0	0	1	0	0	0	0	0	0	0
gi|237864540|gb|EEP65830.1|	TonB family domain protein [Veillonella dispar ATCC 17748]	27 kDa	1	0	1	1	0	1	0	0	0	0	1	0	1	1	0	0	0	0	0	1	0	2	0	1	0	0	0	0	0
gi|237864547|gb|EEP65837.1|	ATPase family associated with various cellular activities (AAA) [Veillonella dispar ATCC 17748]	42 kDa	2	0	0	1	0	1	0	0	0	0	0	0	1	1	0	0	0	0	0	0	0	1	0	1	0	0	0	0	0
gi|237864550|gb|EEP65840.1|	molybdenum cofactor biosynthesis protein C [Veillonella dispar ATCC 17748]	18 kDa	0	0	2	1	0	1	0	1	0	1	1	0	1	1	0	1	1	1	0	1	1	1	1	1	0	1	1	0	0
gi|237864551|gb|EEP65841.1|	RNA methyltransferase, TrmH family, group 2 [Veillonella dispar ATCC 17748]	18 kDa	0	0	1	2	0	1	0	0	0	0	0	0	1	0	0	1	0	1	0	0	0	1	0	0	0	0	0	0	0
gi|237864553|gb|EEP65843.1|	UDP-N-acetylmuramate dehydrogenase [Veillonella dispar ATCC 17748]	34 kDa	0	0	2	3	0	0	0	0	0	0	0	0	0	0	0	0	1	0	0	0	0	1	1	0	0	0	0	0	0
gi|237864598|gb|EEP65888.1|	putative toxin-antitoxin system, antitoxin component, Xre family [Veillonella dispar ATCC 17748]	14 kDa	0	0	1	1	0	1	0	0	0	0	1	1	0	0	0	0	0	0	0	0	0	0	0	2	0	0	0	0	0
gi|237864657|gb|EEP65947.1|	Hep/Hag repeat protein [Veillonella dispar ATCC 17748]	48 kDa	0	0	2	1	0	3	0	1	0	1	1	1	0	0	0	0	0	0	0	1	0	0	0	0	0	1	0	0	0
gi|237864666|gb|EEP65956.1|	glycosyltransferase, group 2 family protein [Veillonella dispar ATCC 17748]	37 kDa	0	0	0	0	0	0	0	0	0	0	0	0	0	1	0	0	0	0	0	1	0	2	0	0	0	1	0	0	0
gi|237864667|gb|EEP65957.1|	LICD family protein [Veillonella dispar ATCC 17748]	32 kDa	2	0	0	0	0	0	0	0	0	0	0	0	0	0	0	0	0	0	0	1	1	0	0	0	0	0	0	0	0
gi|237864678|gb|EEP65968.1|	glycosyltransferase, group 2 family protein [Veillonella dispar ATCC 17748]	29 kDa	0	0	0	0	0	2	0	0	0	0	0	0	0	0	0	0	0	0	0	0	0	0	0	0	0	0	0	0	0
gi|237864685|gb|EEP65975.1|	hypothetical protein VEIDISOL_00038 [Veillonella dispar ATCC 17748]	11 kDa	0	2	0	0	0	0	0	0	0	0	1	0	0	0	0	0	0	0	0	0	0	0	0	0	0	0	0	0	0
gi|237864772|gb|EEP66062.1|	nitroreductase family protein [Veillonella dispar ATCC 17748]	22 kDa	1	0	0	0	0	1	0	1	1	2	2	1	1	1	0	1	0	0	0	1	1	1	0	1	0	1	0	0	0
gi|237864866|gb|EEP66156.1|	CorA-like protein [Veillonella dispar ATCC 17748]	37 kDa	0	1	0	1	0	1	0	1	0	1	2	0	0	1	0	0	1	0	0	0	0	1	0	0	0	0	0	0	0
gi|237864873|gb|EEP66163.1|	lipid kinase, YegS/Rv2252/BmrU family [Veillonella dispar ATCC 17748]	35 kDa	0	0	0	0	0	1	1	0	0	1	2	0	1	0	0	0	0	0	0	0	0	1	0	0	0	0	1	0	0
gi|237864883|gb|EEP66173.1|	Tat pathway signal sequence domain protein [Veillonella dispar ATCC 17748]	45 kDa	0	0	1	1	0	1	0	0	0	1	0	1	0	0	0	1	0	2	0	0	0	1	1	0	0	1	0	0	0
gi|237864898|gb|EEP66188.1|	nitrite/sulfite reductase ferredoxin domain protein [Veillonella dispar ATCC 17748]	58 kDa	0	0	1	0	0	0	0	0	0	0	0	0	0	1	0	0	0	0	0	0	0	2	1	0	0	0	0	0	0
gi|237864904|gb|EEP66194.1|	oxidoreductase, aldo/keto reductase family protein [Veillonella dispar ATCC 17748]	33 kDa	2	0	1	0	0	2	0	0	0	1	1	0	0	0	0	0	0	0	0	0	0	0	0	0	0	0	0	0	0
gi|237864905|gb|EEP66195.1|	efflux transporter, RND family, MFP subunit [Veillonella dispar ATCC 17748]	40 kDa	1	1	1	0	0	2	0	1	0	1	0	0	1	1	0	1	1	1	0	0	1	1	0	1	0	0	1	0	0
gi|237864937|gb|EEP66227.1|	hypothetical protein VEIDISOL_00293 [Veillonella dispar ATCC 17748]	17 kDa	0	0	1	0	0	1	0	1	0	2	1	0	0	0	0	0	0	0	0	0	0	0	0	0	0	0	0	0	0
gi|237864960|gb|EEP66250.1|	ethanolamine utilization protein, EutP [Veillonella dispar ATCC 17748]	16 kDa	1	0	1	1	0	0	0	0	0	1	2	0	0	0	0	0	0	0	0	0	1	0	0	0	0	0	0	0	0
gi|237864968|gb|EEP66258.1|	ethanolamine utilization protein EutJ family protein [Veillonella dispar ATCC 17748]	30 kDa	0	0	0	0	0	0	0	0	0	0	2	0	0	0	0	0	0	0	0	0	0	0	0	0	0	0	0	0	0
gi|237865033|gb|EEP66323.1|	protein ExsB [Veillonella dispar ATCC 17748]	25 kDa	0	0	2	1	0	0	0	0	0	1	1	1	1	0	0	0	0	0	0	1	0	1	0	0	0	0	0	0	0
gi|237865050|gb|EEP66340.1|	ATP synthase F1, delta subunit [Veillonella dispar ATCC 17748]	21 kDa	0	0	2	1	0	0	1	0	0	0	1	1	1	1	0	1	0	0	0	0	1	1	0	1	0	1	1	0	0
gi|237865147|gb|EEP66437.1|	transporter, DASS family [Veillonella dispar ATCC 17748]	50 kDa	2	0	1	0	0	0	0	0	0	0	0	0	0	0	0	0	0	0	0	0	0	0	0	0	0	1	0	0	0
gi|237865185|gb|EEP66475.1|	citrate lyase acyl carrier protein [Veillonella dispar ATCC 17748]	10 kDa	1	1	3	0	0	1	0	0	0	0	1	0	0	0	0	1	0	0	0	0	0	0	0	1	0	1	0	0	0
gi|237865189|gb|EEP66479.1|	hypothetical protein VEIDISOL_00562 [Veillonella dispar ATCC 17748]	35 kDa	1	0	1	1	0	1	0	1	0	1	0	1	0	2	0	1	1	1	0	0	1	1	0	1	0	1	0	0	0
gi|238878218|gb|EEQ41856.1|	60S ribosomal protein L4-B [Candida albicans WO-1]	39 kDa	0	0	0	0	0	0	1	0	0	0	0	0	0	0	0	0	0	0	0	0	3	0	0	0	0	0	0	0	0
gi|238878495|gb|EEQ42133.1|	60S ribosomal protein L8-B [Candida albicans WO-1]	28 kDa	0	0	0	0	0	0	0	0	0	0	0	0	0	0	0	0	0	0	0	1	2	0	0	0	0	0	0	0	0
gi|238878510|gb|EEQ42148.1|	40S ribosomal protein S17-B [Candida albicans WO-1]	16 kDa	0	0	0	0	1	0	1	1	1	0	0	0	0	0	0	0	0	0	0	0	2	0	0	0	0	0	0	0	0
gi|238878593|gb|EEQ42231.1|	hypothetical protein CAWG_00433 [Candida albicans WO-1]	71 kDa	0	0	0	2	0	0	0	0	0	0	0	0	0	0	0	0	0	0	0	0	0	0	0	0	0	0	0	0	0
gi|238878749|gb|EEQ42387.1|	DOM34-interacting protein 2 [Candida albicans WO-1]	110 kDa	0	0	0	0	0	0	0	0	0	0	2	0	0	0	0	0	0	0	0	0	0	0	0	0	0	0	0	0	0
gi|238879067|gb|EEQ42705.1|	sphingolipid long chain base-responsive protein LSP1 [Candida albicans WO-1]	35 kDa	0	0	0	0	0	0	1	0	0	0	0	0	0	0	0	0	1	0	1	0	2	0	0	0	0	0	0	0	0
gi|238879212|gb|EEQ42850.1|	60S ribosomal protein L6-B [Candida albicans WO-1]	20 kDa	0	0	0	0	0	1	1	0	0	0	0	0	0	0	0	0	0	0	2	0	0	0	0	0	0	0	0	0	0
gi|238879753|gb|EEQ43391.1|	conserved hypothetical protein [Candida albicans WO-1]	84 kDa	0	0	0	0	0	0	0	1	0	0	0	0	0	0	0	0	0	0	0	0	0	0	0	0	0	2	0	0	0
gi|238880328|gb|EEQ43966.1|	conserved hypothetical protein [Candida albicans WO-1]	52 kDa	0	0	0	2	0	0	0	0	0	0	0	0	0	0	0	0	0	0	0	0	0	0	0	0	0	0	0	0	0
gi|238880900|gb|EEQ44538.1|	60S ribosomal protein L35 [Candida albicans WO-1]	14 kDa	0	0	1	0	0	0	0	0	0	0	0	1	0	1	0	0	0	0	0	0	2	0	0	0	0	0	0	0	0
gi|238880921|gb|EEQ44559.1|	40S ribosomal protein S19-B [Candida albicans WO-1]	16 kDa	0	0	0	0	0	0	1	0	1	0	0	0	1	0	0	0	1	0	0	0	2	0	0	1	1	0	0	0	0
gi|238881549|gb|EEQ45187.1|	hypothetical protein CAWG_03501 [Candida albicans WO-1]	203 kDa	1	0	0	0	1	1	0	0	0	0	0	1	2	0	0	0	2	0	0	0	0	1	1	1	0	0	0	0	0
gi|238881550|gb|EEQ45188.1|	hypothetical protein CAWG_03502 [Candida albicans WO-1]	219 kDa	0	0	0	0	2	0	2	0	0	0	0	1	1	0	1	0	1	0	0	0	1	0	0	0	0	0	0	0	0
gi|238881920|gb|EEQ45558.1|	heat shock 70 kDa protein C precursor [Candida albicans WO-1]	75 kDa	0	0	0	0	0	0	0	0	0	0	0	0	0	0	0	0	0	0	0	0	3	0	0	0	0	0	0	0	0
gi|238882188|gb|EEQ45826.1|	conserved hypothetical protein [Candida albicans WO-1]	216 kDa	0	2	0	0	0	0	0	0	0	0	0	0	0	0	0	0	0	0	0	0	0	0	0	0	0	0	0	0	0
gi|238882240|gb|EEQ45878.1|	60S ribosomal protein L17 [Candida albicans WO-1]	21 kDa	0	0	0	0	0	0	2	0	0	0	0	0	0	0	0	0	1	0	0	0	1	0	0	0	0	0	0	0	0
gi|238882312|gb|EEQ45950.1|	conserved hypothetical protein [Candida albicans WO-1]	13 kDa	0	0	0	0	0	0	1	1	0	1	0	0	0	1	1	0	1	0	1	0	2	0	0	0	0	0	0	0	0
gi|238882329|gb|EEQ45967.1|	40S ribosomal protein S8 [Candida albicans WO-1]	23 kDa	0	0	0	0	0	0	0	1	0	0	0	0	0	0	0	0	1	0	0	0	3	0	0	0	0	0	0	0	1
gi|238882703|gb|EEQ46341.1|	40S ribosomal protein S5 [Candida albicans WO-1]	25 kDa	0	0	0	0	1	0	0	0	0	0	0	0	1	0	0	0	0	0	0	0	3	0	0	0	0	0	0	0	0
gi|238883166|gb|EEQ46804.1|	60S ribosomal protein L25 [Candida albicans WO-1]	16 kDa	0	0	0	0	0	0	1	0	0	0	0	0	0	1	0	0	1	0	0	0	1	0	0	0	0	0	0	0	2
gi|238883548|gb|EEQ47186.1|	conserved hypothetical protein [Candida albicans WO-1]	118 kDa	0	0	0	0	0	0	0	0	0	1	1	0	1	1	1	1	1	0	1	0	1	0	1	2	1	0	0	0	0
gi|238883630|gb|EEQ47268.1|	heat shock protein SSC1, mitochondrial precursor [Candida albicans WO-1]	70 kDa	0	0	0	0	0	0	0	0	0	0	0	0	0	1	0	0	0	0	0	0	2	1	0	0	0	0	0	0	0
gi|254997398|dbj|BAH87999.1|	putative ABC transporter ATP-binding protein [Streptococcus mutans NN2025]	45 kDa	0	0	0	0	0	0	0	0	0	0	0	0	0	0	0	1	0	0	0	0	5	0	0	0	1	0	0	0	0
gi|254997498|dbj|BAH88099.1|	putative Clp-like ATP-dependent protease ATP-binding subunit [Streptococcus mutans NN2025]	77 kDa	0	0	0	0	0	0	0	0	6	0	0	0	0	0	0	0	0	0	0	0	0	0	0	0	0	0	0	0	0
gi|254998141|dbj|BAH88742.1|	putative ABC transporter ATP-binding protein [Streptococcus mutans NN2025]	28 kDa	0	0	0	0	0	0	0	0	0	0	0	0	0	0	0	0	0	0	0	0	2	0	0	0	0	0	0	0	0
gi|256717701|gb|EEU31260.1|	tyrosine phenol-lyase [Fusobacterium nucleatum subsp. vincentii 3_1_36A2]	52 kDa	0	0	0	0	0	0	0	0	0	0	0	0	0	0	0	0	0	0	0	19	0	16	0	0	0	0	0	0	0
gi|256717808|gb|EEU31366.1|	hypothetical protein HMPREF0946_02026 [Fusobacterium nucleatum subsp. vincentii 3_1_36A2]	137 kDa	0	0	0	0	0	0	0	0	0	0	0	0	0	0	0	0	0	0	0	0	13	0	0	11	0	0	0	0	0
gi|256717920|gb|EEU31477.1|	hypothetical protein HMPREF0946_01885 [Fusobacterium nucleatum subsp. vincentii 3_1_36A2]	54 kDa	0	1	0	0	1	1	0	0	0	0	0	0	0	1	0	2	0	0	0	1	0	0	0	0	0	0	0	0	0
gi|256717935|gb|EEU31492.1|	hypothetical protein HMPREF0946_01900 [Fusobacterium nucleatum subsp. vincentii 3_1_36A2]	21 kDa	0	0	1	1	0	0	0	0	0	1	0	1	0	0	0	1	0	0	0	0	0	1	0	1	2	0	0	0	1
gi|256717942|gb|EEU31499.1|	flavocytochrome c [Fusobacterium nucleatum subsp. vincentii 3_1_36A2]	61 kDa	0	0	0	0	0	0	0	0	0	0	0	0	0	0	0	0	0	12	0	0	0	0	0	0	0	0	0	0	0
gi|256718472|gb|EEU32027.1|	hypothetical protein HMPREF0946_00100 [Fusobacterium nucleatum subsp. vincentii 3_1_36A2]	63 kDa	0	0	0	0	0	0	0	0	0	0	0	0	0	0	0	0	0	0	0	0	0	0	8	0	0	0	0	0	0
gi|256718630|gb|EEU32185.1|	hypothetical protein HMPREF0946_00258 [Fusobacterium nucleatum subsp. vincentii 3_1_36A2]	30 kDa	0	0	0	0	0	0	0	0	0	0	0	0	0	3	0	0	0	0	5	0	0	0	0	0	0	0	0	0	0
gi|256719145|gb|EEU32700.1|	hypothetical protein HMPREF0946_00773 [Fusobacterium nucleatum subsp. vincentii 3_1_36A2]	56 kDa	2	0	0	2	0	0	0	0	0	0	0	0	0	0	0	0	0	0	0	0	0	0	0	0	0	0	0	0	0
gi|256719740|gb|EEU33295.1|	hypothetical protein HMPREF0946_01368 [Fusobacterium nucleatum subsp. vincentii 3_1_36A2]	280 kDa	0	0	0	0	0	0	0	0	0	0	3	0	0	0	0	0	0	0	0	0	0	0	0	0	0	0	0	0	0
gi|260196891|gb|EEW94413.1|	ATP-dependent metallopeptidase HflB [Fusobacterium nucleatum subsp. animalis 3_1_33]	81 kDa	0	0	0	0	0	0	7	0	4	0	0	0	0	0	0	0	0	0	0	0	0	0	0	0	0	0	0	0	0
gi|260197038|gb|EEW94559.1|	autotransporter-associated beta strand [Fusobacterium nucleatum subsp. animalis 3_1_33]	111 kDa	0	0	0	0	0	0	0	0	0	0	0	0	0	9	0	0	0	0	0	0	0	0	0	0	0	0	0	0	0
gi|260197696|gb|EEW95213.1|	hypothetical protein HMPREF0406_00635 [Fusobacterium nucleatum subsp. animalis 3_1_33]	48 kDa	0	0	0	0	3	0	0	0	0	0	0	0	0	0	0	0	0	0	0	0	0	0	0	0	0	0	0	0	0
gi|260198324|gb|EEW95840.1|	hypothetical protein HMPREF0406_00280 [Fusobacterium nucleatum subsp. animalis 3_1_33]	20 kDa	0	0	0	0	0	0	0	0	0	3	0	0	0	0	0	0	0	0	0	0	0	0	0	0	0	0	0	0	0
gi|27886662|gb|EAA23827.1|	DNA primase [Fusobacterium nucleatum subsp. vincentii ATCC 49256]	71 kDa	0	0	0	0	1	0	2	0	0	1	0	0	0	1	0	0	0	0	0	0	1	0	0	1	1	0	1	0	1
gi|27887685|gb|EAA24762.1|	Phosphoglycerate kinase [Fusobacterium nucleatum subsp. vincentii ATCC 49256]	18 kDa	0	0	0	0	0	0	0	0	0	0	3	0	0	0	2	0	0	0	0	0	0	0	0	0	0	0	0	0	0
gi|27887978|gb|EAA25042.1|	hypothetical protein FNV1986 [Fusobacterium nucleatum subsp. vincentii ATCC 49256]	14 kDa	0	0	0	0	0	0	0	0	0	0	0	0	1	1	2	2	1	1	1	0	0	0	0	0	0	0	0	0	0
gi|291316921|gb|EFE57353.1|	ABC transporter, solute-binding protein [Streptococcus oralis ATCC 35037]	45 kDa	0	0	0	0	0	0	0	0	0	0	0	0	1	0	0	0	0	0	0	0	6	0	0	4	2	0	0	0	0
gi|294486274|gb|EFG33639.1|	5-methylthioribose kinase [Fusobacterium nucleatum subsp. vincentii 3_1_27]	45 kDa	0	0	0	0	0	0	0	0	0	1	0	1	2	1	1	0	1	1	2	0	0	0	0	1	1	0	0	0	0
gi|294486275|gb|EFG33640.1|	hypothetical protein HMPREF0405_01943 [Fusobacterium nucleatum subsp. vincentii 3_1_27]	40 kDa	0	0	0	0	1	0	0	0	0	0	0	0	0	0	0	0	0	0	0	0	0	0	0	0	0	0	0	0	2
gi|294486449|gb|EFG33811.1|	aminodeoxychorismate synthase, component I [Fusobacterium nucleatum subsp. vincentii 3_1_27]	53 kDa	0	1	1	0	2	0	0	1	1	0	0	0	0	1	0	1	1	1	1	0	1	0	1	1	0	0	0	0	1
gi|294488095|gb|EFG35446.1|	2-C-methyl-D-erythritol 2,4-cyclodiphosphate synthase [Fusobacterium nucleatum subsp. vincentii 3_1_27]	18 kDa	0	0	0	0	0	0	0	0	0	1	0	0	0	0	0	0	0	0	0	2	0	0	0	0	0	0	0	0	1
gi|296153661|gb|EFG94478.1|	16S rRNA methyltransferase GidB [Fusobacterium nucleatum subsp. nucleatum ATCC 23726]	27 kDa	0	0	0	0	0	0	0	0	1	1	1	1	1	0	1	1	1	1	1	0	1	0	1	0	1	0	0	0	2
gi|315314441|gb|EFU62485.1|	putative cross-wall-targeting lipoprotein signal [Streptococcus oralis ATCC 49296]	239 kDa	0	0	0	0	0	0	0	0	0	0	0	1	0	0	0	0	0	0	0	0	0	0	0	1	2	0	0	0	0
gi|315314770|gb|EFU62812.1|	aldehyde dehydrogenase (NAD) family protein [Streptococcus oralis ATCC 49296]	51 kDa	0	0	0	0	0	0	0	0	0	1	0	1	1	1	1	1	1	1	1	0	1	0	0	0	0	0	2	0	0
gi|315314844|gb|EFU62885.1|	nitroreductase family protein [Streptococcus oralis ATCC 49296]	23 kDa	0	0	1	0	0	0	0	0	0	1	0	1	1	0	0	0	1	0	0	0	1	0	2	3	0	1	2	0	0
gi|315314922|gb|EFU62963.1|	pyruvate oxidase [Streptococcus oralis ATCC 49296]	65 kDa	0	0	0	0	0	0	0	0	0	0	0	0	0	0	0	0	0	0	0	0	0	0	0	0	4	0	0	0	3
gi|315314954|gb|EFU62995.1|	peptidoglycan binding domain protein [Streptococcus oralis]	50 kDa	0	0	0	0	0	0	0	0	0	0	0	0	0	0	0	0	0	0	0	0	3	0	0	0	0	0	1	0	0
gi|315315285|gb|EFU63325.1|	redoxin family protein [Streptococcus oralis ATCC 49296]	18 kDa	0	0	1	0	0	0	0	0	0	0	1	0	0	0	0	0	0	1	0	0	0	0	2	2	0	1	2	0	1
gi|315315289|gb|EFU63329.1|	Neutral endopeptidase O [Streptococcus oralis]	72 kDa	0	1	0	0	0	0	0	0	0	0	0	0	0	0	0	0	0	0	0	0	0	0	0	2	3	0	3	0	0
gi|315315377|gb|EFU63416.1|	phage transcriptional regulator, RinA family [Streptococcus oralis ATCC 49296]	16 kDa	0	0	0	0	0	0	0	0	0	0	0	1	0	0	0	0	0	0	0	0	2	0	0	0	0	0	0	0	0
gi|315315538|gb|EFU63577.1|	Gram-positive signal peptide protein, YSIRK family [Streptococcus oralis ATCC 49296]	306 kDa	0	0	0	0	0	0	0	0	0	0	0	0	0	0	0	0	0	0	0	0	0	0	0	2	0	0	0	0	0
gi|315315566|gb|EFU63605.1|	serine--tRNA ligase [Streptococcus oralis ATCC 49296]	48 kDa	0	0	0	0	0	0	0	0	0	0	0	0	0	0	0	0	0	0	0	0	3	0	0	3	1	1	2	0	0
gi|315315569|gb|EFU63608.1|	enoyl-CoA hydratase/isomerase family protein [Streptococcus oralis ATCC 49296]	35 kDa	0	0	0	0	0	0	1	0	0	0	1	1	1	0	0	0	0	0	1	0	0	0	1	0	1	0	2	0	1
gi|315316036|gb|EFU64069.1|	oligopeptide-binding protein AmiA [Streptococcus oralis ATCC 49296]	73 kDa	0	0	0	0	0	0	0	0	0	0	0	0	0	0	0	0	0	0	0	0	1	0	0	3	0	0	2	0	0
gi|326683018|emb|CBZ00635.1|	conserved hypothetical protein [Streptococcus oralis Uo5]	13 kDa	0	0	0	0	0	0	0	0	0	0	0	0	0	0	0	0	0	0	0	0	0	0	0	0	0	2	0	0	0
gi|326683290|emb|CBZ00908.1|	conserved hypothetical protein [Streptococcus oralis Uo5]	63 kDa	0	0	0	0	0	0	0	0	0	0	0	0	0	0	0	0	0	0	0	0	2	0	0	0	0	0	0	0	0
gi|334270124|gb|EGL88531.1|	purine nucleoside phosphorylase [Streptococcus oralis SK255]	28 kDa	0	0	1	0	0	0	0	0	0	0	0	0	0	0	0	0	0	0	0	0	2	0	0	2	3	2	2	0	0
gi|336160251|gb|EGN63315.1|	MTA/SAH nucleosidase [Fusobacterium nucleatum subsp. animalis 11_3_2]	25 kDa	0	0	0	0	2	0	2	0	1	0	0	0	0	0	0	0	0	0	0	0	0	0	0	0	0	1	0	0	0
gi|336160447|gb|EGN63495.1|	hypothetical protein HMPREF0404_01897 [Fusobacterium nucleatum subsp. animalis 21_1A]	41 kDa	0	0	0	0	0	0	0	0	0	0	0	0	0	0	0	0	0	0	0	0	0	0	3	0	0	0	0	0	0
gi|336160587|gb|EGN63632.1|	hypothetical protein HMPREF0401_00425 [Fusobacterium nucleatum subsp. animalis 11_3_2]	58 kDa	0	0	0	1	1	0	1	0	0	0	0	0	0	0	1	0	0	0	0	0	0	2	0	0	1	1	1	0	0
gi|336160708|gb|EGN63740.1|	hypothetical protein HMPREF0404_01660 [Fusobacterium nucleatum subsp. animalis 21_1A]	46 kDa	0	0	0	0	0	0	0	0	0	2	0	0	0	0	0	0	0	0	0	0	0	0	0	0	0	0	0	0	0
gi|336160924|gb|EGN63952.1|	dipeptide-binding protein [Fusobacterium nucleatum subsp. animalis 11_3_2]	57 kDa	0	0	0	0	0	0	0	0	0	0	0	0	4	0	0	0	0	0	0	0	0	0	0	0	0	0	0	0	0
gi|336161759|gb|EGN64750.1|	hypothetical protein HMPREF0404_00798 [Fusobacterium nucleatum subsp. animalis 21_1A]	43 kDa	0	0	0	0	0	0	0	0	0	0	0	0	0	0	2	4	0	0	0	0	0	0	0	0	0	0	0	0	0
gi|336163381|gb|EGN66313.1|	cell division protein FtsA [Fusobacterium nucleatum subsp. animalis 21_1A]	49 kDa	0	0	0	0	0	0	0	0	4	0	0	0	0	0	0	0	0	0	0	0	0	0	0	0	0	0	0	0	0
gi|336163392|gb|EGN66324.1|	alanine racemase [Fusobacterium nucleatum subsp. animalis 21_1A]	40 kDa	0	0	0	0	0	0	2	0	0	0	0	0	0	0	0	0	0	0	0	0	0	0	0	0	0	0	0	0	0
gi|336163892|gb|EGN66806.1|	hypothetical protein HMPREF0401_01485 [Fusobacterium nucleatum subsp. animalis 11_3_2]	52 kDa	0	0	0	0	0	0	0	0	1	0	1	2	0	1	0	0	0	0	0	0	0	0	0	0	0	0	0	0	0
gi|336164199|gb|EGN67108.1|	cell surface protein [Fusobacterium nucleatum subsp. animalis 11_3_2]	72 kDa	0	0	0	0	0	0	0	0	0	0	2	0	0	0	0	0	0	0	0	0	0	0	0	0	0	0	0	0	0
gi|336164325|gb|EGN67233.1|	methionine adenosyltransferase [Fusobacterium nucleatum subsp. animalis 11_3_2]	33 kDa	0	0	0	0	0	0	0	0	0	0	0	0	0	6	0	0	0	0	0	0	0	0	0	0	0	0	0	0	0
gi|336164679|gb|EGN67581.1|	4-hydroxy-3-methylbut-2-en-1-yl diphosphate synthase [Fusobacterium nucleatum subsp. animalis 11_3_2]	39 kDa	0	0	0	0	0	0	2	0	0	0	0	0	0	0	0	0	0	0	0	0	0	0	0	0	0	0	0	0	0
gi|336164720|gb|EGN67622.1|	hypothetical protein HMPREF0401_00076 [Fusobacterium nucleatum subsp. animalis 11_3_2]	40 kDa	0	0	0	0	0	0	0	0	0	0	0	0	0	0	0	0	5	0	0	0	0	0	0	0	0	0	0	0	0
gi|339890057|gb|EGQ79244.1|	fusobacterium outer membrane protein [Fusobacterium nucleatum subsp. animalis ATCC 51191]	230 kDa	0	0	0	0	0	0	0	6	0	0	0	0	0	0	0	0	0	0	0	0	0	0	0	0	0	0	0	0	0
gi|339890371|gb|EGQ79507.1|	outer membrane protein [Fusobacterium nucleatum subsp. animalis ATCC 51191]	255 kDa	0	0	0	0	0	0	0	0	0	0	0	0	0	0	0	7	0	0	0	0	0	0	0	0	0	0	0	0	0
gi|339890379|gb|EGQ79512.1|	cob(I)yrinic acid a,c-diamide adenosyltransferase [Fusobacterium nucleatum subsp. animalis ATCC 51191]	20 kDa	0	0	0	0	0	0	0	0	0	0	0	0	0	0	3	0	0	0	0	0	0	0	0	0	0	0	0	0	0
gi|339891167|gb|EGQ80186.1|	SMC protein, Flexible Hinge domain [Fusobacterium nucleatum subsp. animalis ATCC 51191]	47 kDa	0	0	0	0	1	0	2	1	0	0	0	0	0	0	1	0	0	0	1	0	0	1	0	0	0	0	0	0	0
gi|339891670|gb|EGQ80623.1|	hypothetical protein HMPREF9094_0341 [Fusobacterium nucleatum subsp. animalis ATCC 51191]	10 kDa	0	0	2	0	0	0	0	0	0	0	0	0	0	0	0	0	0	0	0	0	0	0	0	0	0	0	0	0	0
gi|339891715|gb|EGQ80663.1|	membrane-bound metallopeptidase [Fusobacterium nucleatum subsp. animalis ATCC 51191]	47 kDa	0	0	0	0	0	0	0	0	0	0	0	0	0	0	0	0	0	0	0	0	2	0	0	0	0	0	0	0	0
gi|339891792|gb|EGQ80728.1|	putative S-methyl-5-thioribose-1-phosphate isomerase [Fusobacterium nucleatum subsp. animalis ATCC 51191]	40 kDa	0	1	0	1	1	0	0	0	0	0	0	0	0	0	0	0	0	1	0	0	0	0	0	1	0	2	0	0	0
gi|339891828|gb|EGQ80758.1|	outer membrane protein [Fusobacterium nucleatum subsp. animalis ATCC 51191]	195 kDa	0	0	1	0	0	0	0	0	1	0	0	0	0	0	0	0	0	0	0	0	0	0	2	0	0	0	0	0	0
gi|339891852|gb|EGQ80777.1|	Mrp ATPase family protein [Fusobacterium nucleatum subsp. animalis ATCC 51191]	29 kDa	0	0	0	0	0	0	0	0	2	0	1	0	0	1	0	0	1	0	0	0	0	0	1	0	0	0	0	0	0
gi|339891947|gb|EGQ80856.1|	hypothetical protein HMPREF9094_0114 [Fusobacterium nucleatum subsp. animalis ATCC 51191]	152 kDa	0	0	0	0	0	0	0	0	0	0	0	0	0	0	0	0	0	0	0	0	0	0	0	0	0	0	0	0	3
gi|343388298|gb|EGV00884.1|	alanine--tRNA ligase [Streptococcus oralis SK313]	96 kDa	0	0	0	0	0	0	0	0	0	0	0	0	0	0	0	0	0	0	0	0	3	0	0	0	0	0	0	0	0
gi|343388460|gb|EGV01046.1|	single-stranded DNA-binding protein [Streptococcus oralis SK313]	17 kDa	0	0	0	0	0	0	0	0	0	0	0	0	0	0	0	0	0	0	0	0	1	0	0	1	2	1	1	0	0
gi|343388841|gb|EGV01426.1|	purine nucleoside phosphorylase [Streptococcus oralis SK313]	28 kDa	0	0	0	0	0	0	0	0	0	0	0	0	0	0	0	0	0	0	0	0	2	0	0	2	3	2	2	0	0
gi|343388976|gb|EGV01561.1|	30S ribosomal protein S12 domain protein [Streptococcus oralis SK313]	8 kDa	0	0	0	0	0	0	0	0	0	0	0	0	0	0	1	0	0	0	0	0	2	0	0	0	2	0	0	0	0
gi|343389007|gb|EGV01592.1|	ATP synthase F1, beta subunit [Streptococcus oralis SK313]	46 kDa	0	0	0	0	0	0	0	0	0	0	0	0	0	0	0	0	0	0	0	0	16	0	0	0	0	0	0	0	0
gi|343389027|gb|EGV01612.1|	[acyl-carrier-protein] S-malonyltransferase [Streptococcus oralis SK313]	33 kDa	0	0	0	0	0	0	0	0	0	0	0	0	0	0	0	0	0	0	0	0	0	0	0	0	2	0	3	0	1
gi|343389900|gb|EGV02484.1|	putative cross-wall-targeting lipoprotein signal [Streptococcus oralis SK313]	145 kDa	1	0	2	1	1	1	1	1	1	0	0	0	0	1	1	1	0	1	1	0	1	1	0	0	1	1	0	0	1
gi|343389987|gb|EGV02571.1|	glutamine synthetase, type I [Streptococcus oralis SK313]	48 kDa	0	0	0	0	0	0	0	0	0	0	0	0	0	0	0	0	0	0	0	0	0	0	0	0	2	0	0	0	0
gi|3551165|dbj|BAA32787.1|	Chs5p [Candida albicans]	62 kDa	0	0	0	0	0	0	2	1	0	0	1	0	0	0	0	1	0	1	1	0	0	0	0	0	0	1	0	1	0
gi|359755424|gb|EHK89588.1|	peptidase T [Aggregatibacter actinomycetemcomitans RhAA1]	46 kDa	0	0	0	0	0	0	0	0	0	3	1	1	1	0	1	1	0	0	2	0	0	0	0	0	0	0	0	0	0
gi|359755526|gb|EHK89690.1|	deoxyguanosinetriphosphate triphosphohydrolase-like protein [Aggregatibacter actinomycetemcomitans RhAA1]	52 kDa	0	0	0	0	0	0	0	0	0	0	0	0	0	0	0	0	0	1	0	0	0	0	0	0	0	0	0	7	0
gi|359755533|gb|EHK89697.1|	transketolase, N- subunit [Aggregatibacter actinomycetemcomitans RhAA1]	30 kDa	0	0	0	0	0	0	0	0	0	0	0	0	0	0	0	0	0	0	1	0	0	0	0	0	0	0	0	6	0
gi|359755763|gb|EHK89926.1|	putative transcriptional regulator [Aggregatibacter actinomycetemcomitans RhAA1]	11 kDa	0	0	0	0	0	0	0	0	0	0	0	0	0	0	0	0	0	0	0	0	0	0	0	0	0	0	0	2	0
gi|359755955|gb|EHK90115.1|	DNA mismatch repair protein [Aggregatibacter actinomycetemcomitans RhAA1]	70 kDa	0	0	0	0	0	0	0	0	0	0	0	0	0	0	0	0	0	0	0	0	1	0	0	0	0	0	0	5	0
gi|359756290|gb|EHK90449.1|	transcriptional accessory protein [Aggregatibacter actinomycetemcomitans RhAA1]	86 kDa	0	0	0	0	0	0	0	0	0	0	0	0	0	0	0	0	0	0	0	0	0	0	0	0	0	0	0	21	0
gi|359756372|gb|EHK90531.1|	orotate phosphoribosyltransferase [Aggregatibacter actinomycetemcomitans RhAA1]	24 kDa	0	0	0	0	0	0	0	0	0	0	0	0	0	0	0	0	0	0	0	0	0	0	0	0	0	0	0	5	0
gi|359756453|gb|EHK90610.1|	N-acetylmuramic acid 6-phosphate etherase [Aggregatibacter actinomycetemcomitans RhAA1]	32 kDa	0	0	0	0	0	0	0	0	0	0	0	0	0	0	0	0	0	0	0	0	0	0	0	0	0	0	0	4	0
gi|359756582|gb|EHK90739.1|	biopolymer transport protein [Aggregatibacter actinomycetemcomitans RhAA1]	16 kDa	0	0	0	0	0	0	0	0	0	0	0	0	0	0	0	0	0	0	0	0	0	0	0	0	0	0	0	3	0
gi|359756597|gb|EHK90754.1|	16S ribosomal RNA methyltransferase KsgA/Dim1 family protein [Aggregatibacter actinomycetemcomitans RhAA1]	33 kDa	0	0	0	0	0	0	0	0	0	0	0	0	0	0	0	0	1	0	0	0	0	0	0	0	0	0	0	2	0
gi|359756643|gb|EHK90800.1|	acriflavine resistance protein [Aggregatibacter actinomycetemcomitans RhAA1]	111 kDa	0	0	0	0	0	0	0	0	0	0	0	0	0	1	0	0	0	0	0	0	0	0	0	0	0	0	0	12	0
gi|359756867|gb|EHK91024.1|	Dca [Aggregatibacter actinomycetemcomitans RhAA1]	61 kDa	0	0	0	0	0	0	0	0	0	0	0	0	0	0	0	0	0	0	0	0	0	0	0	0	0	0	0	6	0
gi|359756877|gb|EHK91034.1|	hypothetical protein RHAA1_04536 [Aggregatibacter actinomycetemcomitans RhAA1]	38 kDa	0	0	0	0	0	0	0	0	0	0	1	0	0	0	0	0	0	0	1	0	0	0	0	0	0	0	0	5	0
gi|359756887|gb|EHK91044.1|	2-succinyl-5-enolpyruvyl-6-hydroxy-3-cyclohexene-1-carboxylate synthase [Aggregatibacter actinomycetemcomitans RhAA1]	64 kDa	0	0	0	0	0	0	0	0	0	1	0	1	0	1	0	0	1	0	0	0	0	0	0	0	0	0	0	9	0
gi|359756901|gb|EHK91058.1|	bifunctional malic enzyme oxidoreductase/phosphotransacetylase [Aggregatibacter actinomycetemcomitans RhAA1]	82 kDa	0	0	0	0	0	0	0	0	0	0	0	0	0	0	0	0	0	0	0	0	0	0	0	0	0	0	0	19	0
gi|359756940|gb|EHK91097.1|	hypothetical protein RHAA1_04851 [Aggregatibacter actinomycetemcomitans RhAA1]	29 kDa	0	0	0	0	0	0	0	0	0	0	0	0	0	0	0	0	0	0	0	0	0	0	0	0	0	0	0	8	0
gi|359756973|gb|EHK91130.1|	bifunctional riboflavin kinase/FMN adenylyltransferase [Aggregatibacter actinomycetemcomitans RhAA1]	35 kDa	0	0	0	0	0	0	0	0	0	0	0	0	0	0	0	0	0	0	0	0	0	0	0	0	0	0	0	3	0
gi|359757138|gb|EHK91294.1|	two component Fis family transcriptional regulator [Aggregatibacter actinomycetemcomitans RhAA1]	48 kDa	0	0	0	0	0	0	0	0	0	0	0	0	0	0	0	0	0	0	0	0	0	0	0	0	0	0	0	3	0
gi|359757155|gb|EHK91311.1|	ferredoxin--NADP reductase [Aggregatibacter actinomycetemcomitans RhAA1]	29 kDa	0	0	0	0	0	0	0	0	0	0	0	0	0	0	0	0	0	0	0	0	0	0	0	0	0	0	0	5	0
gi|359757161|gb|EHK91317.1|	Ndh protein [Aggregatibacter actinomycetemcomitans RhAA1]	49 kDa	0	0	0	0	0	0	0	0	0	0	0	0	0	0	0	0	0	0	0	0	0	0	0	0	0	0	0	19	0
gi|359757178|gb|EHK91334.1|	transcriptional regulator CysB [Aggregatibacter actinomycetemcomitans RhAA1]	37 kDa	0	0	0	0	0	0	0	0	0	0	0	0	0	0	0	0	0	0	1	0	0	0	0	0	0	0	0	5	0
gi|359757205|gb|EHK91361.1|	electron transport complex protein RnfC [Aggregatibacter actinomycetemcomitans RhAA1]	79 kDa	0	0	0	0	0	0	0	0	0	0	0	0	0	0	0	0	0	0	0	1	0	0	0	0	0	0	0	3	1
gi|359757255|gb|EHK91411.1|	valyl-tRNA synthetase [Aggregatibacter actinomycetemcomitans RhAA1]	108 kDa	0	0	0	0	0	0	0	0	0	0	0	0	0	0	0	0	0	0	0	0	0	0	0	0	0	0	0	19	0
gi|359757292|gb|EHK91447.1|	guanylate kinase [Aggregatibacter actinomycetemcomitans RhAA1]	24 kDa	0	0	0	0	0	0	0	0	0	0	0	0	0	0	0	0	0	0	0	0	0	0	0	0	0	0	0	5	0
gi|359757319|gb|EHK91474.1|	autotransporter adhesin [Aggregatibacter actinomycetemcomitans RhAA1]	106 kDa	0	0	1	0	0	0	0	0	0	0	0	0	0	0	1	1	1	0	0	0	0	0	0	0	0	0	0	10	1
gi|359757402|gb|EHK91556.1|	ATP-dependent RNA helicase SrmB [Aggregatibacter actinomycetemcomitans RhAA1]	50 kDa	0	0	0	0	0	0	0	0	0	0	0	0	0	0	0	0	0	0	0	0	0	0	0	0	0	0	0	11	0
gi|365746209|gb|AEW77114.1|	LOW QUALITY PROTEIN: putative AAA+ superfamily ATPase [Aggregatibacter actinomycetemcomitans ANH9381]	47 kDa	0	0	0	0	0	0	0	0	0	0	0	0	0	0	0	0	0	0	0	0	0	0	0	0	0	0	0	8	0
gi|365746250|gb|AEW77155.1|	DsbB family disulfide bond formation protein [Aggregatibacter actinomycetemcomitans ANH9381]	55 kDa	0	0	0	0	0	0	0	0	0	0	0	0	0	0	0	0	0	0	0	0	0	0	0	0	0	0	0	17	0
gi|365746898|gb|AEW77803.1|	ATP-dependent protease La [Aggregatibacter actinomycetemcomitans ANH9381]	90 kDa	0	0	0	0	0	0	0	0	0	0	0	0	0	0	0	0	0	0	0	0	0	0	0	0	0	0	0	45	0
gi|365747044|gb|AEW77949.1|	LOW QUALITY PROTEIN: cysteine/glutathione ABC transporter membrane/ATP-binding protein [Aggregatibacter actinomycetemcomitans ANH9381]	130 kDa	0	0	0	0	0	0	0	0	0	0	0	0	0	0	0	0	0	0	0	0	0	0	0	0	0	0	0	4	0
gi|371958855|gb|EHO76556.1|	hypothetical protein HMPREF9942_01686 [Fusobacterium nucleatum subsp. animalis F0419]	73 kDa	0	0	0	0	1	0	0	0	0	0	0	0	0	0	0	0	0	0	0	3	0	0	1	0	0	0	0	0	0
gi|371959004|gb|EHO76701.1|	hypothetical protein HMPREF9942_01627 [Fusobacterium nucleatum subsp. animalis F0419]	248 kDa	0	0	0	0	0	0	0	0	0	0	0	0	0	0	0	0	0	0	0	0	0	0	0	0	0	0	4	0	0
gi|371959203|gb|EHO76895.1|	competence protein ComEA helix-hairpin-helix repeat region [Fusobacterium nucleatum subsp. animalis F0419]	83 kDa	0	0	0	0	0	0	0	0	0	0	0	0	0	0	0	0	0	0	11	0	0	0	0	0	0	0	0	0	0
gi|371959455|gb|EHO77141.1|	hypothetical protein HMPREF9942_01442 [Fusobacterium nucleatum subsp. animalis F0419]	253 kDa	0	0	0	0	0	0	0	0	0	0	0	0	0	0	0	0	0	0	0	5	0	0	0	0	0	0	6	0	0
gi|371960592|gb|EHO78243.1|	hypothetical protein HMPREF9942_00897 [Fusobacterium nucleatum subsp. animalis F0419]	39 kDa	0	0	0	0	0	0	0	0	0	0	0	0	0	0	0	0	0	0	0	0	0	0	8	0	0	0	0	0	0
gi|371961091|gb|EHO78734.1|	hypothetical protein HMPREF9942_00805 [Fusobacterium nucleatum subsp. animalis F0419]	231 kDa	0	0	0	0	0	0	0	0	0	0	0	0	0	0	0	0	8	0	0	0	0	0	0	0	0	0	0	0	0
gi|379132818|dbj|BAL69570.1|	lysyl-tRNA synthetase [Streptococcus mutans LJ23]	56 kDa	2	0	0	0	0	0	0	0	0	0	0	0	0	0	0	0	0	0	0	0	0	0	0	0	0	0	0	0	0
gi|379132996|dbj|BAL69748.1|	putative glyceraldehyde-3-phosphate dehydrogenase [Streptococcus mutans LJ23]	36 kDa	0	0	0	0	0	0	0	0	0	0	0	0	0	0	0	0	0	0	0	0	0	0	0	2	0	0	0	2	0
gi|383182522|gb|EIC75076.1|	ATPase, AAA family [Streptococcus oralis SK610]	77 kDa	0	0	0	0	0	0	0	0	0	0	0	0	0	0	0	0	0	0	0	0	7	0	0	0	0	0	0	0	0
gi|383347189|gb|EID25190.1|	hypothetical protein HMPREF1047_1658 [Streptococcus oralis SK1074]	35 kDa	0	0	0	0	0	0	0	0	0	0	0	0	2	0	0	0	0	0	0	0	0	0	0	0	0	0	0	0	0
gi|383347345|gb|EID25332.1|	inosine-5'-monophosphate dehydrogenase [Streptococcus oralis SK1074]	53 kDa	0	0	0	0	0	0	0	0	0	0	0	0	0	0	0	0	0	0	0	0	8	0	0	0	0	0	0	0	0
gi|383347751|gb|EID25725.1|	alanine--tRNA ligase [Streptococcus oralis SK1074]	96 kDa	0	0	0	0	0	0	0	0	0	0	0	0	0	0	0	0	0	0	1	0	4	0	0	0	0	0	0	0	0
gi|383349036|gb|EID26988.1|	PF04816 family protein [Streptococcus oralis SK1074]	25 kDa	0	1	1	0	0	0	0	2	0	0	0	0	0	0	0	0	0	0	0	0	0	1	0	0	0	0	0	0	1
gi|385874955|gb|AFI86514.1|	signal peptide protein [Aggregatibacter actinomycetemcomitans D7S-1]	55 kDa	0	0	0	0	0	0	0	0	0	0	0	0	0	0	0	0	0	0	0	0	0	0	0	0	0	0	0	4	0
gi|385876271|gb|AFI87830.1|	DEAD/DEAH box helicase [Aggregatibacter actinomycetemcomitans D7S-1]	109 kDa	0	0	0	0	0	0	0	0	0	0	0	1	0	0	0	0	1	0	1	0	0	0	0	1	1	0	0	21	0
gi|385876342|gb|AFI87901.1|	hypothetical protein D7S_02191 [Aggregatibacter actinomycetemcomitans D7S-1]	28 kDa	0	0	0	0	0	0	0	0	0	0	0	0	0	0	0	0	0	0	0	0	0	0	0	0	0	0	0	2	0
gi|385876549|gb|AFI88108.1|	ribonuclease D [Aggregatibacter actinomycetemcomitans D7S-1]	44 kDa	1	0	0	0	0	1	0	0	0	0	0	0	0	0	0	0	0	0	0	0	0	0	0	0	0	0	0	4	0
gi|392602731|gb|AFM80895.1|	translation initiation factor IF-2 [Streptococcus mutans GS-5]	102 kDa	0	0	0	0	0	0	0	0	0	0	0	0	0	0	0	0	0	0	0	0	12	0	0	0	5	0	0	0	0
gi|395488111|gb|EJG08998.1|	histidine ammonia-lyase [Fusobacterium nucleatum subsp. fusiforme ATCC 51190]	55 kDa	0	0	0	0	0	0	0	0	0	0	0	0	0	0	0	0	0	0	11	0	0	0	0	0	0	0	0	0	0
gi|429150595|gb|EKX93499.1|	MTA/SAH nucleosidase [Aggregatibacter actinomycetemcomitans Y4]	17 kDa	0	0	0	0	0	0	0	0	0	0	0	0	0	1	1	0	0	0	1	0	0	0	0	0	0	0	0	3	0
gi|429152402|gb|EKX95230.1|	transcriptional regulator, DeoR family [Aggregatibacter actinomycetemcomitans Y4]	29 kDa	0	0	0	0	0	0	0	0	0	0	0	0	0	0	0	0	0	0	0	0	0	0	0	0	0	0	0	4	0
gi|429152957|gb|EKX95756.1|	glycerol-3-phosphate dehydrogenase [NAD(P)+ ] [Aggregatibacter actinomycetemcomitans Y4]	37 kDa	0	0	0	0	0	0	0	0	0	0	0	1	1	1	1	1	1	0	1	0	0	0	0	0	0	0	0	8	0
gi|429153626|gb|EKX96405.1|	HtpX protein [Aggregatibacter actinomycetemcomitans Y4]	28 kDa	0	0	0	0	0	0	0	0	0	0	0	0	0	0	0	0	0	0	0	0	0	0	0	0	0	0	0	3	0
gi|429154959|gb|EKX97664.1|	methionyl-tRNA formyltransferase [Aggregatibacter actinomycetemcomitans Y4]	35 kDa	0	0	0	0	0	0	0	0	0	0	0	0	0	0	0	0	1	0	1	0	0	0	0	0	0	0	0	6	0
gi|429155062|gb|EKX97763.1|	D-ala D-ala ligase protein [Aggregatibacter actinomycetemcomitans Y4]	35 kDa	0	0	0	0	0	0	0	0	0	0	0	0	0	0	0	1	0	0	1	0	0	0	0	0	0	0	0	11	0
gi|429155643|gb|EKX98305.1|	queuine synthase [Aggregatibacter actinomycetemcomitans Y4]	33 kDa	0	0	0	0	0	0	0	0	0	0	0	0	0	0	0	0	0	0	0	0	0	0	0	0	0	0	0	3	0
gi|429155649|gb|EKX98311.1|	cold-shock DNA-binding domain protein [Aggregatibacter actinomycetemcomitans Y4]	7 kDa	1	0	0	0	0	0	0	0	0	0	0	0	0	0	0	0	0	0	0	0	0	0	0	0	0	0	0	4	0
gi|429155655|gb|EKX98317.1|	exodeoxyribonuclease V, beta subunit [Aggregatibacter actinomycetemcomitans Y4]	141 kDa	0	0	0	0	0	0	0	0	0	0	0	0	0	0	0	0	0	0	1	0	0	0	0	0	0	0	0	2	0
gi|429156478|gb|EKX99110.1|	phosphoglycerate mutase family protein [Aggregatibacter actinomycetemcomitans Y4]	24 kDa	2	1	0	1	0	0	0	0	0	0	0	0	0	0	0	0	1	0	0	0	0	0	0	1	0	0	0	0	0
gi|440355286|gb|AGC00420.1|	glucosyltransferase-S [Streptococcus mutans]	163 kDa	0	0	0	0	0	0	0	0	0	0	0	0	0	0	0	0	0	0	0	0	10	0	0	0	0	2	0	0	2
gi|440355352|gb|AGC00453.1|	glucosyltransferase-I [Streptococcus mutans]	166 kDa	0	0	0	0	0	0	0	0	0	0	0	0	0	0	0	0	0	0	0	0	47	0	0	0	0	0	0	0	0
gi|449148336|gb|EMB52220.1|	Adenylosuccinate synthetase [Streptococcus oralis]	47 kDa	0	0	0	0	0	0	0	0	0	0	0	0	1	0	0	1	0	0	0	0	5	0	0	0	0	0	0	0	0
gi|449149568|gb|EMB53364.1|	primosomal protein DnaI [Streptococcus mutans 1ID3]	34 kDa	0	0	0	0	0	0	0	0	0	0	0	0	0	0	0	0	0	0	0	0	2	0	0	0	0	0	0	0	0
gi|449149659|gb|EMB53451.1|	hypothetical protein SMU88_08805 [Streptococcus mutans NLML8]	76 kDa	0	0	0	0	0	0	0	0	0	0	0	0	0	0	0	0	0	0	0	0	4	0	0	0	0	0	0	0	0
gi|449150100|gb|EMB53877.1|	DNA gyrase subunit A [Streptococcus mutans 1ID3]	92 kDa	0	0	0	0	0	0	0	0	0	0	0	0	0	0	0	0	0	1	0	1	4	0	0	1	0	0	1	0	0
gi|449150727|gb|EMB54483.1|	putative ATP-dependent RNA helicase [Streptococcus mutans 11A1]	51 kDa	0	0	0	0	0	0	0	0	0	0	0	0	0	0	0	0	0	0	0	0	2	0	0	0	0	0	0	0	0
gi|449150871|gb|EMB54620.1|	foldase protein PrsA [Streptococcus mutans 11A1]	36 kDa	0	0	0	0	0	0	0	0	1	0	0	0	0	0	0	0	0	0	0	1	3	0	0	0	0	0	0	0	0
gi|449151184|gb|EMB54925.1|	putative ABC transporter ATP-binding protein [Streptococcus mutans 1ID3]	61 kDa	0	0	0	0	0	0	0	0	0	0	0	0	0	0	0	0	0	0	0	0	5	0	0	0	1	0	0	0	0
gi|449151225|gb|EMB54966.1|	glucan-binding protein A, GbpA [Streptococcus mutans 1ID3]	63 kDa	0	0	0	0	0	0	0	0	0	1	0	0	0	1	0	0	0	0	0	1	7	0	0	0	2	0	0	0	0
gi|449151828|gb|EMB55551.1|	PKS biosynthesis protein [Streptococcus mutans 1ID3]	170 kDa	0	0	0	0	0	0	0	0	0	0	0	0	0	0	0	0	0	0	0	0	0	2	0	0	0	0	0	0	0
gi|449151955|gb|EMB55674.1|	putative calcium-transporting ATPase [Streptococcus mutans 1ID3]	97 kDa	0	0	0	0	0	0	0	0	0	0	0	0	0	0	0	0	0	0	0	0	4	0	0	0	0	0	0	0	0
gi|449152454|gb|EMB56160.1|	phosphoenolpyruvate-protein phosphotransferase [Streptococcus mutans NLML8]	63 kDa	0	0	0	0	0	0	0	0	0	0	0	0	0	0	0	0	0	0	0	0	13	0	0	0	0	0	0	0	0
gi|449156988|gb|EMB60442.1|	Beta-ketoacyl synthase [Streptococcus mutans 1SM1]	412 kDa	2	0	0	0	0	0	0	0	0	0	0	0	0	0	0	0	1	0	0	0	0	0	0	0	0	1	0	0	0
gi|449158999|gb|EMB62393.1|	iron/manganese ABC transporter ATP-binding protein [Streptococcus mutans 1SM1]	27 kDa	0	0	0	0	0	0	0	0	0	0	0	0	0	0	0	0	0	0	0	2	1	0	0	0	1	0	0	0	0
gi|449159382|gb|EMB62724.1|	putative ABC transporter, ATP-binding protein [Streptococcus mutans 1SM1]	67 kDa	0	0	0	0	0	0	0	0	0	0	0	0	0	0	0	0	0	0	0	13	23	0	0	0	0	0	0	0	0
gi|449159644|gb|EMB62967.1|	putative amino acid ABC transporter permease [Streptococcus mutans 1SM1]	57 kDa	0	0	0	0	0	0	0	0	0	0	0	0	0	0	0	0	0	0	0	0	2	0	0	0	0	0	0	0	0
gi|449162231|gb|EMB65381.1|	DNA topoisomerase IV subunit A [Streptococcus mutans 2ST1]	93 kDa	0	0	0	0	0	0	0	0	0	0	0	0	0	0	0	0	0	0	0	0	4	0	0	0	0	0	0	0	0
gi|449164288|gb|EMB67354.1|	hypothetical protein SMU26_02500 [Streptococcus mutans 3SN1]	14 kDa	0	2	1	1	0	0	0	0	0	1	0	0	0	0	0	1	0	1	0	0	0	0	0	1	0	0	0	0	0
gi|449166632|gb|EMB69562.1|	excinuclease ABC subunit A [Streptococcus mutans 11SSST2]	104 kDa	0	0	0	0	0	0	0	0	0	0	0	0	0	0	0	0	0	0	0	0	3	0	0	0	0	0	0	2	0
gi|449177759|gb|EMB80048.1|	glutamine transport ATP-binding protein GlnQ [Streptococcus mutans 5SM3]	27 kDa	0	0	0	0	0	0	0	0	0	0	0	0	0	0	0	0	0	0	0	0	2	0	0	0	0	0	0	0	0
gi|449179124|gb|EMB81350.1|	putative N-acetylglucosamine-6-phosphate isomerase [Streptococcus mutans 11VS1]	25 kDa	0	1	0	0	0	0	0	0	0	0	0	0	0	0	0	0	0	0	0	1	4	0	0	0	0	0	0	0	0
gi|449185679|gb|EMB87556.1|	3-phosphoshikimate 1-carboxyvinyltransferase [Streptococcus mutans N29]	46 kDa	0	0	1	0	0	0	0	0	0	0	0	0	0	0	0	1	0	0	0	0	3	0	0	0	0	0	0	0	0
gi|449187525|gb|EMB89300.1|	translation initiation factor IF-2 [Streptococcus mutans NMT4863]	102 kDa	0	0	0	0	0	0	0	0	0	0	0	0	0	0	0	0	0	0	0	0	12	0	0	0	0	0	0	0	0
gi|449190928|gb|EMB92467.1|	DNA topoisomerase IV subunit A [Streptococcus mutans A19]	93 kDa	0	0	0	0	0	0	0	0	0	0	0	0	0	0	0	0	0	0	0	0	2	0	0	1	0	0	0	0	0
gi|449198706|gb|EMB99809.1|	putative oligopeptide ABC transporter, substrate-binding protein [Streptococcus mutans N34]	60 kDa	0	0	0	0	0	0	0	0	0	0	0	0	0	0	0	0	0	0	0	0	13	0	0	0	0	0	0	0	0
gi|449202030|gb|EMC02987.1|	valyl-tRNA synthetase [Streptococcus mutans NFSM1]	101 kDa	0	0	0	0	0	0	0	0	0	0	0	0	1	0	0	0	0	0	0	1	2	0	0	0	0	1	0	0	0
gi|449203343|gb|EMC04209.1|	putative phenylalanyl-tRNA synthetase, beta subunit [Streptococcus mutans NFSM1]	23 kDa	0	0	0	0	0	0	0	0	0	0	0	0	0	0	0	0	1	0	1	0	2	0	0	0	0	0	0	0	0
gi|449208986|gb|EMC09534.1|	nicotinate phosphoribosyltransferase [Streptococcus mutans NLML9]	55 kDa	0	0	0	0	0	0	0	0	0	0	0	0	0	0	0	0	0	0	0	0	4	0	0	0	0	0	0	0	0
gi|449212590|gb|EMC12949.1|	putative surfactin synthetase [Streptococcus mutans N3209]	186 kDa	0	0	0	0	0	0	1	0	0	0	0	0	0	0	0	0	0	0	0	0	3	0	0	0	0	0	0	0	0
gi|449216939|gb|EMC17018.1|	class III stress response-related ATP-dependent Clp protease, ATP-binding subunit [Streptococcus mutans NV1996]	90 kDa	0	0	0	0	0	0	0	0	0	0	0	0	0	0	0	0	0	0	0	0	5	0	0	0	0	0	1	0	0
gi|449224319|gb|EMC23963.1|	glucosyltransferase-S [Streptococcus mutans SM6]	163 kDa	0	0	0	0	0	0	0	0	0	0	0	0	0	0	0	0	0	0	0	0	10	0	0	0	0	0	0	0	0
gi|449224654|gb|EMC24280.1|	anaerobic ribonucleoside triphosphate reductase [Streptococcus mutans SM6]	83 kDa	0	0	0	0	0	0	0	0	0	0	0	0	0	0	0	0	0	0	0	0	4	0	0	0	0	0	0	1	0
gi|449224984|gb|EMC24604.1|	polynucleotide phosphorylase/polyadenylase [Streptococcus mutans SF14]	80 kDa	0	0	0	0	0	0	0	0	0	0	0	0	1	0	0	1	0	0	0	0	5	0	0	0	0	0	0	0	0
gi|449226053|gb|EMC25618.1|	DNA polymerase III DnaE [Streptococcus mutans SM6]	119 kDa	0	0	0	0	0	0	0	0	0	0	0	0	0	0	0	0	0	0	0	0	0	2	0	0	0	0	0	0	0
gi|449229048|gb|EMC28387.1|	hypothetical protein SMU83_00532 [Streptococcus mutans ST1]	107 kDa	0	0	0	0	0	0	0	0	0	0	0	0	0	0	0	0	0	0	19	0	0	0	0	0	0	0	0	0	0
gi|449234968|gb|EMC33950.1|	hypothetical protein SMU89_02842 [Streptococcus mutans NLML1]	24 kDa	0	0	1	0	0	0	1	0	0	0	1	0	0	0	1	0	1	0	0	1	2	1	0	1	1	0	0	0	0
gi|449236289|gb|EMC35212.1|	CTP synthetase [Streptococcus mutans]	59 kDa	0	0	0	0	0	0	0	0	0	0	0	0	0	0	0	0	0	0	0	0	3	0	0	0	0	0	0	1	0
gi|449241290|gb|EMC39926.1|	asparaginyl-tRNA synthetase [Streptococcus mutans 66-2A]	51 kDa	0	0	0	0	1	0	1	1	0	0	0	0	0	0	1	1	1	0	1	1	5	0	0	2	2	2	1	0	1
gi|449246959|gb|EMC45252.1|	putative 40 kDa cell wall protein precursor, partial [Streptococcus mutans SM1]	25 kDa	0	0	0	0	0	0	0	0	6	0	0	0	0	0	0	0	0	0	0	0	0	0	0	0	0	0	0	0	0
gi|449251522|gb|EMC49533.1|	putative glutamine ABC transporter, permease protein [Streptococcus mutans SA41]	80 kDa	0	0	0	0	0	0	0	0	0	0	0	0	0	0	0	0	0	0	0	0	6	0	0	0	0	0	0	0	0
gi|449253216|gb|EMC51178.1|	hypothetical protein SMU104_05192 [Streptococcus mutans SA41]	25 kDa	0	0	0	0	0	0	0	0	0	0	0	0	0	0	0	0	0	0	0	0	2	0	0	0	0	0	0	0	0
gi|449259636|gb|EMC57159.1|	putative osmoprotectant amino acid ABC transporter ATP-binding protein [Streptococcus mutans M230]	43 kDa	0	0	0	0	0	0	0	0	0	0	0	0	0	0	0	0	0	0	0	0	2	0	0	0	0	0	0	0	0
gi|459280870|gb|EMG32633.1|	ATP-dependent Clp protease ATP-binding subunit ClpL [Streptococcus oralis subsp. tigurinus AZ_3a]	78 kDa	0	0	0	0	0	0	0	0	0	0	0	0	0	1	0	0	0	0	0	7	0	0	0	0	0	0	0	0	0
gi|459282308|gb|EMG34053.1|	ABC transporter ATP-binding protein [Streptococcus oralis subsp. tigurinus 1366]	34 kDa	0	0	0	0	0	0	0	0	0	0	0	0	0	0	0	0	0	0	0	0	1	0	0	0	0	0	2	0	0
gi|46432104|gb|EAK91607.1|	potential cation efflux family member [Candida albicans SC5314]	57 kDa	0	0	0	0	0	0	0	2	0	0	0	0	0	0	0	0	0	0	0	0	0	0	0	0	0	0	0	0	0
gi|46438000|gb|EAK97338.1|	hypothetical protein CaO19.5265 [Candida albicans SC5314]	101 kDa	0	0	1	0	0	1	0	0	0	0	0	0	1	0	2	0	0	0	0	0	0	0	0	0	0	0	0	0	0
gi|46438200|gb|EAK97535.1|	hypothetical protein CaO19.8862 [Candida albicans SC5314]	75 kDa	0	0	0	0	0	0	0	0	0	0	2	0	0	0	0	0	0	0	0	0	0	0	0	0	0	0	0	0	0
gi|46438809|gb|EAK98134.1|	hypothetical protein CaO19.5306 [Candida albicans SC5314]	17 kDa	0	1	0	1	0	0	1	0	0	0	0	0	0	0	2	0	0	0	0	0	0	0	0	1	0	0	1	0	1
gi|46442708|gb|EAL01995.1|	hypothetical protein CaO19.13846 [Candida albicans SC5314]	15 kDa	0	0	0	0	0	0	2	0	0	0	0	0	0	0	0	0	0	0	0	0	0	0	1	0	1	0	0	0	0
gi|46443894|gb|EAL03173.1|	hypothetical protein CaO19.4043 [Candida albicans SC5314]	86 kDa	0	0	0	0	0	0	1	0	0	0	0	0	0	0	0	0	0	0	0	0	2	0	0	0	0	0	0	0	0
gi|465143427|gb|EMP15556.1|	hypothetical protein H848_09245 [Fusobacterium nucleatum CC53]	14 kDa	0	0	0	0	0	0	0	0	0	0	0	0	0	0	0	0	0	0	0	0	0	0	0	0	0	0	2	0	0
gi|465145775|gb|EMP17033.1|	uroporphyrinogen-III synthase [Fusobacterium nucleatum CC53]	54 kDa	0	0	0	0	4	0	0	0	0	0	0	0	0	0	0	0	0	0	0	0	0	0	0	0	0	0	0	0	0
gi|465145931|gb|EMP17141.1|	Iron(III) dicitrate-binding protein [Fusobacterium nucleatum CC53]	40 kDa	0	0	0	0	0	0	0	0	0	0	0	0	0	0	0	0	0	0	4	0	0	0	0	0	0	0	0	0	0
gi|491684754|ref|WP_005540892.1|	chorismate synthase [Aggregatibacter actinomycetemcomitans]	39 kDa	0	0	0	0	0	0	0	0	0	0	0	1	0	0	0	1	1	0	1	0	0	0	0	0	0	0	0	3	0
gi|491686202|ref|WP_005542339.1|	peptide ABC transporter ATP-binding protein [Aggregatibacter actinomycetemcomitans]	40 kDa	0	0	0	0	0	0	0	0	0	0	0	0	0	0	0	0	0	0	0	0	0	0	0	0	0	0	0	4	0
gi|491700791|ref|WP_005551494.1|	hypothetical protein [Aggregatibacter actinomycetemcomitans]	44 kDa	0	0	0	0	0	0	0	0	0	0	0	0	0	0	0	0	0	0	0	0	0	0	0	0	0	0	0	5	0
gi|491705924|ref|WP_005554069.1|	hypothetical protein [Aggregatibacter actinomycetemcomitans]	18 kDa	0	0	0	0	0	0	0	0	0	0	0	0	0	0	0	0	0	0	0	0	0	0	0	0	0	0	0	3	0
gi|491727720|ref|WP_005566034.1|	hypothetical protein [Aggregatibacter actinomycetemcomitans]	31 kDa	0	0	0	0	0	0	0	0	0	0	0	0	0	0	0	0	0	0	0	0	0	0	0	0	0	0	0	2	0
gi|491729415|ref|WP_005566915.1|	tubulin-binding protein [Aggregatibacter actinomycetemcomitans]	141 kDa	0	0	0	0	0	0	0	0	0	0	0	0	0	0	0	0	0	0	0	0	1	0	0	0	0	0	0	12	0
gi|491731524|ref|WP_005567662.1|	autoinducer-2 kinase [Aggregatibacter actinomycetemcomitans]	56 kDa	0	0	0	0	0	0	0	0	0	0	0	0	0	0	0	0	0	0	0	0	0	0	0	0	0	0	0	10	0
gi|491731785|ref|WP_005567923.1|	ribose ABC transporter ATP-binding protein RbsA [Aggregatibacter actinomycetemcomitans]	55 kDa	0	0	0	0	0	0	0	0	0	0	0	0	0	0	0	0	0	0	0	0	0	0	0	0	0	0	0	6	0
gi|491732404|ref|WP_005568247.1|	molecular chaperone DjlA [Aggregatibacter actinomycetemcomitans]	33 kDa	0	0	0	0	0	0	0	0	0	1	1	1	1	1	1	1	1	0	1	0	0	0	0	0	0	0	0	6	1
gi|491732426|ref|WP_005568261.1|	GTP pyrophosphokinase [Aggregatibacter actinomycetemcomitans]	84 kDa	0	0	0	0	0	0	0	0	0	0	0	0	0	0	1	0	1	0	0	0	0	0	0	0	0	0	0	18	0
gi|491742210|ref|WP_005575343.1|	tRNA (adenosine(37)-N6)-dimethylallyltransferase MiaA [Aggregatibacter actinomycetemcomitans]	36 kDa	0	0	0	1	0	0	0	0	0	0	0	0	0	0	0	0	0	0	0	0	0	0	0	0	0	0	0	7	0
gi|492598415|ref|WP_005899694.1|	propanediol dehydratase large subunit [Fusobacterium nucleatum]	61 kDa	0	0	0	0	0	0	0	0	0	0	0	0	0	0	0	0	0	2	0	0	0	0	0	0	0	0	0	0	0
gi|492605522|ref|WP_005901105.1|	UDP-N-acetylenolpyruvoylglucosamine reductase [Fusobacterium nucleatum]	32 kDa	0	2	0	0	0	2	0	0	0	0	0	1	0	0	0	1	0	0	0	0	0	0	0	0	0	0	0	0	0
gi|492605850|ref|WP_005901430.1|	outer membrane protein assembly factor [Fusobacterium nucleatum]	78 kDa	0	0	0	0	0	0	0	0	0	0	0	0	0	0	0	0	0	0	0	0	0	0	0	0	0	0	18	0	0
gi|495977429|ref|WP_008702008.1|	leucine--tRNA ligase [Fusobacterium nucleatum]	99 kDa	0	0	0	12	0	0	0	0	0	0	0	0	0	0	0	0	0	0	0	0	0	0	0	0	0	0	0	0	0
gi|506960157|gb|AGM24525.1|	hypothetical protein HMPREF0409_01997 [Fusobacterium nucleatum subsp. animalis 4_8]	247 kDa	0	0	4	0	0	0	0	0	0	0	0	0	0	0	0	0	0	0	0	0	0	0	0	0	0	0	0	0	0
gi|511334483|gb|EHG17875.2|	autotransporter-associated beta strand [Fusobacterium nucleatum subsp. polymorphum F0401]	118 kDa	0	0	0	0	6	0	0	0	0	0	0	0	0	0	0	0	0	0	0	0	0	0	0	0	0	0	0	0	0
gi|511336587|gb|EPC08429.1|	hypothetical protein HMPREF9369_03231 [Fusobacterium nucleatum subsp. polymorphum F0401]	210 kDa	0	0	0	0	0	0	0	0	0	0	0	0	0	0	0	0	0	0	0	6	0	0	0	0	0	0	0	0	0
gi|515712235|ref|WP_017144835.1|	UNC-44 ankyrin [Fusobacterium nucleatum]	35 kDa	0	0	0	0	0	0	0	0	0	0	0	0	0	0	0	0	0	0	0	0	6	0	0	0	0	0	0	0	0
gi|518143089|ref|WP_019313297.1|	asparagine--tRNA ligase [Streptococcus mutans]	51 kDa	0	0	0	0	0	0	0	0	0	0	0	0	0	0	0	0	0	0	0	0	5	0	0	0	0	0	0	0	0
gi|518143204|ref|WP_019313412.1|	DNA mismatch repair protein MutS [Streptococcus mutans]	88 kDa	0	0	0	0	0	0	0	0	0	0	0	0	0	0	0	0	0	0	0	0	3	0	0	0	0	0	0	0	0
gi|518143314|ref|WP_019313522.1|	nicotinate phosphoribosyltransferase [Streptococcus mutans]	55 kDa	0	0	0	0	0	0	0	0	0	0	0	0	1	0	0	0	1	0	0	1	6	0	0	1	1	0	1	0	0
gi|518143773|ref|WP_019313981.1|	homoserine dehydrogenase [Streptococcus mutans]	46 kDa	0	0	0	0	0	0	0	0	0	0	0	0	0	0	0	0	0	0	0	0	6	0	0	0	0	1	0	0	0
gi|518145263|ref|WP_019315471.1|	recombination regulator RecX [Streptococcus mutans]	31 kDa	0	0	0	0	0	0	0	0	0	0	0	0	0	0	0	0	0	0	0	0	0	0	2	0	0	0	0	0	0
gi|518145602|ref|WP_019315810.1|	ATP-dependent Clp protease ATP-binding subunit [Streptococcus mutans]	77 kDa	0	0	0	0	0	0	0	0	5	0	0	0	0	0	0	0	0	0	0	0	0	0	0	0	0	0	0	0	0
gi|518146040|ref|WP_019316248.1|	cell division protein FtsA [Streptococcus mutans]	49 kDa	0	0	0	0	0	0	1	0	0	1	0	1	0	0	1	1	0	0	0	1	8	0	0	0	1	0	0	0	0
gi|518147070|ref|WP_019317278.1|	alanine--tRNA ligase [Streptococcus mutans]	97 kDa	0	0	0	0	0	0	0	0	0	0	0	0	0	0	0	0	0	0	0	0	7	0	0	0	0	0	0	0	0
gi|518150149|ref|WP_019320357.1|	ferrichrome ABC transporter substrate-binding protein [Streptococcus mutans]	38 kDa	0	0	0	0	0	0	0	0	0	0	0	0	0	0	0	0	0	0	0	0	2	0	0	0	0	0	0	0	0
gi|518152809|ref|WP_019323017.1|	glycosyl hydrolase family 32 [Streptococcus mutans]	159 kDa	0	0	0	0	0	0	0	0	0	0	0	0	0	0	0	0	0	0	0	0	12	0	0	0	0	0	0	0	0
gi|520689152|gb|AGP05264.1|	pyruvate kinase, partial [Streptococcus oralis]	18 kDa	0	0	0	0	0	0	0	0	0	0	0	0	0	0	0	0	0	0	0	0	0	0	0	0	3	0	3	0	0
gi|534531918|gb|EEW94309.2|	hypothetical protein HMPREF0406_01698 [Fusobacterium nucleatum subsp. animalis 3_1_33]	24 kDa	0	0	0	0	0	0	0	0	0	0	0	0	0	0	0	0	0	0	2	0	0	0	0	0	0	0	0	0	0
gi|545721673|ref|NP_602716.2|	hypothetical protein FN1916 [Fusobacterium nucleatum subsp. nucleatum ATCC 25586]	16 kDa	1	0	1	1	2	0	2	0	1	0	0	0	1	0	0	1	0	1	1	0	0	1	1	0	1	0	1	0	1
gi|547449601|ref|WP_022069294.1|	trigger factor [Fusobacterium nucleatum]	49 kDa	0	0	0	0	0	0	0	0	0	0	0	0	0	0	13	0	0	0	14	0	0	0	0	0	0	0	0	0	0
gi|547449804|ref|WP_022069475.1|	hypothetical protein [Fusobacterium nucleatum]	37 kDa	0	0	0	0	0	0	0	0	0	0	12	0	0	0	0	0	0	0	0	0	0	0	0	0	0	0	0	0	0
gi|551099217|gb|ERT30576.1|	bifunctional glycosyltransferase/methyltransferase [Fusobacterium nucleatum CTI-5]	76 kDa	1	2	1	0	2	2	1	1	0	1	0	0	0	0	0	0	1	1	0	0	0	0	0	1	0	1	0	0	0
gi|551101475|gb|ERT32776.1|	hypothetical protein HMPREF1766_02036 [Fusobacterium nucleatum CTI-5]	31 kDa	0	0	0	0	2	0	1	0	0	0	0	0	0	0	0	0	0	0	0	0	0	0	0	0	0	0	0	0	0
gi|551103745|gb|ERT34972.1|	cysteine synthase A [Fusobacterium nucleatum CTI-5]	37 kDa	0	0	0	0	7	0	0	0	0	0	0	0	0	0	0	0	0	0	0	0	0	0	0	0	0	0	0	0	0
gi|551105659|gb|ERT36850.1|	hypothetical protein HMPREF1766_00917 [Fusobacterium nucleatum CTI-5]	49 kDa	0	0	0	0	0	0	0	0	0	0	0	2	0	0	0	0	0	0	0	0	0	0	0	0	0	0	0	0	0
gi|551107235|gb|ERT38379.1|	hypothetical protein HMPREF1766_00531 [Fusobacterium nucleatum CTI-5]	208 kDa	0	0	0	0	0	0	2	0	0	0	0	0	0	0	0	0	0	0	0	0	0	0	0	0	0	0	0	0	0
gi|551108535|gb|ERT39642.1|	hypothetical protein HMPREF1766_00158 [Fusobacterium nucleatum CTI-5]	226 kDa	0	0	6	0	0	0	0	0	0	0	0	0	0	0	0	0	0	0	0	0	0	0	0	0	0	0	0	0	0
gi|551111229|gb|ERT42199.1|	ribonuclease PH [Fusobacterium nucleatum CTI-1]	48 kDa	0	0	0	2	0	0	0	0	0	0	0	0	0	0	0	0	0	0	0	0	0	0	0	0	0	0	0	0	0
gi|551111746|gb|ERT42705.1|	hypothetical protein HMPREF1538_00278 [Fusobacterium nucleatum CTI-1]	257 kDa	0	0	7	0	0	0	0	0	0	0	0	0	0	0	0	0	0	0	0	0	0	0	0	0	0	0	0	0	0
gi|551112673|gb|ERT43552.1|	tRNA modification GTPase mnmE [Fusobacterium nucleatum CTI-2]	51 kDa	0	0	0	0	0	0	0	1	0	0	0	0	0	0	0	0	0	1	0	1	0	0	0	1	3	0	0	0	2
gi|551180571|gb|ERT44606.1|	hypothetical protein HMPREF1767_02420, partial [Fusobacterium nucleatum CTI-6]	53 kDa	0	0	0	0	0	0	0	0	0	0	1	0	2	0	0	0	0	0	0	1	0	0	0	0	0	0	1	0	0
gi|551180913|gb|ERT44917.1|	hypothetical protein HMPREF1768_01746 [Fusobacterium nucleatum CTI-7]	50 kDa	0	0	0	0	4	0	0	0	0	0	0	0	0	0	0	0	0	0	0	0	0	0	0	0	0	0	0	0	0
gi|551182097|gb|ERT46028.1|	peptidyl-tRNA hydrolase [Fusobacterium nucleatum CTI-6]	22 kDa	0	1	0	1	2	1	0	0	0	0	0	0	0	0	0	0	0	0	0	0	0	1	0	0	1	0	1	0	1
gi|551182209|gb|ERT46135.1|	hypothetical protein HMPREF1768_00859 [Fusobacterium nucleatum CTI-7]	114 kDa	0	0	0	0	2	0	0	0	0	0	0	0	0	0	0	0	0	0	0	0	0	0	0	0	0	0	0	0	0
gi|551182747|gb|ERT46639.1|	adenylosuccinate lyase [Fusobacterium nucleatum CTI-6]	54 kDa	0	0	0	0	0	0	2	0	0	0	0	0	0	0	0	0	0	0	0	0	0	0	0	0	0	0	0	0	0
gi|551183198|gb|ERT47071.1|	glycyl-tRNA synthetase beta subunit [Fusobacterium nucleatum CTI-6]	79 kDa	0	0	0	0	0	0	0	0	11	0	0	0	0	0	0	0	0	0	0	0	0	0	0	0	0	0	0	0	0
gi|551183575|gb|ERT47437.1|	hypothetical protein HMPREF1768_00452 [Fusobacterium nucleatum CTI-7]	18 kDa	0	0	0	1	1	1	1	1	0	0	0	0	0	0	0	1	1	0	1	2	1	1	0	0	0	0	1	0	2
gi|551183646|gb|ERT47506.1|	hypothetical protein HMPREF1767_01299 [Fusobacterium nucleatum CTI-6]	112 kDa	0	0	0	0	0	0	0	0	0	0	0	0	0	0	0	2	0	0	0	0	0	0	0	0	0	0	0	0	0
gi|551183847|gb|ERT47704.1|	hypothetical protein HMPREF1767_01265, partial [Fusobacterium nucleatum CTI-6]	235 kDa	0	0	0	0	0	0	0	0	0	0	0	0	0	0	0	0	0	0	0	0	3	0	0	0	0	0	0	0	0
gi|551183948|gb|ERT47802.1|	hypothetical protein HMPREF1767_01071 [Fusobacterium nucleatum CTI-6]	23 kDa	0	0	0	0	0	0	0	0	0	0	0	0	0	0	0	0	0	0	0	0	0	0	0	4	0	0	0	0	3
gi|551184107|gb|ERT47958.1|	hypothetical protein HMPREF1767_01000 [Fusobacterium nucleatum CTI-6]	188 kDa	0	0	0	0	2	0	0	0	0	0	0	0	0	0	0	0	0	0	0	0	0	0	0	0	0	0	0	0	0
gi|551184192|gb|ERT48040.1|	hypothetical protein HMPREF1767_00887 [Fusobacterium nucleatum CTI-6]	201 kDa	0	0	0	0	0	0	0	0	0	0	0	0	0	0	0	0	0	0	3	0	0	0	0	0	0	0	0	0	0
gi|551184563|gb|ERT48407.1|	hypothetical protein HMPREF1767_00841 [Fusobacterium nucleatum CTI-6]	67 kDa	0	0	0	2	0	0	0	0	0	0	0	0	0	0	0	0	0	0	0	0	0	0	0	0	0	0	0	0	0
gi|551184910|gb|ERT48745.1|	hypothetical protein HMPREF1767_00555 [Fusobacterium nucleatum CTI-6]	35 kDa	0	0	0	1	0	0	0	0	0	0	0	0	0	0	0	0	0	0	0	0	0	0	0	0	0	0	1	0	2
gi|557671792|gb|ESS17806.1|	Lysyl-tRNA synthetase [Streptococcus mutans PKUSS-LG01]	57 kDa	0	0	0	0	0	0	0	0	0	0	0	0	0	0	0	0	0	0	1	0	5	0	0	0	0	0	0	0	2
gi|566235199|gb|ETI97152.1|	hypothetical protein Q619_VDC00600G0148 [Veillonella dispar DORA_11]	21 kDa	0	0	0	0	0	0	0	0	1	1	0	0	0	0	0	0	0	0	0	0	0	0	2	0	1	0	0	0	1
gi|566235201|gb|ETI97154.1|	Bifunctional protein pyrR [Veillonella dispar DORA_11]	19 kDa	0	0	1	2	0	2	0	1	0	1	0	0	0	0	0	1	0	0	0	0	0	1	0	1	0	0	0	0	0
gi|566235217|gb|ETI97170.1|	Succinate CoA transferase [Veillonella dispar DORA_11]	55 kDa	0	0	0	0	0	0	0	0	0	0	0	0	0	0	0	0	0	0	0	0	0	0	0	0	0	11	0	0	0
gi|566235472|gb|ETI97400.1|	Acetolactate synthase [Veillonella dispar DORA_11]	62 kDa	0	0	0	0	0	0	0	0	0	0	0	0	0	0	0	0	0	0	0	0	0	6	0	0	0	0	0	0	0
gi|566235580|gb|ETI97494.1|	hypothetical protein Q619_VDC00592G0039 [Veillonella dispar DORA_11]	76 kDa	0	0	0	0	0	3	0	0	0	0	0	0	0	0	0	0	0	0	0	0	0	0	0	0	0	0	0	0	0
gi|566235704|gb|ETI97583.1|	Hemagglutinin superfamily [Veillonella dispar DORA_11]	354 kDa	0	0	0	0	2	0	0	0	0	0	0	1	1	1	1	0	1	1	0	0	1	0	0	1	0	0	0	0	0
gi|566235747|gb|ETI97619.1|	hypothetical protein Q619_VDC00582G0016 [Veillonella dispar DORA_11]	26 kDa	0	0	0	0	0	0	0	0	0	0	0	0	0	0	0	0	0	0	2	0	0	0	0	0	0	0	0	0	0
gi|566236129|gb|ETI97932.1|	3-deoxy-D-manno-octulosonate 8-phosphate phosphatase, YrbI family [Veillonella dispar DORA_11]	19 kDa	0	1	1	0	0	0	0	1	0	2	1	0	0	0	0	0	0	0	0	0	0	0	0	0	0	1	0	0	0
gi|566236357|gb|ETI98127.1|	Dnd system-associated protein 2 [Veillonella dispar DORA_11]	202 kDa	0	0	0	0	0	0	0	0	0	0	0	2	1	0	0	0	0	0	0	0	0	0	0	0	0	0	0	0	0
gi|566236563|gb|ETI98296.1|	Selenium metabolism protein YedF [Veillonella dispar DORA_11]	22 kDa	0	0	0	0	0	0	0	0	0	0	0	0	0	0	0	0	0	0	0	0	4	0	0	0	0	0	0	0	0
gi|566236564|gb|ETI98297.1|	Selenide, water dikinase [Veillonella dispar DORA_11]	36 kDa	2	0	0	2	0	0	0	2	0	0	0	0	0	0	0	0	0	0	0	0	0	0	0	0	0	0	0	0	0
gi|566236649|gb|ETI98368.1|	ABC transporter related protein [Veillonella dispar DORA_11]	29 kDa	1	0	1	2	0	0	1	1	0	0	0	1	1	1	0	1	1	0	0	0	1	1	1	1	0	0	0	0	0
gi|566237284|gb|ETI98893.1|	Protein translocase subunit SecY [Veillonella dispar DORA_11]	46 kDa	0	1	1	1	1	2	1	0	0	1	1	1	0	1	1	1	1	1	1	1	0	1	0	1	1	1	0	0	1
gi|566237292|gb|ETI98901.1|	50S ribosomal protein L5 [Veillonella dispar DORA_11]	20 kDa	0	0	0	0	0	0	0	0	0	11	11	0	0	0	0	0	0	0	0	0	0	0	0	0	0	0	0	0	0
gi|566237514|gb|ETI99059.1|	putative transcriptional regulatory protein [Veillonella dispar DORA_11]	27 kDa	1	1	0	1	0	1	1	2	0	1	1	1	0	1	0	1	1	1	0	1	1	1	1	1	0	1	1	0	1
gi|566237697|gb|ETI99220.1|	Methionine-tRNA ligase, partial [Veillonella dispar DORA_11]	10 kDa	0	0	3	0	0	0	0	0	0	0	0	0	0	0	0	0	0	0	0	0	0	0	0	0	0	0	0	0	0
gi|566237823|gb|ETI99316.1|	hypothetical protein Q619_VDC00504G0011 [Veillonella dispar DORA_11]	35 kDa	2	2	2	2	0	0	0	0	0	1	1	1	0	1	0	1	1	1	0	0	1	1	0	0	0	1	0	0	0
gi|568143383|ref|WP_024064497.1|	molybdopterin-binding protein [Veillonella dispar]	35 kDa	0	0	0	0	0	0	0	0	0	6	0	0	0	0	0	0	0	0	0	0	0	0	0	0	0	0	0	0	0
gi|576330768|gb|ETZ25418.1|	hypothetical protein HMPREF2085_01828 [Fusobacterium nucleatum 13_3C]	16 kDa	0	0	0	0	0	0	0	0	0	0	0	0	0	0	5	0	0	0	0	0	0	0	0	0	0	0	0	0	0
gi|576330878|gb|ETZ25528.1|	hypothetical protein HMPREF2085_01938 [Fusobacterium nucleatum 13_3C]	29 kDa	0	0	0	0	0	0	0	0	0	0	0	0	0	0	11	12	0	0	11	0	0	0	0	0	0	0	0	0	0
gi|576331766|gb|ETZ26408.1|	CRISPR-associated endonuclease cas1 [Fusobacterium nucleatum 13_3C]	40 kDa	0	0	0	0	2	0	3	4	0	0	0	0	0	0	0	0	0	0	0	0	0	0	0	0	0	0	0	0	0
gi|576331913|gb|ETZ26555.1|	hypothetical protein HMPREF2085_01386 [Fusobacterium nucleatum 13_3C]	64 kDa	0	0	0	0	0	0	0	0	0	0	0	0	0	0	0	0	0	0	0	5	0	0	0	0	0	0	0	0	0
gi|576333554|gb|ETZ28179.1|	hypothetical protein HMPREF2085_01041 [Fusobacterium nucleatum 13_3C]	30 kDa	2	0	0	0	0	0	0	0	0	0	0	0	0	0	0	0	0	0	0	0	0	0	0	0	0	0	0	0	0
gi|576335010|gb|ETZ29622.1|	hypothetical protein HMPREF2085_00440 [Fusobacterium nucleatum 13_3C]	37 kDa	0	0	0	0	0	0	0	0	0	2	0	0	0	0	0	0	0	0	1	0	0	0	0	0	0	0	0	0	0
gi|576335022|gb|ETZ29634.1|	(Dimethylallyl)adenosine tRNA methylthiotransferase miaB [Fusobacterium nucleatum 13_3C]	49 kDa	0	0	0	0	0	0	3	0	0	0	0	0	0	0	0	0	0	0	0	0	0	0	0	0	0	0	0	0	0
gi|576335100|gb|ETZ29712.1|	CRISPR type III-a/mtube-associated ramp protein csm5 [Fusobacterium nucleatum 13_3C]	46 kDa	0	0	0	0	2	0	0	0	0	0	0	0	0	0	0	0	0	0	0	0	0	0	0	0	0	0	0	0	0
gi|576335997|gb|ETZ30600.1|	tm1812 family CRISPR-associated protein [Fusobacterium nucleatum 13_3C]	68 kDa	0	0	0	0	0	0	0	0	0	0	0	0	0	0	0	0	0	0	0	2	0	0	0	0	0	0	0	0	0
gi|583841782|gb|AHI52323.1|	hypothetical protein HMPREF0405_02170 [Fusobacterium nucleatum subsp. vincentii 3_1_27]	22 kDa	0	0	0	0	0	0	0	0	0	0	0	0	0	0	0	0	0	0	8	0	0	0	0	0	0	0	0	0	0
gi|601111453|gb|AHN71387.1|	hypothetical protein CF65_00912 [Aggregatibacter actinomycetemcomitans HK1651]	28 kDa	0	1	0	1	0	0	0	0	0	0	0	0	0	0	0	0	0	0	0	0	0	0	0	0	0	0	0	7	0
gi|640025594|ref|WP_024781758.1|	transcription termination/antitermination protein NusG [Streptococcus mutans]	20 kDa	0	0	0	0	0	0	0	0	0	0	0	0	0	0	0	1	0	0	0	0	3	0	0	2	1	0	1	0	1
gi|640029880|ref|WP_024782062.1|	translation initiation factor IF-2 [Streptococcus mutans]	101 kDa	0	0	0	0	0	0	0	0	0	0	0	0	0	0	0	0	0	0	0	0	11	0	0	0	5	0	0	0	0
gi|640034330|ref|WP_024782711.1|	site-specific tyrosine recombinase XerD [Streptococcus mutans]	28 kDa	0	0	0	0	0	0	0	0	0	0	0	0	0	0	0	0	0	0	0	0	0	2	0	0	0	0	0	0	0
gi|640053665|ref|WP_024785360.1|	chorismate synthase [Streptococcus mutans]	43 kDa	0	0	0	0	1	0	0	1	0	0	0	0	0	0	0	1	0	0	1	1	3	0	0	0	1	0	0	0	1
gi|640053706|ref|WP_024785368.1|	manganese ABC transporter ATP-binding protein [Streptococcus mutans]	27 kDa	0	0	0	0	0	0	0	0	0	0	0	0	0	0	0	0	0	0	0	1	3	0	0	0	0	0	0	0	0
gi|642946352|ref|WP_025169550.1|	PTS mannose family transporter subunit IID [Streptococcus oralis]	33 kDa	0	0	0	0	0	0	0	0	0	1	0	0	0	0	0	0	1	0	1	0	1	0	0	1	1	0	2	0	0
gi|657893504|ref|WP_029596959.1|	molecular chaperone Hsp33 [Fusobacterium nucleatum]	32 kDa	1	0	0	1	0	1	1	0	0	0	0	0	1	1	2	2	1	2	2	0	0	0	0	1	0	0	1	0	1
gi|657894220|ref|WP_029597604.1|	hypothetical protein [Fusobacterium nucleatum]	29 kDa	0	0	0	0	1	0	2	1	0	0	0	0	1	1	0	0	1	0	1	1	1	1	0	1	1	0	0	0	1
gi|657894925|ref|WP_029598263.1|	hypothetical protein [Fusobacterium nucleatum]	18 kDa	0	0	0	0	0	0	0	0	0	0	0	0	0	0	0	0	0	0	1	2	0	0	1	0	1	0	1	0	0
gi|657894947|ref|WP_029598285.1|	membrane protein [Fusobacterium nucleatum]	43 kDa	0	1	0	0	0	1	1	1	2	0	0	0	0	0	1	1	0	0	0	0	0	0	0	0	1	0	1	0	0
gi|657895670|ref|WP_029598943.1|	membrane protein, partial [Fusobacterium nucleatum]	30 kDa	0	1	0	0	0	2	1	1	1	0	0	0	0	0	0	1	0	0	0	1	0	0	0	0	1	0	1	0	0
gi|657895897|ref|WP_029599129.1|	asparagine--tRNA ligase [Fusobacterium nucleatum]	53 kDa	0	0	0	0	0	0	0	0	0	0	0	0	0	0	11	0	0	0	13	0	0	0	0	0	0	0	0	0	0
gi|657895944|ref|WP_029599167.1|	DEAD/DEAH box helicase [Fusobacterium nucleatum]	118 kDa	0	0	0	0	0	0	0	0	0	0	2	0	0	0	0	0	0	0	0	0	0	0	0	0	0	0	0	0	0
gi|657896560|ref|WP_029599703.1|	membrane protein [Fusobacterium nucleatum]	242 kDa	0	0	0	0	19	0	0	0	0	0	0	0	0	0	0	0	0	0	0	0	0	0	0	0	0	0	0	0	0
gi|657897374|ref|WP_029600442.1|	microcompartment protein EutL [Fusobacterium nucleatum]	23 kDa	0	0	0	0	0	0	0	0	0	0	0	0	0	0	0	0	0	0	0	0	2	0	0	0	0	0	0	0	0
gi|658613661|ref|WP_029757664.1|	membrane protein [Fusobacterium nucleatum]	273 kDa	0	0	0	0	0	0	0	0	0	0	0	0	0	3	0	0	0	0	0	0	0	0	0	0	0	0	0	0	0
gi|658614064|ref|WP_029757830.1|	hydroxymethylbilane synthase [Fusobacterium nucleatum]	34 kDa	0	0	0	0	0	0	0	0	0	0	0	1	0	1	0	0	0	0	1	0	1	0	0	0	2	0	0	0	0
gi|658614098|ref|WP_029757845.1|	DNA lyase [Fusobacterium nucleatum]	26 kDa	0	0	0	0	0	0	0	0	0	0	0	0	0	0	0	0	0	0	0	0	0	0	2	0	0	0	0	0	0
gi|658614629|ref|WP_029758070.1|	peptide-binding protein [Fusobacterium nucleatum]	56 kDa	0	0	0	0	0	0	4	0	0	0	0	0	0	0	0	0	0	0	0	0	0	0	0	0	0	0	0	0	0
gi|658614690|ref|WP_029758080.1|	30S ribosomal protein S14 [Fusobacterium nucleatum]	11 kDa	0	0	0	0	2	0	0	0	0	0	0	0	0	0	0	0	1	0	0	0	0	0	0	0	0	0	0	0	0
gi|658614875|ref|WP_029758153.1|	UDP-N-acetylenolpyruvoylglucosamine reductase [Fusobacterium nucleatum]	32 kDa	0	1	0	0	0	2	0	0	0	1	0	1	0	0	0	1	0	0	0	0	0	0	0	0	0	0	0	0	1
gi|658614923|ref|WP_029758170.1|	mannose-1-phosphate guanylyltransferase [Fusobacterium nucleatum]	17 kDa	0	0	0	0	0	0	0	0	0	0	0	0	0	0	3	0	0	0	0	0	0	0	0	0	0	0	0	0	0
gi|658615034|ref|WP_029758212.1|	ABC transporter [Fusobacterium nucleatum]	65 kDa	0	0	0	0	0	0	1	0	0	0	0	1	2	2	0	1	0	0	0	0	0	0	0	0	0	0	0	0	0
gi|658615488|ref|WP_029758384.1|	helicase SNF [Fusobacterium nucleatum]	129 kDa	0	0	0	0	0	0	0	0	0	0	0	0	0	0	2	0	0	0	0	0	0	0	0	1	0	0	1	0	0
gi|658615631|ref|WP_029758440.1|	phosphomethylpyrimidine synthase [Fusobacterium nucleatum]	48 kDa	0	0	0	0	0	0	0	0	0	0	0	0	0	5	0	0	0	0	0	0	0	0	0	0	0	0	0	0	0
gi|658615639|ref|WP_029758444.1|	thiamine biosynthesis protein ThiH [Fusobacterium nucleatum]	44 kDa	0	0	0	0	0	0	0	2	0	0	0	0	0	0	0	0	0	0	0	0	0	0	0	0	0	0	0	0	0
gi|658615686|ref|WP_029758464.1|	ABC transporter ATP-binding protein [Fusobacterium nucleatum]	29 kDa	0	0	0	0	0	0	0	0	0	0	0	0	0	0	0	0	0	0	0	0	0	0	0	2	0	0	0	0	0
gi|658615878|ref|WP_029758541.1|	glutamate dehydrogenase [Fusobacterium nucleatum]	46 kDa	0	0	0	0	0	0	0	0	0	0	0	0	0	0	0	0	0	0	0	13	14	0	0	0	0	0	0	0	0
gi|658616095|ref|WP_029758619.1|	dTDP-4-dehydrorhamnose 3,5-epimerase [Fusobacterium nucleatum]	38 kDa	0	2	0	0	0	0	0	0	0	0	0	0	0	0	0	0	0	0	1	0	0	0	0	0	0	0	0	0	0
gi|658616298|ref|WP_029758694.1|	hypothetical protein [Fusobacterium nucleatum]	43 kDa	0	0	0	0	0	0	0	0	0	0	5	0	0	0	0	0	0	0	0	0	0	0	0	0	0	0	0	0	0
gi|658616307|ref|WP_029758698.1|	hypothetical protein [Fusobacterium nucleatum]	43 kDa	0	0	0	0	0	0	0	0	0	0	0	0	0	0	0	0	0	0	0	0	0	0	0	0	0	0	0	0	3
gi|658616313|ref|WP_029758700.1|	MutL protein [Fusobacterium nucleatum]	51 kDa	0	0	0	0	1	0	1	0	0	0	0	0	0	0	2	0	0	0	3	0	0	0	0	0	0	0	0	0	0
gi|658617069|ref|WP_029758994.1|	bifunctional riboflavin kinase/FMN adenylyltransferase [Fusobacterium nucleatum]	36 kDa	0	0	0	0	1	0	1	1	0	0	0	0	0	0	0	1	1	0	1	0	1	0	1	0	2	0	0	0	0
gi|658617230|ref|WP_029759044.1|	elongation factor Tu [Fusobacterium nucleatum]	43 kDa	0	0	0	0	0	0	0	0	0	0	0	0	0	0	0	0	0	18	0	0	0	0	0	0	0	0	0	0	0
gi|658617283|ref|WP_029759063.1|	copper-binding protein [Fusobacterium nucleatum]	33 kDa	0	0	0	0	0	0	0	0	0	0	0	0	0	0	0	0	5	0	0	0	0	0	0	0	0	0	0	0	0
gi|658617364|ref|WP_029759094.1|	hypothetical protein [Fusobacterium nucleatum]	41 kDa	1	1	0	0	1	1	1	0	1	0	0	1	0	0	0	1	0	0	0	0	0	1	0	0	0	0	1	0	2
gi|658617436|ref|WP_029759123.1|	peptidylprolyl isomerase [Fusobacterium nucleatum]	26 kDa	0	0	0	0	0	0	0	0	0	0	0	0	0	0	0	0	0	0	0	0	3	0	0	0	0	0	0	0	0
gi|658617525|ref|WP_029759164.1|	translation initiation factor IF-2 [Fusobacterium nucleatum]	82 kDa	0	0	0	0	0	0	0	0	0	0	0	0	0	11	16	16	0	0	12	0	0	0	0	0	0	0	0	0	0
gi|658618221|ref|WP_029759417.1|	UTP--glucose-1-phosphate uridylyltransferase [Fusobacterium nucleatum]	33 kDa	0	0	0	0	0	0	0	0	0	0	0	0	0	0	0	0	0	0	0	2	0	0	0	0	0	0	0	0	0
gi|662350697|gb|KEQ49246.1|	DNA polymerase III, alpha subunit, Gram-positive type [Streptococcus oralis]	165 kDa	0	0	0	0	0	0	0	0	0	0	0	0	0	0	0	0	0	0	2	0	0	0	0	0	0	0	0	0	0
gi|662350971|gb|KEQ49509.1|	acetyl-CoA carboxylase, biotin carboxylase subunit [Streptococcus oralis]	49 kDa	0	0	0	0	0	0	0	0	0	0	0	0	0	0	0	0	0	0	0	0	0	0	1	2	4	0	2	0	1
gi|696266487|ref|WP_032843483.1|	membrane protein [Fusobacterium nucleatum]	53 kDa	0	0	0	0	0	0	0	0	0	4	0	0	0	0	0	4	0	0	0	0	0	0	0	0	0	0	0	0	0
gi|696426080|ref|WP_032995844.1|	hypothetical protein [Aggregatibacter actinomycetemcomitans]	15 kDa	0	0	0	0	0	0	0	0	0	4	3	4	5	3	3	6	5	2	7	0	0	0	0	0	0	0	0	0	0
gi|696434909|ref|WP_032999730.1|	endonuclease III [Aggregatibacter actinomycetemcomitans]	23 kDa	0	0	0	0	0	0	0	0	0	0	0	0	0	0	0	0	0	0	0	0	0	0	0	0	0	0	0	3	0
gi|696447040|ref|WP_033002111.1|	recombinase RmuC [Aggregatibacter actinomycetemcomitans]	61 kDa	0	0	0	0	0	0	0	0	0	0	0	0	0	0	0	0	0	0	0	0	0	0	0	0	0	0	0	11	0
gi|703955336|gb|KGQ81721.1|	hypothetical protein MEO_05705 [Candida albicans P94015]	73 kDa	0	0	1	0	0	0	0	0	0	0	0	0	0	0	1	0	0	0	0	0	0	0	2	0	0	0	0	0	0
gi|703957698|gb|KGQ84060.1|	40S ribosomal protein S13 [Candida albicans P94015]	17 kDa	0	0	0	0	0	0	0	0	0	0	0	1	1	1	1	0	1	0	0	0	2	1	0	0	0	0	0	0	0
gi|703959103|gb|KGQ85449.1|	GATA type zinc finger protein asd-4 [Candida albicans P94015]	75 kDa	0	0	0	0	0	0	0	0	0	0	2	0	0	0	0	0	0	0	0	0	0	0	0	0	0	0	0	0	0
gi|703964253|gb|KGQ90557.1|	kexin [Candida albicans P94015]	106 kDa	0	0	0	0	0	0	0	0	0	1	0	0	0	2	0	0	0	0	0	0	0	0	0	0	0	0	0	0	0
gi|703967118|gb|KGQ96274.1|	hypothetical protein MEU_01805 [Candida albicans P37005]	22 kDa	0	1	0	1	0	1	1	1	1	1	0	0	0	0	0	0	1	0	0	0	2	1	0	0	4	1	0	0	1
gi|703969267|gb|KGQ98391.1|	hypothetical protein MG1_03038 [Candida albicans GC75]	20 kDa	0	0	0	0	0	0	0	0	0	0	1	0	0	0	0	0	0	0	0	0	2	0	0	0	0	0	0	0	0
gi|703969268|gb|KGQ98392.1|	kinesin family member 18/19 [Candida albicans GC75]	108 kDa	0	0	0	0	0	0	0	0	0	0	0	0	0	0	0	1	0	2	0	0	0	0	0	0	0	0	0	0	0
gi|703972340|gb|KGR01441.1|	ATP-dependent helicase STH1/SNF2 [Candida albicans GC75]	192 kDa	0	0	0	2	0	0	0	0	0	0	0	0	0	0	0	0	0	0	0	0	0	0	0	0	1	0	0	1	0
gi|703974903|gb|KGR03977.1|	hypothetical protein MG5_04880 [Candida albicans P57072]	43 kDa	0	0	0	0	0	0	0	0	0	0	0	0	0	0	0	0	0	0	0	0	0	0	2	0	0	0	0	0	0
gi|703977893|gb|KGR06943.1|	hypothetical protein MG5_03961 [Candida albicans P57072]	80 kDa	0	0	0	0	0	0	2	0	1	0	0	1	0	0	0	0	0	0	0	0	0	1	0	0	0	0	0	0	0
gi|703985072|gb|KGR14056.1|	hypothetical protein MG5_00791 [Candida albicans P57072]	128 kDa	0	0	0	0	0	0	0	0	0	0	0	0	0	0	0	0	2	0	0	0	0	0	0	0	0	0	0	0	0
gi|703985792|gb|KGR14775.1|	hypothetical protein MG9_03728 [Candida albicans P37037]	200 kDa	2	0	0	0	0	0	0	0	2	0	0	0	0	0	0	0	0	0	0	0	0	0	0	0	0	0	0	0	0
gi|712855618|gb|KGU04703.1|	tyrosine-tRNA ligase [Candida albicans P87]	56 kDa	0	0	0	0	0	0	0	0	0	0	0	1	0	0	0	0	0	2	0	0	0	0	0	0	0	0	0	0	0
gi|712862141|gb|KGU11136.1|	hypothetical protein MEQ_02215 [Candida albicans P87]	171 kDa	0	0	2	0	0	0	0	0	0	0	0	0	0	0	0	0	0	0	0	0	0	0	0	0	0	0	0	0	0
gi|712876650|gb|KGU24486.1|	hypothetical protein MGM_04958 [Candida albicans P75063]	97 kDa	0	0	0	0	0	0	0	0	0	0	0	0	0	1	0	0	0	0	0	1	1	1	0	0	0	2	0	0	0
gi|712886839|gb|KGU34534.1|	solute carrier family 36 (proton-coupled amino acid transporter) [Candida albicans P75063]	72 kDa	0	0	0	0	0	0	0	0	0	0	0	2	0	0	2	0	0	0	0	0	0	0	1	0	0	0	0	0	0
gi|723158851|gb|KHC32910.1|	putative transcription factor with zinc cluster DNA-binding motif [Candida albicans P76067]	63 kDa	0	0	0	0	0	0	0	0	0	0	0	0	0	0	0	0	0	0	0	0	0	0	0	0	2	0	0	0	0
gi|723170928|gb|KHC44895.1|	hypothetical protein MEW_05434 [Candida albicans P60002]	126 kDa	0	0	0	0	0	0	0	0	0	0	0	0	0	0	0	0	0	0	0	0	0	2	0	0	0	0	0	0	0
gi|723189805|gb|KHC63618.1|	translation initiation factor eIF-2B subunit delta [Candida albicans P75010]	56 kDa	0	0	0	0	0	0	0	0	0	0	0	0	0	0	0	0	0	2	0	0	0	0	0	0	0	0	0	0	0
gi|723191677|gb|KHC65474.1|	Lst4p-like protein [Candida albicans P75010]	114 kDa	0	1	0	1	2	1	0	0	1	0	0	0	0	1	0	0	0	1	1	0	0	0	1	1	1	0	0	0	0
gi|723203021|gb|KHC76715.1|	hypothetical protein W5Q_03931 [Candida albicans SC5314]	63 kDa	1	0	1	0	2	0	0	0	2	0	0	0	0	1	0	0	0	1	0	0	0	0	0	1	0	0	1	0	0
gi|740586415|ref|WP_038371991.1|	porin [Fusobacterium nucleatum]	43 kDa	0	0	0	0	0	0	0	0	0	0	0	0	0	0	0	0	0	0	0	0	0	0	0	2	0	0	0	0	0
gi|742267061|ref|WP_038804174.1|	DNA recombination/repair protein RecA [Streptococcus oralis]	41 kDa	0	0	0	0	0	0	0	0	0	0	0	0	0	0	0	0	0	0	1	0	2	0	0	2	2	2	3	0	2
gi|742267670|ref|WP_038804488.1|	translation initiation factor IF-2 [Streptococcus oralis]	102 kDa	0	0	1	0	0	0	0	0	0	0	0	0	0	0	0	0	0	0	0	0	2	0	0	0	0	0	0	0	0
gi|887579081|gb|KMV75754.1|	hypothetical protein PSAG_04873 [Fusobacterium nucleatum subsp. animalis D11]	274 kDa	0	0	0	3	0	0	0	0	3	0	0	0	0	0	0	0	0	0	0	0	0	0	0	0	0	0	0	0	0
gi|896592743|ref|WP_049477960.1|	dipeptidase PepV [Streptococcus oralis]	51 kDa	0	0	1	1	0	0	0	0	0	0	0	0	0	0	0	1	0	0	0	0	1	0	1	1	2	0	2	0	1
gi|896592917|ref|WP_049478134.1|	acetate kinase [Streptococcus oralis]	43 kDa	0	0	0	0	0	0	0	0	0	0	0	0	0	0	0	0	0	0	0	0	3	0	0	0	0	0	0	0	0
gi|896593248|ref|WP_049478465.1|	cell division protein FtsA [Streptococcus oralis]	50 kDa	0	0	0	0	0	0	0	0	1	0	0	1	0	0	0	0	0	0	0	0	2	0	0	3	1	0	0	0	0
gi|896594640|ref|WP_049479197.1|	Rrf2 family transcriptional regulator [Streptococcus oralis]	16 kDa	0	0	0	0	0	0	0	0	0	0	0	0	0	0	0	0	0	1	0	0	0	2	0	0	0	0	0	0	0
gi|896621391|ref|WP_049503075.1|	beta-ketoacyl-ACP reductase [Streptococcus oralis]	26 kDa	0	0	0	0	0	0	0	0	0	0	0	0	0	0	0	0	0	0	0	0	2	0	0	0	0	2	2	0	0
gi|896623051|ref|WP_049504696.1|	acetate kinase [Streptococcus oralis]	43 kDa	0	0	0	0	0	0	0	0	0	0	0	0	0	0	0	0	0	0	0	0	0	0	0	2	0	0	0	0	0
gi|896623076|ref|WP_049504721.1|	multidrug ABC transporter ATPase [Streptococcus oralis]	67 kDa	0	0	0	0	0	0	0	0	0	0	0	0	0	0	0	0	0	0	0	0	2	0	0	0	0	0	0	0	0
gi|896623226|ref|WP_049504871.1|	50S ribosomal protein L4 [Streptococcus oralis]	22 kDa	1	0	0	0	0	0	0	0	0	1	0	1	0	0	0	0	0	0	0	1	1	0	1	3	1	2	3	0	0
gi|896638829|ref|WP_049519143.1|	sugar ABC transporter substrate-binding protein [Streptococcus oralis]	45 kDa	1	0	0	0	0	0	0	0	0	0	0	0	0	0	0	0	0	0	0	0	5	0	0	4	2	0	0	0	0
gi|896639207|ref|WP_049519521.1|	alanine--tRNA ligase [Streptococcus oralis]	96 kDa	0	0	0	0	0	0	0	0	0	0	0	0	0	0	0	0	0	0	0	0	4	2	0	0	0	0	0	0	0
gi|896639488|ref|WP_049519802.1|	molecular chaperone GroEL [Streptococcus oralis]	57 kDa	0	0	0	0	0	0	0	0	0	0	0	0	0	0	0	0	0	0	0	0	13	0	0	0	12	0	0	0	0
gi|908381705|gb|KND82870.1|	1-deoxy-D-xylulose 5-phosphate reductoisomerase [Aggregatibacter actinomycetemcomitans]	46 kDa	0	0	0	0	0	0	0	0	0	0	0	1	0	1	1	0	0	0	1	0	0	0	0	0	0	0	0	6	0
gi|908382966|gb|KND84082.1|	hypothetical protein H5P1_0208150, partial [Aggregatibacter actinomycetemcomitans serotype a str. H5P1]	26 kDa	0	0	0	0	0	0	0	0	0	0	0	0	0	0	0	0	0	0	0	0	0	0	0	0	0	0	0	2	0
gi|909999014|gb|AKU28542.1|	UDP-N-acetylmuramoyl-L-alanyl-D-glutamate synthetase [Aggregatibacter actinomycetemcomitans HK1651]	47 kDa	0	0	0	0	0	0	0	0	0	0	0	0	0	0	0	0	0	0	0	1	0	0	0	0	0	0	0	2	0
gi|914226739|ref|WP_050542168.1|	hypothetical protein [Streptococcus oralis]	10 kDa	0	0	2	0	0	0	0	0	0	0	0	0	0	0	0	0	0	0	0	0	0	0	0	0	0	1	0	0	0
gi|917588444|gb|KOE32003.1|	hypothetical protein D17P3_0301280, partial [Aggregatibacter actinomycetemcomitans D17P-3]	43 kDa	0	0	0	0	0	0	0	0	0	0	0	0	0	0	0	0	0	0	0	0	0	0	0	0	0	0	0	4	0
gi|928586869|dbj|BAS47260.1|	hypothetical protein AANUM_0029 [Aggregatibacter actinomycetemcomitans NUM4039]	46 kDa	0	0	0	0	0	0	0	0	0	0	0	0	0	0	0	0	1	0	1	0	0	0	0	0	0	0	0	3	0
gi|928588150|dbj|BAS48541.1|	inositol 2-dehydrogenase [Aggregatibacter actinomycetemcomitans NUM4039]	37 kDa	0	0	0	0	0	0	0	0	0	0	0	1	0	0	0	1	1	0	1	0	0	0	0	0	0	0	0	2	0
gi|928588283|dbj|BAS48674.1|	DNA topoisomerase IV subunit B [Aggregatibacter actinomycetemcomitans NUM4039]	70 kDa	0	0	0	0	0	0	0	0	0	0	0	0	0	0	0	0	1	0	0	0	0	0	0	0	0	0	0	9	0
gi|928588359|dbj|BAS48750.1|	tRNA isopentenyltransferase [Aggregatibacter actinomycetemcomitans NUM4039]	36 kDa	0	0	0	0	0	0	0	0	0	0	0	0	0	0	0	0	0	0	0	0	0	0	0	0	0	0	0	10	0
gi|928588433|dbj|BAS48824.1|	cardiolipin synthetase [Aggregatibacter actinomycetemcomitans NUM4039]	55 kDa	0	0	0	0	0	0	0	0	0	0	0	0	0	0	0	0	0	0	0	0	0	0	0	0	0	0	0	3	0
gi|928588766|dbj|BAS49157.1|	CRISPR-associated endonuclease Cas3-HD [Aggregatibacter actinomycetemcomitans NUM4039]	93 kDa	0	0	0	0	0	0	0	0	0	0	0	0	0	0	0	0	0	0	0	0	0	0	0	0	0	0	0	2	0
gi|929724304|gb|ALF16932.1|	electron transporter RnfC [Fusobacterium nucleatum subsp. animalis]	48 kDa	0	0	0	0	0	0	0	0	0	0	0	0	0	0	0	0	0	0	9	0	0	0	0	0	0	0	0	0	0
gi|929726455|gb|ALF19082.1|	hypothetical protein RN99_01015 [Fusobacterium nucleatum subsp. vincentii ChDC F8]	250 kDa	0	0	0	0	0	0	0	0	0	0	0	0	0	0	0	0	0	0	0	0	0	0	0	0	0	13	0	0	0
gi|929727453|gb|ALF20080.1|	peptidase M24 [Fusobacterium nucleatum subsp. vincentii ChDC F8]	67 kDa	0	0	0	0	0	0	0	0	0	0	0	0	0	0	0	0	0	0	0	0	0	0	0	9	0	0	0	0	0
gi|929727900|gb|ALF20527.1|	tRNA (guanine-N7)-methyltransferase [Fusobacterium nucleatum subsp. vincentii ChDC F8]	76 kDa	0	0	0	0	0	0	0	2	0	0	0	0	0	0	0	0	0	0	0	0	0	0	0	0	0	0	0	0	0
gi|929729610|gb|ALF22236.1|	ribonuclease HII [Fusobacterium nucleatum subsp. animalis]	28 kDa	0	0	1	0	2	0	0	0	0	0	0	0	0	0	0	0	0	0	0	0	0	0	0	0	0	0	0	0	0
gi|929732223|gb|ALF24848.1|	iron(III) dicitrate-binding protein [Fusobacterium nucleatum subsp. nucleatum ChDC F316]	39 kDa	0	0	0	0	0	0	0	0	0	0	0	6	7	0	0	6	0	0	8	0	0	0	0	0	0	0	0	0	0
gi|929732736|gb|ALF25360.1|	hypothetical protein RN95_02505 [Fusobacterium nucleatum subsp. nucleatum]	15 kDa	1	1	1	1	1	1	1	1	1	0	0	1	1	1	1	1	1	1	1	1	1	0	1	2	2	1	1	0	1
gi|929733196|gb|ALF25820.1|	autotransporter [Fusobacterium nucleatum subsp. nucleatum]	137 kDa	0	0	0	0	0	0	0	0	5	0	0	0	0	0	0	0	0	0	0	0	0	0	0	0	0	0	0	0	0
gi|929733218|gb|ALF25842.1|	aminoacyl-histidine dipeptidase [Fusobacterium nucleatum subsp. nucleatum]	55 kDa	0	0	0	0	0	0	0	0	0	0	0	0	0	0	2	0	0	0	0	0	0	0	0	0	0	0	0	0	0
gi|948571117|gb|ALM93235.1|	DNA mismatch repair protein MutL [Fusobacterium nucleatum subsp. polymorphum]	74 kDa	4	0	0	0	0	0	0	0	0	0	0	0	0	0	0	0	0	0	0	0	0	0	0	0	0	0	0	0	0
gi|948571119|gb|ALM93237.1|	hypothetical protein RO02_00985 [Fusobacterium nucleatum subsp. polymorphum]	47 kDa	0	0	0	0	0	0	0	0	5	0	0	0	0	0	0	0	0	0	0	0	0	0	0	0	0	0	0	0	0
gi|948571258|gb|ALM93376.1|	spermidine/putrescine ABC transporter substrate-binding protein [Fusobacterium nucleatum subsp. polymorphum]	40 kDa	0	0	0	0	0	0	0	0	0	0	0	0	0	0	0	0	0	0	0	0	0	0	0	0	6	0	0	0	0
gi|948572345|gb|ALM94463.1|	AAA family ATPase [Fusobacterium nucleatum subsp. polymorphum]	92 kDa	0	1	0	1	1	1	1	0	1	1	1	1	1	0	2	1	1	1	2	1	0	1	1	1	1	1	0	0	1
gi|948573183|gb|ALM95301.1|	hypothetical protein RO02_12240 [Fusobacterium nucleatum subsp. polymorphum]	51 kDa	0	0	0	0	0	0	0	0	0	1	0	0	0	0	0	0	0	0	0	2	1	0	0	0	0	0	0	0	0
gi|948573214|gb|ALM95332.1|	aminoacyl-histidine dipeptidase [Fusobacterium nucleatum subsp. polymorphum]	55 kDa	0	0	0	0	0	0	0	0	0	0	0	0	2	0	0	1	0	0	0	0	0	0	0	0	0	0	0	0	0
gi|950652061|ref|WP_057488783.1|	hypothetical protein [Streptococcus oralis]	60 kDa	0	0	0	0	0	0	0	0	0	0	0	0	0	0	0	0	0	0	0	0	0	0	0	2	0	0	0	0	0
gi|950652361|ref|WP_057489083.1|	Serine hydroxymethyltransferase [Streptococcus oralis]	45 kDa	0	0	0	0	0	0	0	0	0	0	0	0	1	0	0	0	0	0	0	0	0	0	0	2	2	1	4	0	1
gi|950652676|ref|WP_057489398.1|	translation initiation factor IF-2 [Streptococcus oralis]	103 kDa	0	0	0	0	0	0	0	0	0	0	0	0	0	0	0	0	0	0	0	0	2	0	2	0	0	0	0	0	0
gi|958165323|gb|ALQ42105.1|	tRNA (uracil-5-)-methyltransferase [Fusobacterium nucleatum subsp. polymorphum]	49 kDa	0	0	0	0	2	0	1	1	1	0	0	0	0	0	0	0	0	0	0	1	0	0	0	0	1	1	1	0	0
gi|973436296|gb|KUL98084.1|	hypothetical protein RO03_00650 [Fusobacterium nucleatum subsp. nucleatum]	38 kDa	0	0	0	0	2	0	0	0	0	0	0	0	0	0	0	0	0	0	0	0	0	0	0	0	0	0	0	0	0
gi|973437104|gb|KUL98892.1|	peptidase S51 [Fusobacterium nucleatum subsp. nucleatum]	24 kDa	0	0	0	0	1	0	0	0	0	0	0	1	0	0	1	0	1	0	2	0	0	0	0	0	1	0	0	0	1
gi|985335497|gb|KXA18835.1|	ribonuclease HII [Fusobacterium nucleatum]	24 kDa	0	0	0	0	2	0	0	0	0	0	1	0	0	0	1	0	1	0	1	0	0	0	0	0	0	0	0	0	0
gi|985339521|gb|KXA22616.1|	hypothetical protein HMPREF3221_00877 [Fusobacterium nucleatum]	17 kDa	0	0	0	0	0	0	0	0	0	0	0	0	0	0	0	0	0	0	0	0	0	0	0	0	0	0	2	0	0
gi|985339754|gb|KXA22846.1|	DNA-binding helix-turn-helix protein [Fusobacterium nucleatum]	83 kDa	0	0	0	0	0	1	0	0	0	0	1	1	2	0	0	0	0	0	0	0	0	0	0	0	0	0	0	0	0
gi|985343010|gb|KXA25921.1|	hypothetical protein HMPREF3221_00182 [Fusobacterium nucleatum]	22 kDa	0	0	0	0	0	0	0	0	0	0	0	0	0	0	0	0	0	0	3	0	0	0	0	0	0	0	0	0	0
gi|985343990|gb|KXA26860.1|	hypothetical protein HMPREF3221_00080 [Fusobacterium nucleatum]	14 kDa	0	0	0	0	0	0	0	0	0	2	0	0	0	0	0	0	0	0	0	0	0	0	0	0	0	1	0	0	0
gi|987371007|gb|KXB82790.1|	hypothetical protein HMPREF1867_01861 [Veillonella dispar]	49 kDa	0	0	0	0	0	0	5	0	0	0	0	0	0	0	0	0	0	0	0	0	0	0	0	0	0	0	0	0	0
gi|987372761|gb|KXB84468.1|	1-deoxy-D-xylulose 5-phosphate reductoisomerase [Veillonella dispar]	42 kDa	0	0	0	0	0	0	0	0	0	0	0	0	0	0	0	6	0	0	0	0	0	0	0	0	0	0	0	0	0
gi|987372773|gb|KXB84480.1|	23S rRNA methyltransferase [Veillonella dispar]	39 kDa	0	0	2	0	0	1	0	1	0	0	0	0	0	0	0	0	0	0	0	0	0	0	0	0	0	0	0	0	0
gi|987373774|gb|KXB85432.1|	ATP:cob(I)alamin adenosyltransferase [Veillonella dispar]	39 kDa	0	0	0	0	0	0	0	0	0	0	0	0	0	0	0	0	0	0	0	0	0	0	0	0	0	0	2	0	0
gi|987374663|gb|KXB86287.1|	RNA methyltransferase, TrmH family, group 3 [Veillonella dispar]	26 kDa	0	0	5	0	0	4	0	0	0	0	0	0	0	0	0	0	0	0	0	0	0	0	0	0	0	0	0	0	0
gi|987376032|gb|KXB87620.1|	TonB-dependent receptor plug domain protein [Veillonella dispar]	191 kDa	0	0	0	0	0	0	0	0	0	0	0	0	0	0	0	0	0	0	0	0	0	15	0	0	0	0	0	0	0
gi|987462936|gb|AMD98370.1|	50S ribosomal protein L4 [Actinomyces oris]	23 kDa	0	0	0	0	0	0	0	0	0	0	0	0	0	0	0	0	0	0	0	0	2	0	0	1	0	1	0	0	0
gi|987463101|gb|AMD98535.1|	hypothetical protein AXE84_03125 [Actinomyces oris]	137 kDa	0	0	1	0	0	0	0	0	0	0	0	0	0	0	0	0	0	0	0	0	0	0	0	2	0	0	0	0	0
gi|987464350|gb|AMD99784.1|	dihydrolipoamide acetyltransferase [Actinomyces oris]	58 kDa	1	0	0	0	0	0	0	0	0	0	0	0	0	0	0	0	0	1	0	0	3	0	0	2	0	1	2	0	0
gi|987464882|gb|AME00317.1|	ACP S-malonyltransferase [Actinomyces oris]	327 kDa	0	0	0	0	0	0	0	0	0	0	0	0	0	0	0	0	0	0	0	0	1	0	0	3	0	0	0	0	0
gi|1002475926|gb|KXT60222.1|	putative ATP-dependent Clp proteinase (ATP-binding subunit) [Streptococcus oralis]	78 kDa	4	5	6	0	0	0	0	0	0	0	0	0	0	0	1	0	0	0	0	7	7	5	0	0	4	0	0	0	0
gi|1002476077|gb|KXT60344.1|	SSU ribosomal protein S18p, zinc-independent [Streptococcus oralis]	9 kDa	1	1	1	0	0	0	0	0	1	1	1	1	0	0	1	2	1	1	0	0	2	0	2	0	1	0	0	0	0
gi|1002476137|gb|KXT60404.1|	SSU ribosomal protein S15p (S13e) [Streptococcus oralis]	11 kDa	1	1	1	0	1	1	1	1	0	1	3	3	1	1	1	1	1	1	1	2	2	1	1	2	1	2	3	0	1
gi|1002476274|gb|KXT60541.1|	Non-specific DNA-binding protein Dps / Iron-binding ferritin-like antioxidant protein / Ferroxidase [Streptococcus oralis]	20 kDa	1	1	1	0	1	0	0	0	0	1	1	1	2	0	0	0	0	2	1	0	5	2	2	4	4	2	2	0	3
gi|1002476696|gb|KXT60940.1|	SSU ribosomal protein S16p [Streptococcus oralis]	10 kDa	1	1	1	0	0	0	0	0	0	1	2	0	2	1	1	0	0	1	1	0	2	0	3	2	1	2	3	0	2
gi|1002477547|gb|KXT61729.1|	LSU ribosomal protein L35p [Streptococcus oralis]	8 kDa	0	0	0	1	0	0	1	1	0	0	0	0	0	2	3	1	1	1	1	0	3	1	0	1	2	1	1	0	2
gi|1002498727|gb|KXT79427.1|	Alcohol dehydrogenase / Acetaldehyde dehydrogenase [Streptococcus oralis]	97 kDa	0	0	7	0	0	0	0	0	0	0	0	0	0	0	0	0	0	0	0	0	12	0	0	0	0	0	10	0	0
gi|1002499798|gb|KXT80380.1|	Transcription termination protein NusA [Streptococcus oralis]	43 kDa	0	0	0	0	0	0	0	0	0	0	0	0	0	0	0	2	0	0	0	0	4	0	0	0	0	0	0	0	0
gi|1002499883|gb|KXT80458.1|	putative ATP-dependent Clp proteinase (ATP-binding subunit) [Streptococcus oralis]	77 kDa	3	4	6	0	0	0	0	0	0	0	0	1	0	1	1	0	1	1	0	5	5	4	0	0	4	1	0	0	3
gi|1002500733|gb|KXT81225.1|	Aquaporin (Major Intrinsic Protein Family) [Streptococcus oralis]	31 kDa	2	0	3	0	0	0	0	0	0	1	0	1	1	0	0	0	1	0	0	0	3	0	3	3	3	3	3	0	1
gi|1002500889|gb|KXT81380.1|	ABC-type multidrug transport system, ATPase component [Streptococcus oralis]	26 kDa	0	0	0	0	0	0	0	0	0	0	0	0	2	0	1	0	0	0	0	0	2	0	0	1	3	1	1	0	1
gi|1002505765|gb|KXT85419.1|	Alkaline shock protein [Streptococcus oralis]	14 kDa	0	0	1	0	0	0	0	0	0	0	1	2	1	0	0	0	0	1	1	0	1	0	1	1	2	1	2	0	0
gi|1002506296|gb|KXT85874.1|	putative dehydrogenase or reductase [Streptococcus oralis]	47 kDa	0	0	1	0	0	0	0	0	0	2	0	0	1	0	1	0	0	1	0	0	2	0	2	2	2	2	3	0	1
gi|1002509291|gb|KXT87869.1|	Cell division protein FtsH [Streptococcus oralis]	71 kDa	0	0	2	0	0	0	0	0	0	0	0	0	0	0	0	0	0	0	0	0	5	0	1	3	0	0	4	0	0
gi|1002518043|gb|KXT94029.1|	Glucose-6-phosphate isomerase [Streptococcus oralis]	50 kDa	0	0	0	0	0	0	0	0	0	0	0	0	2	0	0	2	0	0	2	0	2	1	1	2	3	0	2	0	1
gi|1002519076|gb|KXT94923.1|	Alanyl-tRNA synthetase [Streptococcus oralis]	96 kDa	0	0	0	0	2	0	0	0	0	0	0	0	0	0	0	0	0	0	0	0	4	0	0	0	0	0	0	0	0
gi|1002520301|gb|KXT95902.1|	Cell division transporter, ATP-binding protein FtsE [Streptococcus oralis]	26 kDa	0	0	0	0	0	0	2	0	1	0	0	1	0	0	1	0	0	0	0	0	3	0	0	0	0	0	2	0	0
gi|1002531940|gb|KXU05864.1|	L-lactate dehydrogenase [Streptococcus oralis]	35 kDa	0	0	0	0	0	0	0	0	0	0	0	0	2	0	0	0	2	2	0	3	5	1	2	3	4	2	3	0	2
gi|1002534671|gb|KXU08255.1|	Nucleoside-binding protein [Streptococcus oralis]	37 kDa	0	0	0	0	0	0	0	0	0	4	2	2	2	1	1	0	1	1	0	0	3	1	2	8	6	3	8	0	2
gi|1002543914|gb|KXU15306.1|	Pyruvate kinase [Streptococcus oralis]	55 kDa	0	0	0	0	0	0	0	0	0	0	0	0	5	0	0	0	0	0	0	0	9	0	0	0	0	0	0	0	0
gi|1002545367|gb|KXU16401.1|	ATP-dependent Clp protease ATP-binding subunit ClpA [Streptococcus oralis]	90 kDa	0	0	2	1	0	0	0	0	0	0	0	0	0	0	0	0	0	0	0	0	3	0	0	0	0	0	0	0	0
gi|1005298125|ref|WP_061588156.1|	phosphoenolpyruvate--protein phosphotransferase [Streptococcus oralis]	63 kDa	0	0	0	0	0	0	0	0	0	0	0	0	2	0	0	4	0	0	0	0	8	0	0	5	6	0	3	0	3
gi|1005298681|ref|WP_061588712.1|	ATP-dependent protease ATP-binding subunit ClpX, partial [Streptococcus oralis]	38 kDa	0	0	0	0	0	3	0	0	0	0	0	0	0	0	0	0	0	0	0	0	2	0	0	0	0	0	2	0	0
gi|1008275271|gb|AMQ91123.1|	molecular chaperone GroES [Aggregatibacter actinomycetemcomitans]	10 kDa	0	0	0	0	0	0	0	0	0	4	3	5	3	1	3	3	2	3	3	0	1	0	2	1	0	2	1	4	1
gi|1008275283|gb|AMQ91135.1|	orotate phosphoribosyltransferase [Aggregatibacter actinomycetemcomitans]	24 kDa	0	0	0	0	0	0	0	0	0	1	0	1	1	0	1	2	0	0	1	0	0	0	0	0	0	0	0	7	0
gi|1008275287|gb|AMQ91139.1|	iron ABC transporter substrate-binding protein [Aggregatibacter actinomycetemcomitans]	36 kDa	0	0	0	0	0	0	0	0	0	1	1	0	2	3	2	1	4	2	5	0	0	0	0	0	0	0	0	6	0
gi|1008275292|gb|AMQ91144.1|	murein transglycosylase [Aggregatibacter actinomycetemcomitans]	40 kDa	0	0	0	0	0	0	0	0	0	1	0	1	0	1	1	0	2	1	2	0	0	0	0	0	0	0	1	9	0
gi|1008275304|gb|AMQ91156.1|	enolase [Aggregatibacter actinomycetemcomitans]	46 kDa	0	0	0	0	0	0	0	0	1	14	13	15	14	16	16	16	17	13	14	3	8	4	7	3	0	7	2	16	0
gi|1008275309|gb|AMQ91161.1|	UTP--glucose-1-phosphate uridylyltransferase [Aggregatibacter actinomycetemcomitans]	32 kDa	0	0	0	0	0	0	0	0	0	1	0	1	2	2	2	2	0	1	1	0	0	0	0	0	0	0	0	7	0
gi|1008275318|gb|AMQ91170.1|	cell envelope protein SmpA [Aggregatibacter actinomycetemcomitans]	16 kDa	0	0	0	0	0	0	0	0	0	0	1	1	1	1	1	1	2	1	1	0	0	0	0	0	0	0	0	2	0
gi|1008275338|gb|AMQ91190.1|	DNA-binding protein [Aggregatibacter actinomycetemcomitans]	9 kDa	0	0	0	0	0	0	0	0	0	7	7	10	8	8	8	9	8	8	9	3	6	2	4	2	1	4	4	11	2
gi|1008275346|gb|AMQ91198.1|	two-component system response regulator [Aggregatibacter actinomycetemcomitans]	23 kDa	0	0	0	0	0	0	0	0	0	0	0	1	1	1	2	1	1	0	1	0	0	0	0	0	0	0	0	8	0
gi|1008275364|gb|AMQ91216.1|	sugar ABC transporter substrate-binding protein [Aggregatibacter actinomycetemcomitans]	33 kDa	0	0	0	0	0	0	0	0	0	9	8	6	8	8	7	9	8	8	10	0	0	0	1	0	0	0	0	14	0
gi|1008275371|gb|AMQ91223.1|	hypothetical protein ACT74_00610 [Aggregatibacter actinomycetemcomitans]	23 kDa	0	0	0	0	0	0	0	0	0	3	1	2	2	2	1	2	2	2	1	0	2	0	0	0	0	0	0	4	0
gi|1008275381|gb|AMQ91233.1|	RNA polymerase subunit sigma [Aggregatibacter actinomycetemcomitans]	22 kDa	0	0	0	0	0	0	0	0	0	1	0	0	1	0	0	1	1	1	2	0	0	0	0	0	0	0	0	6	0
gi|1008275407|gb|AMQ91259.1|	phosphoheptose isomerase [Aggregatibacter actinomycetemcomitans]	21 kDa	0	0	0	0	0	0	0	1	0	2	1	4	5	6	6	4	6	4	6	0	2	0	1	0	0	0	0	6	0
gi|1008275412|gb|AMQ91264.1|	carbon starvation protein CstA [Aggregatibacter actinomycetemcomitans]	59 kDa	0	0	0	0	0	0	0	0	0	2	2	3	2	4	5	4	3	3	3	0	1	0	0	0	0	0	0	8	0
gi|1008275413|gb|AMQ91265.1|	division/cell wall cluster transcriptional repressor MraZ [Aggregatibacter actinomycetemcomitans]	17 kDa	0	0	0	0	0	0	0	0	0	0	0	0	0	0	2	0	1	2	2	0	0	0	0	0	0	0	0	4	0
gi|1008275426|gb|AMQ91278.1|	cell division protein FtsA [Aggregatibacter actinomycetemcomitans]	46 kDa	0	0	0	0	0	0	0	0	0	0	0	0	2	2	4	1	3	1	3	0	0	1	0	1	0	0	0	12	0
gi|1008275445|gb|AMQ91297.1|	fumarate reductase [Aggregatibacter actinomycetemcomitans]	66 kDa	0	0	0	0	0	0	0	0	0	9	8	9	10	11	12	10	11	8	9	0	4	2	0	0	0	1	1	9	0
gi|1008275466|gb|AMQ91318.1|	molecular chaperone GrpE [Aggregatibacter actinomycetemcomitans]	21 kDa	0	0	0	0	0	0	0	0	0	3	3	3	3	0	4	6	4	3	5	0	0	0	0	0	0	0	0	11	0
gi|1008275469|gb|AMQ91321.1|	3-oxoacyl-ACP synthase [Aggregatibacter actinomycetemcomitans]	43 kDa	0	0	0	0	0	0	0	0	0	8	4	4	6	7	8	5	7	5	9	0	3	0	0	0	0	1	0	10	0
gi|1008275538|gb|AMQ91390.1|	molecular chaperone DnaK [Aggregatibacter actinomycetemcomitans]	68 kDa	0	0	0	0	0	0	0	0	0	23	21	28	21	23	29	30	24	26	26	0	12	0	0	0	0	0	0	46	0
gi|1008275542|gb|AMQ91394.1|	hypothetical protein ACT74_01540 [Aggregatibacter actinomycetemcomitans]	15 kDa	0	0	0	0	0	0	0	0	0	8	7	7	6	7	8	6	8	7	8	2	5	2	2	0	0	3	2	8	0
gi|1008275567|gb|AMQ91419.1|	RNA-binding protein [Aggregatibacter actinomycetemcomitans]	11 kDa	0	0	0	0	0	0	0	0	0	6	5	6	5	0	6	6	5	5	5	0	0	1	0	0	0	0	0	7	0
gi|1008275582|gb|AMQ91434.1|	PTS glucose transporter subunit IIA [Aggregatibacter actinomycetemcomitans]	18 kDa	0	0	0	0	0	0	0	0	0	5	4	4	4	3	5	6	4	5	5	0	2	0	1	0	0	0	0	8	0
gi|1008275597|gb|AMQ91449.1|	6,7-dimethyl-8-ribityllumazine synthase [Aggregatibacter actinomycetemcomitans]	17 kDa	0	0	0	0	0	0	0	0	0	7	5	7	4	3	8	6	5	6	7	0	2	0	0	1	0	0	0	8	0
gi|1008275614|gb|AMQ91466.1|	sugar ABC transporter substrate-binding protein [Aggregatibacter actinomycetemcomitans]	43 kDa	0	0	0	0	0	0	0	0	0	6	6	9	9	7	13	13	12	11	16	0	0	0	0	0	0	0	0	11	0
gi|1008275615|gb|AMQ91467.1|	maltose/maltodextrin transporter ATP-binding protein [Aggregatibacter actinomycetemcomitans]	41 kDa	0	0	0	0	0	0	0	0	0	3	2	0	1	2	2	1	2	1	0	0	0	0	0	0	0	0	0	6	0
gi|1008275622|gb|AMQ91474.1|	transcription elongation factor GreA [Aggregatibacter actinomycetemcomitans]	18 kDa	0	0	0	0	0	0	0	0	0	0	1	2	0	0	3	2	0	2	2	0	0	0	0	0	0	0	0	3	0
gi|1008275630|gb|AMQ91482.1|	protein TldD [Aggregatibacter actinomycetemcomitans]	52 kDa	0	0	0	0	0	0	0	0	0	2	0	1	1	1	1	0	2	0	2	0	0	0	0	0	1	0	0	8	0
gi|1008275633|gb|AMQ91485.1|	3-keto-L-gulonate-6-phosphate decarboxylase [Aggregatibacter actinomycetemcomitans]	24 kDa	0	0	0	0	0	0	0	0	0	2	3	2	2	1	4	2	3	3	3	0	0	0	0	0	0	0	0	4	0
gi|1008275636|gb|AMQ91488.1|	ascorbate 6-phosphate lactonase [Aggregatibacter actinomycetemcomitans]	42 kDa	0	0	0	0	0	1	0	0	1	2	2	1	0	0	3	1	2	1	3	0	0	0	0	0	0	0	0	6	0
gi|1008275646|gb|AMQ91498.1|	fumarate hydratase [Aggregatibacter actinomycetemcomitans]	50 kDa	0	0	0	0	0	0	0	0	0	11	9	11	11	14	14	12	16	14	15	0	2	1	1	0	0	2	0	17	0
gi|1008275654|gb|AMQ91506.1|	DNA starvation/stationary phase protection protein [Aggregatibacter actinomycetemcomitans]	18 kDa	0	0	0	0	0	0	0	0	0	6	6	7	6	6	7	7	9	8	7	0	0	0	0	0	0	0	0	11	0
gi|1008275656|gb|AMQ91508.1|	enoyl-ACP reductase [Aggregatibacter actinomycetemcomitans]	28 kDa	0	0	0	0	0	0	0	0	0	5	3	1	1	1	1	1	4	2	4	0	0	0	0	0	0	0	0	3	0
gi|1008275666|gb|AMQ91518.1|	hypothetical protein ACT74_02240 [Aggregatibacter actinomycetemcomitans]	26 kDa	0	0	0	0	0	0	0	0	0	6	4	6	6	4	8	8	5	5	7	0	0	0	0	0	0	0	0	8	0
gi|1008275682|gb|AMQ91534.1|	transcriptional regulator [Aggregatibacter actinomycetemcomitans]	29 kDa	0	0	0	0	0	0	0	0	0	1	0	1	1	2	1	1	3	1	1	0	0	0	0	0	0	0	0	10	0
gi|1008275721|gb|AMQ91573.1|	argininosuccinate synthase [Aggregatibacter actinomycetemcomitans]	50 kDa	0	0	0	0	0	0	0	0	0	4	1	2	2	2	2	3	2	1	4	0	0	0	0	0	0	0	0	16	0
gi|1008275737|gb|AMQ91589.1|	hypothetical protein ACT74_02625 [Aggregatibacter actinomycetemcomitans]	16 kDa	0	0	0	0	0	0	0	0	0	0	0	0	1	1	1	1	2	0	2	0	0	0	0	0	0	0	0	2	0
gi|1008275746|gb|AMQ91598.1|	adenylate kinase [Aggregatibacter actinomycetemcomitans]	23 kDa	0	0	0	0	0	0	0	0	0	5	2	2	3	3	4	4	4	4	4	0	0	0	0	0	0	0	1	12	0
gi|1008275755|gb|AMQ91607.1|	5-hydroxyisourate hydrolase [Aggregatibacter actinomycetemcomitans]	16 kDa	0	0	0	0	0	0	0	0	0	3	5	4	5	3	6	2	5	4	7	0	3	0	0	0	0	1	0	9	0
gi|1008275774|gb|AMQ91626.1|	transcription elongation factor NusA [Aggregatibacter actinomycetemcomitans]	56 kDa	0	0	0	0	0	0	0	0	0	6	6	0	5	7	10	8	8	6	12	0	0	0	0	0	0	0	0	18	0
gi|1008275785|gb|AMQ91637.1|	pyridine nucleotide transhydrogenase [Aggregatibacter actinomycetemcomitans]	50 kDa	0	0	0	0	0	0	0	0	0	1	2	3	2	2	2	2	2	1	3	0	0	0	0	0	0	0	0	6	0
gi|1008275801|gb|AMQ91653.1|	acetate kinase [Aggregatibacter actinomycetemcomitans]	44 kDa	0	0	0	0	0	0	0	0	0	12	5	7	10	8	12	12	11	7	11	0	4	2	2	0	0	0	0	21	0
gi|1008275823|gb|AMQ91675.1|	peptide methionine sulfoxide reductase [Aggregatibacter actinomycetemcomitans]	40 kDa	0	0	0	0	0	0	0	0	0	7	2	5	8	6	11	7	6	5	10	0	1	0	0	0	0	0	0	10	0
gi|1008275874|gb|AMQ91726.1|	lipoprotein HlpB [Aggregatibacter actinomycetemcomitans]	22 kDa	0	0	0	0	0	0	0	0	0	4	4	6	6	6	6	6	6	6	5	0	2	0	1	0	0	2	1	9	0
gi|1008275878|gb|AMQ91730.1|	condesin subunit E [Aggregatibacter actinomycetemcomitans]	28 kDa	0	0	0	0	0	0	0	0	0	4	1	3	3	5	3	5	2	2	3	0	0	0	0	0	0	0	0	9	0
gi|1008275887|gb|AMQ91739.1|	hypothetical protein ACT74_03490 [Aggregatibacter actinomycetemcomitans]	31 kDa	0	0	0	0	0	0	0	0	0	3	2	4	3	6	3	3	2	0	4	0	0	0	0	0	0	0	0	9	0
gi|1008275892|gb|AMQ91744.1|	aromatic amino acid aminotransferase [Aggregatibacter actinomycetemcomitans]	44 kDa	0	0	0	0	0	0	0	0	0	2	0	0	0	4	4	0	5	0	0	0	0	0	0	0	0	0	0	9	0
gi|1008275894|gb|AMQ91746.1|	hemolysin D [Aggregatibacter actinomycetemcomitans]	36 kDa	0	0	0	0	0	0	0	0	0	0	0	2	1	3	4	3	3	0	3	0	0	0	0	0	0	0	0	2	0
gi|1008275907|gb|AMQ91759.1|	integration host factor subunit alpha [Aggregatibacter actinomycetemcomitans]	11 kDa	0	0	0	0	0	0	0	0	0	3	3	4	3	3	4	4	4	2	4	0	0	0	0	0	0	0	0	6	0
gi|1008275909|gb|AMQ91761.1|	phenylalanine--tRNA ligase subunit alpha [Aggregatibacter actinomycetemcomitans]	38 kDa	0	0	0	0	0	0	0	0	0	3	1	4	2	2	2	5	3	2	5	0	0	0	0	0	0	0	0	17	0
gi|1008275947|gb|AMQ91799.1|	peptidase E [Aggregatibacter actinomycetemcomitans]	26 kDa	0	0	0	0	0	0	0	0	0	0	0	1	1	2	2	2	1	1	3	0	0	0	0	0	0	0	0	5	0
gi|1008275955|gb|AMQ91807.1|	30S ribosomal protein S9 [Aggregatibacter actinomycetemcomitans]	15 kDa	0	0	0	0	0	0	0	0	0	2	3	4	4	4	3	3	4	4	3	0	1	1	0	0	0	0	0	5	0
gi|1008275956|gb|AMQ91808.1|	50S ribosomal protein L13 [Aggregatibacter actinomycetemcomitans]	16 kDa	0	0	0	0	0	0	0	0	0	7	4	5	5	4	6	7	6	6	7	0	1	0	0	1	0	1	0	9	0
gi|1008275961|gb|AMQ91813.1|	3-hydroxydecanoyl-ACP dehydratase [Aggregatibacter actinomycetemcomitans]	19 kDa	0	0	0	0	0	0	0	0	0	2	1	3	2	2	3	1	1	2	2	0	0	0	0	0	0	0	0	3	0
gi|1008276023|gb|AMQ91875.1|	protein HflC [Aggregatibacter actinomycetemcomitans]	33 kDa	0	0	0	0	0	0	0	0	0	3	4	3	4	4	5	9	5	3	7	0	0	0	0	0	0	0	0	16	0
gi|1008276028|gb|AMQ91880.1|	ribose 5-phosphate isomerase [Aggregatibacter actinomycetemcomitans]	23 kDa	0	0	0	0	0	0	0	0	0	0	0	2	1	0	1	2	0	1	1	0	0	0	0	0	0	0	0	5	0
gi|1008276043|gb|AMQ91895.1|	RNA polymerase subunit sigma [Aggregatibacter actinomycetemcomitans]	70 kDa	0	0	0	0	0	0	0	0	0	2	2	1	2	3	6	4	7	2	5	0	0	0	0	0	0	0	0	16	0
gi|1008276045|gb|AMQ91897.1|	30S ribosomal protein S21 [Aggregatibacter actinomycetemcomitans]	9 kDa	0	0	0	0	0	0	0	0	0	3	4	2	2	2	5	4	3	2	5	0	1	0	0	0	0	0	0	7	0
gi|1008276052|gb|AMQ91904.1|	cysteine synthase [Aggregatibacter actinomycetemcomitans]	34 kDa	0	0	0	0	0	0	0	0	0	3	1	3	5	6	4	3	3	3	6	0	0	0	0	0	0	0	0	24	0
gi|1008276057|gb|AMQ91909.1|	glutamate-1-semialdehyde aminotransferase [Aggregatibacter actinomycetemcomitans]	46 kDa	0	0	0	0	0	0	0	0	0	4	4	4	4	3	5	3	5	5	4	0	0	0	0	0	0	0	0	9	0
gi|1008276064|gb|AMQ91916.1|	iron transporter [Aggregatibacter actinomycetemcomitans]	19 kDa	0	0	0	0	0	0	0	0	0	1	2	3	2	1	2	2	2	1	3	0	0	0	0	0	0	0	0	5	0
gi|1008276077|gb|AMQ91929.1|	glutaredoxin [Aggregatibacter actinomycetemcomitans]	12 kDa	0	0	0	0	0	0	0	0	0	1	0	1	1	0	1	0	1	2	0	0	0	0	0	0	0	0	0	5	0
gi|1008276084|gb|AMQ91936.1|	N-acetylneuraminate lyase [Aggregatibacter actinomycetemcomitans]	33 kDa	1	1	1	1	1	1	1	0	1	2	2	3	3	1	4	4	4	2	4	1	0	1	1	1	0	1	1	3	1
gi|1008276086|gb|AMQ91938.1|	N-acetylmannosamine-6-phosphate 2-epimerase [Aggregatibacter actinomycetemcomitans]	25 kDa	0	0	0	0	0	0	0	0	0	1	0	1	3	2	3	2	3	1	3	0	0	0	0	0	0	0	0	5	0
gi|1008276087|gb|AMQ91939.1|	sialic acid-binding protein [Aggregatibacter actinomycetemcomitans]	36 kDa	0	0	0	0	0	0	0	0	0	2	1	2	4	3	5	3	6	1	7	0	0	0	0	0	0	0	0	7	0
gi|1008276090|gb|AMQ91942.1|	PTS glucose transporter subunit IIBC [Aggregatibacter actinomycetemcomitans]	52 kDa	0	0	0	0	0	0	0	0	0	1	1	1	1	2	3	1	2	1	0	0	0	0	0	0	0	0	0	5	0
gi|1008276115|gb|AMQ91967.1|	Fur family transcriptional regulator [Aggregatibacter actinomycetemcomitans]	17 kDa	0	0	0	0	0	0	0	0	0	2	3	3	2	2	5	3	3	2	3	0	0	0	0	0	0	0	0	7	0
gi|1008276116|gb|AMQ91968.1|	DNA gyrase subunit A [Aggregatibacter actinomycetemcomitans]	99 kDa	0	0	0	0	0	0	0	0	0	1	0	4	1	3	5	5	5	3	5	0	0	0	0	0	0	0	0	18	0
gi|1008276123|gb|AMQ91975.1|	30S ribosomal protein S1 [Aggregatibacter actinomycetemcomitans]	59 kDa	0	0	0	0	0	0	1	0	0	21	18	18	20	19	24	22	19	20	24	0	8	1	3	2	0	2	1	33	0
gi|1008276149|gb|AMQ92001.1|	PTS mannitol transporter subunit IIB [Aggregatibacter actinomycetemcomitans]	10 kDa	0	0	0	0	0	0	0	0	0	0	0	0	0	1	2	0	0	1	1	0	0	0	0	0	0	0	0	2	0
gi|1008276164|gb|AMQ92016.1|	protease [Aggregatibacter actinomycetemcomitans]	34 kDa	0	0	0	0	0	0	1	0	0	8	7	5	7	7	7	6	7	4	9	0	2	0	0	0	0	0	0	15	0
gi|1008276172|gb|AMQ92024.1|	hypothetical protein ACT74_05150 [Aggregatibacter actinomycetemcomitans]	21 kDa	0	0	0	0	0	0	0	0	0	2	0	2	0	2	2	1	2	1	2	0	0	0	0	0	0	0	0	7	0
gi|1008276177|gb|AMQ92029.1|	thioredoxin reductase [Aggregatibacter actinomycetemcomitans]	34 kDa	0	0	0	0	0	0	0	0	0	7	6	5	6	4	7	7	6	5	9	0	2	0	0	0	0	0	0	8	0
gi|1008276232|gb|AMQ92084.1|	hydrogenase 3 large subunit [Aggregatibacter actinomycetemcomitans]	66 kDa	0	0	0	0	0	0	0	0	0	2	1	2	4	4	3	4	6	1	4	0	0	0	0	0	0	0	0	2	0
gi|1008276241|gb|AMQ92093.1|	dihydrolipoamide succinyltransferase [Aggregatibacter actinomycetemcomitans]	44 kDa	0	0	0	0	0	0	0	0	0	2	3	1	2	3	2	4	2	2	5	0	0	0	0	0	0	0	0	16	0
gi|1008276245|gb|AMQ92097.1|	carboxy-terminal protease [Aggregatibacter actinomycetemcomitans]	78 kDa	0	0	0	0	0	0	0	0	0	1	0	2	4	2	4	2	2	1	3	0	0	0	0	0	0	0	0	16	0
gi|1008276255|gb|AMQ92107.1|	C4-dicarboxylate ABC transporter [Aggregatibacter actinomycetemcomitans]	60 kDa	0	0	0	0	0	0	0	0	0	3	2	2	2	2	3	3	2	2	2	0	0	0	0	0	0	0	0	3	0
gi|1008276262|gb|AMQ92114.1|	phosphate transport regulator [Aggregatibacter actinomycetemcomitans]	26 kDa	0	0	0	0	0	0	0	0	0	3	2	1	2	2	7	5	7	3	7	0	0	0	0	0	0	0	1	11	0
gi|1008276264|gb|AMQ92116.1|	hypothetical protein ACT74_05630 [Aggregatibacter actinomycetemcomitans]	23 kDa	0	0	0	0	0	0	0	0	0	2	2	3	2	0	2	1	3	0	1	0	0	0	0	0	0	0	0	5	0
gi|1008276267|gb|AMQ92119.1|	ribose-phosphate pyrophosphokinase [Aggregatibacter actinomycetemcomitans]	34 kDa	0	0	0	0	0	0	0	0	0	5	6	5	3	5	5	5	6	3	5	0	1	0	0	0	0	0	0	12	0
gi|1008276270|gb|AMQ92122.1|	hypothetical protein ACT74_05665 [Aggregatibacter actinomycetemcomitans]	13 kDa	0	0	0	0	0	0	0	0	0	2	2	1	1	1	3	1	0	1	2	0	0	0	1	0	0	0	0	2	0
gi|1008276289|gb|AMQ92141.1|	preprotein translocase subunit SecF [Aggregatibacter actinomycetemcomitans]	36 kDa	0	0	0	0	0	0	0	0	0	1	1	1	0	0	0	1	0	0	2	0	1	0	0	0	0	0	0	5	0
gi|1008276298|gb|AMQ92150.1|	hypothetical protein ACT74_05815 [Aggregatibacter actinomycetemcomitans]	49 kDa	0	0	0	0	0	0	0	0	0	1	1	1	1	1	1	2	3	1	2	0	0	0	0	0	0	0	0	2	0
gi|1008276299|gb|AMQ92151.1|	inositol monophosphatase [Aggregatibacter actinomycetemcomitans]	30 kDa	0	0	0	0	0	0	0	0	0	3	0	2	3	3	3	3	4	0	3	0	0	0	0	0	0	0	0	4	0
gi|1008276301|gb|AMQ92153.1|	Fe-S cluster assembly protein HesB [Aggregatibacter actinomycetemcomitans]	31 kDa	0	0	0	0	0	0	0	0	0	0	0	0	0	0	2	0	0	0	0	0	0	0	0	0	0	0	0	2	0
gi|1008276304|gb|AMQ92156.1|	myo-inosose-2 dehydratase [Aggregatibacter actinomycetemcomitans]	34 kDa	0	0	0	0	0	0	0	0	0	2	2	2	1	1	4	1	0	1	3	0	0	0	0	0	0	0	0	5	0
gi|1008276322|gb|AMQ92174.1|	hypothetical protein ACT74_05960 [Aggregatibacter actinomycetemcomitans]	17 kDa	0	0	0	0	0	0	1	0	0	5	6	5	5	5	6	5	5	5	5	1	3	2	2	2	2	2	2	8	1
gi|1008276323|gb|AMQ92175.1|	translocation protein TolB [Aggregatibacter actinomycetemcomitans]	45 kDa	0	0	0	0	0	0	0	0	0	6	2	2	1	2	4	2	2	0	2	0	0	0	0	0	0	0	0	16	0
gi|1008276326|gb|AMQ92178.1|	protein TolQ [Aggregatibacter actinomycetemcomitans]	26 kDa	0	0	0	0	0	0	0	0	0	2	1	2	3	2	3	2	3	2	2	0	0	0	0	0	0	0	0	6	0
gi|1008276330|gb|AMQ92182.1|	cytochrome d terminal oxidase subunit 1 [Aggregatibacter actinomycetemcomitans]	58 kDa	0	0	0	0	0	0	0	0	0	2	2	2	4	3	4	4	5	2	3	0	1	0	0	0	0	0	0	12	0
gi|1008276343|gb|AMQ92195.1|	glycerol-3-phosphate transporter [Aggregatibacter actinomycetemcomitans]	49 kDa	0	0	0	0	0	0	0	0	0	2	2	2	2	2	2	2	2	2	2	0	0	0	0	0	0	0	0	3	0
gi|1008276353|gb|AMQ92205.1|	50S ribosomal protein L27 [Aggregatibacter actinomycetemcomitans]	9 kDa	0	0	0	0	0	0	0	0	0	1	3	2	1	1	0	2	0	1	3	0	0	0	0	0	0	0	0	5	0
gi|1008276356|gb|AMQ92208.1|	GTPase Obg [Aggregatibacter actinomycetemcomitans]	43 kDa	0	0	0	0	0	0	1	0	0	0	0	1	0	1	3	5	3	1	3	0	0	0	0	0	0	0	0	8	0
gi|1008276370|gb|AMQ92222.1|	thioredoxin [Aggregatibacter actinomycetemcomitans]	12 kDa	0	0	0	0	0	0	0	0	0	4	5	5	4	5	3	5	4	3	3	0	4	2	0	1	0	1	2	6	0
gi|1008276376|gb|AMQ92228.1|	fructose 1,6-bisphosphatase [Aggregatibacter actinomycetemcomitans]	37 kDa	0	0	0	0	0	0	0	0	0	0	0	1	1	3	2	3	2	0	5	0	0	0	0	0	0	0	0	12	0
gi|1008276399|gb|AMQ92251.1|	elongation factor P [Aggregatibacter actinomycetemcomitans]	21 kDa	0	0	0	0	0	0	0	0	0	4	5	3	4	3	4	3	3	3	3	0	1	0	1	0	0	0	0	5	0
gi|1008276414|gb|AMQ92266.1|	ATP-dependent 6-phosphofructokinase [Aggregatibacter actinomycetemcomitans]	35 kDa	1	1	1	1	0	0	1	0	0	6	5	5	4	5	5	6	6	5	6	1	3	1	1	1	1	1	1	10	1
gi|1008276417|gb|AMQ92269.1|	autonomous glycyl radical cofactor GrcA [Aggregatibacter actinomycetemcomitans]	14 kDa	0	0	0	0	0	0	0	0	0	2	4	4	4	4	4	5	3	5	6	0	0	0	0	0	0	0	0	12	0
gi|1008276429|gb|AMQ92281.1|	superoxide dismutase [Aggregatibacter actinomycetemcomitans]	20 kDa	0	0	0	0	0	0	1	0	0	6	2	7	7	4	6	8	7	6	9	0	0	1	1	0	0	0	0	9	0
gi|1008276446|gb|AMQ92298.1|	cytochrome C biogenesis protein CcmE [Aggregatibacter actinomycetemcomitans]	19 kDa	0	0	0	0	0	0	0	0	0	2	0	2	1	1	2	3	2	1	3	0	0	0	0	0	0	0	0	2	0
gi|1008276457|gb|AMQ92309.1|	peptidoglycan-binding protein LysM [Aggregatibacter actinomycetemcomitans]	16 kDa	0	0	0	0	0	0	0	0	0	0	1	0	0	1	1	1	1	0	2	0	0	0	0	0	0	0	0	6	0
gi|1008276471|gb|AMQ92323.1|	serine transporter [Aggregatibacter actinomycetemcomitans]	46 kDa	0	0	0	0	0	0	0	0	0	2	1	2	1	1	1	3	0	2	0	0	0	0	0	0	0	0	0	3	0
gi|1008276478|gb|AMQ92330.1|	histidinol dehydrogenase [Aggregatibacter actinomycetemcomitans]	48 kDa	0	0	0	0	0	0	0	0	0	1	1	0	0	1	1	0	3	0	0	0	0	0	0	0	0	0	0	4	0
gi|1008276487|gb|AMQ92339.1|	ATP-dependent Clp protease proteolytic subunit [Aggregatibacter actinomycetemcomitans]	21 kDa	0	0	0	0	0	0	0	0	0	1	3	1	1	1	3	3	0	1	3	0	0	0	0	0	0	0	0	6	0
gi|1008276505|gb|AMQ92357.1|	DEAD/DEAH box helicase [Aggregatibacter actinomycetemcomitans]	68 kDa	0	0	0	0	0	0	0	0	0	3	4	9	10	12	12	9	10	5	14	0	0	0	0	0	0	0	0	27	0
gi|1008276515|gb|AMQ92367.1|	ribosome-associated inhibitor A [Aggregatibacter actinomycetemcomitans]	12 kDa	0	0	0	0	0	0	0	0	0	1	2	0	0	0	2	2	0	1	2	0	0	0	0	0	0	0	0	3	0
gi|1008276517|gb|AMQ92369.1|	Fis family transcriptional regulator [Aggregatibacter actinomycetemcomitans]	11 kDa	0	0	0	0	0	0	0	0	0	2	1	0	0	0	1	1	0	1	0	0	0	0	0	0	0	0	0	2	0
gi|1008276524|gb|AMQ92376.1|	hypothetical protein ACT74_07080 [Aggregatibacter actinomycetemcomitans]	27 kDa	0	0	0	0	0	0	0	0	0	1	1	2	4	6	5	3	6	0	4	0	1	0	0	0	0	0	0	7	0
gi|1008276532|gb|AMQ92384.1|	triosephosphate isomerase [Aggregatibacter actinomycetemcomitans]	27 kDa	0	0	0	0	0	0	0	0	0	3	3	5	5	5	5	5	6	3	7	0	1	1	0	0	0	1	0	7	0
gi|1008276561|gb|AMQ92413.1|	peptidylprolyl isomerase [Aggregatibacter actinomycetemcomitans]	19 kDa	0	0	0	0	0	0	0	0	0	0	1	1	1	0	2	1	0	1	1	0	0	0	0	0	0	0	0	5	0
gi|1008276571|gb|AMQ92423.1|	transcription termination factor Rho [Aggregatibacter actinomycetemcomitans]	47 kDa	0	0	0	0	0	0	0	0	0	6	5	10	13	10	16	12	10	8	14	0	1	0	0	1	0	0	0	23	0
gi|1008276573|gb|AMQ92425.1|	acyl carrier protein [Aggregatibacter actinomycetemcomitans]	9 kDa	0	0	0	0	0	0	0	0	0	3	0	2	1	0	1	2	0	2	2	0	0	0	0	0	0	0	0	3	0
gi|1008276578|gb|AMQ92430.1|	50S ribosomal protein L32 [Aggregatibacter actinomycetemcomitans]	6 kDa	0	0	0	0	0	0	0	0	0	1	1	1	1	2	2	2	2	2	2	0	0	0	0	0	0	0	0	2	0
gi|1008276612|gb|AMQ92464.1|	thiol:disulfide interchange protein [Aggregatibacter actinomycetemcomitans]	23 kDa	0	0	0	0	0	0	0	0	0	1	2	3	0	0	2	1	1	1	1	0	0	0	0	0	0	0	0	2	0
gi|1008276625|gb|AMQ92477.1|	transcription antiterminator NusG [Aggregatibacter actinomycetemcomitans]	21 kDa	0	0	0	0	0	0	0	0	0	1	4	4	2	1	5	4	1	2	2	0	1	0	0	0	0	0	0	9	0
gi|1008276628|gb|AMQ92480.1|	50S ribosomal protein L10 [Aggregatibacter actinomycetemcomitans]	18 kDa	0	0	0	0	0	0	0	0	0	3	5	4	4	4	5	4	4	5	3	0	2	0	2	1	0	1	1	9	0
gi|1008276629|gb|AMQ92481.1|	50S ribosomal protein L7/L12 [Aggregatibacter actinomycetemcomitans]	12 kDa	0	0	0	0	0	0	1	0	0	5	5	6	3	3	8	7	3	6	7	0	3	1	3	2	3	3	1	11	3
gi|1008276632|gb|AMQ92484.1|	30S ribosomal protein S17 [Aggregatibacter actinomycetemcomitans]	10 kDa	0	0	0	0	0	0	0	0	0	1	2	2	2	2	2	3	3	2	3	0	1	1	0	0	0	1	0	3	0
gi|1008276633|gb|AMQ92485.1|	50S ribosomal protein L29 [Aggregatibacter actinomycetemcomitans]	7 kDa	0	0	0	0	0	0	0	0	0	2	2	0	1	0	2	2	1	2	3	0	0	0	0	0	0	0	0	3	0
gi|1008276634|gb|AMQ92486.1|	50S ribosomal protein L16 [Aggregatibacter actinomycetemcomitans]	15 kDa	0	0	0	0	0	0	0	0	0	6	5	6	5	5	6	6	6	4	6	0	3	0	1	0	0	2	0	5	0
gi|1008276635|gb|AMQ92487.1|	30S ribosomal protein S3 [Aggregatibacter actinomycetemcomitans]	26 kDa	0	0	0	0	0	0	0	0	0	0	0	6	5	7	6	5	8	6	6	0	0	0	0	0	0	0	0	9	0
gi|1008276637|gb|AMQ92489.1|	30S ribosomal protein S19 [Aggregatibacter actinomycetemcomitans]	10 kDa	0	0	0	0	0	0	0	0	0	4	3	4	4	4	5	2	5	3	4	0	2	0	0	0	0	0	0	5	0
gi|1008276638|gb|AMQ92490.1|	50S ribosomal protein L2 [Aggregatibacter actinomycetemcomitans]	30 kDa	0	0	0	0	0	0	0	0	0	8	8	8	7	9	9	9	11	9	10	0	6	0	0	3	0	3	0	14	0
gi|1008276642|gb|AMQ92494.1|	30S ribosomal protein S10 [Aggregatibacter actinomycetemcomitans]	12 kDa	0	0	0	0	0	0	0	0	0	5	5	5	6	5	6	6	6	5	6	0	1	0	1	0	0	0	0	9	0
gi|1008276652|gb|AMQ92504.1|	aspartate--ammonia ligase [Aggregatibacter actinomycetemcomitans]	38 kDa	0	0	0	0	0	0	0	0	0	2	0	1	2	2	0	1	4	1	0	0	0	0	0	0	0	0	0	7	0
gi|1008276654|gb|AMQ92506.1|	uridine phosphorylase [Aggregatibacter actinomycetemcomitans]	27 kDa	0	0	0	0	0	0	0	0	0	2	1	2	2	2	3	3	1	1	5	0	0	0	0	0	0	0	0	6	0
gi|1008276662|gb|AMQ92514.1|	peptidylprolyl isomerase [Aggregatibacter actinomycetemcomitans]	21 kDa	0	0	0	0	0	0	0	0	0	0	0	2	1	1	2	1	2	1	1	0	0	0	0	0	0	0	0	3	0
gi|1008276664|gb|AMQ92516.1|	RNase E inhibitor protein [Aggregatibacter actinomycetemcomitans]	17 kDa	0	0	0	0	0	0	0	0	0	2	1	2	1	0	1	1	0	0	2	0	0	0	0	0	0	0	0	4	0
gi|1008276665|gb|AMQ92517.1|	hypothetical protein ACT74_07840 [Aggregatibacter actinomycetemcomitans]	14 kDa	0	0	0	0	0	0	0	0	0	3	2	4	4	4	4	4	3	5	6	0	0	0	0	1	0	0	0	5	0
gi|1008276669|gb|AMQ92521.1|	peptide deformylase [Aggregatibacter actinomycetemcomitans]	19 kDa	0	0	0	0	0	0	0	0	0	1	1	2	2	3	3	4	4	4	3	0	0	0	0	0	0	0	0	3	0
gi|1008276680|gb|AMQ92532.1|	30S ribosomal protein S11 [Aggregatibacter actinomycetemcomitans]	14 kDa	0	0	0	0	0	0	0	0	0	3	4	4	4	3	4	4	4	4	3	0	1	0	0	2	0	2	1	7	0
gi|1008276686|gb|AMQ92538.1|	50S ribosomal protein L18 [Aggregatibacter actinomycetemcomitans]	13 kDa	0	0	0	0	0	0	0	0	0	2	2	3	3	3	3	3	3	3	3	0	0	0	0	0	0	0	0	3	0
gi|1008276689|gb|AMQ92541.1|	30S ribosomal protein S14 [Aggregatibacter actinomycetemcomitans]	12 kDa	0	0	0	0	0	0	0	0	0	3	1	1	2	2	3	3	2	2	3	0	0	0	0	0	0	0	0	5	0
gi|1008276692|gb|AMQ92544.1|	50S ribosomal protein L14 [Aggregatibacter actinomycetemcomitans]	14 kDa	0	0	0	0	0	0	0	0	0	4	4	3	4	5	6	5	6	4	6	0	2	0	0	0	0	0	0	7	0
gi|1008276706|gb|AMQ92558.1|	excinuclease ABC subunit A [Aggregatibacter actinomycetemcomitans]	15 kDa	0	0	0	0	0	0	0	0	0	0	3	3	2	4	4	2	3	2	5	0	0	0	0	0	0	0	0	9	0
gi|1008276816|gb|AMQ92668.1|	50S ribosomal protein L28 [Aggregatibacter actinomycetemcomitans]	9 kDa	0	0	0	0	0	0	0	0	0	3	2	3	2	3	3	4	4	4	4	0	3	1	1	0	1	1	0	3	1
gi|1008276831|gb|AMQ92683.1|	magnesium transporter CorA [Aggregatibacter actinomycetemcomitans]	36 kDa	0	0	0	0	0	0	0	0	0	0	1	1	1	1	1	0	1	2	2	0	0	0	0	0	0	0	0	4	0
gi|1008276834|gb|AMQ92686.1|	NAD(P)H nitroreductase [Aggregatibacter actinomycetemcomitans]	25 kDa	0	0	0	0	0	0	0	0	0	3	2	1	3	2	4	3	3	0	4	0	0	0	0	0	0	0	0	7	0
gi|1008276846|gb|AMQ92698.1|	50S ribosomal protein L19 [Aggregatibacter actinomycetemcomitans]	13 kDa	0	0	0	0	0	0	0	0	0	4	4	3	3	3	6	4	5	4	5	0	2	0	1	0	0	0	0	6	0
gi|1008276855|gb|AMQ92707.1|	50S ribosomal protein L9 [Aggregatibacter actinomycetemcomitans]	16 kDa	0	0	0	0	0	0	0	0	0	6	6	7	5	4	7	5	4	6	6	0	0	0	1	0	0	1	1	8	0
gi|1008276858|gb|AMQ92710.1|	30S ribosomal protein S6 [Aggregatibacter actinomycetemcomitans]	14 kDa	0	0	0	0	0	0	0	0	0	3	3	4	4	3	5	4	3	3	5	0	1	1	0	0	0	1	0	8	0
gi|1008276878|gb|AMQ92730.1|	phosphoglycolate phosphatase [Aggregatibacter actinomycetemcomitans]	25 kDa	0	0	0	0	0	0	0	0	0	0	0	0	1	1	1	1	0	1	2	0	0	0	0	0	0	0	0	4	0
gi|1008276903|gb|AMQ92755.1|	PTS N-acetylgalactosamine transporter subunit IIC [Aggregatibacter actinomycetemcomitans]	30 kDa	0	0	0	0	0	0	0	0	0	0	1	3	1	0	1	1	2	0	3	0	0	0	0	0	0	0	0	8	0
gi|1008276910|gb|AMQ92762.1|	ATP synthase F0F1 subunit epsilon [Aggregatibacter actinomycetemcomitans]	16 kDa	0	0	0	0	0	0	0	0	0	0	0	1	0	0	2	1	3	1	2	0	0	0	0	0	0	0	0	4	0
gi|1008276924|gb|AMQ92776.1|	cell division protein ZapB [Aggregatibacter actinomycetemcomitans]	8 kDa	0	0	0	0	0	0	0	0	0	2	0	2	0	0	2	3	0	3	1	0	0	0	0	0	0	0	0	5	0
gi|1008276934|gb|AMQ92786.1|	transcriptional regulator [Aggregatibacter actinomycetemcomitans]	33 kDa	0	0	0	0	0	0	0	0	0	3	2	2	2	2	4	2	2	2	2	0	1	0	0	0	0	0	0	7	0
gi|1008276937|gb|AMQ92789.1|	peptidylprolyl isomerase [Aggregatibacter actinomycetemcomitans]	26 kDa	0	0	0	0	0	0	0	0	0	4	2	2	3	3	2	2	2	2	1	0	0	0	0	0	0	0	0	7	0
gi|1008276975|gb|AMQ92827.1|	DNA recombination/repair protein RecA [Aggregatibacter actinomycetemcomitans]	38 kDa	0	0	0	0	0	0	0	0	0	2	3	3	3	7	6	3	7	4	5	0	1	0	0	0	0	0	0	15	0
gi|1008276990|gb|AMQ92842.1|	hypothetical protein ACT74_09635 [Aggregatibacter actinomycetemcomitans]	21 kDa	0	0	0	0	0	0	0	0	0	4	4	6	5	3	7	5	4	4	6	0	1	0	0	0	0	0	0	7	0
gi|1008276999|gb|AMQ92851.1|	transcriptional regulator [Aggregatibacter actinomycetemcomitans]	28 kDa	0	0	0	0	0	0	0	0	0	0	0	2	1	1	3	2	0	2	2	0	0	0	0	0	0	0	0	10	0
gi|1008277010|gb|AMQ92862.1|	30S ribosomal protein S12 [Aggregatibacter actinomycetemcomitans]	14 kDa	0	0	0	0	0	0	0	0	0	0	3	2	2	3	5	2	3	0	3	0	2	0	0	0	0	0	0	5	0
gi|1008277011|gb|AMQ92863.1|	30S ribosomal protein S7 [Aggregatibacter actinomycetemcomitans]	18 kDa	0	0	0	0	0	0	1	0	0	9	9	9	10	10	11	9	11	9	11	2	5	2	2	3	0	1	1	14	1
gi|1008277030|gb|AMQ92882.1|	metallophosphatase [Aggregatibacter actinomycetemcomitans]	67 kDa	0	0	1	0	1	0	0	0	0	16	10	17	17	18	19	17	20	16	17	0	3	0	0	0	1	1	0	27	0
gi|1008277064|gb|AMQ92916.1|	3,4-dihydroxy-2-butanone 4-phosphate synthase [Aggregatibacter actinomycetemcomitans]	23 kDa	0	0	0	0	0	0	0	0	0	0	1	1	0	1	1	0	0	0	2	0	0	0	0	0	0	1	0	6	0
gi|1008277065|gb|AMQ92917.1|	deoxyribonuclease HsdR [Aggregatibacter actinomycetemcomitans]	28 kDa	0	0	0	0	0	0	0	0	0	2	2	2	5	5	3	5	7	0	6	0	1	0	0	0	0	0	0	10	0
gi|1008277066|gb|AMQ92918.1|	inorganic pyrophosphatase [Aggregatibacter actinomycetemcomitans]	19 kDa	0	0	0	0	0	0	0	0	0	2	2	4	2	3	3	4	2	3	5	0	1	0	0	0	0	0	0	5	0
gi|1008277070|gb|AMQ92922.1|	ATP-dependent protease subunit HslV [Aggregatibacter actinomycetemcomitans]	19 kDa	0	0	0	0	0	0	0	0	0	0	0	1	2	1	2	2	2	1	3	0	0	0	0	0	0	0	0	3	0
gi|1008277073|gb|AMQ92925.1|	hypothetical protein ACT74_10085 [Aggregatibacter actinomycetemcomitans]	27 kDa	0	0	0	0	0	0	0	0	0	2	1	2	2	1	3	1	4	1	3	0	0	0	0	0	0	0	0	11	0
gi|1008277107|gb|AMQ92959.1|	universal stress protein [Aggregatibacter actinomycetemcomitans]	16 kDa	0	0	0	0	0	0	0	0	0	3	3	3	4	2	3	2	3	2	4	0	1	0	0	0	0	1	0	5	0
gi|1008277145|gb|AMQ92997.1|	adenine phosphoribosyltransferase [Aggregatibacter actinomycetemcomitans]	20 kDa	0	0	0	0	0	0	0	0	0	1	1	2	1	2	2	1	2	1	2	0	0	0	0	0	0	0	0	3	0
gi|1008277180|gb|AMQ93031.1|	aminopeptidase [Aggregatibacter actinomycetemcomitans]	100 kDa	0	0	0	0	0	0	0	0	0	9	4	5	6	10	12	8	7	7	12	0	0	0	0	0	0	0	0	24	0
gi|1008277183|gb|AMQ93034.1|	DNA topoisomerase I subunit omega [Aggregatibacter actinomycetemcomitans]	98 kDa	0	0	0	0	0	0	0	0	0	1	0	1	1	2	3	1	4	0	4	0	0	0	0	0	0	0	0	19	0
gi|1008277187|gb|AMQ93038.1|	ferritin [Aggregatibacter actinomycetemcomitans]	19 kDa	0	0	0	0	0	0	0	0	0	5	3	3	3	3	5	9	4	6	9	0	0	0	0	0	0	0	0	11	0
gi|1008277188|gb|AMQ93039.1|	ferritin [Aggregatibacter actinomycetemcomitans]	19 kDa	0	0	0	0	0	0	0	0	0	7	5	3	5	4	4	7	8	5	6	0	3	2	1	1	0	2	3	9	0
gi|1008277209|gb|AMQ93060.1|	cell division protein MukB [Aggregatibacter actinomycetemcomitans]	172 kDa	0	0	0	0	0	0	0	0	0	7	5	6	5	8	5	10	8	5	9	0	0	0	1	0	0	0	0	56	0
gi|1008277212|gb|AMQ93063.1|	condesin subunit F [Aggregatibacter actinomycetemcomitans]	51 kDa	0	0	0	0	0	0	0	0	0	0	0	0	1	0	1	1	1	1	2	0	0	0	0	0	0	0	0	19	0
gi|1008277217|gb|AMQ93068.1|	maltodextrin phosphorylase [Aggregatibacter actinomycetemcomitans]	94 kDa	0	0	0	0	0	0	0	0	0	1	4	4	4	1	4	2	3	1	5	0	0	0	0	0	0	0	0	29	0
gi|1008277281|gb|AMQ93132.1|	replication initiation regulator SeqA [Aggregatibacter actinomycetemcomitans]	23 kDa	0	0	0	0	0	0	0	0	0	3	1	2	1	3	4	2	1	1	5	0	0	0	0	0	0	0	0	9	0
gi|1008277285|gb|AMQ93136.1|	DNA gyrase subunit A [Aggregatibacter actinomycetemcomitans]	99 kDa	0	0	0	0	0	0	0	0	0	1	0	4	1	3	5	5	5	3	5	0	0	0	0	0	0	0	0	18	0
gi|1008277293|gb|AMQ93144.1|	cytidylate kinase [Aggregatibacter actinomycetemcomitans]	24 kDa	0	0	0	0	0	0	0	0	0	0	0	0	0	0	0	1	0	0	2	0	0	0	0	0	0	0	0	6	0
gi|1008277304|gb|AMQ93155.1|	type I-C CRISPR-associated protein Cas7/Csd2 [Aggregatibacter actinomycetemcomitans]	32 kDa	0	0	0	0	0	0	0	0	0	0	2	4	3	3	4	4	3	3	3	0	0	0	0	0	0	0	0	15	0
gi|1008277315|gb|AMQ93166.1|	gamma-glutamyltranspeptidase [Aggregatibacter actinomycetemcomitans]	63 kDa	0	0	0	0	0	0	0	0	0	4	2	4	3	5	5	3	5	1	2	0	0	0	0	0	0	0	0	19	0
gi|1008277320|gb|AMQ93171.1|	2', 3'-cyclic nucleotide 2'-phosphodiesterase [Aggregatibacter actinomycetemcomitans]	73 kDa	0	0	0	0	0	0	0	0	0	4	5	7	6	4	9	6	6	6	9	0	0	0	0	0	0	0	0	15	0
gi|1008277321|gb|AMQ93172.1|	enterochelin ABC transporter substrate-binding protein [Aggregatibacter actinomycetemcomitans]	32 kDa	0	0	0	0	0	0	0	0	0	0	0	0	0	1	1	0	0	0	2	0	0	0	0	0	0	0	0	7	0
gi|1008277338|gb|AMQ93189.1|	malate dehydrogenase [Aggregatibacter actinomycetemcomitans]	33 kDa	0	0	0	0	0	0	0	0	0	12	9	12	12	12	11	9	14	11	13	1	2	0	0	0	0	0	0	15	0
gi|1008277352|gb|AMQ93203.1|	aminopeptidase [Aggregatibacter actinomycetemcomitans]	54 kDa	0	0	0	0	0	0	0	0	0	4	4	5	5	4	6	5	6	4	5	0	0	0	0	0	0	0	0	10	0
gi|1008277356|gb|AMQ93207.1|	shikimate dehydrogenase [Aggregatibacter actinomycetemcomitans]	30 kDa	0	0	0	0	0	0	0	0	0	0	0	1	0	1	2	1	1	0	1	0	0	0	0	0	0	0	0	7	0
gi|1008277364|gb|AMQ93215.1|	hydrogenase nickel incorporation protein HypB [Aggregatibacter actinomycetemcomitans]	30 kDa	0	0	0	0	0	0	0	0	0	0	0	4	2	2	2	2	2	2	2	0	0	0	0	0	0	0	0	2	0
gi|1008277378|gb|AMQ93229.1|	5-deoxy-glucuronate isomerase [Aggregatibacter actinomycetemcomitans]	32 kDa	0	0	0	0	0	0	0	0	0	2	0	1	0	0	1	0	0	0	2	0	0	0	0	0	0	0	0	6	0
gi|1008277382|gb|AMQ93233.1|	transcriptional regulator [Aggregatibacter actinomycetemcomitans]	37 kDa	0	0	0	0	0	0	0	0	0	1	1	1	0	1	1	2	1	1	1	0	0	0	0	0	0	0	0	8	0
gi|1008277387|gb|AMQ93238.1|	2,3,4,5-tetrahydropyridine-2,6-dicarboxylate N-succinyltransferase [Aggregatibacter actinomycetemcomitans]	30 kDa	0	0	0	0	0	0	0	0	0	6	6	2	1	1	6	2	3	0	5	0	0	0	0	0	0	0	0	4	0
gi|1008277390|gb|AMQ93241.1|	signal peptide peptidase SppA [Aggregatibacter actinomycetemcomitans]	70 kDa	0	0	0	0	0	0	0	0	0	2	2	2	1	2	4	1	3	1	4	0	0	0	0	0	0	0	0	16	0
gi|1008277393|gb|AMQ93244.1|	pyruvate dehydrogenase [Aggregatibacter actinomycetemcomitans]	99 kDa	0	0	0	0	0	0	0	0	0	20	13	19	28	27	27	27	28	27	33	0	3	0	0	0	0	1	2	65	0
gi|1008277395|gb|AMQ93246.1|	maltose phosphorylase [Aggregatibacter actinomycetemcomitans]	91 kDa	0	0	0	0	0	0	0	0	0	0	1	3	2	1	5	1	1	0	4	0	0	0	0	0	0	0	0	6	0
gi|1008277400|gb|AMQ93251.1|	phosphate acetyltransferase [Aggregatibacter actinomycetemcomitans]	77 kDa	0	0	0	0	0	0	1	0	0	11	10	11	10	18	14	12	16	8	13	0	4	1	0	0	0	0	0	36	0
gi|1008277404|gb|AMQ93255.1|	molecular chaperone DnaK [Aggregatibacter actinomycetemcomitans]	17 kDa	0	0	0	0	0	0	0	0	0	3	2	2	2	0	1	1	1	2	2	0	0	0	0	0	0	0	0	7	0
gi|1008277411|gb|AMQ93262.1|	potassium transporter Trk [Aggregatibacter actinomycetemcomitans]	41 kDa	0	0	0	0	0	0	0	0	0	0	0	0	0	0	0	0	0	0	2	0	0	0	0	0	0	0	0	9	0
gi|1008277418|gb|AMQ93269.1|	NAD(P) transhydrogenase subunit alpha [Aggregatibacter actinomycetemcomitans]	54 kDa	0	0	0	0	0	0	1	0	0	5	4	7	4	5	6	4	6	2	8	0	0	0	0	0	0	1	0	19	0
gi|1008277420|gb|AMQ93271.1|	tyrosine--tRNA ligase [Aggregatibacter actinomycetemcomitans]	44 kDa	0	0	0	0	0	0	0	0	0	3	2	5	7	8	8	5	7	5	7	0	0	0	0	0	0	0	0	14	0
gi|1008277425|gb|AMQ93276.1|	translation initiation factor IF-2 [Aggregatibacter actinomycetemcomitans]	91 kDa	0	0	0	0	0	0	0	0	0	1	2	4	3	6	5	7	5	2	11	0	1	0	0	0	0	0	0	29	0
gi|1008277456|gb|AMQ93307.1|	N-acetylglucosamine-6-phosphate deacetylase [Aggregatibacter actinomycetemcomitans]	41 kDa	0	0	0	0	0	0	0	0	0	1	0	2	2	0	3	3	2	0	4	0	0	0	0	0	0	0	0	3	0
gi|1008277457|gb|AMQ93308.1|	glucosamine-6-phosphate deaminase [Aggregatibacter actinomycetemcomitans]	30 kDa	0	0	0	0	0	0	0	0	0	2	0	1	2	2	4	2	3	0	4	0	0	0	0	0	0	0	0	2	0
gi|1008277459|gb|AMQ93310.1|	N-acetylmannosamine kinase [Aggregatibacter actinomycetemcomitans]	32 kDa	0	0	0	0	0	0	0	0	0	0	0	0	0	1	1	0	3	0	1	0	0	0	0	0	0	0	0	6	0
gi|1008277476|gb|AMQ93327.1|	transcriptional regulator [Aggregatibacter actinomycetemcomitans]	45 kDa	0	0	0	0	0	0	0	0	0	3	1	1	1	1	2	1	2	2	2	0	0	0	0	0	0	0	0	15	0
gi|1008277481|gb|AMQ93332.1|	mannose-6-phosphate isomerase [Aggregatibacter actinomycetemcomitans]	45 kDa	0	0	0	0	0	0	0	0	0	1	0	0	1	2	2	0	1	1	2	0	0	0	0	0	0	0	0	6	0
gi|1008277485|gb|AMQ93336.1|	hypothetical protein ACT75_01785 [Aggregatibacter actinomycetemcomitans]	38 kDa	0	0	0	0	0	0	1	0	0	14	14	14	16	17	20	13	20	10	18	0	7	4	4	3	3	4	5	23	2
gi|1008277488|gb|AMQ93339.1|	ABC transporter ATP-binding protein [Aggregatibacter actinomycetemcomitans]	63 kDa	0	0	0	0	0	0	0	0	0	5	3	7	7	6	7	6	6	3	6	0	0	0	0	0	0	0	0	26	0
gi|1008277491|gb|AMQ93342.1|	DNA topoisomerase IV [Aggregatibacter actinomycetemcomitans]	84 kDa	0	0	0	0	0	0	0	0	0	1	0	0	0	2	1	2	1	1	2	0	0	0	0	0	0	0	0	22	0
gi|1008277492|gb|AMQ93343.1|	glutathione S-transferase [Aggregatibacter actinomycetemcomitans]	23 kDa	0	0	0	0	0	0	0	0	0	6	3	3	4	4	4	5	6	3	4	0	1	0	0	0	0	0	0	7	0
gi|1008277493|gb|AMQ93344.1|	plastocyanin [Aggregatibacter actinomycetemcomitans]	31 kDa	0	0	0	0	0	0	0	0	0	3	1	1	2	3	5	4	4	0	3	0	0	0	0	0	0	0	0	5	0
gi|1008277495|gb|AMQ93346.1|	FMN-dependent NADH-azoreductase [Aggregatibacter actinomycetemcomitans]	21 kDa	0	0	0	0	0	0	0	0	0	3	4	4	4	5	5	6	4	5	6	0	2	0	0	0	0	0	0	9	0
gi|1008277496|gb|AMQ93347.1|	NADH dehydrogenase [Aggregatibacter actinomycetemcomitans]	49 kDa	0	0	0	0	0	0	1	0	0	0	0	0	0	0	0	0	2	0	2	0	0	0	0	0	0	0	0	25	0
gi|1008277497|gb|AMQ93348.1|	FAD-dependent oxidoreductase [Aggregatibacter actinomycetemcomitans]	58 kDa	0	0	0	0	0	0	0	0	0	15	11	12	14	14	12	13	15	9	18	0	0	0	0	0	0	1	0	16	0
gi|1008277499|gb|AMQ93350.1|	penicillin-binding protein [Aggregatibacter actinomycetemcomitans]	63 kDa	0	0	0	0	0	0	0	0	0	12	8	12	12	10	15	14	17	10	14	0	1	0	0	0	0	0	0	21	0
gi|1008277502|gb|AMQ93353.1|	hypothetical protein ACT75_01880 [Aggregatibacter actinomycetemcomitans]	21 kDa	0	0	0	0	0	0	0	0	0	5	2	2	3	3	3	3	2	3	3	0	1	0	0	0	0	0	0	5	0
gi|1008277514|gb|AMQ93365.1|	hypothetical protein ACT75_01945 [Aggregatibacter actinomycetemcomitans]	37 kDa	0	0	0	0	0	0	0	0	0	8	5	9	10	10	12	7	10	7	13	0	0	0	0	0	0	0	0	20	0
gi|1008277516|gb|AMQ93367.1|	acetyl-CoA carboxylase subunit alpha [Aggregatibacter actinomycetemcomitans]	35 kDa	0	0	0	0	0	0	0	0	0	2	2	3	2	3	5	3	6	4	6	0	0	0	0	0	0	0	0	18	0
gi|1008277521|gb|AMQ93372.1|	UDP-glucose 4-epimerase [Aggregatibacter actinomycetemcomitans]	37 kDa	0	0	0	0	0	0	0	0	0	1	0	1	1	0	2	1	1	2	2	0	0	0	0	0	0	0	0	15	0
gi|1008277537|gb|AMQ93388.1|	3-phosphoserine/phosphohydroxythreonine aminotransferase [Aggregatibacter actinomycetemcomitans]	40 kDa	0	0	0	0	0	0	0	0	0	2	1	2	3	4	3	1	1	0	2	0	0	0	0	0	0	0	0	8	0
gi|1008277542|gb|AMQ93393.1|	3-phosphoshikimate 1-carboxyvinyltransferase [Aggregatibacter actinomycetemcomitans]	48 kDa	0	0	0	0	0	0	0	0	0	1	0	1	0	1	0	1	1	0	3	0	0	0	0	0	0	0	0	12	0
gi|1008277547|gb|AMQ93398.1|	cupin [Aggregatibacter actinomycetemcomitans]	12 kDa	0	0	0	0	0	0	0	0	0	0	0	1	0	0	1	1	0	1	3	0	0	0	0	0	0	0	0	2	0
gi|1008277557|gb|AMQ93408.1|	aminotransferase class I [Aggregatibacter actinomycetemcomitans]	43 kDa	0	0	0	0	0	0	0	0	0	1	2	2	3	4	3	2	3	2	3	0	0	0	0	0	0	0	0	9	0
gi|1008277558|gb|AMQ93409.1|	queuine tRNA-ribosyltransferase [Aggregatibacter actinomycetemcomitans]	44 kDa	0	0	0	0	0	0	0	0	0	1	0	0	0	1	0	1	2	0	1	0	0	0	0	0	0	0	0	9	0
gi|1008277562|gb|AMQ93413.1|	acetaldehyde dehydrogenase [Aggregatibacter actinomycetemcomitans]	96 kDa	0	0	0	0	0	0	0	0	0	19	11	14	15	21	21	18	22	12	22	0	6	1	0	0	0	0	1	17	0
gi|1008277568|gb|AMQ93419.1|	methylmalonate-semialdehyde dehydrogenase [Aggregatibacter actinomycetemcomitans]	55 kDa	0	0	0	0	0	0	0	0	0	1	0	2	3	2	1	2	1	0	3	0	0	0	0	0	0	0	0	10	0
gi|1008277569|gb|AMQ93420.1|	type I-F CRISPR-associated protein Csy1 [Aggregatibacter actinomycetemcomitans]	52 kDa	0	0	0	0	0	0	0	0	0	4	3	5	4	6	5	5	4	5	6	0	0	0	0	0	0	0	0	17	0
gi|1008277570|gb|AMQ93421.1|	type I-F CRISPR-associated protein Csy2 [Aggregatibacter actinomycetemcomitans]	36 kDa	0	0	0	0	0	0	0	0	0	5	1	3	3	2	5	4	3	2	5	0	0	0	0	0	0	0	0	12	0
gi|1008277571|gb|AMQ93422.1|	type I-F CRISPR-associated protein Csy3 [Aggregatibacter actinomycetemcomitans]	38 kDa	0	0	0	0	0	0	0	0	0	8	8	12	10	12	11	10	11	9	12	1	8	2	1	0	0	0	0	15	0
gi|1008277572|gb|AMQ93423.1|	type I-F CRISPR-associated endoribonuclease Cas6/Csy4 [Aggregatibacter actinomycetemcomitans]	21 kDa	0	0	0	0	0	0	0	0	0	3	2	1	3	2	4	1	1	3	2	0	0	0	0	0	0	0	0	9	0
gi|1008277585|gb|AMQ93436.1|	valine--tRNA ligase [Aggregatibacter actinomycetemcomitans]	109 kDa	0	0	0	0	0	0	0	0	0	2	2	2	5	4	5	4	4	1	6	0	0	0	0	0	0	0	0	21	0
gi|1008277591|gb|AMQ93442.1|	nitroreductase A [Aggregatibacter actinomycetemcomitans]	28 kDa	0	0	0	0	0	0	0	0	0	1	1	1	2	2	4	0	2	1	2	0	0	0	0	0	0	0	0	4	0
gi|1008277605|gb|AMQ93456.1|	PTS ascorbate-specific subunit IIBC [Aggregatibacter actinomycetemcomitans]	64 kDa	0	0	0	0	0	0	0	0	0	1	2	1	1	1	3	4	2	2	4	0	0	0	0	0	0	0	0	5	0
gi|1008277606|gb|AMQ93457.1|	PTS ascorbate-specific transporter subunit IIA [Aggregatibacter actinomycetemcomitans]	17 kDa	0	0	0	0	0	0	0	0	0	2	3	2	1	0	1	2	0	1	2	0	0	0	0	0	0	0	0	2	0
gi|1008277612|gb|AMQ93463.1|	alpha-2-macroglobulin [Aggregatibacter actinomycetemcomitans]	215 kDa	0	0	0	0	0	0	0	1	0	8	3	10	11	13	15	11	13	5	15	0	1	0	0	0	1	0	0	74	0
gi|1008277620|gb|AMQ93471.1|	gamma-glutamyl phosphate reductase [Aggregatibacter actinomycetemcomitans]	53 kDa	0	0	0	0	0	0	0	0	0	3	4	2	4	4	5	7	4	2	3	0	0	0	0	0	0	0	0	28	0
gi|1008277622|gb|AMQ93473.1|	molecular chaperone DnaJ [Aggregatibacter actinomycetemcomitans]	41 kDa	0	0	0	0	0	0	0	0	0	0	0	3	0	1	3	3	4	0	2	0	0	0	0	0	0	0	0	13	0
gi|1008277629|gb|AMQ93480.1|	glutaredoxin [Aggregatibacter actinomycetemcomitans]	24 kDa	0	0	0	0	0	0	0	0	0	4	5	2	3	3	4	1	5	0	5	0	0	0	0	0	0	0	0	13	0
gi|1008277633|gb|AMQ93484.1|	adenylosuccinate synthetase [Aggregatibacter actinomycetemcomitans]	47 kDa	0	0	0	0	0	0	0	0	0	6	2	4	5	8	6	3	7	2	3	0	0	0	0	0	0	0	0	12	0
gi|1008277635|gb|AMQ93486.1|	DNA-binding protein [Aggregatibacter actinomycetemcomitans]	36 kDa	0	0	0	0	0	0	0	0	0	0	1	1	0	0	1	2	0	0	0	0	0	0	0	0	0	0	0	10	0
gi|1008277636|gb|AMQ93487.1|	ribosome-associated GTPase EngA [Aggregatibacter actinomycetemcomitans]	57 kDa	0	0	0	0	0	0	0	0	0	0	2	0	1	1	2	0	2	1	3	0	0	0	0	0	0	0	0	15	0
gi|1008277640|gb|AMQ93491.1|	uridine kinase [Aggregatibacter actinomycetemcomitans]	25 kDa	0	0	0	0	0	0	0	0	0	2	0	0	0	1	2	1	1	0	0	0	0	0	0	0	0	0	0	9	0
gi|1008277641|gb|AMQ93492.1|	hypothetical protein ACT75_02640 [Aggregatibacter actinomycetemcomitans]	38 kDa	0	0	0	0	0	0	0	0	0	6	4	7	5	8	6	9	6	9	7	0	3	0	0	0	0	0	0	9	0
gi|1008277642|gb|AMQ93493.1|	hypothetical protein ACT75_02645 [Aggregatibacter actinomycetemcomitans]	38 kDa	0	0	0	0	0	0	0	0	0	2	0	1	1	2	1	2	2	1	2	0	0	0	0	0	0	0	0	5	0
gi|1008277644|gb|AMQ93495.1|	ferric transporter ATP-binding subunit [Aggregatibacter actinomycetemcomitans]	39 kDa	0	0	0	0	0	0	0	0	0	6	3	6	4	5	5	5	5	4	6	0	2	1	0	0	0	0	0	13	0
gi|1008277664|gb|AMQ93515.1|	ABC transporter ATP-binding protein [Aggregatibacter actinomycetemcomitans]	29 kDa	0	0	0	0	0	0	0	0	0	0	0	1	0	1	2	0	2	1	1	0	0	0	0	0	0	0	0	4	1
gi|1008277666|gb|AMQ93517.1|	outer membrane lipid asymmetry maintenance protein MlaD [Aggregatibacter actinomycetemcomitans]	18 kDa	0	0	0	0	0	0	0	0	0	2	0	0	0	0	0	1	2	0	0	0	0	0	0	0	0	0	0	6	0
gi|1008277672|gb|AMQ93523.1|	hypothetical protein ACT75_02815 [Aggregatibacter actinomycetemcomitans]	52 kDa	0	0	0	0	0	0	0	0	0	1	0	0	3	3	2	1	9	1	3	0	0	0	0	0	0	0	0	16	0
gi|1008277676|gb|AMQ93527.1|	glutamine synthetase [Aggregatibacter actinomycetemcomitans]	52 kDa	0	0	0	0	0	0	0	0	0	3	3	7	7	9	8	6	9	6	9	0	1	0	0	0	0	0	0	14	0
gi|1008277678|gb|AMQ93529.1|	adhesin [Aggregatibacter actinomycetemcomitans]	106 kDa	0	1	0	0	0	0	0	0	0	0	0	0	2	1	2	3	3	1	2	0	0	1	0	0	1	0	0	21	0
gi|1008277680|gb|AMQ93531.1|	4-hydroxy-tetrahydrodipicolinate synthase [Aggregatibacter actinomycetemcomitans]	32 kDa	0	0	0	0	0	0	0	0	0	4	7	5	6	6	7	5	7	6	8	0	0	0	0	0	0	0	0	12	0
gi|1008277681|gb|AMQ93532.1|	outer membrane assembly protein BamC [Aggregatibacter actinomycetemcomitans]	37 kDa	0	0	0	0	0	0	0	0	0	1	0	1	2	0	4	4	2	1	2	0	0	0	0	0	0	0	0	5	0
gi|1008277686|gb|AMQ93537.1|	aspartate kinase [Aggregatibacter actinomycetemcomitans]	89 kDa	0	0	0	0	0	0	0	0	0	6	5	5	8	7	7	6	6	4	9	0	0	0	0	0	0	0	0	29	0
gi|1008277689|gb|AMQ93540.1|	threonine synthase [Aggregatibacter actinomycetemcomitans]	47 kDa	0	0	0	0	0	0	0	0	0	1	0	2	1	1	3	1	2	0	2	0	0	0	0	0	0	0	0	13	0
gi|1008277691|gb|AMQ93542.1|	membrane protease HflK [Aggregatibacter actinomycetemcomitans]	46 kDa	0	0	0	0	0	0	0	0	0	4	5	4	1	4	4	3	6	3	4	0	1	0	0	0	0	0	0	17	0
gi|1008277693|gb|AMQ93544.1|	trigger factor [Aggregatibacter actinomycetemcomitans]	48 kDa	0	0	0	0	0	0	0	0	0	18	15	18	18	18	19	20	23	18	21	0	3	0	0	0	0	0	0	30	0
gi|1008277698|gb|AMQ93549.1|	opacity-associated protein OapA [Aggregatibacter actinomycetemcomitans]	48 kDa	0	0	0	0	0	0	0	0	0	1	1	2	1	3	4	3	5	1	4	0	0	0	0	0	0	0	0	10	0
gi|1008277709|gb|AMQ93560.1|	pyruvate formate-lyase [Aggregatibacter actinomycetemcomitans]	86 kDa	0	0	0	0	0	0	0	0	0	26	27	30	29	26	33	28	29	26	32	3	13	5	5	0	0	4	5	44	4
gi|1008277711|gb|AMQ93562.1|	purine nucleoside phosphoramidase [Aggregatibacter actinomycetemcomitans]	13 kDa	0	0	0	0	0	0	0	0	0	1	1	2	0	1	1	3	0	0	1	0	0	0	0	0	0	0	0	7	0
gi|1008277714|gb|AMQ93565.1|	ATP-dependent 6-phosphofructokinase [Aggregatibacter actinomycetemcomitans]	35 kDa	1	1	0	0	0	0	1	0	0	5	5	5	4	4	5	6	6	6	6	1	3	0	1	1	1	1	1	8	1
gi|1008277717|gb|AMQ93568.1|	hypothetical protein ACT75_03050 [Aggregatibacter actinomycetemcomitans]	29 kDa	0	0	0	0	0	0	0	0	0	0	0	0	0	0	1	0	2	0	1	0	0	0	0	0	0	0	0	10	0
gi|1008277720|gb|AMQ93571.1|	elongation factor 4 [Aggregatibacter actinomycetemcomitans]	66 kDa	0	0	0	0	0	0	0	0	0	0	0	2	4	1	3	5	2	2	3	0	1	0	0	0	0	0	0	14	0
gi|1008277721|gb|AMQ93572.1|	signal peptidase [Aggregatibacter actinomycetemcomitans]	39 kDa	0	0	0	0	0	0	0	0	0	4	1	3	3	5	4	7	3	2	7	0	0	0	0	0	0	0	0	12	0
gi|1008277725|gb|AMQ93576.1|	insertase [Aggregatibacter actinomycetemcomitans]	61 kDa	0	0	0	0	0	0	0	0	1	8	5	4	4	9	6	5	10	6	5	0	2	0	0	0	0	0	0	17	0
gi|1008277729|gb|AMQ93580.1|	DNA polymerase III subunit beta [Aggregatibacter actinomycetemcomitans]	42 kDa	0	0	0	0	0	0	0	0	0	5	0	6	4	5	4	3	5	1	6	0	1	0	0	0	0	0	0	13	0
gi|1008277741|gb|AMQ93592.1|	hypothetical protein ACT75_03170 [Aggregatibacter actinomycetemcomitans]	11 kDa	0	0	0	0	0	0	0	0	0	2	1	2	2	2	2	2	2	2	2	0	2	1	0	0	0	0	0	3	0
gi|1008277762|gb|AMQ93613.1|	aminotransferase [Aggregatibacter actinomycetemcomitans]	45 kDa	0	0	0	0	0	0	0	0	0	1	0	0	1	0	2	1	1	1	1	0	0	0	0	0	0	0	0	14	0
gi|1008277771|gb|AMQ93622.1|	hypothetical protein ACT75_03335 [Aggregatibacter actinomycetemcomitans]	28 kDa	0	0	0	0	0	0	0	0	0	5	2	4	7	12	11	6	11	5	11	0	0	0	0	0	0	0	0	13	0
gi|1008277772|gb|AMQ93623.1|	superoxide dismutase [Aggregatibacter actinomycetemcomitans]	24 kDa	0	0	0	0	0	0	0	0	0	4	3	2	2	4	7	4	4	4	5	0	0	0	0	0	0	1	0	11	0
gi|1008277773|gb|AMQ93624.1|	malic enzyme [Aggregatibacter actinomycetemcomitans]	81 kDa	0	0	0	0	0	0	0	0	0	11	9	11	9	11	15	13	13	9	15	0	0	0	0	0	0	0	0	22	0
gi|1008277783|gb|AMQ93634.1|	serine dehydratase [Aggregatibacter actinomycetemcomitans]	49 kDa	0	0	0	0	0	0	0	0	0	1	0	0	1	0	1	2	1	0	2	0	0	0	0	0	0	0	0	10	0
gi|1008277784|gb|AMQ93635.1|	L-asparaginase [Aggregatibacter actinomycetemcomitans]	37 kDa	0	0	0	0	0	0	0	0	0	5	7	5	6	4	7	7	6	4	6	0	0	0	0	0	0	0	0	7	0
gi|1008277790|gb|AMQ93641.1|	hypothetical protein ACT75_03435 [Aggregatibacter actinomycetemcomitans]	23 kDa	0	0	0	0	0	0	0	0	0	1	2	3	2	2	5	3	6	2	4	0	0	0	0	0	0	0	0	6	0
gi|1008277794|gb|AMQ93645.1|	uracil phosphoribosyltransferase [Aggregatibacter actinomycetemcomitans]	23 kDa	0	0	0	0	0	0	0	0	0	3	2	4	4	4	3	4	4	4	7	0	0	0	0	0	0	0	0	10	0
gi|1008277808|gb|AMQ93659.1|	D-3-phosphoglycerate dehydrogenase [Aggregatibacter actinomycetemcomitans]	44 kDa	0	0	0	0	0	0	0	0	0	2	1	2	4	3	4	3	4	3	7	0	0	0	0	0	0	0	0	8	0
gi|1008277816|gb|AMQ93667.1|	isoleucine--tRNA ligase [Aggregatibacter actinomycetemcomitans]	106 kDa	0	0	0	0	0	0	0	0	0	7	5	8	8	10	12	7	13	2	9	0	1	0	0	0	0	0	0	24	0
gi|1008277824|gb|AMQ93675.1|	nucleotide-binding protein [Aggregatibacter actinomycetemcomitans]	19 kDa	0	0	0	0	0	0	0	0	0	2	0	1	2	1	0	2	1	1	3	0	0	0	0	0	0	0	0	7	0
gi|1008277826|gb|AMQ93677.1|	GTP-binding protein [Aggregatibacter actinomycetemcomitans]	40 kDa	0	0	0	0	0	0	0	0	0	3	3	4	4	5	5	5	6	4	5	0	1	1	1	1	1	1	1	16	1
gi|1008277830|gb|AMQ93681.1|	cell division protein ZipA [Aggregatibacter actinomycetemcomitans]	38 kDa	0	0	0	0	0	0	0	0	0	0	0	1	1	3	1	1	1	1	2	0	0	0	0	0	0	0	0	4	0
gi|1008277831|gb|AMQ93682.1|	aromatic ring-opening dioxygenase LigA [Aggregatibacter actinomycetemcomitans]	74 kDa	0	0	0	0	0	0	1	0	0	0	0	1	0	0	2	0	1	0	2	0	1	0	0	0	0	0	1	9	1
gi|1008277843|gb|AMQ93694.1|	30S ribosomal protein S3 [Aggregatibacter actinomycetemcomitans]	26 kDa	0	0	0	0	0	0	0	0	0	5	3	6	5	7	6	6	8	6	7	1	2	2	1	1	0	2	1	10	0
gi|1008277846|gb|AMQ93697.1|	50S ribosomal protein L2 [Aggregatibacter actinomycetemcomitans]	30 kDa	0	0	0	0	0	0	0	0	0	9	10	10	9	11	10	11	12	10	12	2	6	4	2	3	0	3	2	16	0
gi|1008277847|gb|AMQ93698.1|	50S ribosomal protein L23 [Aggregatibacter actinomycetemcomitans]	11 kDa	0	0	0	0	0	0	0	0	0	2	2	1	1	2	2	2	2	2	2	0	1	0	1	0	0	0	0	4	0
gi|1008277848|gb|AMQ93699.1|	50S ribosomal protein L4 [Aggregatibacter actinomycetemcomitans]	22 kDa	0	0	0	0	0	0	1	0	0	6	5	5	4	4	7	7	6	5	5	0	4	2	3	1	2	1	2	11	0
gi|1008277849|gb|AMQ93700.1|	50S ribosomal protein L3 [Aggregatibacter actinomycetemcomitans]	22 kDa	0	0	0	0	0	0	0	0	0	8	5	8	7	8	8	5	8	6	8	0	6	2	2	4	1	6	2	9	0
gi|1008277872|gb|AMQ93723.1|	hypothetical protein ACT75_03880 [Aggregatibacter actinomycetemcomitans]	27 kDa	0	0	0	0	0	0	0	0	0	4	4	8	8	7	9	5	7	8	8	0	2	0	1	0	0	0	0	8	0
gi|1008277887|gb|AMQ93738.1|	50S ribosomal protein L17 [Aggregatibacter actinomycetemcomitans]	15 kDa	0	0	0	0	0	0	0	0	0	4	2	5	5	4	4	4	5	3	6	0	0	0	0	0	0	0	0	6	0
gi|1008277888|gb|AMQ93739.1|	DNA-directed RNA polymerase subunit alpha [Aggregatibacter actinomycetemcomitans]	36 kDa	0	0	0	0	0	0	0	0	0	10	7	9	10	9	15	9	13	11	14	0	2	0	0	1	0	2	2	19	1
gi|1008277889|gb|AMQ93740.1|	30S ribosomal protein S4 [Aggregatibacter actinomycetemcomitans]	23 kDa	0	0	0	0	0	0	0	0	0	8	3	7	8	8	8	8	8	7	8	0	2	0	0	0	0	0	0	16	0
gi|1008277891|gb|AMQ93742.1|	30S ribosomal protein S13 [Aggregatibacter actinomycetemcomitans]	13 kDa	0	0	0	0	0	0	0	0	0	3	3	5	6	6	6	6	6	4	6	0	2	1	1	2	0	1	1	10	0
gi|1008277893|gb|AMQ93744.1|	50S ribosomal protein L15 [Aggregatibacter actinomycetemcomitans]	15 kDa	0	0	0	0	0	0	0	0	0	5	4	3	5	6	5	6	4	5	4	0	3	1	1	1	0	0	1	6	1
gi|1008277895|gb|AMQ93746.1|	30S ribosomal protein S5 [Aggregatibacter actinomycetemcomitans]	17 kDa	0	0	0	0	0	0	0	0	0	6	4	3	4	4	6	5	5	5	5	0	2	1	0	1	1	1	1	10	0
gi|1008277897|gb|AMQ93748.1|	50S ribosomal protein L6 [Aggregatibacter actinomycetemcomitans]	19 kDa	0	0	0	0	0	0	0	0	0	7	6	6	6	8	8	7	7	7	7	0	1	0	0	0	0	0	0	9	0
gi|1008277898|gb|AMQ93749.1|	30S ribosomal protein S8 [Aggregatibacter actinomycetemcomitans]	14 kDa	0	0	0	0	0	0	0	0	0	5	3	5	3	6	5	4	5	4	5	0	2	0	0	0	0	0	0	6	0
gi|1008277900|gb|AMQ93751.1|	50S ribosomal protein L5 [Aggregatibacter actinomycetemcomitans]	20 kDa	0	0	0	0	0	0	0	0	0	10	8	6	9	8	10	9	10	10	12	1	4	2	2	1	0	3	2	13	0
gi|1008277901|gb|AMQ93752.1|	50S ribosomal protein L24 [Aggregatibacter actinomycetemcomitans]	11 kDa	0	0	0	0	0	0	0	0	0	3	2	4	1	2	3	3	0	2	2	0	0	0	0	0	0	0	0	8	0
gi|1008277921|gb|AMQ93772.1|	6-phosphogluconolactonase [Aggregatibacter actinomycetemcomitans]	26 kDa	0	0	0	0	0	0	0	0	0	2	1	1	1	1	2	1	2	1	1	0	0	0	0	0	0	0	0	8	0
gi|1008277923|gb|AMQ93774.1|	6-phosphogluconate dehydrogenase [Aggregatibacter actinomycetemcomitans]	53 kDa	0	0	0	0	0	0	0	0	0	3	8	2	5	7	6	9	10	7	10	0	1	0	0	1	0	0	0	24	0
gi|1008277933|gb|AMQ93784.1|	outer membrane assembly protein BamD [Aggregatibacter actinomycetemcomitans]	30 kDa	0	0	0	0	0	0	0	0	0	5	3	3	2	4	3	3	5	2	2	0	0	0	0	0	0	0	0	5	0
gi|1008277937|gb|AMQ93788.1|	prolyl aminopeptidase [Aggregatibacter actinomycetemcomitans]	49 kDa	0	0	0	0	0	0	0	0	0	0	1	1	2	0	2	2	1	0	2	0	0	0	0	0	0	0	0	10	0
gi|1008277951|gb|AMQ93802.1|	30S ribosomal protein S18 [Aggregatibacter actinomycetemcomitans]	9 kDa	0	0	0	0	0	0	0	0	0	3	0	2	1	2	3	2	2	1	2	0	0	0	0	0	0	0	0	3	0
gi|1008277955|gb|AMQ93806.1|	glycerol-3-phosphate O-acyltransferase [Aggregatibacter actinomycetemcomitans]	93 kDa	0	0	0	0	0	0	0	0	0	4	1	3	4	6	8	5	7	2	8	0	0	0	0	0	0	0	0	27	0
gi|1008277958|gb|AMQ93809.1|	hypothetical protein ACT75_04345 [Aggregatibacter actinomycetemcomitans]	12 kDa	0	0	0	0	0	0	1	0	0	1	2	2	2	0	3	3	1	3	3	0	0	0	0	0	0	0	0	2	0
gi|1008277962|gb|AMQ93813.1|	3-deoxy-D-manno-octulosonic acid transferase [Aggregatibacter actinomycetemcomitans]	48 kDa	0	0	0	0	0	0	0	0	0	4	1	1	1	2	3	1	4	0	6	0	0	0	0	0	0	0	0	13	0
gi|1008277963|gb|AMQ93814.1|	glycosyltransferase [Aggregatibacter actinomycetemcomitans]	29 kDa	0	0	0	0	0	0	0	0	0	1	0	0	0	1	0	1	2	0	1	0	0	0	0	0	0	0	0	6	0
gi|1008277966|gb|AMQ93817.1|	phosphatidylserine synthase [Aggregatibacter actinomycetemcomitans]	53 kDa	0	0	0	0	0	0	0	0	0	1	0	1	2	2	2	1	1	1	3	0	0	0	0	0	0	0	0	14	0
gi|1008277970|gb|AMQ93821.1|	phosphoglycerate kinase [Aggregatibacter actinomycetemcomitans]	41 kDa	0	0	0	0	0	0	1	0	0	12	10	12	10	10	16	13	11	10	15	0	3	0	0	0	0	2	1	25	0
gi|1008277971|gb|AMQ93822.1|	fructose-bisphosphate aldolase [Aggregatibacter actinomycetemcomitans]	39 kDa	0	0	0	0	0	0	0	0	0	10	6	10	11	10	13	11	14	8	11	0	4	1	1	2	0	1	1	13	0
gi|1008277973|gb|AMQ93824.1|	hypothetical protein ACT75_04425 [Aggregatibacter actinomycetemcomitans]	30 kDa	0	0	0	0	0	0	0	0	0	0	0	0	1	0	1	1	0	0	2	0	0	0	0	0	0	0	0	4	0
gi|1008277977|gb|AMQ93828.1|	DNA gyrase subunit B [Aggregatibacter actinomycetemcomitans]	90 kDa	0	0	0	0	0	0	0	0	0	4	3	4	5	6	4	3	7	3	6	0	2	0	0	0	0	0	0	30	0
gi|1008277983|gb|AMQ93834.1|	LPS biosynthesis protein [Aggregatibacter actinomycetemcomitans]	90 kDa	0	0	0	0	0	0	0	0	0	5	3	2	5	9	6	4	9	3	9	0	0	0	0	0	0	0	0	25	0
gi|1008277985|gb|AMQ93836.1|	aminoacyl-histidine dipeptidase [Aggregatibacter actinomycetemcomitans]	54 kDa	0	0	0	0	0	0	0	0	0	3	2	5	6	7	5	7	8	2	10	0	0	0	0	0	0	0	0	19	0
gi|1008277995|gb|AMQ93846.1|	L-seryl-tRNA(Sec) selenium transferase [Aggregatibacter actinomycetemcomitans]	51 kDa	0	0	0	0	0	0	0	0	0	0	0	0	1	0	1	0	0	0	2	0	0	0	0	0	0	0	0	12	0
gi|1008277997|gb|AMQ93848.1|	hypothetical protein ACT75_04565 [Aggregatibacter actinomycetemcomitans]	34 kDa	0	0	0	0	0	0	0	0	0	4	3	3	2	3	2	5	3	4	6	0	0	0	0	0	0	0	0	14	0
gi|1008278023|gb|AMQ93874.1|	ribosome-recycling factor [Aggregatibacter actinomycetemcomitans]	21 kDa	0	0	0	0	0	0	0	0	0	4	3	6	3	2	5	3	3	4	6	0	0	0	0	0	0	0	0	8	0
gi|1008278024|gb|AMQ93875.1|	uridylate kinase [Aggregatibacter actinomycetemcomitans]	26 kDa	0	0	0	0	0	0	0	0	0	1	0	1	1	2	1	2	1	1	2	0	0	0	0	0	0	0	0	6	0
gi|1008278047|gb|AMQ93898.1|	transcription accessory protein [Aggregatibacter actinomycetemcomitans]	86 kDa	0	0	0	0	0	0	0	0	0	2	0	0	4	7	4	4	6	2	7	0	0	0	0	0	0	0	0	26	0
gi|1008278058|gb|AMQ93909.1|	heme biosynthesis protein HemY [Aggregatibacter actinomycetemcomitans]	47 kDa	1	0	0	0	0	0	0	0	0	3	0	3	5	3	5	4	6	1	6	0	0	0	0	0	0	0	0	14	0
gi|1008278059|gb|AMQ93910.1|	HemX protein [Aggregatibacter actinomycetemcomitans]	51 kDa	0	0	0	0	0	0	0	0	0	5	7	5	8	11	10	9	11	7	11	0	0	0	0	0	0	0	0	19	0
gi|1008278067|gb|AMQ93918.1|	phosphoenolpyruvate carboxykinase [Aggregatibacter actinomycetemcomitans]	59 kDa	0	0	0	0	0	0	0	0	0	24	25	23	26	25	30	28	27	27	30	4	11	3	1	2	0	5	0	38	0
gi|1008278072|gb|AMQ93923.1|	glucosamine--fructose-6-phosphate aminotransferase [Aggregatibacter actinomycetemcomitans]	67 kDa	0	0	0	0	0	0	1	0	0	3	0	2	4	5	5	8	9	4	9	0	0	0	0	0	0	0	0	28	0
gi|1008278080|gb|AMQ93931.1|	ATP-binding protein [Aggregatibacter actinomycetemcomitans]	55 kDa	0	0	0	0	0	0	0	0	0	0	2	2	3	3	2	2	0	0	3	0	0	0	0	0	0	0	0	17	0
gi|1008278095|gb|AMQ93946.1|	phosphomannomutase [Aggregatibacter actinomycetemcomitans]	51 kDa	0	0	0	0	0	0	0	0	0	2	3	4	4	4	5	2	4	2	5	0	0	0	0	0	0	0	0	18	0
gi|1008278104|gb|AMQ93955.1|	thiamine biosynthesis protein ApbE [Aggregatibacter actinomycetemcomitans]	40 kDa	0	0	0	0	0	0	0	0	0	8	4	9	7	8	11	11	11	9	9	0	1	0	0	0	0	0	0	12	0
gi|1008278105|gb|AMQ93956.1|	Na(+)-translocating NADH-quinone reductase subunit F [Aggregatibacter actinomycetemcomitans]	46 kDa	0	0	0	0	0	0	0	0	0	6	5	7	5	7	7	9	9	4	7	0	0	0	0	0	0	0	0	16	0
gi|1008278110|gb|AMQ93961.1|	Na(+)-translocating NADH-quinone reductase subunit A [Aggregatibacter actinomycetemcomitans]	48 kDa	0	0	0	0	0	0	0	0	0	5	7	4	5	6	5	7	10	4	7	0	1	0	0	0	0	0	0	20	0
gi|1008278124|gb|AMQ93975.1|	hypothetical protein ACT75_05280 [Aggregatibacter actinomycetemcomitans]	34 kDa	0	0	0	0	0	0	0	0	0	2	2	2	2	4	3	2	2	4	3	0	0	0	0	0	0	0	0	12	0
gi|1008278127|gb|AMQ93978.1|	elongation factor Ts [Aggregatibacter actinomycetemcomitans]	30 kDa	0	0	0	0	0	0	0	0	0	11	7	12	13	12	17	12	15	10	12	0	2	1	1	0	0	1	1	16	0
gi|1008278137|gb|AMQ93988.1|	cell division protein FtsN [Aggregatibacter actinomycetemcomitans]	31 kDa	0	0	0	0	0	0	0	0	0	2	0	1	1	1	1	0	1	0	2	0	0	0	0	0	0	0	0	3	0
gi|1008278150|gb|AMQ94001.1|	bifunctional phosphopantothenoylcysteine decarboxylase/phosphopantothenate synthase [Aggregatibacter actinomycetemcomitans]	43 kDa	0	0	0	0	0	0	0	0	0	1	1	0	1	0	0	1	2	1	1	0	0	0	0	0	0	0	0	7	0
gi|1008278155|gb|AMQ94006.1|	glutathione reductase [Aggregatibacter actinomycetemcomitans]	50 kDa	0	0	0	0	0	0	0	0	0	1	0	1	0	1	1	2	2	2	0	0	0	0	0	0	0	0	0	9	0
gi|1008278157|gb|AMQ94008.1|	penicillin-binding protein [Aggregatibacter actinomycetemcomitans]	94 kDa	0	0	0	0	0	0	0	0	0	4	3	5	2	6	7	4	6	1	6	0	0	0	0	0	0	0	0	39	0
gi|1008278163|gb|AMQ94014.1|	shikimate kinase [Aggregatibacter actinomycetemcomitans]	20 kDa	0	0	0	0	0	0	0	0	0	1	2	2	1	1	3	3	1	1	2	0	0	0	0	0	0	0	0	9	0
gi|1008278173|gb|AMQ94024.1|	single-stranded DNA-binding protein [Aggregatibacter actinomycetemcomitans]	18 kDa	0	0	0	0	0	0	0	0	0	5	4	2	2	2	3	2	2	2	3	0	1	0	0	0	0	0	0	7	0
gi|1008278182|gb|AMQ94033.1|	hypothetical protein ACT75_05580 [Aggregatibacter actinomycetemcomitans]	19 kDa	0	0	0	0	0	0	0	0	0	2	1	1	2	4	3	2	4	2	2	1	0	0	0	0	0	0	0	7	0
gi|1008278183|gb|AMQ94034.1|	leucine--tRNA ligase [Aggregatibacter actinomycetemcomitans]	98 kDa	0	0	0	0	0	0	0	0	0	1	0	1	1	2	2	5	4	0	5	0	1	0	0	0	0	0	0	15	0
gi|1008278213|gb|AMQ94064.1|	hypothetical protein ACT75_05735 [Aggregatibacter actinomycetemcomitans]	19 kDa	0	0	0	0	0	0	0	0	0	3	2	3	3	2	1	3	3	2	2	0	0	0	0	0	0	0	0	10	0
gi|1008278225|gb|AMQ94076.1|	phosphatidylserine decarboxylase [Aggregatibacter actinomycetemcomitans]	33 kDa	0	0	0	0	0	0	0	0	0	2	0	1	0	1	1	0	0	0	2	0	0	0	0	0	0	0	0	7	0
gi|1008278234|gb|AMQ94085.1|	3-oxoacyl-ACP synthase [Aggregatibacter actinomycetemcomitans]	34 kDa	0	0	0	0	0	0	0	0	0	1	1	2	1	1	2	1	0	1	2	0	0	0	0	0	0	0	0	6	0
gi|1008278235|gb|AMQ94086.1|	malonyl CoA-ACP transacylase [Aggregatibacter actinomycetemcomitans]	33 kDa	0	0	0	0	0	0	0	0	0	3	4	2	4	2	4	4	2	2	7	0	0	0	0	0	0	0	0	5	0
gi|1008278236|gb|AMQ94087.1|	3-ketoacyl-ACP reductase [Aggregatibacter actinomycetemcomitans]	26 kDa	0	0	0	0	0	0	0	0	0	5	6	6	5	6	7	6	8	7	9	0	3	0	0	1	0	1	0	10	0
gi|1008278240|gb|AMQ94091.1|	RNA helicase [Aggregatibacter actinomycetemcomitans]	47 kDa	0	0	0	0	0	0	0	0	0	0	0	0	0	0	0	0	0	0	2	0	0	0	0	0	0	0	0	13	0
gi|1008278252|gb|AMQ94103.1|	amino acid ABC transporter substrate-binding protein [Aggregatibacter actinomycetemcomitans]	28 kDa	0	0	0	0	0	0	0	0	0	2	1	1	1	0	3	2	0	1	3	0	0	0	0	0	0	0	0	12	0
gi|1008278268|gb|AMQ94119.1|	preprotein translocase subunit SecB [Aggregatibacter actinomycetemcomitans]	19 kDa	0	0	0	0	0	0	0	0	0	1	4	2	2	2	4	4	4	3	5	0	0	0	1	0	0	0	0	7	0
gi|1008278272|gb|AMQ94123.1|	fructose 1,6-bisphosphatase [Aggregatibacter actinomycetemcomitans]	36 kDa	0	0	0	0	0	0	0	0	0	0	0	0	0	0	1	1	1	0	2	0	0	0	0	0	0	0	0	7	0
gi|1008278282|gb|AMQ94133.1|	ATP synthase subunit B [Aggregatibacter actinomycetemcomitans]	17 kDa	0	0	0	0	0	0	0	0	0	3	5	5	5	4	5	4	4	2	5	0	0	0	0	0	0	0	0	10	0
gi|1008278283|gb|AMQ94134.1|	ATP F0F1 synthase subunit delta [Aggregatibacter actinomycetemcomitans]	20 kDa	0	0	0	0	0	0	0	0	0	2	1	2	2	1	2	3	2	2	2	0	0	0	0	0	0	0	0	6	0
gi|1008278285|gb|AMQ94136.1|	ATP F0F1 synthase subunit gamma [Aggregatibacter actinomycetemcomitans]	32 kDa	0	0	0	0	0	0	0	0	0	2	2	5	4	4	7	6	6	4	5	0	2	1	0	0	0	0	0	10	0
gi|1008278291|gb|AMQ94142.1|	bifunctional N-acetylglucosamine-1-phosphate uridyltransferase/glucosamine-1-phosphate acetyltransferase [Aggregatibacter actinomycetemcomitans]	49 kDa	0	0	0	0	0	0	0	0	0	4	2	3	3	3	5	8	5	6	7	0	0	0	0	0	0	0	0	8	0
gi|1008278294|gb|AMQ94145.1|	2-deoxyribose-5-phosphate aldolase [Aggregatibacter actinomycetemcomitans]	23 kDa	0	0	0	0	0	0	0	0	0	4	5	4	3	2	4	6	5	5	4	0	1	0	0	0	0	0	0	7	0
gi|1008278308|gb|AMQ94159.1|	bifunctional 5,10-methylene-tetrahydrofolate dehydrogenase/5,10-methylene-tetrahydrofolate cyclohydrolase [Aggregatibacter actinomycetemcomitans]	31 kDa	0	0	0	0	0	0	0	0	0	0	0	0	0	0	0	0	2	0	0	0	0	0	0	0	0	0	0	7	0
gi|1008278312|gb|AMQ94163.1|	aspartate ammonia-lyase [Aggregatibacter actinomycetemcomitans]	51 kDa	0	0	0	0	0	0	0	0	0	12	10	14	11	13	13	13	12	11	14	1	5	0	1	0	0	1	0	13	0
gi|1008278313|gb|AMQ94164.1|	hypothetical protein ACT75_06280 [Aggregatibacter actinomycetemcomitans]	39 kDa	0	0	0	0	0	0	0	0	0	0	0	0	0	1	2	1	2	0	0	0	0	0	0	0	0	0	0	4	0
gi|1008278316|gb|AMQ94167.1|	PTS mannose transporter subunit IIAB [Aggregatibacter actinomycetemcomitans]	36 kDa	0	0	0	0	0	0	0	0	0	5	5	4	4	5	4	6	4	6	7	0	0	0	0	0	0	0	0	16	0
gi|1008278318|gb|AMQ94169.1|	mannose-1-phosphate guanyltransferase [Aggregatibacter actinomycetemcomitans]	53 kDa	0	0	0	0	0	1	0	0	0	1	0	0	0	0	2	0	3	0	2	0	0	0	0	0	0	0	0	11	0
gi|1008278321|gb|AMQ94172.1|	glycosyl transferase [Aggregatibacter actinomycetemcomitans]	114 kDa	0	0	0	0	0	0	0	0	0	3	1	2	4	2	2	5	5	2	5	0	0	0	0	0	0	0	0	40	0
gi|1008278322|gb|AMQ94173.1|	epimerase [Aggregatibacter actinomycetemcomitans]	33 kDa	0	0	0	0	0	0	0	0	0	1	0	1	1	2	2	1	1	0	2	0	0	0	0	0	0	0	0	10	0
gi|1008278324|gb|AMQ94175.1|	GDP-mannose 4,6 dehydratase [Aggregatibacter actinomycetemcomitans]	39 kDa	0	0	0	0	0	0	0	0	0	7	4	5	6	6	5	5	4	4	6	3	5	3	2	2	1	1	2	20	1
gi|1008278348|gb|AMQ94199.1|	ADP-heptose--LPS heptosyltransferase [Aggregatibacter actinomycetemcomitans]	39 kDa	0	0	0	0	0	0	0	0	0	0	1	0	0	1	1	0	1	0	2	0	0	0	0	0	0	0	0	7	0
gi|1008278353|gb|AMQ94204.1|	hypothetical protein ACT75_06490 [Aggregatibacter actinomycetemcomitans]	46 kDa	0	0	0	0	0	0	0	0	0	1	0	0	0	1	1	1	2	0	0	0	0	0	0	0	0	0	0	11	0
gi|1008278380|gb|AMQ94231.1|	phosphoribosylaminoimidazole synthetase [Aggregatibacter actinomycetemcomitans]	37 kDa	0	0	0	0	0	0	0	0	0	0	0	1	1	2	2	0	1	0	1	0	0	0	0	0	0	0	0	5	0
gi|1008278384|gb|AMQ94235.1|	aspartate-semialdehyde dehydrogenase [Aggregatibacter actinomycetemcomitans]	41 kDa	0	0	0	0	0	0	0	0	0	6	3	7	4	4	6	2	8	4	8	0	0	0	1	0	0	0	0	14	0
gi|1008278390|gb|AMQ94241.1|	CTP synthetase [Aggregatibacter actinomycetemcomitans]	60 kDa	0	0	0	0	0	0	0	0	0	6	3	2	4	3	4	3	5	2	5	0	0	0	0	0	0	0	0	16	0
gi|1008278391|gb|AMQ94242.1|	glycine--tRNA ligase subunit beta [Aggregatibacter actinomycetemcomitans]	76 kDa	0	0	0	0	0	0	1	0	0	7	4	5	11	13	13	9	10	6	11	0	2	0	0	0	0	0	0	30	0
gi|1008278441|gb|AMQ94292.1|	transaldolase [Aggregatibacter actinomycetemcomitans]	35 kDa	1	0	0	0	0	0	0	0	0	7	5	6	6	7	8	9	9	5	9	0	3	1	0	0	0	1	0	14	0
gi|1008278446|gb|AMQ94297.1|	ATP-dependent RNA helicase SrmB [Aggregatibacter actinomycetemcomitans]	50 kDa	0	0	0	0	0	0	0	0	0	1	1	1	1	0	2	2	3	1	4	0	0	0	0	0	0	0	0	18	0
gi|1008278455|gb|AMQ94306.1|	2-ketocyclohexanecarboxyl-CoA hydrolase [Aggregatibacter actinomycetemcomitans]	32 kDa	0	0	0	0	0	0	0	0	0	2	1	1	0	2	2	1	3	0	2	0	0	0	0	0	0	0	0	8	0
gi|1008278459|gb|AMQ94310.1|	acetyl-CoA carboxylase biotin carboxyl carrier protein subunit [Aggregatibacter actinomycetemcomitans]	16 kDa	0	0	0	0	0	0	0	0	0	1	2	2	0	0	2	1	2	1	3	0	0	0	0	0	0	0	0	4	0
gi|1008278460|gb|AMQ94311.1|	acetyl-CoA carboxylase biotin carboxylase subunit [Aggregatibacter actinomycetemcomitans]	49 kDa	0	0	0	0	0	0	0	0	0	3	3	6	3	3	6	3	4	4	4	0	0	0	0	0	0	0	0	18	0
gi|1008278461|gb|AMQ94312.1|	hypothetical protein ACT75_07105 [Aggregatibacter actinomycetemcomitans]	27 kDa	0	0	0	0	0	0	0	0	0	1	1	2	5	7	6	3	7	1	5	0	1	0	0	0	0	0	0	8	0
gi|1008278477|gb|AMQ94328.1|	bifunctional glutamate--cysteine ligase/glutathione synthetase [Aggregatibacter actinomycetemcomitans]	85 kDa	0	0	0	0	0	0	0	0	0	2	2	3	5	6	3	2	5	3	4	0	0	0	0	0	0	0	0	20	0
gi|1008278480|gb|AMQ94331.1|	ATP-dependent Clp protease ATP-binding subunit ClpX [Aggregatibacter actinomycetemcomitans]	45 kDa	0	0	0	0	0	0	0	0	0	3	0	3	2	3	4	5	6	2	3	0	0	0	0	0	0	0	0	13	0
gi|1008278488|gb|AMQ94339.1|	DNA-directed RNA polymerase subunit beta [Aggregatibacter actinomycetemcomitans]	150 kDa	0	1	0	0	0	0	0	1	0	22	18	22	27	26	27	32	34	19	25	1	1	0	0	0	0	1	1	67	0
gi|1008278491|gb|AMQ94342.1|	50S ribosomal protein L1 [Aggregatibacter actinomycetemcomitans]	24 kDa	1	1	0	0	1	0	1	0	0	7	9	10	11	11	13	11	12	10	13	1	5	3	1	2	1	4	4	15	1
gi|1008278511|gb|AMQ94362.1|	glycerate kinase [Aggregatibacter actinomycetemcomitans]	40 kDa	0	0	0	0	0	0	0	0	0	1	1	0	5	4	4	1	3	1	3	0	0	0	0	0	0	0	0	22	0
gi|1008278513|gb|AMQ94364.1|	protein PmbA [Aggregatibacter actinomycetemcomitans]	49 kDa	0	0	0	0	0	0	0	0	0	0	2	1	2	2	5	2	3	0	4	0	0	0	0	0	0	0	0	12	0
gi|1008278522|gb|AMQ94373.1|	cell division ATP-binding protein FtsE [Aggregatibacter actinomycetemcomitans]	24 kDa	0	0	0	0	0	0	0	0	0	0	0	0	2	2	1	2	2	0	2	0	0	0	0	0	0	0	0	3	0
gi|1008278523|gb|AMQ94374.1|	cell division protein FtsY [Aggregatibacter actinomycetemcomitans]	50 kDa	0	0	0	0	0	0	0	0	0	1	0	2	2	1	2	1	2	1	1	0	0	0	0	0	0	0	0	9	0
gi|1008278528|gb|AMQ94379.1|	transporter [Aggregatibacter actinomycetemcomitans]	44 kDa	0	0	0	0	0	0	0	0	0	2	1	0	0	0	2	0	0	0	0	0	0	0	0	0	0	0	0	6	0
gi|1008278529|gb|AMQ94380.1|	purine nucleoside phosphorylase [Aggregatibacter actinomycetemcomitans]	26 kDa	0	0	0	0	0	0	1	0	0	7	4	7	6	7	8	6	8	8	7	0	4	2	0	0	0	1	0	12	0
gi|1008278530|gb|AMQ94381.1|	poly-beta-1,6 N-acetyl-D-glucosamine export porin PgaA [Aggregatibacter actinomycetemcomitans]	91 kDa	1	1	1	1	1	1	1	1	1	6	4	5	6	9	12	6	12	4	15	1	1	1	1	1	1	1	1	45	1
gi|1008278531|gb|AMQ94382.1|	poly-beta-1,6-N-acetyl-D-glucosamine N-deacetylase PgaB [Aggregatibacter actinomycetemcomitans]	73 kDa	0	0	0	0	0	0	0	0	0	9	4	4	5	6	12	7	8	6	14	0	0	0	0	0	0	0	0	33	0
gi|1008278555|gb|AMQ94406.1|	ribulose phosphate epimerase [Aggregatibacter actinomycetemcomitans]	25 kDa	0	0	0	0	0	0	0	0	0	2	0	1	1	1	1	1	1	1	3	0	0	0	0	0	0	0	0	6	0
gi|1008278563|gb|AMQ94414.1|	peptidase M23 [Aggregatibacter actinomycetemcomitans]	41 kDa	0	0	0	0	0	0	0	0	0	6	4	5	5	7	8	7	9	5	8	1	2	0	0	1	0	0	1	11	0
gi|1008278567|gb|AMQ94418.1|	nucleoside diphosphate kinase [Aggregatibacter actinomycetemcomitans]	16 kDa	0	0	0	0	0	0	0	0	0	2	2	0	0	0	0	1	1	0	1	0	0	0	0	0	0	0	0	5	0
gi|1008278574|gb|AMQ94425.1|	citrate lyase subunit beta [Aggregatibacter actinomycetemcomitans]	32 kDa	0	0	0	0	0	0	0	0	0	1	2	5	8	5	7	3	7	2	8	0	0	0	0	0	0	0	0	12	0
gi|1008278575|gb|AMQ94426.1|	citrate lyase subunit alpha [Aggregatibacter actinomycetemcomitans]	54 kDa	0	0	0	0	0	0	0	0	0	3	2	0	4	5	6	1	5	1	4	0	0	0	0	0	0	0	0	12	0
gi|1008278583|gb|AMQ94434.1|	sugar ABC transporter substrate-binding protein [Aggregatibacter actinomycetemcomitans]	36 kDa	0	0	0	0	0	0	0	0	0	5	2	3	3	2	2	5	2	2	6	0	0	0	0	0	0	0	0	13	0
gi|1008278595|gb|AMQ94446.1|	septation protein A [Aggregatibacter actinomycetemcomitans]	84 kDa	0	0	0	0	0	0	0	0	0	0	0	0	0	0	0	2	0	0	1	0	0	0	0	0	0	0	0	11	0
gi|1008278603|gb|AMQ94454.1|	iron-dicitrate transporter substrate-binding subunit [Aggregatibacter actinomycetemcomitans]	33 kDa	0	0	0	0	0	0	0	0	0	0	1	3	4	7	7	4	7	4	5	0	1	0	0	0	0	0	0	2	0
gi|1008278609|gb|AMQ94460.1|	fumarate reductase [Aggregatibacter actinomycetemcomitans]	29 kDa	0	0	0	0	0	0	0	0	0	2	4	5	4	3	6	4	3	3	5	0	0	0	0	0	0	0	0	6	0
gi|1008278622|gb|AMQ94473.1|	hypothetical protein ACT75_08040 [Aggregatibacter actinomycetemcomitans]	13 kDa	0	0	0	0	0	0	0	0	0	1	0	1	2	1	2	1	1	0	2	0	0	0	0	0	0	0	0	5	0
gi|1008278623|gb|AMQ94474.1|	heat-shock protein Hsp90 [Aggregatibacter actinomycetemcomitans]	71 kDa	0	0	0	0	0	0	0	0	0	15	10	16	16	14	23	22	22	15	16	1	1	0	0	0	0	0	0	37	0
gi|1008278626|gb|AMQ94477.1|	cell division protein FtsZ [Aggregatibacter actinomycetemcomitans]	45 kDa	0	0	0	0	0	0	0	0	0	13	16	11	13	15	15	16	16	10	14	0	5	2	0	2	1	1	1	22	1
gi|1008278644|gb|AMQ94495.1|	arginine ABC transporter substrate-binding protein [Aggregatibacter actinomycetemcomitans]	26 kDa	0	0	0	0	0	0	0	0	0	0	1	1	1	1	4	3	2	0	4	0	0	0	0	0	0	0	0	7	0
gi|1008278650|gb|AMQ94501.1|	hypothetical protein ACT75_08180 [Aggregatibacter actinomycetemcomitans]	28 kDa	0	0	0	0	0	0	0	0	0	0	0	1	0	1	1	2	2	1	1	0	0	0	0	0	0	0	0	2	0
gi|1008278659|gb|AMQ94510.1|	pilus assembly protein [Aggregatibacter actinomycetemcomitans]	42 kDa	0	0	0	0	0	0	0	0	0	0	0	1	1	3	1	1	0	1	1	0	0	0	0	0	0	0	0	29	0
gi|1008278664|gb|AMQ94515.1|	protein TadE [Aggregatibacter actinomycetemcomitans]	22 kDa	0	0	0	0	0	0	0	0	0	1	1	1	1	1	1	1	1	1	2	0	1	0	0	0	0	0	0	8	0
gi|1008278665|gb|AMQ94516.1|	pilus assembly protein TadF [Aggregatibacter actinomycetemcomitans]	22 kDa	0	0	0	0	0	0	0	0	0	0	0	1	1	1	2	0	2	0	2	0	0	0	0	0	0	0	0	12	0
gi|1008278666|gb|AMQ94517.1|	pilus assembly protein TadG [Aggregatibacter actinomycetemcomitans]	59 kDa	0	0	0	0	0	0	0	0	0	4	2	4	7	5	6	6	5	3	10	0	2	0	0	0	0	0	0	37	0
gi|1008278675|gb|AMQ94526.1|	hypothetical protein ACT75_08330 [Aggregatibacter actinomycetemcomitans]	20 kDa	0	0	0	0	0	0	0	0	0	0	1	0	1	2	3	0	2	0	2	0	0	0	0	0	0	0	0	6	0
gi|1008278677|gb|AMQ94528.1|	hypothetical protein ACT75_08340 [Aggregatibacter actinomycetemcomitans]	10 kDa	0	0	0	0	0	0	0	0	0	0	0	0	0	0	0	0	0	0	2	0	0	0	0	0	0	0	0	3	0
gi|1008278699|gb|AMQ94550.1|	aminodeoxychorismate lyase [Aggregatibacter actinomycetemcomitans]	40 kDa	0	0	0	0	0	0	0	0	0	0	0	0	0	0	0	1	0	0	2	0	0	0	0	0	0	0	0	9	0
gi|1008278708|gb|AMQ94559.1|	phosphoglyceromutase [Aggregatibacter actinomycetemcomitans]	26 kDa	0	0	1	1	1	1	1	1	0	9	9	8	7	9	11	7	9	10	11	1	7	5	1	1	1	3	5	19	2
gi|1008278709|gb|AMQ94560.1|	alpha-D-phosphohexomutase [Aggregatibacter actinomycetemcomitans]	60 kDa	0	0	0	0	0	0	0	0	0	11	6	10	7	11	11	10	12	9	11	0	3	0	0	0	0	0	0	25	0
gi|1008278716|gb|AMQ94567.1|	phosphatidylethanolamine-binding protein [Aggregatibacter actinomycetemcomitans]	18 kDa	0	0	0	0	0	0	0	0	0	2	1	3	1	2	1	2	3	1	2	0	0	0	0	0	0	0	0	8	0
gi|1008278717|gb|AMQ94568.1|	DL-methionine transporter substrate-binding subunit [Aggregatibacter actinomycetemcomitans]	30 kDa	0	0	0	0	0	0	0	0	0	3	3	4	3	3	5	3	6	3	6	0	0	0	0	0	0	0	0	11	0
gi|1008278719|gb|AMQ94570.1|	DL-methionine transporter ATP-binding subunit [Aggregatibacter actinomycetemcomitans]	38 kDa	0	0	0	1	0	0	0	0	0	0	1	0	2	2	2	0	1	0	0	0	1	0	0	0	0	0	0	11	0
gi|1008278724|gb|AMQ94575.1|	cysteine--tRNA ligase [Aggregatibacter actinomycetemcomitans]	52 kDa	0	0	0	0	0	0	0	0	0	2	1	1	1	0	2	1	2	0	4	0	0	0	0	0	0	0	0	16	0
gi|1008278738|gb|AMQ94589.1|	argininosuccinate lyase [Aggregatibacter actinomycetemcomitans]	51 kDa	0	0	0	0	0	0	0	0	0	0	0	1	0	1	3	2	0	0	4	0	0	0	0	0	0	0	0	7	0
gi|1008278739|gb|AMQ94590.1|	glycosyl transferase [Aggregatibacter actinomycetemcomitans]	30 kDa	0	0	0	0	0	0	0	0	0	0	0	0	0	2	0	0	1	0	1	0	0	0	0	0	0	0	0	4	0
gi|1008278740|gb|AMQ94591.1|	glutamyl-Q tRNA(Asp) ligase [Aggregatibacter actinomycetemcomitans]	55 kDa	0	0	0	0	0	0	0	0	0	2	4	3	3	4	7	4	8	2	8	0	0	0	0	0	0	0	0	19	0
gi|1008278798|gb|AMQ94649.1|	D-ribose ABC transporter substrate-binding protein [Aggregatibacter actinomycetemcomitans]	30 kDa	1	1	1	0	0	0	0	0	0	4	1	8	5	5	6	6	7	5	7	1	1	1	0	1	0	1	0	11	0
gi|1008278815|gb|AMQ94666.1|	methionine--tRNA ligase [Aggregatibacter actinomycetemcomitans]	77 kDa	0	0	0	0	0	0	0	0	0	2	1	3	2	1	3	2	3	0	2	0	0	0	0	0	0	0	0	20	0
gi|1008278822|gb|AMQ94673.1|	cysteine desulfurase IscS [Aggregatibacter actinomycetemcomitans]	45 kDa	0	0	0	0	0	0	0	0	0	7	2	5	4	8	9	3	5	2	7	0	0	0	0	0	0	0	0	23	0
gi|1008278825|gb|AMQ94676.1|	inositol monophosphatase [Aggregatibacter actinomycetemcomitans]	29 kDa	0	0	0	0	0	0	0	0	0	4	2	5	6	5	2	5	5	5	5	0	0	0	0	0	0	0	0	11	0
gi|1008278833|gb|AMQ94684.1|	lactate dehydrogenase [Aggregatibacter actinomycetemcomitans]	37 kDa	0	0	0	0	0	0	0	0	0	2	2	2	2	1	1	0	0	0	1	0	0	0	0	0	0	0	0	10	0
gi|1008278836|gb|AMQ94687.1|	ribonuclease E [Aggregatibacter actinomycetemcomitans]	109 kDa	0	0	0	0	0	0	0	0	0	13	13	15	11	17	21	17	21	10	23	0	2	0	0	0	0	0	0	54	0
gi|1008278853|gb|AMQ94704.1|	50S ribosomal protein L21 [Aggregatibacter actinomycetemcomitans]	11 kDa	0	0	0	0	0	0	0	0	0	2	2	3	3	4	4	4	4	3	5	0	2	0	0	0	0	1	2	6	0
gi|1008278861|gb|AMQ94712.1|	TonB-dependent receptor [Aggregatibacter actinomycetemcomitans]	72 kDa	0	0	0	0	0	0	0	0	0	1	3	2	9	12	6	3	5	2	9	0	1	1	0	0	0	0	0	39	0
gi|1008278871|gb|AMQ94722.1|	hypothetical protein ACT75_09455 [Aggregatibacter actinomycetemcomitans]	15 kDa	0	0	0	0	0	0	0	0	0	2	3	3	3	3	3	3	3	3	2	0	2	1	0	0	0	1	1	4	0
gi|1008278895|gb|AMQ94746.1|	serine hydroxymethyltransferase [Aggregatibacter actinomycetemcomitans]	46 kDa	1	0	0	0	0	0	0	0	0	6	5	6	6	9	8	9	8	7	12	0	1	0	0	0	0	0	0	24	0
gi|1008278898|gb|AMQ94749.1|	hemolysin [Aggregatibacter actinomycetemcomitans]	114 kDa	0	0	0	0	0	0	0	0	0	0	0	2	0	1	2	1	1	0	1	0	0	0	1	0	0	0	0	48	0
gi|1008278901|gb|AMQ94752.1|	PTS mannitol transporter subunit IICBA [Aggregatibacter actinomycetemcomitans]	67 kDa	0	0	0	0	0	0	0	0	0	3	1	5	2	4	3	2	4	4	3	0	0	0	0	0	0	0	0	14	0
gi|1008278902|gb|AMQ94753.1|	mannitol-1-phosphate 5-dehydrogenase [Aggregatibacter actinomycetemcomitans]	42 kDa	0	0	0	0	0	0	0	0	0	1	0	0	2	0	2	1	1	0	2	0	0	0	0	0	0	0	0	6	0
gi|1008278906|gb|AMQ94757.1|	5-dehydro-2-deoxygluconokinase [Aggregatibacter actinomycetemcomitans]	71 kDa	0	0	0	0	0	0	0	0	0	2	2	3	4	4	6	3	5	3	5	0	0	0	0	0	0	0	0	9	0
gi|1008278927|gb|AMQ94778.1|	iron-binding protein [Aggregatibacter actinomycetemcomitans]	32 kDa	0	0	0	0	0	0	0	0	0	0	1	1	2	1	3	0	0	0	3	0	0	0	0	0	0	0	0	7	0
gi|1008278937|gb|AMQ94788.1|	type III restriction endonuclease subunit R [Aggregatibacter actinomycetemcomitans]	102 kDa	0	0	0	0	0	0	0	0	0	1	0	1	2	4	5	2	7	3	6	0	0	0	0	0	0	0	0	29	0
gi|1008278941|gb|AMQ94792.1|	type I-C CRISPR-associated protein Cas7/Csd2 [Aggregatibacter actinomycetemcomitans]	32 kDa	0	0	0	0	0	0	0	0	0	3	3	4	6	5	5	7	7	5	5	0	0	0	0	0	0	0	0	7	0
gi|1008278954|gb|AMQ94805.1|	serine--tRNA ligase [Aggregatibacter actinomycetemcomitans]	49 kDa	0	0	0	0	0	0	0	0	0	5	4	1	2	4	5	4	5	3	4	0	1	0	0	0	0	0	0	19	0
gi|1008278956|gb|AMQ94807.1|	spermidine/putrescine ABC transporter substrate-binding protein [Aggregatibacter actinomycetemcomitans]	40 kDa	0	0	0	0	0	0	0	0	0	12	12	9	9	11	11	11	13	10	10	0	2	0	0	1	0	1	2	16	1
gi|1008278959|gb|AMQ94810.1|	Fe3+/spermidine/putrescine ABC transporter ATP-binding protein [Aggregatibacter actinomycetemcomitans]	42 kDa	0	0	0	0	0	0	0	0	0	2	3	3	2	2	5	7	4	3	4	0	0	0	0	0	0	0	0	8	0
gi|1008278963|gb|AMQ94814.1|	ABC transporter substrate-binding protein [Aggregatibacter actinomycetemcomitans]	23 kDa	0	0	0	0	0	0	0	0	0	0	1	4	4	4	3	3	4	2	5	0	1	0	0	0	0	0	0	7	0
gi|1008278965|gb|AMQ94816.1|	L,D-transpeptidase [Aggregatibacter actinomycetemcomitans]	57 kDa	0	0	0	0	0	0	0	0	0	0	2	0	1	0	0	0	0	0	2	0	0	0	0	0	0	0	0	8	0
gi|1008278969|gb|AMQ94820.1|	succinyl-CoA synthetase subunit beta [Aggregatibacter actinomycetemcomitans]	42 kDa	0	0	0	0	0	0	0	0	0	1	1	2	1	2	2	1	2	1	3	0	1	0	0	0	0	0	0	11	0
gi|1008278971|gb|AMQ94822.1|	hypothetical protein ACT75_09980 [Aggregatibacter actinomycetemcomitans]	48 kDa	0	0	0	0	0	0	0	0	0	1	1	0	1	0	0	0	2	1	3	0	0	0	0	0	0	0	0	16	0
gi|1008279009|gb|AMQ94860.1|	exodeoxyribonuclease III [Aggregatibacter actinomycetemcomitans]	31 kDa	0	0	0	0	0	0	0	0	0	0	0	1	1	1	3	1	1	0	3	0	0	0	0	0	0	0	0	13	0
gi|1008279022|gb|AMQ94873.1|	hypothetical protein ACT75_10245 [Aggregatibacter actinomycetemcomitans]	33 kDa	0	0	0	0	0	0	0	0	0	0	0	2	0	0	1	0	0	0	1	0	0	0	0	0	0	0	0	6	0
gi|1008279031|gb|AMQ94882.1|	ligand-gated channel protein [Aggregatibacter actinomycetemcomitans]	79 kDa	0	0	0	0	0	0	0	0	0	1	0	2	0	2	1	3	2	1	3	0	0	0	0	0	0	0	0	7	0
gi|1008279034|gb|AMQ94885.1|	aspartate-semialdehyde dehydrogenase [Aggregatibacter actinomycetemcomitans]	36 kDa	0	0	0	0	0	0	0	0	0	0	0	0	0	0	0	2	0	1	0	0	0	0	0	0	0	0	0	5	0
gi|1008279035|gb|AMQ94886.1|	arginine--tRNA ligase [Aggregatibacter actinomycetemcomitans]	65 kDa	0	0	0	0	0	0	0	0	0	1	1	4	0	4	4	5	4	3	4	0	0	0	0	0	0	0	0	17	0
gi|1008279040|gb|AMQ94891.1|	2-dehydro-3-deoxyphosphooctonate aldolase [Aggregatibacter actinomycetemcomitans]	31 kDa	0	0	0	0	0	0	0	0	0	4	3	4	4	1	4	3	5	3	4	0	0	0	0	0	0	0	0	8	0
gi|1008279044|gb|AMQ94895.1|	hypothetical protein ACT75_10375 [Aggregatibacter actinomycetemcomitans]	19 kDa	0	0	0	0	0	0	0	0	0	6	7	9	4	5	7	10	5	8	6	0	0	0	0	0	0	0	0	14	0
gi|1008279045|gb|AMQ94896.1|	phosphoglucosamine mutase [Aggregatibacter actinomycetemcomitans]	47 kDa	0	0	0	0	0	0	0	0	0	5	3	6	3	5	7	7	4	3	5	0	0	0	0	0	0	0	0	12	0
gi|1008279050|gb|AMQ94901.1|	inosine-5'-monophosphate dehydrogenase [Aggregatibacter actinomycetemcomitans]	52 kDa	0	0	0	0	0	0	0	0	0	0	0	0	0	2	3	0	0	0	0	0	0	0	0	0	0	0	0	14	0
gi|1008279081|gb|AMQ94932.1|	cytolethal distending toxin subunit CdtB [Aggregatibacter actinomycetemcomitans]	31 kDa	0	0	0	0	0	0	0	0	0	1	1	0	0	1	1	1	2	0	1	0	0	0	0	0	0	0	0	9	0
gi|1008279098|gb|AMQ94949.1|	oligopeptidase A [Aggregatibacter actinomycetemcomitans]	78 kDa	0	0	0	0	0	0	0	0	0	3	4	5	7	5	11	8	9	8	8	0	0	0	0	0	0	0	0	20	0
gi|1008279107|gb|AMQ94958.1|	glycerate dehydrogenase [Aggregatibacter actinomycetemcomitans]	34 kDa	0	0	0	0	0	0	0	0	0	7	6	10	6	9	8	8	6	5	12	0	0	0	0	0	0	0	0	19	0
gi|1008279109|gb|AMQ94960.1|	hypothetical protein ACT75_10745 [Aggregatibacter actinomycetemcomitans]	34 kDa	0	0	0	0	0	0	0	0	0	1	1	1	1	1	2	1	2	1	0	0	0	0	0	0	0	0	0	9	0
gi|1008279113|gb|AMQ94964.1|	translation initiation factor IF-3 [Aggregatibacter actinomycetemcomitans]	18 kDa	0	0	0	0	0	0	0	0	0	1	2	1	1	1	1	2	1	1	1	0	0	0	0	0	0	0	0	5	0
gi|1008279115|gb|AMQ94966.1|	50S ribosomal protein L20 [Aggregatibacter actinomycetemcomitans]	13 kDa	0	0	0	0	0	0	1	0	1	4	2	4	4	5	3	5	4	4	5	0	1	2	2	1	1	1	1	6	0
gi|1008279123|gb|AMQ94974.1|	acetyl-CoA carboxylase subunit beta [Aggregatibacter actinomycetemcomitans]	33 kDa	1	0	1	0	0	0	0	0	0	2	1	4	3	4	3	5	5	3	4	0	0	0	0	0	0	0	0	11	0
gi|1008279131|gb|AMQ94982.1|	hypothetical protein ACT75_10870 [Aggregatibacter actinomycetemcomitans]	51 kDa	0	0	0	0	0	0	0	0	0	4	4	5	5	6	7	5	6	5	8	0	0	0	0	0	0	0	0	21	0
gi|1008279133|gb|AMQ94984.1|	ABC transporter substrate-binding protein [Aggregatibacter actinomycetemcomitans]	42 kDa	0	0	0	0	0	0	0	0	0	1	0	1	0	1	1	0	0	0	2	0	0	0	0	0	0	0	0	14	0
gi|1008279134|gb|AMQ94985.1|	glutamine--tRNA ligase [Aggregatibacter actinomycetemcomitans]	64 kDa	0	0	0	0	0	0	0	0	0	4	2	1	2	3	5	3	3	3	2	0	0	0	0	0	0	0	0	10	0
gi|1008279143|gb|AMQ94994.1|	ABC transporter ATP-binding protein [Aggregatibacter actinomycetemcomitans]	25 kDa	0	0	0	0	0	0	0	0	0	2	0	2	1	2	2	2	3	2	3	0	0	0	0	0	0	0	0	8	0
gi|1008279146|gb|AMQ94997.1|	replicative DNA helicase [Aggregatibacter actinomycetemcomitans]	52 kDa	0	0	0	0	0	0	0	0	0	0	0	0	0	0	1	2	1	1	0	0	0	0	0	0	0	0	0	8	0
gi|1008279148|gb|AMQ94999.1|	glucose-6-phosphate isomerase [Aggregatibacter actinomycetemcomitans]	62 kDa	0	0	0	0	0	0	0	0	0	3	7	6	4	5	5	7	7	4	7	0	2	1	0	0	0	0	0	19	0
gi|1008279155|gb|AMQ95006.1|	4-hydroxy-tetrahydrodipicolinate reductase [Aggregatibacter actinomycetemcomitans]	29 kDa	0	0	0	0	0	0	0	0	0	0	1	1	0	2	0	0	1	1	3	0	0	0	0	0	0	0	0	2	0
gi|1008279158|gb|AMQ95009.1|	ribonucleotide-diphosphate reductase subunit beta [Aggregatibacter actinomycetemcomitans]	43 kDa	0	0	0	0	0	0	0	0	0	3	3	2	3	3	5	2	1	3	4	0	0	0	0	0	0	0	0	10	0
gi|1008279162|gb|AMQ95013.1|	hypothetical protein ACT75_11035 [Aggregatibacter actinomycetemcomitans]	38 kDa	0	0	0	0	0	0	0	0	0	5	7	8	7	6	6	8	7	9	9	0	0	0	0	0	0	0	0	8	0
gi|1008279167|gb|AMQ95018.1|	maltose transporter [Aggregatibacter actinomycetemcomitans]	57 kDa	0	0	0	0	0	0	0	0	0	0	1	1	1	0	3	1	2	1	2	0	0	0	0	0	0	0	0	3	0
gi|1008279168|gb|AMQ95019.1|	sugar ABC transporter substrate-binding protein [Aggregatibacter actinomycetemcomitans]	43 kDa	0	0	0	0	0	0	0	0	0	7	7	10	11	8	14	15	14	13	19	0	1	0	0	0	0	0	0	14	0
gi|1008279170|gb|AMQ95021.1|	maltoporin [Aggregatibacter actinomycetemcomitans]	48 kDa	0	0	0	0	0	0	0	0	0	11	6	6	6	7	6	9	8	6	9	0	0	0	0	0	0	1	0	16	0
gi|1008279178|gb|AMQ95029.1|	cytochrome C peroxidase [Aggregatibacter actinomycetemcomitans]	52 kDa	0	0	0	0	0	0	0	0	0	10	13	15	12	11	13	11	12	17	13	1	8	2	0	1	2	2	1	11	1
gi|1008279188|gb|AMQ95039.1|	heptose 1-phosphate adenyltransferase [Aggregatibacter actinomycetemcomitans]	52 kDa	0	0	0	0	0	0	1	0	0	0	1	1	2	2	2	2	2	1	3	0	0	0	0	0	0	0	0	16	0
gi|1008279207|gb|AMQ95058.1|	stringent starvation protein A [Aggregatibacter actinomycetemcomitans]	25 kDa	1	0	0	0	0	0	0	0	0	2	3	4	2	2	3	4	2	3	4	0	0	0	0	1	0	0	0	8	0
gi|1008279209|gb|AMQ95060.1|	asparagine--tRNA ligase [Aggregatibacter actinomycetemcomitans]	53 kDa	1	1	1	0	1	1	0	1	1	6	3	6	5	6	11	7	8	4	11	1	1	1	0	1	1	1	1	22	0
gi|1008279212|gb|AMQ95063.1|	autoinducer kinase [Aggregatibacter actinomycetemcomitans]	57 kDa	0	0	0	0	0	0	0	0	0	0	0	0	0	1	0	0	2	0	1	0	0	0	0	0	0	0	0	13	0
gi|1008279216|gb|AMQ95067.1|	autoinducer 2 aldolase [Aggregatibacter actinomycetemcomitans]	32 kDa	0	0	0	0	0	0	0	0	0	6	1	5	2	3	5	7	10	2	6	0	0	0	0	0	0	0	0	11	0
gi|1008279219|gb|AMQ95070.1|	ribonucleotide-diphosphate reductase subunit alpha [Aggregatibacter actinomycetemcomitans]	64 kDa	0	0	0	0	0	0	0	0	0	1	0	2	4	5	5	3	5	1	2	0	0	0	0	0	0	0	0	17	0
gi|1008279241|gb|AMQ95092.1|	phenylalanine--tRNA ligase subunit beta [Aggregatibacter actinomycetemcomitans]	88 kDa	0	0	0	0	0	0	0	0	0	0	1	4	3	4	3	6	5	2	2	0	0	0	0	0	0	0	0	15	0
gi|1008279245|gb|AMQ95096.1|	hypothetical protein ACT75_11515 [Aggregatibacter actinomycetemcomitans]	52 kDa	0	0	0	0	0	0	0	0	0	1	0	1	1	2	1	0	2	0	4	0	0	0	0	0	0	0	0	8	0
gi|1008279261|gb|AMQ95112.1|	hypothetical protein ACT75_01215 [Aggregatibacter actinomycetemcomitans]	56 kDa	0	0	0	0	0	0	0	0	0	14	8	9	11	13	15	13	13	11	16	1	2	1	0	0	1	1	0	34	0
gi|1008279279|gb|AMQ95130.1|	glucose-6-phosphate dehydrogenase [Aggregatibacter actinomycetemcomitans]	56 kDa	0	0	0	0	0	0	0	0	0	4	2	5	4	6	8	7	5	1	6	0	0	0	0	0	0	0	0	16	0
gi|1008279283|gb|AMQ95134.1|	outer membrane protein assembly factor BamA [Aggregatibacter actinomycetemcomitans]	88 kDa	0	0	0	0	0	0	0	0	0	23	19	20	22	19	23	20	23	12	20	0	4	0	0	0	0	0	0	43	0
gi|1008279302|gb|AMQ95153.1|	polyribonucleotide nucleotidyltransferase [Aggregatibacter actinomycetemcomitans]	77 kDa	0	0	0	0	0	0	0	0	0	17	16	15	17	21	19	22	19	14	23	1	4	3	4	0	0	1	0	28	0
gi|1008279323|gb|AMQ95174.1|	2-oxoglutarate dehydrogenase subunit E1 [Aggregatibacter actinomycetemcomitans]	106 kDa	0	0	0	0	0	0	0	0	0	2	0	2	1	1	3	3	2	0	5	0	0	0	0	0	0	0	0	33	0
gi|1008279340|gb|AMQ95191.1|	ribonucleotide reductase [Aggregatibacter actinomycetemcomitans]	39 kDa	0	0	0	0	0	0	0	0	0	0	1	0	0	0	2	1	0	0	0	0	0	0	0	0	0	0	0	7	0
gi|1008956166|gb|KYK72260.1|	glutamate-1-semialdehyde aminotransferase [Aggregatibacter actinomycetemcomitans serotype e str. SA3096]	46 kDa	0	0	0	0	0	0	0	0	0	0	4	3	0	0	4	0	0	0	0	0	0	0	0	0	0	0	0	6	0
gi|1008956247|gb|KYK72324.1|	ligand-gated channel protein [Aggregatibacter actinomycetemcomitans serotype e str. SA3096]	79 kDa	0	0	0	0	0	0	0	0	0	1	0	2	0	2	2	3	2	1	3	0	0	0	0	0	0	0	0	6	0
gi|1008956351|gb|KYK72418.1|	preprotein translocase subunit YajC [Aggregatibacter actinomycetemcomitans serotype e str. SA3096]	11 kDa	0	1	0	0	0	0	0	0	0	1	1	2	1	2	2	2	1	1	0	0	1	1	0	1	0	1	1	2	0
gi|1008956413|gb|KYK72474.1|	UDP-N-acetylglucosamine 1-carboxyvinyltransferase [Aggregatibacter actinomycetemcomitans serotype e str. SA3096]	45 kDa	0	0	0	0	0	0	0	0	0	3	0	3	0	6	4	4	5	0	3	0	0	0	0	0	0	0	0	8	0
gi|1008956416|gb|KYK72477.1|	hypothetical protein SA3096_10005 [Aggregatibacter actinomycetemcomitans serotype e str. SA3096]	25 kDa	0	0	0	0	0	0	0	0	0	1	0	0	0	0	2	1	1	0	3	0	0	0	0	0	0	0	0	4	0
gi|1008956539|gb|KYK72587.1|	hypothetical protein SA3096_09840 [Aggregatibacter actinomycetemcomitans serotype e str. SA3096]	18 kDa	0	0	0	0	0	0	0	0	0	2	4	0	2	0	1	3	1	2	3	0	0	0	0	0	0	0	0	2	0
gi|1008956571|gb|KYK72616.1|	peptidase M54 [Aggregatibacter actinomycetemcomitans serotype e str. SA3096]	56 kDa	0	0	0	0	0	0	0	0	0	5	6	4	5	7	9	7	8	6	10	0	0	0	0	0	0	0	0	17	0
gi|1008956680|gb|KYK72718.1|	DNA polymerase I [Aggregatibacter actinomycetemcomitans serotype e str. SA2876]	103 kDa	0	0	0	0	0	0	0	0	0	0	1	3	4	6	6	5	5	3	5	0	0	0	0	0	0	0	0	28	0
gi|1008956986|gb|KYK72991.1|	phosphoenolpyruvate-protein phosphotransferase [Aggregatibacter actinomycetemcomitans serotype e str. SA2876]	64 kDa	0	0	0	0	0	0	0	0	0	9	10	8	8	9	11	10	10	6	13	0	0	0	0	0	0	0	0	20	0
gi|1008957054|gb|KYK73049.1|	UDP-N-acetylmuramate:L-alanyl-gamma-D-glutamyl-meso-diaminopimelate ligase [Aggregatibacter actinomycetemcomitans serotype e str. SA3096]	51 kDa	0	0	0	0	0	0	0	0	0	0	0	0	0	0	0	0	2	0	2	0	0	0	0	0	0	0	0	6	0
gi|1008957095|gb|KYK73086.1|	inositol monophosphatase [Aggregatibacter actinomycetemcomitans serotype e str. SA3096]	29 kDa	0	0	0	0	0	0	0	0	0	4	1	4	5	4	1	5	5	5	5	0	0	0	0	0	0	0	0	10	0
gi|1008957106|gb|KYK73097.1|	DNA-binding protein [Aggregatibacter actinomycetemcomitans serotype e str. SA3096]	36 kDa	0	0	0	1	0	0	0	0	0	0	0	2	0	0	0	0	0	1	0	0	0	0	0	1	0	0	1	5	0
gi|1008957242|gb|KYK73215.1|	CRISPR-associated protein Csd1 [Aggregatibacter actinomycetemcomitans serotype e str. SA2876]	66 kDa	0	0	0	0	0	0	0	0	0	0	0	1	0	0	2	0	0	0	1	0	0	0	0	0	0	0	0	14	0
gi|1008957395|gb|KYK73355.1|	alanyl-tRNA synthetase [Aggregatibacter actinomycetemcomitans serotype e str. SA3096]	97 kDa	0	0	0	0	0	0	0	0	0	8	5	9	7	8	11	3	8	4	7	0	0	0	0	0	0	0	0	27	0
gi|1008957403|gb|KYK73363.1|	enolase [Aggregatibacter actinomycetemcomitans serotype e str. SA3096]	46 kDa	0	0	0	0	0	0	0	0	0	11	0	12	11	13	14	13	14	0	11	0	0	0	0	0	0	0	0	12	0
gi|1008957416|gb|KYK73376.1|	murein transglycosylase C [Aggregatibacter actinomycetemcomitans serotype e str. SA3096]	40 kDa	0	0	0	0	0	0	0	0	0	0	0	0	0	2	0	0	2	0	0	0	0	0	0	0	0	0	0	7	0
gi|1008957601|gb|KYK73544.1|	30S ribosomal protein S1 [Aggregatibacter actinomycetemcomitans serotype e str. SA2876]	59 kDa	0	0	0	0	0	0	1	0	0	20	16	16	18	17	22	20	17	18	21	0	6	0	2	2	0	1	0	31	0
gi|1008957631|gb|KYK73574.1|	ATP-dependent metalloprotease [Aggregatibacter actinomycetemcomitans serotype e str. SA2876]	71 kDa	0	0	0	0	0	0	0	0	0	3	0	2	1	4	5	6	3	1	5	0	0	0	0	0	0	0	0	16	0
gi|1008957737|gb|KYK73662.1|	CstA-like carbon starvation protein [Aggregatibacter actinomycetemcomitans serotype e str. SA3096]	59 kDa	0	0	0	0	0	0	0	0	0	4	2	3	2	4	4	4	4	3	3	0	1	0	0	0	0	0	0	8	0
gi|1008957794|gb|KYK73719.1|	3-oxoacyl-ACP synthase [Aggregatibacter actinomycetemcomitans serotype e str. SA3096]	43 kDa	0	0	0	0	0	0	0	0	0	7	3	4	5	7	8	3	6	4	8	0	2	0	0	0	0	1	0	8	0
gi|1008957797|gb|KYK73722.1|	D-ribose transporter ATP binding protein [Aggregatibacter actinomycetemcomitans serotype e str. SA3096]	57 kDa	0	0	0	1	2	1	1	2	0	0	1	1	0	0	1	0	0	1	1	1	0	0	1	0	2	0	1	0	1
gi|1008957875|gb|KYK73795.1|	5-dehydro-2-deoxygluconokinase [Aggregatibacter actinomycetemcomitans serotype e str. SA3096]	70 kDa	0	0	0	0	0	0	0	0	0	0	0	0	0	0	6	0	0	0	5	0	0	0	0	0	0	0	0	7	0
gi|1008957976|gb|KYK73885.1|	2-acyl-glycerophospho-ethanolamine acyltransferase [Aggregatibacter actinomycetemcomitans serotype e str. SA3096]	127 kDa	0	0	0	0	0	0	0	0	0	0	0	0	3	0	0	0	0	0	0	0	0	0	0	0	0	0	0	12	0
gi|1008958138|gb|KYK74015.1|	UDP-N-acetylglucosamine acyltransferase [Aggregatibacter actinomycetemcomitans serotype e str. SA3096]	29 kDa	0	0	0	0	0	0	0	0	0	1	0	2	0	1	1	0	0	0	3	0	0	0	0	0	0	0	0	3	0
gi|1008958282|gb|KYK74137.1|	cytochrome BD oxidase subunit I [Aggregatibacter actinomycetemcomitans serotype e str. SA3096]	58 kDa	0	0	0	0	0	0	0	0	0	0	0	0	0	0	4	4	5	0	0	0	0	0	0	0	0	0	0	10	0
gi|1008958379|gb|KYK74228.1|	membrane protein [Aggregatibacter actinomycetemcomitans serotype e str. SA2149]	41 kDa	0	0	0	0	0	0	0	0	0	5	3	4	4	6	8	6	8	4	7	1	1	0	0	1	0	0	1	10	0
gi|1008958430|gb|KYK74274.1|	aspartate-semialdehyde dehydrogenase [Aggregatibacter actinomycetemcomitans serotype e str. SA2149]	36 kDa	0	0	0	0	0	0	0	0	0	0	1	0	0	0	0	2	0	0	0	0	0	0	0	0	0	0	0	3	0
gi|1008958494|gb|KYK74333.1|	DNA gyrase subunit B [Aggregatibacter actinomycetemcomitans serotype e str. SA2149]	90 kDa	0	0	0	0	0	0	0	0	0	4	3	4	4	5	2	3	6	2	5	0	2	0	0	0	0	0	0	25	0
gi|1008958653|gb|KYK74466.1|	sn-glycerol-3-phosphate transporter [Aggregatibacter actinomycetemcomitans serotype e str. SA3096]	53 kDa	0	0	0	0	0	0	0	0	0	1	2	1	1	1	0	0	1	0	2	0	0	0	0	0	0	0	0	4	0
gi|1008958656|gb|KYK74469.1|	ribonuclease R [Aggregatibacter actinomycetemcomitans serotype e str. SA3096]	91 kDa	0	0	0	1	0	0	0	0	0	0	0	0	0	0	0	2	0	0	2	0	0	0	0	0	0	0	0	5	0
gi|1008958658|gb|KYK74471.1|	rod shape-determining protein Mbl [Aggregatibacter actinomycetemcomitans serotype e str. SA3096]	38 kDa	0	0	0	0	0	0	0	0	0	3	6	7	7	6	9	8	9	3	9	0	0	0	0	0	0	0	0	19	0
gi|1008958664|gb|KYK74477.1|	30S ribosomal protein S16 [Aggregatibacter actinomycetemcomitans serotype e str. SA3096]	9 kDa	0	0	0	0	0	0	0	0	0	3	3	2	3	3	3	3	2	2	3	0	0	0	0	0	0	0	0	3	0
gi|1008958704|gb|KYK74513.1|	alpha-2-macroglobulin, partial [Aggregatibacter actinomycetemcomitans serotype e str. SA2149]	212 kDa	0	0	0	0	0	0	0	0	0	0	0	0	0	12	13	0	11	0	14	0	0	0	0	0	0	0	0	64	0
gi|1008958844|gb|KYK74640.1|	glucose-6-phosphate isomerase [Aggregatibacter actinomycetemcomitans serotype e str. SA3096]	62 kDa	0	0	0	0	0	0	0	0	0	0	6	0	0	0	4	6	5	0	5	0	0	0	0	0	0	0	0	11	0
gi|1008958924|gb|KYK74709.1|	regulator [Aggregatibacter actinomycetemcomitans serotype e str. SA3096]	17 kDa	0	0	0	0	0	0	0	0	0	2	1	2	1	0	1	1	0	0	2	0	0	0	0	0	0	0	0	4	0
gi|1008959044|gb|KYK74822.1|	ribonucleoside triphosphate reductase [Aggregatibacter actinomycetemcomitans serotype e str. SA3096]	80 kDa	0	0	0	0	0	0	0	0	0	1	0	0	1	1	2	2	1	1	3	0	0	0	0	0	0	0	0	4	0
gi|1008959156|gb|KYK74924.1|	multifunctional aminopeptidase A [Aggregatibacter actinomycetemcomitans serotype e str. SA3096]	54 kDa	0	0	0	0	0	0	0	0	0	2	2	3	0	2	3	2	2	3	3	0	0	0	0	0	0	0	0	4	0
gi|1008959342|gb|KYK75097.1|	NADH dehydrogenase, partial [Aggregatibacter actinomycetemcomitans serotype e str. SA2149]	46 kDa	0	0	0	0	0	0	0	0	1	0	0	0	0	0	0	0	2	0	2	0	0	0	0	0	0	0	0	19	0
gi|1008959456|gb|KYK75197.1|	glucosamine--fructose-6-phosphate aminotransferase [Aggregatibacter actinomycetemcomitans serotype e str. SA3096]	67 kDa	0	0	0	0	0	0	1	0	0	3	0	2	4	5	5	8	8	4	9	0	0	0	0	0	0	0	0	28	0
gi|1008959558|gb|KYK75284.1|	dioxygenase [Aggregatibacter actinomycetemcomitans serotype e str. SA3096]	30 kDa	0	0	0	0	0	0	0	0	0	0	0	2	0	0	0	0	0	0	1	0	0	0	0	0	0	0	0	6	0
gi|1008959562|gb|KYK75288.1|	ribose 5-phosphate isomerase [Aggregatibacter actinomycetemcomitans serotype e str. SA3096]	23 kDa	0	0	0	0	0	0	0	0	0	0	0	1	1	1	1	2	1	1	2	0	0	0	0	0	0	0	0	4	0
gi|1008959589|gb|KYK75312.1|	thioredoxin [Aggregatibacter actinomycetemcomitans serotype e str. SA3096]	12 kDa	0	0	0	0	1	0	0	0	0	0	2	2	2	2	1	2	2	2	2	0	2	0	0	0	0	0	0	3	0
gi|1008959613|gb|KYK75336.1|	(dimethylallyl)adenosine tRNA methylthiotransferase [Aggregatibacter actinomycetemcomitans serotype e str. SA3096]	54 kDa	0	0	0	0	0	0	0	0	0	1	0	0	0	0	1	1	2	0	2	0	0	0	0	1	0	0	0	4	0
gi|1008959636|gb|KYK75358.1|	pyruvate kinase [Aggregatibacter actinomycetemcomitans serotype e str. SA2149]	52 kDa	0	0	0	0	0	0	0	0	0	11	12	14	13	15	20	19	18	12	19	0	3	1	1	1	0	2	1	23	0
gi|1008959696|gb|KYK75414.1|	endo-1,4-D-glucanase [Aggregatibacter actinomycetemcomitans serotype e str. SA2149]	30 kDa	0	0	0	0	0	0	0	0	0	9	5	10	11	10	15	9	12	9	10	0	1	0	0	0	0	0	0	13	0
gi|1008959706|gb|KYK75421.1|	transketolase [Aggregatibacter actinomycetemcomitans serotype e str. SA3096]	73 kDa	0	0	0	0	0	0	0	0	0	0	0	0	0	0	13	0	12	0	14	0	0	0	0	0	0	0	0	12	0
gi|1008959775|gb|KYK75487.1|	hypothetical protein SA2149_05085 [Aggregatibacter actinomycetemcomitans serotype e str. SA2149]	28 kDa	0	0	0	0	0	0	0	0	0	4	2	3	6	8	9	5	9	4	8	0	0	0	0	0	0	0	0	8	0
gi|1008959832|gb|KYK75541.1|	signal recognition particle protein Srp54 [Aggregatibacter actinomycetemcomitans serotype e str. SA2876]	51 kDa	0	0	0	0	0	0	0	0	0	2	1	1	2	1	2	2	2	1	1	0	0	0	0	0	0	0	0	13	0
gi|1008959983|gb|KYK75681.1|	sigma-E factor regulatory protein RseB [Aggregatibacter actinomycetemcomitans serotype e str. SA3096]	37 kDa	0	0	0	0	0	0	0	0	0	1	1	1	1	0	2	2	1	2	2	0	0	0	0	0	0	0	0	2	0
gi|1008960094|gb|KYK75785.1|	acetyl-CoA carboxylase subunit alpha [Aggregatibacter actinomycetemcomitans serotype e str. SA2876]	35 kDa	0	0	0	0	0	0	0	0	0	0	0	3	2	3	5	3	6	4	6	0	0	0	0	0	0	0	0	17	0
gi|1008960442|gb|KYK76108.1|	glycyl-tRNA synthetase [Aggregatibacter actinomycetemcomitans serotype e str. SA2149]	79 kDa	0	0	0	0	0	0	0	0	0	4	3	0	4	8	6	4	4	3	5	0	0	0	0	0	0	0	1	17	0
gi|1008960546|gb|KYK76210.1|	penicillin-binding protein 1a [Aggregatibacter actinomycetemcomitans serotype e str. SA3096]	94 kDa	0	0	0	0	0	0	0	0	0	0	0	0	0	6	6	0	6	0	6	0	0	0	0	0	0	0	0	32	0
gi|1008960619|gb|KYK76279.1|	acid phosphatase [Aggregatibacter actinomycetemcomitans serotype e str. SA3096]	26 kDa	0	0	0	0	0	0	0	0	0	0	0	0	0	0	0	0	0	0	8	0	0	0	0	0	0	0	0	8	0
gi|1008960634|gb|KYK76294.1|	permease [Aggregatibacter actinomycetemcomitans serotype e str. SA3096]	93 kDa	0	0	0	0	0	0	0	0	0	0	0	0	0	6	8	0	7	0	9	0	0	0	0	0	0	0	0	27	0
gi|1008960659|gb|KYK76319.1|	metallophosphatase [Aggregatibacter actinomycetemcomitans serotype e str. SA3096]	67 kDa	0	0	0	0	0	0	0	0	0	15	0	15	14	16	16	14	18	0	14	0	0	0	0	0	0	0	0	24	0
gi|1008960762|gb|KYK76417.1|	hypothetical protein SA3096_01405 [Aggregatibacter actinomycetemcomitans serotype e str. SA3096]	23 kDa	0	0	0	0	0	0	0	0	0	0	3	0	0	0	2	2	3	0	3	0	0	0	0	0	0	0	0	3	0
gi|1008960772|gb|KYK76427.1|	30S ribosomal protein S15 [Aggregatibacter actinomycetemcomitans serotype e str. SA3096]	10 kDa	0	0	0	0	0	0	0	0	0	1	2	2	1	2	0	2	1	1	4	0	0	0	0	0	0	0	0	6	0
gi|1008960862|gb|KYK76510.1|	threonine synthase, partial [Aggregatibacter actinomycetemcomitans serotype e str. SA2149]	29 kDa	0	0	0	0	0	0	0	0	0	0	0	2	0	1	3	0	2	0	2	0	0	0	0	0	0	1	0	9	0
gi|1008960876|gb|KYK76524.1|	mannonate dehydratase [Aggregatibacter actinomycetemcomitans serotype e str. SA2149]	45 kDa	0	0	0	0	0	0	0	0	0	0	2	5	3	3	5	3	6	2	4	0	0	0	0	0	0	0	0	14	0
gi|1008961058|gb|KYK76697.1|	protein-disulfide isomerase [Aggregatibacter actinomycetemcomitans serotype e str. SA2149]	25 kDa	0	0	0	0	0	0	0	0	0	3	3	5	2	2	4	4	2	5	4	0	0	0	0	0	0	0	0	10	0
gi|1008961060|gb|KYK76699.1|	lysyl-tRNA synthetase [Aggregatibacter actinomycetemcomitans serotype e str. SA2149]	57 kDa	0	0	0	0	0	0	0	0	0	6	6	3	3	3	4	1	6	2	4	0	0	0	0	0	0	0	0	17	0
gi|1008961132|gb|KYK76767.1|	universal stress protein E [Aggregatibacter actinomycetemcomitans serotype e str. SA2149]	35 kDa	0	0	0	0	0	1	0	0	0	4	3	3	4	6	6	2	5	2	4	0	0	0	0	0	0	0	0	11	0
gi|1008961153|gb|KYK76786.1|	DNA gyrase subunit B [Aggregatibacter actinomycetemcomitans serotype e str. SA3096]	90 kDa	0	0	0	0	0	0	0	0	0	0	0	0	0	5	0	0	6	2	4	0	0	0	0	0	0	0	0	25	0
gi|1008961237|gb|KYK76863.1|	transketolase [Aggregatibacter actinomycetemcomitans serotype e str. SA2149]	73 kDa	0	0	0	0	0	0	0	0	0	12	0	0	0	0	15	13	14	0	18	0	0	0	0	0	0	0	0	16	0
gi|1008961272|gb|KYK76896.1|	autoinducer [Aggregatibacter actinomycetemcomitans serotype e str. SA3096]	36 kDa	0	0	0	0	0	0	0	0	0	4	3	3	2	3	2	5	5	0	5	0	0	0	0	0	0	0	0	4	0
gi|1008961365|gb|KYK76983.1|	type III restriction protein res subunit [Aggregatibacter actinomycetemcomitans serotype e str. SA3096]	101 kDa	0	0	0	0	0	1	1	0	0	0	0	0	2	0	4	0	4	2	3	0	1	1	0	1	0	0	0	13	0
gi|1008961375|gb|KYK76993.1|	hypothetical protein SA3096_00265 [Aggregatibacter actinomycetemcomitans serotype e str. SA3096]	24 kDa	0	0	0	0	0	0	0	0	0	0	0	0	0	2	3	3	3	0	0	0	0	0	0	0	0	0	0	3	0
gi|1008961525|gb|KYK77137.1|	dihydrolipoamide dehydrogenase [Aggregatibacter actinomycetemcomitans serotype e str. SA2149]	51 kDa	0	0	0	0	0	0	1	0	0	10	7	8	7	9	10	9	9	9	8	0	2	0	0	0	0	0	0	21	0
gi|1008961715|gb|KYK77307.1|	hemolysin D [Aggregatibacter actinomycetemcomitans serotype e str. SA2876]	36 kDa	0	0	0	0	0	0	0	0	0	1	1	2	2	5	5	4	4	0	5	0	0	0	0	0	0	0	0	5	0
gi|1008961750|gb|KYK77339.1|	phosphomannomutase [Aggregatibacter actinomycetemcomitans serotype e str. SA2149]	59 kDa	0	0	0	0	0	0	0	0	0	10	6	9	7	10	10	9	11	8	10	0	0	0	0	0	0	0	0	24	0
gi|1008961762|gb|KYK77351.1|	tryptophanyl-tRNA synthetase [Aggregatibacter actinomycetemcomitans serotype e str. SA2149]	37 kDa	0	0	0	0	0	0	0	0	0	2	1	2	4	3	4	5	4	3	6	0	1	0	0	0	0	0	0	7	0
gi|1008962292|gb|KYK77830.1|	ATP-dependent metalloprotease [Aggregatibacter actinomycetemcomitans serotype e str. SC936]	71 kDa	0	0	0	0	0	0	0	0	0	4	1	3	1	4	5	6	4	1	5	0	0	0	0	0	0	0	0	17	0
gi|1008962500|gb|KYK78019.1|	trigger factor [Aggregatibacter actinomycetemcomitans serotype e str. SA2876]	48 kDa	0	0	0	0	0	0	0	0	0	17	15	17	17	17	18	19	22	17	20	0	0	0	0	0	0	0	0	29	0
gi|1008962734|gb|KYK78250.1|	molecular chaperone Hsp33 [Aggregatibacter actinomycetemcomitans serotype e str. SA2876]	33 kDa	0	0	0	0	0	0	0	0	0	1	0	1	2	1	1	0	1	0	0	0	0	0	0	0	0	0	0	6	0
gi|1008962784|gb|KYK78294.1|	3-deoxy-D-manno-octulosonic acid transferase [Aggregatibacter actinomycetemcomitans serotype e str. SA2876]	48 kDa	0	0	0	0	0	0	0	0	0	4	0	0	0	2	2	1	3	0	5	0	0	0	0	0	0	0	0	11	0
gi|1008963033|gb|KYK78536.1|	ADP-L-glycero-D-mannoheptose-6-epimerase [Aggregatibacter actinomycetemcomitans serotype e str. SA2876]	35 kDa	0	0	0	0	0	0	0	0	0	2	3	4	4	4	6	6	6	3	3	0	1	1	0	0	0	0	0	14	0
gi|1008963034|gb|KYK78537.1|	hypothetical protein SA2876_03755 [Aggregatibacter actinomycetemcomitans serotype e str. SA2876]	30 kDa	0	0	0	0	0	0	0	0	0	0	0	2	4	2	5	4	4	1	5	0	0	0	0	0	0	0	0	7	0
gi|1008963796|gb|KYK79248.1|	preprotein translocase subunit SecA [Aggregatibacter actinomycetemcomitans serotype e str. SC936]	102 kDa	0	0	0	0	0	0	1	0	0	7	9	12	13	15	19	16	19	13	18	0	0	0	0	0	0	0	0	54	0
gi|1008964400|gb|KYK79825.1|	keto-acid formate acetyltransferase [Aggregatibacter actinomycetemcomitans serotype e str. SA2876]	86 kDa	0	0	0	0	0	0	0	0	0	25	26	29	27	26	30	26	27	25	31	0	13	0	0	0	0	0	0	41	0
gi|1008964478|gb|KYK79899.1|	hypothetical protein SC936_07330 [Aggregatibacter actinomycetemcomitans serotype e str. SC936]	16 kDa	0	0	0	0	0	0	0	0	0	0	3	0	0	0	0	0	0	0	0	0	0	0	0	0	0	0	0	6	0
gi|1008964580|gb|KYK79989.1|	phosphate acetyltransferase [Aggregatibacter actinomycetemcomitans serotype e str. SA2876]	77 kDa	0	0	0	0	0	0	0	0	0	9	7	10	8	15	11	9	13	6	10	0	3	0	0	0	0	0	0	33	0
gi|1008965171|gb|KYK80551.1|	molecular chaperone GrpE [Aggregatibacter actinomycetemcomitans serotype e str. SA2876]	21 kDa	0	0	0	0	0	0	0	0	0	4	4	4	4	3	5	6	4	4	5	0	1	0	0	1	0	1	1	13	0
gi|1008966749|gb|KYK82038.1|	hypothetical protein SC383S_00905, partial [Aggregatibacter actinomycetemcomitans SC383s]	49 kDa	0	0	0	0	0	0	0	0	0	0	11	12	0	0	12	0	0	15	13	0	0	0	0	0	0	0	0	9	0
gi|1008967265|gb|KYK82531.1|	autonomous glycyl radical cofactor GrcA [Aggregatibacter actinomycetemcomitans serotype e str. SC936]	14 kDa	0	0	0	0	0	0	0	0	0	1	3	4	5	4	4	5	3	5	6	0	0	0	0	0	0	0	0	11	0
gi|1008967624|gb|KYK82866.1|	cystathionine gamma-synthase [Aggregatibacter actinomycetemcomitans serotype d str. SA3033]	41 kDa	0	0	0	0	0	0	0	0	0	2	2	1	0	3	1	1	4	1	5	0	1	0	0	0	0	0	0	10	0
gi|1008967849|gb|KYK83065.1|	membrane protease HflK [Aggregatibacter actinomycetemcomitans serotype d str. SA3033]	46 kDa	0	0	0	0	0	0	0	0	0	4	4	3	1	3	3	3	5	2	5	0	0	0	0	0	0	0	0	16	0
gi|1008968691|gb|KYK83297.1|	glutathione amide-dependent peroxidase, partial [Aggregatibacter actinomycetemcomitans serotype d str. SA2200]	20 kDa	0	0	0	0	0	0	0	0	0	6	5	6	7	5	7	7	5	8	6	0	4	2	1	0	0	0	1	18	0
gi|1008969182|gb|KYK83708.1|	dioxygenase [Aggregatibacter actinomycetemcomitans serotype d str. SA3033]	30 kDa	0	0	0	0	0	0	0	0	0	0	0	2	1	1	1	0	1	1	1	0	0	0	0	0	0	0	0	6	0
gi|1008969809|gb|KYK84238.1|	selenophosphate synthetase [Aggregatibacter actinomycetemcomitans serotype d str. SA2200]	38 kDa	0	0	0	0	0	0	0	0	0	0	0	0	0	0	1	0	2	0	1	0	0	0	0	0	0	0	0	3	0
gi|1008970302|gb|KYK84658.1|	ribonucleotide-diphosphate reductase subunit alpha [Aggregatibacter actinomycetemcomitans serotype d str. SA3033]	85 kDa	0	0	0	0	0	0	0	0	0	0	4	4	4	8	5	6	4	2	4	0	1	0	0	0	0	0	0	20	0
gi|1008970490|gb|KYK84832.1|	PTS mannose transporter subunit IIAB [Aggregatibacter actinomycetemcomitans serotype d str. SA3033]	35 kDa	0	0	0	0	0	0	0	0	0	1	1	2	2	3	3	3	3	2	5	0	0	0	0	0	0	0	0	6	0
gi|1008972142|gb|KYK86028.1|	adhesin, partial [Aggregatibacter actinomycetemcomitans serotype f str. SC29R]	131 kDa	1	0	0	0	0	0	0	0	0	0	0	0	2	2	2	0	2	0	2	0	0	0	0	0	0	0	0	26	0
gi|1008972856|gb|KYK86609.1|	xanthine phosphoribosyltransferase [Aggregatibacter actinomycetemcomitans serotype f str. SC29R]	17 kDa	0	0	0	0	0	0	0	0	0	2	0	0	1	0	1	1	2	0	1	0	0	0	0	0	0	0	0	3	0
[truncated: 3,474 more rows]
