# Supplementary material for: Aggregatibacter actinomycetemcomitans H-NS promotes biofilm formation and alters protein dynamics of other species within a polymicrobial oral biofilm
Source: NPJ Biofilms Microbiomes. 2018 May 22;4:12. doi: 10.1038/s41522-018-0055-4 (PMC5964231; doi:10.1038/s41522-018-0055-4)
Supplement: Supplementary file 5 — Supplementary Table 4 [file 41522_2018_55_MOESM5_ESM.xlsx]

## Sheet: supplement table
Supplementary table 4: List of label-free quantified bacterial proteins from multispecies biofilms (D7S versus 6-species biofilms)
Accession	Identified Proteins	Anova (p)	Way of Regulation	log2 fold	Unique peptides
KYK90601.1;KYK93434.1;WP_061887486.1	cell division protein FtsN [Aggregatibacter actinomycetemcomitans serotype d str. SA508]	3.29437e-07	UP	10.7168	2
AFI86896.1;AMQ94024.1;ANU82138.1;BAS48060.1;EKX98965.1;KND85728.1;KOE31055.1;KOE67346.1;KOE70060.1;KYK84907.1;KYK87250.1;KYK87526.1;KYK90589.1;KYK93182.1;WP_014702365.1;AKU62908.1;WP_050692978.1	single-stranded DNA-binding protein [Aggregatibacter actinomycetemcomitans D7S-1]	2.54754e-07	UP	9.11728	2
AFI87833.2;AMQ94786.1;ANU82998.1;BAS49435.1;EKX93853.1;KND85755.1;KOE30642.1;KOE63526.1;KOE65085.1;KOE66212.1;KYK73300.1;KYK84096.1;KYK85581.1;KYK88663.1;KYK89123.1;WP_005540307.1;WP_005550128.1;WP_005553124.1;WP_032997176.1;WP_053330012.1;WP_053330210.1;WP_061887953.1	DNA methylase N-4 [Aggregatibacter actinomycetemcomitans D7S-1]	1.68509e-05	UP	8.49417	2
AFI86283.1;AMQ93336.1;ANU82619.1;BAS48680.1;EKX94942.1;KND85096.1;KOE30483.1;KOE63762.1;KOE64651.1;KOE65520.1;KYK75832.1;KYK84934.1;KYK86236.1;KYK89575.1;KYK90275.1;KYK90801.1;WP_005540199.1;EGY34295.1;KYK72633.1;KYK78565.1;KYK91635.1;WP_005556582.1;ACS97183.1;AKS64540.1;KNE86128.1;OBY55313.1;WP_005703180.1;WP_012771474.1	membrane protein [Aggregatibacter actinomycetemcomitans D7S-1]	6.68599e-12	UP	8.49416	15
AFI86298.1;AMQ93350.1;ANU82633.1;BAS48664.1;EKX95060.1;KND85111.1;KOE30497.1;KOE65767.1;KYK84949.1;KYK90304.1;KYK96131.1;WP_005540161.1;WP_005552662.1;AKU63646.1;KNE86057.1;OBY50104.1;OBY55245.1;WP_050332666.1;WP_050693622.1;WP_065295814.1	penicillin-binding protein [Aggregatibacter actinomycetemcomitans D7S-1]	1.3152e-11	UP	8.30543	13
ACX81513.1;AEW76447.1;AFI87527.1;AHN70986.1;AKU28270.1;AMQ92506.1;AMQ93715.1;ANU81296.1;BAS47383.1;EGY34624.1;EKX97679.1;KND83690.1;KND85324.1;KOE31934.1;KOE53668.1;KOE56274.1;KOE56798.1;KOE57895.1;KOE58951.1;KOE59618.1;KOE64230.1;KOE64519.1;KOE67953.1;KOE69745.1;KYK74720.1;KYK75571.1;KYK77374.1;KYK78963.1;KYK82157.1;KYK83431.1;KYK89085.1;KYK90051.1;KYK92648.1;KYK96059.1;KYK96906.1;WP_005539464.1…	uridine phosphorylase [Aggregatibacter actinomycetemcomitans D11S-1]	6.67746e-08	UP	8.02512	3
ACX81566.1;AEW76497.1;AFI86936.1;AHN71042.1;AKU28321.1;AMQ92922.1;AMQ94060.1;ANU82174.1;BAS48101.1;EGY32630.1;EHK91583.1;EKX95998.1;KND82338.1;KND85877.1;KNE78593.1;KOE31240.1;KOE52637.1;KOE55233.1;KOE56104.1;KOE60436.1;KOE60963.1;KOE61750.1;KOE62668.1;KOE64825.1;KOE68940.1;KOE69409.1;KYK75442.1;KYK76278.1;KYK77345.1;KYK77577.1;KYK82241.1;KYK85121.1;KYK86184.1;KYK88701.1;KYK92101.1;KYK95644.1;KYK…	peptidase [Aggregatibacter actinomycetemcomitans D11S-1]	7.06824e-05	UP	7.9679	2
ACX83126.1;AEW78029.1;AFI87859.1;AHN72779.1;AKU29700.1;AMQ92101.1;AMQ94811.1;ANU82974.1;BAS49410.1;EKX93825.1;KND83366.1;KND85780.1;KOE30667.1;KOE52126.1;KOE53084.1;KOE54100.1;KOE57921.1;KOE60713.1;KOE62057.1;KOE65297.1;KOE66234.1;KOE67858.1;KOE70682.1;KYK73237.1;KYK74399.1;KYK78582.1;KYK84122.1;KYK85504.1;KYK88462.1;KYK89567.1;KYK93158.1;WP_005542485.1;WP_005547374.1;WP_005565901.1;WP_019518208.…	peptidase T [Aggregatibacter actinomycetemcomitans D11S-1]	1.95187e-05	UP	7.7351	3
AEW76741.1;AFI86623.1;AHN71734.1;AKU28857.1;AMQ92686.1;AMQ93778.1;ANU81895.1;BAS47793.1;EKX93621.1;KND83216.1;KND83323.1;KOE31286.1;KOE54442.1;KOE56349.1;KOE56535.1;KOE63702.1;KOE63944.1;KOE67364.1;KOE69361.1;KYK78234.1;KYK83853.1;KYK87974.1;KYK88368.1;KYK90881.1;KYK91693.1;KYK95691.1;WP_005540759.1;WP_005560512.1;WP_005567091.1;WP_050846300.1;WP_061869982.1;KYK81184.1;KYK94862.1;WP_061886089.1	NADPH-flavin oxidoreductase [Aggregatibacter actinomycetemcomitans ANH9381]	0.000105076	UP	7.70301	3
AFI87238.1;AMQ94477.1;ANU81409.1;BAS48227.1;EKX97760.1;KND83075.1;KOE30882.1;KOE64706.1;KOE65246.1;KOE67681.1;KOE70819.1;KYK80591.1;KYK84732.1;KYK89197.1;KYK89586.1;KYK89974.1;KYK93723.1;WP_005539069.1;EHK90375.1;KNE77437.1;WP_005577890.1;KYK92084.1;ACS96661.1;AKS64060.1;AKU63262.1;EHB90121.1;KNE85053.1;OBY52943.1;OBY53946.1;WP_005701412.1;WP_005704238.1	cell division protein FtsZ [Aggregatibacter actinomycetemcomitans D7S-1]	5.4064e-08	UP	7.6986	19
AFI88098.1;AMQ95019.1;ANU82446.1;BAS48871.1;EKX94571.1;KND85454.1;KOE31034.1;KOE63263.1;KOE67087.1;KOE67177.1;KYK74337.1;KYK84650.1;KYK87310.1;KYK88191.1;KYK94543.1;WP_005537801.1;WP_005550078.1;WP_005581513.1;WP_061888188.1;EHK90171.1;KNE77245.1;WP_005578286.1	sugar ABC transporter substrate-binding protein [Aggregatibacter actinomycetemcomitans D7S-1]	2.62945e-12	UP	7.57607	13
AFI87699.1;AMQ93560.1;ANU83123.1;EKX93967.1;KND83748.1;KOE31810.1;KOE70661.1;KYK83085.1;KYK85903.1;KYK87558.1;KYK91213.1;KYK92744.1;KYK96356.1;WP_005544085.1;KOE64779.1;KOE67635.1;KYK79825.1;WP_053329813.1;OBY54036.1;WP_065294618.1;BAS49576.1;WP_005561051.1	pyruvate formate-lyase [Aggregatibacter actinomycetemcomitans D7S-1]	2.23687e-11	UP	7.55951	32
KYK72643.1;KYK96606.1;WP_061885786.1	transcriptional regulator [Aggregatibacter actinomycetemcomitans serotype e str. SA3096]	6.63023e-05	UP	7.55341	2
AFI87992.1;AMQ94928.1;ANU82538.1;BAS48768.1;EKX98263.1;KND86033.1;KOE32125.1;KOE64180.1;KOE66398.1;KOE67028.1;KOE69051.1;KYK72974.1;KYK82028.1;KYK86729.1;KYK87901.1;KYK89719.1;KYK90431.1;WP_005540924.1	MazF family transcriptional regulator [Aggregatibacter actinomycetemcomitans D7S-1]	3.9787e-08	UP	7.46222	2
ACX82263.1;AEW77167.1;AFI87308.1;AHN71239.1;AKU28472.1;AMQ91340.1;AMQ94418.1;ANU81471.1;BAS48158.1;EKX97432.1;KND82432.1;KND83018.1;KOE30822.1;KOE53713.1;KOE54621.1;KOE56949.1;KOE57626.1;KOE61003.1;KOE62968.1;KOE65460.1;KOE70882.1;KYK77293.1;KYK78995.1;KYK84796.1;KYK85766.1;KYK88294.1;KYK88750.1;KYK91010.1;KYK92192.1;WP_005541864.1;WP_005546615.1;WP_005567819.1	nucleoside diphosphate kinase [Aggregatibacter actinomycetemcomitans D11S-1]	2.51139e-05	UP	7.4179	2
AFI86670.1;AMQ93822.1;ANU81939.1;BAS47839.1;KOE31330.1;KOE64068.1;KYK86472.1;KYK89713.1;KYK93081.1;KYK95891.1;WP_005541250.1;EHK90859.1;KNE77902.1;WP_005577040.1	fructose-bisphosphate aldolase [Aggregatibacter actinomycetemcomitans D7S-1]	8.52647e-08	UP	7.39397	11
AEW77301.1;AFI88095.1;AKU29043.1;AMQ91463.1;AMQ95016.1;ANU82449.1;BAS48868.1;EKX94574.1;KND85457.1;KOE31037.1;KOE51754.1;KOE54750.1;KOE63260.1;KOE67090.1;KOE67180.1;KYK74397.1;KYK84653.1;KYK87313.1;KYK88188.1;KYK89246.1;KYK94546.1;KYK95759.1;WP_005537796.1;WP_005550081.1;WP_005560121.1;WP_014167702.1;WP_061887850.1;WP_061888186.1	periplasmic alpha-amylase precursor [Aggregatibacter actinomycetemcomitans ANH9381]	2.91896e-10	UP	7.29981	6
AFI87950.1;AMQ94895.1;ANU82880.1;BAS49305.1;EKX96838.1;KOE31831.1;KOE63558.1;KOE69305.1;KYK81546.1;KYK87910.1;KYK88089.1;KYK89846.1;KYK90754.1;KYK90840.1;WP_005542451.1;WP_005565245.1;KOE67738.1;ACX82325.1;AKU28419.1;KND82382.1;KOE53870.1;KOE54572.1;KOE55426.1;KOE57687.1;KOE61064.1;KOE62909.1;KYK74898.1;KYK81875.1;WP_005544672.1;WP_005567772.1;EHK90190.1;KNE77264.1;KYK79899.1;WP_005577581.1;WP_06…	hypothetical protein D7S_02241 [Aggregatibacter actinomycetemcomitans D7S-1]	1.40083e-05	UP	6.83471	3
ACX82187.1;AEW77100.1;AFI87237.1;AHN71323.1;AKU28537.1;AMQ91278.1;AMQ94478.1;ANU81408.1;BAS48228.1;EGY33801.1;EHK90376.1;EKX97761.1;KND82494.1;KND83076.1;KNE77438.1;KOE30883.1;KOE53775.1;KOE54683.1;KOE55298.1;KOE57562.1;KOE61304.1;KOE63032.1;KOE64707.1;KOE65245.1;KOE67680.1;KOE70818.1;KYK73676.1;KYK75634.1;KYK79059.1;KYK80031.1;KYK80592.1;KYK84731.1;KYK89198.1;KYK89585.1;KYK89973.1;KYK92583.1;KYK…	cell division protein FtsA [Aggregatibacter actinomycetemcomitans D11S-1]	4.62808e-07	UP	6.76418	2
AEW77343.1;AFI86399.1;AKU29082.1;AMQ91498.1;AMQ93439.1;ANU82718.1;EGY32861.1;EKX95247.1;KND85196.1;KOE30584.1;KOE51792.1;KOE54788.1;KOE62871.1;KOE65688.1;KOE65852.1;KOE70762.1;KYK75954.1;KYK79372.1;KYK82091.1;KYK85039.1;KYK85527.1;KYK87587.1;KYK88162.1;KYK93054.1;KYK93762.1;KYK95227.1;WP_005541927.1;WP_005558936.1;WP_005562970.1;WP_014167712.1	fumarate hydratase [Aggregatibacter actinomycetemcomitans ANH9381]	1.27465e-08	UP	6.7564	18
ACX81596.1;AEW76526.1;AFI87389.1;AHN71075.1;AKU28347.1;AMQ92897.1;AMQ94297.1;ANU81851.1;BAS47712.1;EKX98883.1;KND82312.1;KND84901.1;KOE30334.1;KOE52663.1;KOE55208.1;KOE56129.1;KOE60412.1;KOE60939.1;KOE61726.1;KOE64660.1;KOE65330.1;KOE65394.1;KOE68972.1;KYK75972.1;KYK80127.1;KYK82265.1;KYK83508.1;KYK86627.1;KYK90630.1;KYK92348.1;WP_005541000.1;WP_005548132.1;WP_005549890.1;WP_005562516.1;WP_005564…	ATP-dependent RNA helicase SrmB [Aggregatibacter actinomycetemcomitans D11S-1]	0.000139225	UP	6.68208	3
ACX81523.1;AEW76457.1;AFI87518.1;AHN70996.1;AKU28280.1;AMQ92516.1;AMQ93724.1;ANU81305.1;BAS47392.1;EGY34614.1;EHK91533.1;EKX97668.1;KND83700.1;KND85333.1;KNE78546.1;KOE31943.1;KOE53678.1;KOE56284.1;KOE56788.1;KOE57905.1;KOE58961.1;KOE59608.1;KOE64239.1;KOE64527.1;KOE67944.1;KOE69737.1;KYK74709.1;KYK77365.1;KYK77449.1;KYK82167.1;KYK83440.1;KYK85157.1;KYK89096.1;KYK90334.1;WP_005539482.1;WP_0055562…	RNase E inhibitor protein [Aggregatibacter actinomycetemcomitans D11S-1]	0.000256549	UP	6.6717	2
AMQ95157.1;WP_050554949.1	PTS fructose transporter subunit IIB [Aggregatibacter actinomycetemcomitans]	2.72568e-07	UP	6.66467	4
KYK89476.1;WP_061887841.1	preprotein translocase subunit SecA, partial [Aggregatibacter actinomycetemcomitans serotype d str. SA2200]	3.5708e-10	UP	6.58954	2
ACX83152.1;AEW78053.1;AFI86336.1;AHN72807.1;AKU29723.1;AMQ92122.1;AMQ93387.1;ANU82670.1;BAS48627.1;EGY33508.1;EHK89563.1;EKX95018.1;KND83389.1;KND85147.1;KNE76666.1;KOE30534.1;KOE52103.1;KOE53105.1;KOE54123.1;KOE58680.1;KOE60736.1;KOE62034.1;KOE63814.1;KOE64599.1;KOE65802.1;KYK72424.1;KYK72814.1;KYK75747.1;KYK78606.1;KYK81415.1;KYK84988.1;KYK89078.1;KYK91937.1;KYK92483.1;KYK93248.1;WP_005540112.1…	hypothetical protein D11S_1789 [Aggregatibacter actinomycetemcomitans D11S-1]	5.00426e-08	UP	6.5809	3
AFI88036.1;AMQ94966.1;ANU82502.1;BAS48813.1;EGY34403.1;EHK91308.1;EKX99474.1;KND86079.1;KNE78336.1;KOE30369.1;KOE63827.1;KOE64558.1;KOE68030.1;KOE69127.1;KYK72744.1;KYK73414.1;KYK78638.1;KYK81767.1;KYK85489.1;KYK86498.1;KYK91117.1;KYK92073.1;KYK93012.1;WP_005542276.1;WP_005576375.1;WP_032996594.1	50S ribosomal protein L20 [Aggregatibacter actinomycetemcomitans D7S-1]	1.37001e-06	UP	6.56702	4
AFI87565.2;AMQ93681.1;ANU81261.1;BAS47346.1;EKX97614.1;KND82941.1;KOE32056.1;KOE63482.1;KOE68161.1;KOE68365.1;KOE70325.1;KYK80242.1;KYK83681.1;KYK86604.1;KYK87861.1;KYK91333.1;KYK93654.1;KYK96438.1;WP_005538002.1;WP_061887411.1	cell division protein ZipA [Aggregatibacter actinomycetemcomitans D7S-1]	0.000409383	UP	6.47933	3
ACX82141.1;AEW77054.1;AFI86697.1;AHN71376.1;AMQ91237.1;AMQ93846.1;ANU81963.1;BAS47897.1;EKX96677.1;KND82539.1;KND85796.1;KOE32152.1;KOE53819.1;KOE54728.1;KOE55861.1;KOE59583.1;KOE61348.1;KOE63075.1;KYK76245.1;KYK79105.1;KYK83274.1;KYK91191.1;KYK93505.1;KYK97031.1;WP_005543544.1;WP_005546847.1;WP_019518147.1;WP_025298192.1;WP_061869793.1;WP_061888552.1;EHK90423.1;KNE77484.1;WP_005577971.1	selenocysteine synthase [Aggregatibacter actinomycetemcomitans D11S-1]	0.000156985	UP	6.43372	2
AFI86250.1;AMQ93308.1;ANU82589.1;BAS48712.1;EGY34085.1;EHK89953.1;EKX98200.1;KND85490.1;KNE77042.1;KOE30745.1;KOE63417.1;KOE66364.1;KOE66978.1;KOE69848.1;KYK76552.1;KYK79726.1;KYK79769.1;KYK84531.1;KYK88946.1;KYK89427.1;KYK90458.1;KYK92843.1;KYK96061.1;KYK96369.1;WP_005538754.1;WP_005557326.1;WP_005578652.1	glucosamine-6-phosphate deaminase [Aggregatibacter actinomycetemcomitans D7S-1]	0.000554387	UP	6.41274	3
ACX82628.1;AEW77535.1;AFI86166.1;AKU29245.1;AMQ91666.1;AMQ93238.1;ANU81695.1;BAS49243.1;EGY34374.1;EHK91333.1;EKX98057.1;KND83557.1;KND84972.1;KNE78359.1;KOE31392.1;KOE52778.1;KOE53362.1;KOE53434.1;KOE57324.1;KOE58424.1;KOE62296.1;KOE62499.1;KOE63743.1;KOE66448.1;KOE69005.1;KYK72578.1;KYK77144.1;KYK78667.1;KYK79274.1;KYK80071.1;KYK84440.1;KYK87306.1;KYK87792.1;KYK90649.1;KYK92453.1;KYK95826.1;WP_…	2,3,4,5-tetrahydropyridine-2,6-carboxylate N-succinyltransferase [Aggregatibacter actinomycetemcomitans D11S-1]	3.43302e-08	UP	6.36479	2
ACX82588.1;AFI86207.1;AMQ93271.1;ANU81728.1;BAS49283.1;EKX98012.1;KND85009.1;KOE31429.1;KOE57714.1;KOE58461.1;KOE62464.1;KOE63146.1;KOE67829.1;KOE68059.1;KOE69421.1;KYK77106.1;KYK77819.1;KYK84421.1;KYK89673.1;KYK90388.1;WP_005543797.1;WP_005546008.1;EGY34332.1;KYK78705.1;WP_005556650.1;WP_061886932.1;AKU63861.1;OBY52666.1;WP_050693803.1;WP_065295139.1	tyrosine--tRNA ligase [Aggregatibacter actinomycetemcomitans D11S-1]	4.42306e-08	UP	6.35166	8
ACX82085.1;AFI86782.1;AHN71434.1;AKU28622.1;AMQ91190.1;AMQ93921.1;ANU82034.1;BAS47952.1;EGY32463.1;EHK90473.1;EKX99087.1;KND85624.1;KNE77533.1;KOE31160.1;KOE56002.1;KOE57118.1;KOE60313.1;KOE61495.1;KOE62188.1;KOE63595.1;KOE66564.1;KOE67568.1;KOE70178.1;KYK75032.1;KYK75199.1;KYK77613.1;KYK77951.1;KYK80827.1;KYK83947.1;KYK87775.1;KYK89273.1;KYK94409.1;KYK95332.1;WP_005541993.1	DNA-binding protein [Aggregatibacter actinomycetemcomitans D11S-1]	3.28638e-08	UP	6.31214	2
AFI87127.1;AMQ94233.1;ANU81535.1;BAS47512.1;EKX98641.1;KND84941.1;KOE31532.1;KOE64959.1;KOE65367.1;KOE66825.1;KOE69635.1;KYK72696.1;KYK82636.1;KYK85953.1;KYK87673.1;KYK90489.1;KYK94381.1;KYK94584.1;WP_005549506.1;WP_005564933.1;WP_053329857.1	protein disaggregation chaperone [Aggregatibacter actinomycetemcomitans D7S-1]	1.3374e-08	UP	6.30474	10
AKU29301.1;KND84825.1;KOE55763.1;WP_005568927.1;WP_050846379.1;BAE44621.1;EAL01468.1;KGQ85397.1;KGR03307.1;KGU03707.1;KGU04954.1;KGU05065.1;KGU21088.1;KGU24012.1;KHC32377.1;KHC56790.1;KHC62909.1;KHC69294.1;KHC71787.1;KHC80908.1;XP_720315.1;XP_888724.1	maltodextrin phosphorylase [Aggregatibacter actinomycetemcomitans HK1651]	4.40635e-05	UP	6.30176	5
AMQ94382.1;ANU81801.1;KND85996.1;KOE30958.1;KOE63504.1;KOE64551.1;KOE64754.1;KOE70275.1;KYK73029.1;KYK84839.1;KYK87474.1;KYK90038.1;KYK94209.1;WP_005541813.1;WP_005564578.1	poly-beta-1,6-N-acetyl-D-glucosamine N-deacetylase PgaB [Aggregatibacter actinomycetemcomitans]	1.76276e-06	UP	6.27824	4
ACX81483.1;AEW76418.1;AFI87446.1;AKU28241.1;AMQ94342.1;ANU81870.1;BAS47765.1;EGY32996.1;EHK90869.1;EKX96950.1;KND85533.1;KNE77911.1;KOE31575.1;KOE52487.1;KOE55440.1;KOE62731.1;KOE66172.1;KOE66763.1;KOE68379.1;KOE69226.1;KYK74849.1;KYK75177.1;KYK76917.1;KYK80538.1;KYK81079.1;KYK84224.1;KYK85867.1;KYK86975.1;KYK90532.1;KYK92050.1;KYK95087.1;KYK95902.1;WP_005542586.1;WP_005558357.1;WP_005577059.1;AM…	50S ribosomal protein L1 [Aggregatibacter actinomycetemcomitans D11S-1]	2.3644e-10	UP	6.2114	15
AFI86720.1;AMQ93868.1;ANU81981.1;BAS47873.1;EGY35263.1;EKX96191.1;KND85245.1;KOE32200.1;KOE66425.1;KOE68138.1;KOE68867.1;KOE69272.1;KYK74013.1;KYK76798.1;KYK78265.1;KYK83459.1;KYK84481.1;KYK88786.1;KYK90773.1;KYK93001.1;KYK93978.1;KYK95666.1;WP_005540415.1;WP_005549660.1;WP_005555553.1;WP_005565506.1;WP_061885953.1;WP_061887473.1;WP_061888006.1	UDP-3-O-(3-hydroxymyristoyl) glucosamine N-acyltransferase [Aggregatibacter actinomycetemcomitans D7S-1]	6.98412e-05	UP	6.19661	2
AEW77700.1;AFI85991.1;AHN72421.1;AKU29394.1;AMQ91808.1;AMQ93095.1;ANU82316.1;BAS49026.1;EKX98320.1;KND82631.1;KND85270.1;KOE30230.1;KOE51615.1;KOE52580.1;KOE54305.1;KOE64460.1;KOE65898.1;KOE67876.1;KOE70469.1;KYK73594.1;KYK83378.1;KYK86668.1;KYK89592.1;KYK94144.1;KYK96045.1;WP_005542161.1	ribosomal protein L13 [Aggregatibacter actinomycetemcomitans ANH9381]	6.33382e-13	UP	6.1624	7
AFI86176.2;AMQ93244.1;ANU81701.1;BAS49252.1;EKX98046.1;KND84981.1;KOE31400.1;KOE57333.1;KOE58433.1;KOE62305.1;KOE63734.1;KOE66439.1;KOE68997.1;KYK80080.1;KYK84449.1;KYK86591.1;KYK88742.1;KYK90658.1;KYK92444.1;WP_005542382.1;WP_005565644.1;WP_005588937.1;WP_053293778.1;WP_053330077.1;WP_065214066.1	pyruvate dehydrogenase [Aggregatibacter actinomycetemcomitans D7S-1]	1.60386e-07	UP	6.10827	14
AEW77855.1;AFI86255.1;AHN72585.1;AKU29532.1;AMQ91939.1;AMQ93312.1;ANU82593.1;BAS48707.1;EKX98195.1;KND83128.1;KND85485.1;KOE30740.1;KOE52920.1;KOE56481.1;KOE57081.1;KOE63412.1;KOE66359.1;KOE66973.1;KOE69843.1;KYK79731.1;KYK84565.1;KYK86273.1;KYK88941.1;KYK89432.1;KYK92848.1;KYK96475.1;WP_005538762.1;WP_005562406.1;WP_005566536.1;KOE58079.1;KOE59233.1;KOE60555.1;KYK80306.1;WP_005547124.1;WP_061885…	anaerobic C4-dicarboxylate transporter [Aggregatibacter actinomycetemcomitans ANH9381]	2.7332e-07	UP	6.08563	5
AEW76624.1;AFI86981.1;AHN71866.1;AKU28969.1;AMQ92796.1;AMQ94103.1;ANU81651.1;BAS47588.1;EKX95737.1;KND84060.1;KND84702.1;KOE31623.1;KOE51913.1;KOE52747.1;KOE53930.1;KOE62258.1;KOE65169.1;KOE68583.1;KOE70548.1;KYK78818.1;KYK83551.1;KYK87071.1;KYK87619.1;KYK90446.1;KYK92510.1;KYK92521.1;WP_005539611.1;WP_005568516.1	L-cystine-binding protein TcyA [Aggregatibacter actinomycetemcomitans ANH9381]	0.000232669	UP	6.03062	2
AFI86120.1;AMQ93215.1;ANU82196.1;BAS49215.1;EKX93493.1;KND84618.1;KOE31466.1;KOE62004.1;KOE64020.1;KOE64273.1;KOE70346.1;KYK79555.1;KYK83017.1;KYK86436.1;KYK87690.1;KYK92727.1;KYK96844.1;WP_005538307.1	hydrogenase nickel incorporation protein HypB [Aggregatibacter actinomycetemcomitans D7S-1]	7.81852e-07	UP	6.02221	3
ACX82717.1;AEW77618.1;AFI85943.1;AHN72322.1;AKU29317.1;AMQ91739.1;AMQ93035.1;ANU82358.1;BAS48977.1;EGY34455.1;EKX98517.1;KND82662.1;KND83167.1;KOE30429.1;KOE51696.1;KOE58207.1;KOE58311.1;KOE60281.1;KOE63998.1;KOE66882.1;KOE69453.1;KYK73203.1;KYK76768.1;KYK77300.1;KYK77964.1;KYK81843.1;KYK84290.1;KYK87135.1;KYK87841.1;KYK92312.1;KYK95657.1;WP_005538875.1;WP_005556885.1;WP_005568752.1;WP_014167792.…	hypothetical protein D11S_1335 [Aggregatibacter actinomycetemcomitans D11S-1]	6.67147e-08	UP	6.00462	6
AFI86748.1;AHN71121.1;AKU28379.1;AMQ93892.1;ANU82005.1;EHK90053.1;EKX96164.1;KND82889.1;KND85220.1;KNE77133.1;KOE30682.1;KOE54942.1;KOE63573.1;KOE65423.1;KOE68893.1;KOE69297.1;KYK76826.1;KYK84502.1;KYK87769.1;KYK88757.1;KYK89652.1;KYK92670.1;WP_005543329.1;WP_005565478.1;WP_005566415.1;WP_005578422.1;WP_050846195.1	elongation factor G [Aggregatibacter actinomycetemcomitans D7S-1]	2.08518e-09	UP	5.98658	37
AFI86582.1;AMQ93740.1;ANU81748.1;BAS47694.1;EKX92938.1;KND85901.1;KOE30378.1;KOE65548.1;KOE68017.1;KOE68094.1;KOE69887.1;KYK77168.1;KYK84365.1;KYK87382.1;KYK89363.1;KYK90856.1;KYK93318.1;KYK96744.1;WP_005543598.1;ACX81981.1;AKU28798.1;AMQ92531.1;KND84645.1;KOE53163.1;KOE54493.1;KOE54510.1;KOE59227.1;KOE59530.1;KOE60124.1;KYK74022.1;KYK78883.1;WP_005548754.1	30S ribosomal protein S4 [Aggregatibacter actinomycetemcomitans D7S-1]	9.51811e-09	UP	5.9715	6
AEW77458.1;AFI86315.1;AHN72138.1;AKU29187.1;AMQ91605.1;AMQ93368.1;ANU82651.1;BAS48647.1;EGY34314.1;EHK89785.1;EKX95039.1;KND83619.1;KND85128.1;KNE76880.1;KOE30515.1;KOE52839.1;KOE53294.1;KOE53502.1;KOE63795.1;KOE64618.1;KOE65783.1;KOE70020.1;KYK72607.1;KYK75786.1;KYK78548.1;KYK84967.1;KYK88607.1;KYK88860.1;KYK91093.1;KYK92915.1;KYK95040.1;KYK95106.1;WP_005539240.1;WP_005579221.1;WP_061886936.1	pyridoxal kinase [Aggregatibacter actinomycetemcomitans ANH9381]	1.48123e-08	UP	5.95936	6
ACX81716.1;AFI86998.1;AMQ94119.1;ANU81635.1;BAS47604.1;EHK90632.1;EKX95755.1;KNE77680.1;KOE31639.1;KOE60192.1;KOE60866.1;KOE62242.1;KOE63195.1;KOE65153.1;KOE66344.1;KYK75712.1;KYK78912.1;KYK81967.1;KYK83567.1;KYK85537.1;KYK88484.1;KYK90828.1;KYK95512.1;WP_005539581.1;WP_005562798.1;WP_005576670.1;KND84686.1;WP_050926596.1	preprotein translocase subunit SecB [Aggregatibacter actinomycetemcomitans D11S-1]	2.69179e-08	UP	5.94495	4
AEW77056.1;AFI86699.1;AHN71374.1;AMQ91239.1;AMQ93848.1;ANU81965.1;BAS47895.1;EKX96675.1;KND82537.1;KND85794.1;KOE32150.1;KOE53817.1;KOE54726.1;KOE55859.1;KOE61788.1;KYK83276.1;KYK91193.1;KYK93507.1;KYK97029.1;WP_005543540.1;WP_005566901.1;WP_014167622.1;WP_060828744.1;KOE65315.1;KOE68395.1;KOE69022.1;KYK75061.1;KYK88643.1;WP_005566369.1	lipoprotein [Aggregatibacter actinomycetemcomitans ANH9381]	1.43828e-07	UP	5.93937	6
AFI87443.2;AMQ94339.1;EKX96954.1;KND85530.1;KOE31572.1;WP_005542577.1	DNA-directed RNA polymerase subunit beta [Aggregatibacter actinomycetemcomitans D7S-1]	1.07991e-09	UP	5.92246	33
AFI86776.1;AMQ93918.1;ANU82031.1;BAS47947.1;KND85620.1;KOE67572.1;KYK83943.1;KYK94414.1;WP_005549983.1;WP_005553288.1	phosphoenolpyruvate carboxykinase [Aggregatibacter actinomycetemcomitans D7S-1]	1.0123e-12	UP	5.92018	13
AFI87542.1;AMQ93700.1;ANU81281.1;BAS47368.1;EKX97694.1;KND85309.1;KOE31919.1;KOE64215.1;KOE67514.1;KOE68739.1;KOE69199.1;KYK77207.1;KYK83416.1;KYK85838.1;KYK88432.1;KYK88925.1;KYK92248.1;KYK95475.1;WP_005539427.1	50S ribosomal protein L3 [Aggregatibacter actinomycetemcomitans D7S-1]	2.72897e-10	UP	5.90561	7
AFI86581.1;AMQ93739.1;ANU81747.1;BAS47695.1;EKX92939.1;KND85902.1;KOE68018.1;KOE69886.1;KYK84364.1;KYK87381.1;KYK89362.1;KYK96745.1;WP_005549686.1	DNA-directed RNA polymerase subunit alpha [Aggregatibacter actinomycetemcomitans D7S-1]	1.60532e-09	UP	5.89527	13
ACX83504.1;AEW76364.1;AFI86960.1;AHN70895.1;AKU28192.1;AMQ92428.1;AMQ94085.1;ANU81669.1;BAS47568.1;EGY33050.1;EKX95714.1;KND84439.1;KND84721.1;KOE31604.1;KOE52434.1;KOE55340.1;KOE55493.1;KOE57498.1;KOE59915.1;KOE62276.1;KOE62784.1;KOE65186.1;KOE68602.1;KOE70566.1;KYK72773.1;KYK74800.1;KYK78837.1;KYK80484.1;KYK80981.1;KYK83532.1;KYK87023.1;KYK89916.1;KYK91253.1;KYK92270.1;KYK96831.1;WP_005544468.1…	3-oxoacyl-ACP synthase [Aggregatibacter actinomycetemcomitans D11S-1]	9.015e-05	UP	5.88721	3
AFI87543.1;AKU62865.1;AMQ93699.1;ANU81280.1;BAS47367.1;EKX97695.1;KND85308.1;KOE31918.1;KOE64214.1;KYK83415.1;KYK85837.1;KYK92247.1;KYK95476.1;OBY54333.1	50S ribosomal protein L4 [Aggregatibacter actinomycetemcomitans D7S-1]	3.88943e-10	UP	5.87431	4
ACX82347.1;AEW77254.1;AFI87974.1;AKU29000.1;AMQ91419.1;AMQ94912.1;ANU82554.1;BAS48749.1;EKX98280.1;KND86049.1;KOE32141.1;KOE51711.1;KOE56428.1;KOE58523.1;KOE58593.1;KOE58918.1;KOE64165.1;KOE67013.1;KOE68071.1;KOE69067.1;KYK72957.1;KYK75248.1;KYK81751.1;KYK85074.1;KYK85941.1;KYK89961.1;KYK92823.1;WP_005542348.1	RNA-binding protein Hfq [Aggregatibacter actinomycetemcomitans D11S-1]	5.07875e-09	UP	5.8547	9
AEW77032.1;AFI86750.1;AHN71402.1;AKU28595.1;AMQ91216.1;AMQ93894.1;ANN81532.1;ANU82007.1;EGY32492.1;EHK90445.1;EKX95366.1;KND85069.1;KNE77505.1;KOE31581.1;KOE55975.1;KOE57145.1;KOE62213.1;KOE64500.1;KOE65334.1;KOE65635.1;KOE69099.1;KYK74151.1;KYK75148.1;KYK77884.1;KYK80854.1;KYK81657.1;KYK83632.1;KYK86777.1;KYK88561.1;KYK90804.1;KYK91218.1;KYK95308.1;KYK96563.1;WP_005547001.1;WP_005553358.1;WP_005…	monosaccharide-transporting ATPase [Aggregatibacter actinomycetemcomitans ANH9381]	1.11938e-07	UP	5.77445	13
AFI86685.1;AMQ93834.1;ANU81951.1;BAS47909.1;EKX96689.1;KND85808.1;KOE32164.1;KOE65626.1;KYK83287.1;KYK85393.1;KYK89540.1;KYK93287.1;WP_005551372.1;WP_061866539.1;AHN71391.1;AKU28586.1;EHK90435.1;KNE77496.1;WP_005577982.1;WP_050846496.1;KNE84665.1;OBY50223.1;WP_005704887.1	LPS biosynthesis protein [Aggregatibacter actinomycetemcomitans D7S-1]	4.59105e-08	UP	5.74258	7
AFI87855.2;AMQ94807.1;ANU83223.1;BAS49414.1;EKX93829.1;KND85776.1;KOE30663.1;KOE65301.1;KOE66231.1;KOE67862.1;KOE70686.1;KYK73233.1;KYK83046.1;KYK84118.1;KYK88466.1;KYK89466.1;KYK93359.1;KYK96638.1;WP_005549825.1;WP_033002194.1;AEW78032.1;AKU63458.1;OBY50880.1;WP_050693462.1;WP_065295628.1	spermidine/putrescine ABC transporter substrate-binding protein [Aggregatibacter actinomycetemcomitans D7S-1]	8.03814e-07	UP	5.73146	11
ACX82885.1;AEW77786.1;AFI87588.1;AHN72510.1;AKU29468.1;AMQ91880.1;AMQ93660.1;ANU81240.1;BAS47326.1;EKX97447.1;KND82920.1;KND82970.1;KOE32035.1;KOE52526.1;KOE56719.1;KOE56767.1;KOE59315.1;KOE61673.1;KOE61837.1;KOE68182.1;KOE68344.1;KOE68639.1;KOE70304.1;KYK76518.1;KYK80264.1;KYK81148.1;KYK83703.1;KYK85330.1;KYK88151.1;KYK90636.1;KYK93145.1;KYK95298.1;WP_005539288.1;WP_005548427.1;WP_005564187.1	ribose-5-phosphate isomerase A [Aggregatibacter actinomycetemcomitans D11S-1]	4.85984e-06	UP	5.71639	2
ACX82659.1;AEW77563.1;AFI88034.1;AHN72252.1;AKU29268.1;AMQ94964.1;ANU82504.1;BAS48810.1;EGY34401.1;EHK91310.1;EKX99477.1;KND84793.1;KND86080.1;KNE78337.1;KOE30370.1;KOE53409.1;KOE55732.1;KOE57027.1;KOE62525.1;KOE63826.1;KOE64557.1;KOE68029.1;KOE69126.1;KYK72745.1;KYK73412.1;KYK75086.1;KYK78639.1;KYK79811.1;KYK81769.1;KYK85487.1;KYK85691.1;KYK86496.1;KYK91115.1;KYK92071.1;KYK93011.1;WP_005546414.1…	translation initiation factor IF-3 [Aggregatibacter actinomycetemcomitans D11S-1]	8.04148e-09	UP	5.705	2
AEW77120.1;AFI87256.1;AHN71302.1;AKU28518.1;AMQ91297.1;AMQ94459.1;EKX97737.1;KND82475.1;KOE53756.1;KOE54664.1;KOE55279.1;WP_005567890.1;WP_005570863.1;WP_061866566.1	fumarate reductase, flavoprotein subunit [Aggregatibacter actinomycetemcomitans ANH9381]	1.75802e-07	UP	5.68609	2
AFI87312.1;AMQ94414.1;ANU81475.1;BAS48155.1;EKX97427.1;KND83014.1;KOE30818.1;KOE62100.1;KOE64301.1;KOE65464.1;KOE70886.1;KYK78428.1;KYK84800.1;KYK85770.1;KYK88290.1;KYK91269.1;KYK92231.1;KYK96952.1;WP_005541855.1;KYK74228.1;KYK78053.1;WP_061885575.1	peptidase M23 [Aggregatibacter actinomycetemcomitans D7S-1]	0.000351196	UP	5.67651	8
ACX82408.1;AEW77313.1;AFI87931.1;AHN71969.1;AKU29054.1;AMQ91474.1;AMQ94878.1;ANU82897.1;BAS49325.1;EGY32821.1;EHK90099.1;EKX96818.1;KND82748.1;KND85395.1;KNE77177.1;KOE31851.1;KOE51764.1;KOE54761.1;KOE55943.1;KOE58575.1;KOE58646.1;KOE58866.1;KOE66311.1;KOE66641.1;KOE68078.1;KOE69954.1;KYK72318.1;KYK73648.1;KYK74267.1;KYK80098.1;KYK81526.1;KYK81723.1;KYK85624.1;KYK86144.1;KYK88107.1;KYK92003.1;KYK…	hypothetical protein D11S_1021 [Aggregatibacter actinomycetemcomitans D11S-1]	1.69657e-05	UP	5.67114	3
ACX82005.1;AFI87053.1;AHN71681.1;AKU28813.1;AMQ91123.1;AMQ94161.1;ANU81571.1;BAA05976.1;BAS47445.1;EKX97184.1;KND82599.1;KND82849.1;KOE31706.1;KOE52498.1;KOE52882.1;KOE54562.1;KOE58342.1;KOE58779.1;KOE58974.1;KOE65732.1;KOE68487.1;KOE68674.1;KOE70906.1;KYK77194.1;KYK79985.1;KYK84164.1;KYK88271.1;KYK88836.1;KYK91023.1;KYK93808.1;KYK96458.1;P46399.2;WP_005544374.1;WP_005561944.1	molecular chaperone GroES [Aggregatibacter actinomycetemcomitans D11S-1]	1.07008e-06	UP	5.66741	4
ACX83396.2;AFI87431.1;AKU28102.1;AMQ92339.1;AMQ94330.1;ANU81858.1;BAS47749.1;EHK91023.1;EKX96926.1;KND83842.1;KND84346.1;KNE78057.1;KOE31563.1;KOE52339.1;KOE55108.1;KOE55588.1;KOE57399.1;KOE59815.1;KOE63345.1;KOE66183.1;KOE66752.1;KOE68391.1;KOE69214.1;KYK75453.1;KYK80695.1;WP_005542551.1;WP_005564219.1;WP_042889829.1	Clp protease ClpP [Aggregatibacter actinomycetemcomitans D11S-1]	0.000336324	UP	5.65783	2
AFI86669.1;AMQ93821.1;ANU81938.1;BAS47838.1;EKX93673.1;KND83259.1;KOE31329.1;KOE64067.1;KOE69255.1;KYK83808.1;KYK87928.1;KYK89714.1;KYK93082.1;KYK95890.1;WP_005541253.1;WP_005564515.1;WP_005595144.1	phosphoglycerate kinase [Aggregatibacter actinomycetemcomitans D7S-1]	4.5429e-07	UP	5.65361	17
AFI86110.1;AMQ93203.1;ANU82208.1;BAS49204.1;EKX99150.1;KND84606.1;KOE31478.1;KOE62012.1;KOE64031.1;KOE64284.1;KOE70356.1;KYK79544.1;KYK83029.1;KYK88633.1;KYK90351.1;KYK91196.1;KYK92856.1;KYK96546.1;WP_005538277.1	multifunctional aminopeptidase A [Aggregatibacter actinomycetemcomitans D7S-1]	1.00375e-07	UP	5.63299	3
AFI87571.1;AMQ93677.1;ANU81257.1;BAS47342.1;EKX97620.1;KND82937.1;KOE32052.1;KOE63478.1;KOE68165.1;KOE68361.1;KYK80247.1;KYK83686.1;KYK89605.1;KYK93649.1;KYK94163.1;WP_005538017.1;WP_005552823.1;WP_005560281.1;WP_005594589.1	GTP-binding protein [Aggregatibacter actinomycetemcomitans D7S-1]	1.4583e-08	UP	5.61244	6
AFI87614.2;AMQ93638.1;ANU81217.1;BAS47298.1;EKX97476.1;KND82896.1;KOE32011.1;KOE68663.1;KYK83728.1;KYK87168.1;KYK91130.1;KYK92759.1;KYK95006.1;WP_005542473.1;WP_061888543.1	hypothetical protein D7S_01889 [Aggregatibacter actinomycetemcomitans D7S-1]	6.14987e-06	UP	5.59907	2
AEW78081.1;AFI86152.1;AHN72839.1;AKU29749.1;AMQ92151.1;AMQ93228.1;ANU82182.1;BAS49231.1;EKX98435.1;KND84080.1;KOE30329.1;KOE52078.1;KOE53129.1;KOE63300.1;KOE63409.1;KOE68947.1;KYK79268.1;KYK83889.1;KYK89524.1;KYK91835.1;WP_005538543.1;WP_005593994.1;WP_014167932.1;WP_050846466.1	inositol monophosphatase [Aggregatibacter actinomycetemcomitans ANH9381]	2.12411e-09	UP	5.59792	4
AFI86301.1;AMQ93353.1;ANU82636.1;BAS48661.1;EKX95057.1;KND85114.1;KOE30500.1;KOE65770.1;KYK84952.1;KYK89728.1;KYK90301.1;KYK90911.1;KYK93259.1;WP_005540156.1;WP_032997074.1	membrane protein [Aggregatibacter actinomycetemcomitans D7S-1]	2.16764e-10	UP	5.59648	5
ACX82980.1;AEW77884.1;AFI86035.1;AHN72619.1;AKU29559.1;AMQ91964.1;AMQ93132.1;ANU82278.1;BAS49073.1;EGY34271.1;EKX94233.1;KND83983.1;KND84539.1;KOE30155.1;KOE52264.1;KOE52947.1;KOE53963.1;KOE58053.1;KOE60581.1;KOE61934.1;KOE67212.1;KOE70429.1;KYK73263.1;KYK76959.1;KYK80142.1;KYK82502.1;KYK82950.1;KYK85752.1;KYK87094.1;KYK87193.1;KYK94215.1;KYK96695.1;KYK96870.1;WP_005540884.1;WP_005547928.1;WP_005…	replication initiation regulator SeqA [Aggregatibacter actinomycetemcomitans D11S-1]	8.52145e-09	UP	5.56956	4
AAF44334.1;ACX81682.1;AEW76606.1;AFI87189.1;AKU28987.1;AMQ92827.1;AMQ94288.1;ANU81495.1;BAS48134.1;CBF59244.1;CBF60451.1;CBF61218.1;CBF62449.1;CBF63614.1;CBF63946.1;CBF64455.1;CBF65572.1;CBF66651.1;CBF69308.1;CBF77334.1;CBF81300.1;CBL85509.1;CBM37381.1;CBU84488.1;CBU85695.1;CBU86246.1;CBU87325.1;CBU88490.1;CBU88822.1;CBU89331.1;CBU90443.1;CBU91524.1;CBU94182.1;CBU98057.1;CBU99887.1;EGY35091.1;EKX…	recombinase A [Aggregatibacter actinomycetemcomitans]	7.16448e-08	UP	5.56588	5
AFI86046.1;AKU29570.1;AMQ91975.1;AMQ93143.1;ANU82267.1;BAS49085.1;EKX94245.1;KND84550.1;KOE30166.1;KOE52253.1;KOE52958.1;KOE67223.1;KYK82939.1;KYK85146.1;KYK89749.1;KYK92694.1;KYK94541.1;WP_005540860.1;KOE70418.1;KYK87204.1;WP_005565175.1	30S ribosomal protein S1 [Aggregatibacter actinomycetemcomitans D7S-1]	7.7336e-10	UP	5.5379	24
AFI87055.1;AMQ94163.1;ANU81573.1;BAS47447.1;EKX97186.1;KND82597.1;KOE31704.1;KOE65734.1;KOE68485.1;KOE68676.1;KOE70908.1;KYK78505.1;KYK84166.1;KYK88269.1;KYK88838.1;KYK91025.1;KYK96925.1;WP_005544378.1;WP_005564634.1	aspartate ammonia-lyase [Aggregatibacter actinomycetemcomitans D7S-1]	9.29561e-11	UP	5.52859	10
AFI87507.1;AMQ94393.1;EKX95336.1;KND85836.1;KOE32180.1;WP_005538635.1;ACS97770.1;AKS65093.1;AKU64225.1;EHB90262.1;KNE84872.1;OBY49573.1;OBY49745.1;WP_005701219.1;WP_050694117.1	glyceraldehyde-3-phosphate dehydrogenase [Aggregatibacter actinomycetemcomitans D7S-1]	3.36232e-10	UP	5.51724	12
AFI87630.1;AMQ93624.1;ANU81204.1;BAS47284.1;EKX98140.1;KND85955.1;KOE30265.1;KOE66030.1;KOE66890.1;KOE69556.1;KYK77025.1;KYK83614.1;KYK85722.1;KYK89512.1;KYK92038.1;WP_005543734.1;WP_005564491.1;WP_053293782.1;WP_053329849.1;WP_061887690.1;WP_061888855.1	malic enzyme [Aggregatibacter actinomycetemcomitans D7S-1]	2.95505e-08	UP	5.51571	12
AHN72199.1	acetate kinase, putative [Aggregatibacter actinomycetemcomitans HK1651]	4.30275e-08	UP	5.51155	10
ACX82397.1;AEW77303.1;AFI88097.1;AHN71957.1;AKU29045.1;AMQ91465.1;AMQ95018.1;ANU82447.1;BAS48870.1;EKX94572.1;KND85455.1;KOE31035.1;KOE51756.1;KOE54752.1;KOE58566.1;KOE58637.1;KOE58875.1;KOE63262.1;KOE67088.1;KOE67178.1;KOE70230.1;KYK74336.1;KYK75862.1;KYK81714.1;KYK84651.1;KYK86108.1;KYK87311.1;KYK88190.1;KYK94544.1;KYK95757.1;WP_005537800.1;WP_005545222.1;WP_005554299.1;WP_005565709.1;WP_014167…	maltose transporter membrane protein [Aggregatibacter actinomycetemcomitans D11S-1]	1.1683e-08	UP	5.50219	2
AFI86370.2;AMQ93413.1;ANU82693.1;BAS48601.1;EGY33635.1;EKX95277.1;KND85170.1;KOE30558.1;KOE65826.1;KYK72383.1;KYK81648.1;KYK85013.1;KYK89667.1;KYK90707.1;KYK92079.1;KYK96091.1;WP_005540042.1;WP_005557950.1;WP_005594210.1;WP_061866526.1;KND83407.1;KOE54141.1;WP_005567604.1;EHK89539.1;KNE76643.1;WP_005578842.1;OBY51909.1;WP_065295349.1	acetaldehyde dehydrogenase [Aggregatibacter actinomycetemcomitans D7S-1]	2.13403e-11	UP	5.48184	22
AFI87544.1;AKU62866.1;AMQ93698.1;ANU81279.1;BAS47366.1;EKX97696.1;KND85307.1;KOE31917.1;KOE64213.1;KYK83414.1;KYK85836.1;KYK88927.1;KYK92246.1;KYK95477.1;OBY54332.1;WP_005539422.1;WP_050692959.1	50S ribosomal protein L23 [Aggregatibacter actinomycetemcomitans D7S-1]	1.9398e-06	UP	5.47606	2
AFI87136.2;AMQ94242.1;ANU81526.1;BAS47521.1;EKX98632.1;KND84932.1;KOE65358.1;KYK82645.1;KYK86445.1;KYK93592.1;KYK96487.1;WP_032997029.1;KYK76108.1;KYK78170.1;ACS98386.1;AKS65671.1;EHB89363.1;KNE84747.1;OBY53746.1;OBY54936.1;WP_005702500.1;WP_005704657.1;WP_065294903.1	glycine-tRNA synthetase subunit beta [Aggregatibacter actinomycetemcomitans D7S-1]	2.73183e-09	UP	5.45262	15
AAU94302.1;ACX83005.1;AFI87826.1;AHN72648.1;AKU29584.1;AMQ94778.1;ANU83006.1;EGY34233.1;EHK89709.1;EKX93863.1;KND84124.1;KND85747.1;KNE76810.1;KOE30634.1;KOE53988.1;KOE58027.1;KOE60607.1;KOE61910.1;KOE63534.1;KOE65093.1;KOE66204.1;KOE70712.1;KYK73292.1;KYK74670.1;KYK76988.1;KYK80166.1;KYK82475.1;KYK84088.1;KYK85744.1;KYK89131.1;KYK90987.1;KYK93114.1;KYK95319.1;KYK97063.1;WP_005540327.1;WP_0055479…	AfeA [Aggregatibacter actinomycetemcomitans]	0.000104736	UP	5.44766	2
EKX97183.1;WP_005594838.1	chaperonin GroL [Aggregatibacter actinomycetemcomitans Y4]	4.04697e-11	UP	5.42986	42
ACX82908.1;AEW77814.1;AFI87567.1;AHN72540.1;AKU29493.1;AMQ91904.1;AMQ93679.1;ANU81259.1;BAS47344.1;EKX97616.1;KND82939.1;KND82994.1;KOE32054.1;KOE52552.1;KOE56694.1;KOE56741.1;KOE59333.1;KOE61692.1;KOE63480.1;KOE68163.1;KOE68363.1;KOE70323.1;KYK76540.1;KYK80244.1;KYK81170.1;KYK83683.1;KYK86606.1;KYK87863.1;KYK89607.1;KYK93652.1;WP_005538010.1;WP_050846421.1;WP_061888778.1;KNE84503.1;OBY50561.1;WP…	cysteine synthase [Aggregatibacter actinomycetemcomitans D11S-1]	8.9501e-06	UP	5.40505	5
ACX81522.1;AFI87519.1;AMQ93723.1;ANU81304.1;BAS47391.1;EKX97669.1;KND85332.1;KOE31942.1;KOE64238.1;KOE67945.1;KYK77366.1;KYK83439.1;KYK85158.1;KYK90572.1;KYK91398.1;KYK92656.1;WP_005539481.1;WP_005554886.1;WP_061887489.1	hypothetical protein D11S_0098 [Aggregatibacter actinomycetemcomitans D11S-1]	1.27697e-08	UP	5.38446	8
ACX82279.1;AFI87771.1;AMQ93495.1;ANU83059.1;BAS49505.1;EHK90289.1;EKX97953.1;KND83813.1;KNE77355.1;KOE30715.1;KOE57641.1;KOE61018.1;KOE62953.1;KOE66101.1;KOE67150.1;KOE68768.1;KOE70596.1;KYK77435.1;KYK78980.1;KYK79195.1;KYK83165.1;KYK88059.1;KYK88510.1;KYK89420.1;KYK91965.1;WP_005541082.1;WP_005577752.1;WP_019518135.1	ferric transporter ATP-binding subunit [Aggregatibacter actinomycetemcomitans D11S-1]	1.49351e-07	UP	5.32917	7
AFI87025.1;AMQ94145.1;ANU81609.1;BAS47630.1;EKX95783.1;KND84660.1;KOE31665.1;KOE66318.1;KOE70506.1;KYK83594.1;KYK87366.1;KYK91164.1;KYK96969.1;WP_005539534.1	deoxyribose-phosphate aldolase [Aggregatibacter actinomycetemcomitans D7S-1]	6.36854e-08	UP	5.32209	6
ACX82058.2;AEW76977.1;AFI86808.2;AHN71462.1;AKU28648.1;AMQ92959.1;AMQ95139.1;ANU82057.1;BAS47977.1;EKX99059.1;KND84270.1;KND85649.1;KOE31136.1;KOE53605.1;KOE56028.1;KOE57092.1;KOE60338.1;KOE61470.1;KOE62163.1;KOE63618.1;KOE66541.1;KOE67543.1;KOE70155.1;KYK74948.1;KYK77704.1;KYK80801.1;KYK83972.1;KYK89300.1;KYK89506.1;KYK90497.1;KYK92370.1;KYK93771.1;WP_005542026.1;WP_005564772.1;WP_061887499.1	Universal stress protein A [Aggregatibacter actinomycetemcomitans D11S-1]	2.13667e-08	UP	5.30687	2
AFI86415.1;AMQ93456.1;ANU82735.1;BAS48554.1;EKX95228.1;KND85213.1;KOE30783.1;KOE62858.1;KOE65676.1;KOE65869.1;KOE70777.1;KYK79388.1;KYK85052.1;KYK86635.1;KYK90407.1;KYK91768.1;KYK92646.1;WP_005541901.1;WP_005563002.1;WP_005565351.1	PTS ascorbate-specific subunit IIBC [Aggregatibacter actinomycetemcomitans D7S-1]	3.53351e-08	UP	5.29936	4
AFI87760.1;EHK91136.1;KNE78167.1;WP_005577447.1;WP_014702529.1;AHN72952.1;EGY32683.1;KOE61420.1;KYK73053.1;KYK81892.1;KYK95954.1;WP_005548263.1;WP_005559084.1	membrane protein [Aggregatibacter actinomycetemcomitans D7S-1]	2.14374e-08	UP	5.29616	5
AFI87911.1;AMQ94860.1;EKX96797.1;KND85376.1;KOE31871.1;WP_005542405.1	exodeoxyribonuclease III [Aggregatibacter actinomycetemcomitans D7S-1]	0.000250309	UP	5.28584	2
AFI86617.1;AMQ93772.1;ANU81889.1;BAS47787.1;EKX93777.1;KND83212.1;KOE31280.1;KOE65028.1;KYK83860.1;KYK88361.1;KYK88448.1;KYK92577.1;KYK94972.1;WP_005541226.1;WP_005553328.1	6-phosphogluconolactonase [Aggregatibacter actinomycetemcomitans D7S-1]	7.30318e-06	UP	5.2833	3
KOE66373.1;KOE66988.1;KYK79716.1;KYK88958.1;WP_053329846.1;WP_061888127.1	nucleotide-binding protein [Aggregatibacter actinomycetemcomitans serotype e str. SCC393]	0.000235769	UP	5.2549	2
AFI86362.1;AMQ93408.1;ANU82688.1;BAS48607.1;EKX95285.1;KND85164.1;KOE30552.1;KOE62903.1;KOE65719.1;KOE65820.1;KOE70056.1;KYK79337.1;KYK85007.1;KYK88736.1;KYK90264.1;KYK91316.1;KYK95047.1;WP_005540058.1;WP_005562595.1;WP_061887592.1;EGY33660.1;EHK89545.1;KNE76650.1;KYK72431.1;KYK81629.1;KYK96417.1;WP_005558000.1;WP_005578852.1;WP_061885821.1	aminotransferase class I [Aggregatibacter actinomycetemcomitans D7S-1]	5.30045e-08	UP	5.22387	3
ACX82313.1;AEW77219.1;AFI87793.1;AHN71191.1;AKU28431.1;AMQ91389.1;AMQ93473.1;ANU83037.1;BAA32697.1;BAS49481.1;EGY35201.1;EHK90203.1;EKX97982.1;KND82394.1;KND83833.1;KNE77276.1;KOE30737.1;KOE53858.1;KOE54583.1;KOE55414.1;KOE57675.1;KOE61052.1;KOE62921.1;KOE65031.1;KOE67725.1;KOE68896.1;KOE69441.1;KYK73112.1;KYK74910.1;KYK75597.1;KYK81863.1;KYK82802.1;KYK83143.1;KYK86281.1;KYK90568.1;KYK92746.1;KYK…	molecular chaperone DnaJ [Aggregatibacter actinomycetemcomitans D11S-1]	1.43039e-05	UP	5.21185	2
ACX82318.1;AEW77224.1;AFI87943.1;AKU28426.1;AMQ91394.1;AMQ94888.1;ANU82887.1;BAS49313.1;EGY35206.1;EHK90198.1;EKX96830.1;KND82389.1;KND85407.1;KNE77271.1;KOE31839.1;KOE53863.1;KOE55419.1;KOE57680.1;KOE61057.1;KOE62916.1;KOE63566.1;KOE66616.1;KOE67745.1;KOE69963.1;KYK74524.1;KYK74905.1;KYK76759.1;KYK81538.1;KYK81868.1;KYK82797.1;KYK88097.1;KYK89771.1;KYK90622.1;KYK93692.1;KYK94504.1;KYK96114.1;WP_…	membrane protein [Aggregatibacter actinomycetemcomitans D11S-1]	4.55853e-11	UP	5.20656	9
EKX95772.1	ATP synthase F1, delta subunit [Aggregatibacter actinomycetemcomitans Y4]	1.10277e-06	UP	5.20336	3
AFI86721.1;AMQ93869.1;ANU81982.1;BAS47872.1;EKX96190.1;KND85244.1;KOE32201.1;KOE66424.1;KOE68137.1;KOE68868.1;KOE69273.1;KYK76797.1;KYK83458.1;KYK84480.1;KYK88785.1;KYK90772.1;KYK93000.1;KYK93979.1;WP_005540412.1;WP_005595521.1;ACS97889.1;AKS65207.1;KNE86393.1;OBY53678.1;OBY54813.1;WP_005702796.1;WP_012771746.1;WP_065294931.1	membrane protein [Aggregatibacter actinomycetemcomitans D7S-1]	1.11297e-08	UP	5.19614	5
KOE63265.1;KOE67175.1;KYK74339.1;WP_005563160.1	maltoporin [Aggregatibacter actinomycetemcomitans serotype a str. A160]	3.51949e-08	UP	5.18725	5
ACX83035.1;AEW77936.1;AFI88114.1;AKU29613.1;AMQ92016.1;AMQ95034.1;ANU82431.1;BAS48887.1;EGY34202.1;EKX94554.1;KND85440.1;KOE31020.1;KOE52212.1;KOE52999.1;KOE58000.1;KOE60634.1;KOE61882.1;KOE63276.1;KOE67073.1;KOE68502.1;KOE70215.1;KYK74289.1;KYK74697.1;KYK75826.1;KYK80118.1;KYK82446.1;KYK84634.1;KYK87040.1;KYK88207.1;KYK90206.1;KYK91486.1;KYK95265.1;WP_005543674.1;WP_005556413.1;WP_053330037.1;WP…	protease [Aggregatibacter actinomycetemcomitans D11S-1]	1.47732e-08	UP	5.14491	9
ACX82879.1;AEW77780.1;AFI87718.1;AKU29463.1;AMQ91875.1;AMQ93543.1;ANU83106.1;BAS49557.1;EGY34705.1;EHK91488.1;EKX93947.1;KND83765.1;KNE78501.1;KOE31792.1;KOE52521.1;KOE56772.1;KOE59310.1;KOE61668.1;KOE61832.1;KOE66149.1;KOE67102.1;KOE68816.1;KOE70643.1;KYK74312.1;KYK76513.1;KYK78020.1;KYK80793.1;KYK81281.1;KYK83066.1;KYK86945.1;KYK88896.1;KYK89352.1;KYK92397.1;KYK92775.1;KYK96460.1;WP_005538119.1…	protein HflC [Aggregatibacter actinomycetemcomitans D11S-1]	1.00555e-08	UP	5.13912	6
EKX97980.1;EGY35202.1;WP_005555663.1;AEW77220.1;OBY52695.1;WP_065295161.1	chaperone protein DnaK [Aggregatibacter actinomycetemcomitans Y4]	7.17759e-12	UP	5.1325	32
AEW76919.1;AFI86909.1;AKU28696.1;AMQ92628.1;AMQ94034.1;ANU82148.1;BAS48072.1;EHK90759.1;KND83884.1;KND85851.1;KNE77805.1;KOE31214.1;KOE56602.1;KOE56909.1;KOE57200.1;KOE62694.1;KOE64850.1;KOE68915.1;KOE69385.1;KYK75525.1;KYK85095.1;KYK86210.1;KYK88674.1;KYK91463.1;KYK93869.1;KYK96997.1;WP_005540005.1;WP_005565097.1;WP_005566944.1;WP_005576897.1;WP_053293807.1;WP_053329928.1;WP_061888771.1	leucyl-tRNA synthetase [Aggregatibacter actinomycetemcomitans ANH9381]	1.57922e-07	UP	5.13206	5
ACX81771.1;AEW76689.1;AFI86672.1;AHN71792.1;AKU28908.1;AMQ92736.1;AMQ93824.1;ANU81941.1;BAS47842.1;EGY32981.1;EHK90855.1;EKX93677.1;KND83262.1;KND83272.1;KNE77898.1;KOE31333.1;KOE54390.1;KOE56298.1;KOE56586.1;KOE59196.1;KOE59519.1;KOE59727.1;KOE63846.1;KOE64071.1;KOE67463.1;KYK74243.1;KYK74834.1;KYK78038.1;KYK78282.1;KYK81064.1;KYK83876.1;KYK86469.1;KYK89710.1;KYK93078.1;KYK94189.1;KYK95221.1;WP_…	membrane protein [Aggregatibacter actinomycetemcomitans D11S-1]	2.862e-07	UP	5.12101	3
ACX83182.1;AFI86438.1;AMQ94746.1;ANU82753.1;BAS48532.1;KND85943.1;KOE30300.1;KOE61560.1;KOE62624.1;KOE68298.1;KOE68446.1;KOE69811.1;KYK73844.1;KYK78469.1;KYK80351.1;KYK81025.1;KYK86800.1;KYK90135.1;KYK92798.1;KYK92941.1;WP_005537928.1;WP_005545609.1;WP_061885591.1;WP_061888291.1;EHK89516.1;KNE76620.1;WP_005578808.1;CAA80807.1;CAY06891.1;P34894.1	serine hydroxymethyltransferase [Aggregatibacter actinomycetemcomitans D11S-1]	7.50005e-09	UP	5.12026	12
WP_041160753.1	RNA polymerase sigma factor [Aggregatibacter actinomycetemcomitans]	2.731e-05	UP	5.10851	2
ACX83344.1;AEW76212.1;AFI87666.1;AHN70721.1;AKU28055.1;AMQ92292.1;AMQ93592.1;ANU81172.1;BAS47246.1;EHK91072.1;EKX94008.1;KND83718.1;KND84300.1;KNE78104.1;KOE31202.1;KOE52292.1;KOE55062.1;KOE55635.1;KOE57354.1;KOE58853.1;KOE63391.1;KOE64809.1;KOE66941.1;KOE67601.1;KOE69594.1;KYK74432.1;KYK79861.1;KYK80645.1;KYK82552.1;KYK82990.1;KYK83119.1;KYK86345.1;KYK90112.1;KYK90913.1;WP_005547402.1;WP_0055773…	hypothetical protein D11S_1990 [Aggregatibacter actinomycetemcomitans D11S-1]	9.18008e-07	UP	5.08202	2
AFI86287.2;AMQ93339.1;EKX94937.1;KND85100.1;KOE30487.1;WP_005594265.1	ABC transporter ATP-binding protein [Aggregatibacter actinomycetemcomitans D7S-1]	2.1381e-08	UP	5.08097	7
AFI86243.1;AMQ93302.1;ANU82584.1;BAS48718.1;EKX98206.1;KND85496.1;KOE30751.1;KOE63422.1;KYK73043.1;KYK84536.1;KYK90225.1;KYK90815.1;KYK94433.1;WP_005538744.1;EGY32758.1;KYK76545.1;KYK79776.1;KYK95989.1;WP_005559042.1;AKU63521.1;OBY53818.1;WP_050693520.1	membrane protein [Aggregatibacter actinomycetemcomitans D7S-1]	1.1371e-11	UP	5.07696	17
AFI88028.1;AMQ94961.1;ANU82507.1;BAS48805.1;EKX95542.1;KND83545.1;KOE30600.1;KOE64759.1;KOE65018.1;KOE66864.1;KOE69971.1;KYK74919.1;KYK82704.1;KYK85856.1;KYK86408.1;KYK86995.1;KYK91539.1;KYK96795.1;WP_005555043.1;WP_005565015.1;WP_032998695.1;WP_061887894.1	threonine--tRNA ligase [Aggregatibacter actinomycetemcomitans D7S-1]	3.35044e-07	UP	5.0651	4
ABL95354.1;ABL95355.1;ABL95356.1;ABL95357.1;ABL95358.1;ABL95359.1;ABL95360.1;ABL95361.1;ABL95362.1;ABL95363.1;ABL95364.1;ABL95365.1;ABL95366.1;ABL95367.1;ABL95368.1;ABL95369.1;ABL95370.1;ABL95371.1;ABL95372.1;ABL95373.1;ABL95374.1;ABL95375.1;ABL95376.1;ABL95377.1;ABL95378.1;ABL95379.1;ABL95380.1;ABL95381.1;ABL95382.1;ABL95383.1;ABL95384.1;ABL95385.1;ABL95386.1;ABL95387.1;ABL95388.1;ABL95389.1;ABL…	adenylate kinase, partial [Aggregatibacter actinomycetemcomitans]	5.21371e-10	UP	5.05798	4
AFI86678.1;AMQ93828.1;ANU81945.1;BAS47916.1;EKX96696.1;KND85813.1;KOE32170.1;KOE65632.1;KOE67291.1;KOE67887.1;KOE69330.1;KYK79962.1;KYK83280.1;KYK86616.1;KYK89159.1;KYK89533.1;KYK93280.1;KYK96303.1;WP_005551364.1;WP_005563275.1;WP_005565521.1;WP_061888306.1;EGY33486.1;KYK76786.1;KYK80392.1;WP_005558121.1	DNA gyrase subunit B [Aggregatibacter actinomycetemcomitans D7S-1]	2.0355e-09	UP	5.04894	7
ACX82095.1;AEW77013.1;AFI86772.1;AHN71424.1;AKU28613.1;AMQ91198.1;AMQ93914.1;ANU82027.1;BAS47943.1;EKX99097.1;KND84225.1;KND85616.1;KOE31168.1;KOE53560.1;KOE55993.1;KOE57127.1;KOE60305.1;KOE61503.1;KOE62196.1;KOE63586.1;KOE66573.1;KOE67576.1;KOE70187.1;KYK75023.1;KYK77622.1;KYK80836.1;KYK83939.1;KYK89264.1;KYK90962.1;KYK94418.1;WP_005546963.1;WP_005549976.1;WP_005553285.1;WP_005574349.1	nitrate/nitrite response regulator [Aggregatibacter actinomycetemcomitans D11S-1]	8.88404e-08	UP	5.04865	2
AFI86718.1;AMQ93866.1;ANU81979.1;BAS47875.1;EGY35265.1;EHK90082.1;EKX96193.1;KND85247.1;KNE77160.1;KOE32198.1;KOE66427.1;KOE68140.1;KOE68865.1;KOE69270.1;KYK74015.1;KYK76800.1;KYK78263.1;KYK84283.1;KYK84483.1;KYK88788.1;KYK89766.1;KYK93003.1;KYK95668.1;KYK96931.1;WP_005540420.1;WP_005555556.1;WP_005560600.1;WP_005578461.1	UDP-N-acetylglucosamine acyltransferase [Aggregatibacter actinomycetemcomitans D7S-1]	1.38441e-07	UP	5.04138	3
AFI86661.1;AMQ93813.1;ANU81930.1;BAS47830.1;EKX93665.1;KND83251.1;KOE31321.1;KOE64059.1;KYK83816.1;KYK84850.1;KYK91350.1;KYK93090.1;KYK96379.1;WP_005541268.1;WP_005551436.1;WP_005595140.1	3-deoxy-D-manno-octulosonic acid transferase [Aggregatibacter actinomycetemcomitans D7S-1]	3.80865e-07	UP	5.03485	3
ACX82254.1;AEW77159.1;AFI87299.2;AHN71249.1;AKU28479.1;AMQ91333.1;AMQ94425.1;ANU81464.1;BAS48165.1;EKX97869.1;KND82439.1;KND83024.1;KOE30829.1;KOE53720.1;KOE54628.1;KOE56956.1;KOE57619.1;KOE61248.1;KOE62975.1;KOE65453.1;KOE70875.1;KYK77285.1;KYK79002.1;KYK84789.1;KYK85180.1;KYK88301.1;KYK90507.1;KYK92172.1;KYK95750.1;WP_005541885.1;WP_005567832.1;WP_025298165.1	citrate lyase subunit beta [Aggregatibacter actinomycetemcomitans D11S-1]	2.73064e-09	UP	4.9957	7
ACX82943.1;AEW77849.1;AFI86249.1;AHN72578.1;AKU29526.1;AMQ91934.1;AMQ93307.1;ANU82588.1;BAS48713.1;EHK89954.1;EKX98201.1;KND83134.1;KND85491.1;KNE77043.1;KOE30746.1;KOE52914.1;KOE56475.1;KOE57075.1;KOE58085.1;KOE59238.1;KOE60549.1;KOE63418.1;KOE66365.1;KOE66979.1;KOE69849.1;KYK73038.1;KYK79725.1;KYK80300.1;KYK84532.1;KYK88947.1;KYK89426.1;KYK90459.1;KYK92842.1;KYK96062.1;WP_005538752.1;WP_0055471…	N-acetylglucosamine-6-phosphate deacetylase [Aggregatibacter actinomycetemcomitans D11S-1]	2.46646e-07	UP	4.99397	4
KYK80551.1;WP_061885638.1;ACX82237.1;AFI87282.1;AMQ94439.1;ANU81449.1;EKX97889.1;KND83039.1;KOE30844.1;KOE57603.1;KOE61264.1;KOE62991.1;KOE64666.1;KOE65286.1;KOE67719.1;KOE70859.1;KYK77268.1;KYK79019.1;KYK84773.1;KYK87739.1;KYK88318.1;KYK89869.1;KYK94098.1;KYK94245.1;WP_005542650.1;WP_005546575.1;WP_053329906.1	molecular chaperone GrpE [Aggregatibacter actinomycetemcomitans serotype e str. SA2876]	3.36178e-06	UP	4.98567	4
ACX81809.1;AEW76726.1;AFI86641.1;AHN71751.1;AKU28872.1;AMQ92701.1;AMQ93795.1;BAS47812.1;EGY35009.1;EHK90820.1;EKX93644.1;KND83233.1;KNE77866.1;KOE31303.1;KOE54426.1;KOE56334.1;KOE56550.1;KOE59161.1;KOE59484.1;KOE61242.1;KOE63719.1;KOE63876.1;KOE67433.1;KOE69344.1;KYK74207.1;KYK74471.1;KYK78074.1;KYK78312.1;KYK81199.1;KYK83834.1;KYK84526.1;KYK85554.1;KYK87955.1;KYK93187.1;KYK94557.1;KYK95986.1;WP_…	rod shape-determining protein MreB [Aggregatibacter actinomycetemcomitans D11S-1]	5.05023e-10	UP	4.95289	10
AFI87289.1;AMQ94434.1;ANU81455.1;BAS48175.1;EHK90327.1;KND83033.1;KNE77391.1;KOE30838.1;KOE64893.1;KOE65444.1;KOE66601.1;KOE70866.1;KYK74590.1;KYK84779.1;KYK87411.1;KYK88311.1;KYK89861.1;KYK94107.1;KYK94173.1;WP_005542635.1;WP_005552841.1;WP_005577823.1;WP_061887622.1	sugar ABC transporter substrate-binding protein [Aggregatibacter actinomycetemcomitans D7S-1]	6.1395e-09	UP	4.94604	4
ACX81812.1;AEW76729.1;AFI86638.1;AHN71748.1;AKU28869.1;AMQ92698.1;ANU81909.1;BAS47809.1;EKX93640.1;KND83230.1;KND83310.1;KOE31300.1;KOE54429.1;KOE56337.1;KOE56547.1;KOE59158.1;KOE59481.1;KOE61239.1;KOE63716.1;KOE63879.1;KOE67430.1;KOE69347.1;KYK74204.1;KYK78077.1;KYK78315.1;KYK83837.1;KYK85551.1;KYK87958.1;KYK90220.1;KYK93190.1;KYK93573.1;WP_005540794.1;WP_005553318.1;WP_061887511.1	50S ribosomal protein L19 [Aggregatibacter actinomycetemcomitans D11S-1]	2.56862e-08	UP	4.91509	4
AFI86175.2;AKU29238.1;AMQ95112.1;ANU83159.1;BAS49251.1;EKX98047.1;KND84980.1;KOE62304.1;KOE63735.1;KOE66440.1;KOE68998.1;KYK80079.1;KYK84448.1;KYK88743.1;KYK90657.1;KYK92445.1;KYK96123.1;WP_032997086.1;WP_033002141.1;WP_050846503.1;WP_061887483.1	hypothetical protein D7S_00312 [Aggregatibacter actinomycetemcomitans D7S-1]	2.9947e-08	UP	4.9111	17
AFI86580.1;AMQ93738.1;ANU81746.1;BAS47696.1;EKX92940.1;KND85903.1;KOE30380.1;KOE65550.1;KOE68019.1;KOE68092.1;KOE69885.1;KYK77166.1;KYK84363.1;KYK87380.1;KYK89361.1;KYK90854.1;KYK93316.1;WP_005543594.1	50S ribosomal protein L17 [Aggregatibacter actinomycetemcomitans D7S-1]	1.13198e-10	UP	4.90677	4
AEW77601.1;AFI85957.1;AHN72301.1;AKU29304.1;AMQ91726.1;AMQ93065.1;EKX98531.1;KND82674.1;KND84828.1;KOE30441.1;KOE53374.1;KOE55766.1;KOE56990.1;KOE69173.1;KYK87149.1;WP_005538861.1;WP_005566304.1;WP_005568928.1;WP_050846380.1	lipoprotein HlpB [Aggregatibacter actinomycetemcomitans ANH9381]	8.02478e-08	UP	4.89057	7
EHK89880.1;KNE76972.1;KOE57719.1;KOE58466.1;WP_005575185.1;WP_005578522.1;AKS64702.1;AKU63868.1;EHB90736.1;KNE85546.1;OBY52672.1;OBY55460.1;WP_005700695.1;WP_050332835.1;WP_050693810.1;EGY34324.1;KYK72617.1;KYK90893.1;KYK96739.1;WP_005556634.1;WP_061887457.1	translation initiation factor IF-2 [Aggregatibacter actinomycetemcomitans RhAA1]	6.82181e-06	UP	4.88223	7
ACX82378.1;AEW77286.1;AFI88078.1;AHN71937.1;AKU29029.1;AMQ91449.1;AMQ95001.1;ANU82464.1;BAS48850.1;EGY34882.1;EHK90147.1;EKX94591.1;KND82725.1;KND85472.1;KNE77223.1;KOE31052.1;KOE51740.1;KOE55919.1;KOE56399.1;KOE58622.1;KOE58889.1;KOE63248.1;KOE64994.1;KOE67194.1;KOE70244.1;KYK74637.1;KYK75879.1;KYK81466.1;KYK81696.1;KYK84669.1;KYK85239.1;KYK88174.1;KYK88385.1;KYK91614.1;KYK94664.1;KYK96247.1;WP_…	6,7-dimethyl-8-ribityllumazine synthase [Aggregatibacter actinomycetemcomitans D11S-1]	3.54639e-07	UP	4.88217	4
AFI87067.1;AMQ94175.1;BAB03208.1;EKX97199.1;KND82585.1;KOE31692.1;Q9JRN5.1;WP_005541150.1	GDP-D-mannose dehydratase [Aggregatibacter actinomycetemcomitans D7S-1]	4.02276e-08	UP	4.87948	8
ACX83149.1;AEW78051.1;AFI86334.1;AHN72804.1;AKU29721.1;AMQ92120.1;AMQ93385.1;ANU82668.1;BAS48629.1;EKX95020.1;KND83387.1;KND85145.1;KOE30532.1;KOE52105.1;KOE53103.1;KOE54121.1;KOE58678.1;KOE60734.1;KOE62036.1;KOE63812.1;KOE64601.1;KOE65800.1;KOE70037.1;KYK75745.1;KYK84986.1;KYK85405.1;KYK88879.1;KYK89080.1;KYK91796.1;KYK92799.1;WP_005540116.1;WP_005545672.1	lactate dehydrogenase [Aggregatibacter actinomycetemcomitans D11S-1]	5.50548e-06	UP	4.86798	16
EGY34323.1;EHK89879.1;KNE76971.1;KYK72616.1;KYK78539.1;KYK96738.1;WP_005556633.1;WP_005578520.1;WP_061885771.1	transcription elongation factor NusA [Aggregatibacter actinomycetemcomitans serotype e str. SC1083]	4.36281e-11	UP	4.85275	3
AFI86529.1;AMQ94666.1;ANU82833.1;BAS48446.1;EKX99315.1;KND85980.1;KOE31256.1;KOE67917.1;KOE69550.1;KYK83462.1;KYK87279.1;KYK89857.1;KYK93704.1;KYK97109.1;WP_005549475.1;WP_005554533.1;WP_033001987.1;ACS97569.1;AKS64910.1;EHB90946.1;OBY52834.1;WP_005700970.1;WP_065295265.1;EHK90305.1;KNE77370.1;WP_005577781.1	methionine--tRNA ligase [Aggregatibacter actinomycetemcomitans D7S-1]	1.0922e-08	UP	4.85132	3
EHK89768.1;KNE76863.1;WP_005579195.1;KNE85359.1;OBY54501.1;WP_005703932.1	protease DegQ [Aggregatibacter actinomycetemcomitans RhAA1]	8.36045e-10	UP	4.8447	14
AFI88076.1;AMQ94999.1;ANU82466.1;BAS48848.1;EKX94593.1;KND85474.1;KOE30798.1;KOE64992.1;KOE67207.1;KOE68621.1;KYK73880.1;KYK84570.1;KYK84671.1;KYK91726.1;WP_005544552.1;ACS97081.1;AKS64441.1;EHB90469.1;WP_005700374.1	glucose-6-phosphate isomerase [Aggregatibacter actinomycetemcomitans D7S-1]	2.63972e-07	UP	4.83646	11
AMQ93365.1;BAS48650.1;EKX95042.1;KOE64621.1;KYK75783.1;KYK84964.1;KYK88604.1;WP_005539231.1;WP_060828879.1	hypothetical protein ACT75_01945 [Aggregatibacter actinomycetemcomitans]	7.15406e-10	UP	4.82843	9
AFI86544.1;AMQ94649.1;ANU82850.1;BAS48428.1;EKX98365.1;KND82260.1;KOE30932.1;KOE62712.1;KOE63971.1;KOE65657.1;KOE70502.1;KYK72802.1;KYK84266.1;KYK86853.1;KYK89805.1;KYK90154.1;KYK94347.1;KYK95626.1;WP_005543049.1;WP_005565573.1;WP_005581285.1	D-ribose transporter subunit RbsB [Aggregatibacter actinomycetemcomitans D7S-1]	6.51208e-08	UP	4.81789	6
AFI86754.1;AMQ93898.1;ANU82011.1;EKX95361.1;KND85073.1;KOE31585.1;KOE65639.1;KOE69095.1;KYK77879.1;KYK83636.1;KYK86781.1;KYK88565.1;KYK88823.1;KYK93295.1;WP_005542170.1;WP_005553362.1;WP_005565471.1;WP_005582529.1;AKU62376.1;WP_050692532.1	transcription accessory protein [Aggregatibacter actinomycetemcomitans D7S-1]	0.00528123	UP	4.81128	6
ACX81486.1;AEW76420.1;AFI87444.1;AKU28243.1;AMQ92481.1;AMQ94340.1;ANU81868.1;BAS47763.1;EKX96953.1;KND84491.1;KND85531.1;KOE31573.1;KOE52489.1;KOE55392.1;KOE55438.1;KOE57554.1;KOE59971.1;KOE62729.1;KOE68381.1;KOE69224.1;KYK76915.1;KYK80540.1;KYK84222.1;KYK85865.1;KYK86977.1;KYK90530.1;KYK92048.1;WP_005542578.1	50S ribosomal protein L7/L12 [Aggregatibacter actinomycetemcomitans D11S-1]	1.84187e-06	UP	4.80318	9
ACX83348.1;AEW76217.1;AFI87662.1;AHN70725.1;AKU28059.1;AMQ92296.1;AMQ93596.1;ANU81176.1;BAS47250.1;EGY33204.1;EHK91067.1;EKX94012.1;KND83714.1;KND84304.1;KNE78100.1;KOE31206.1;KOE52296.1;KOE55066.1;KOE55631.1;KOE57358.1;KOE58857.1;KOE63387.1;KOE64812.1;KOE66945.1;KOE67598.1;KOE69598.1;KYK75499.1;KYK76451.1;KYK79865.1;KYK80649.1;KYK82556.1;KYK83123.1;KYK83132.1;KYK86349.1;KYK90108.1;KYK94176.1;KYK…	thiol:disulfide interchange protein [Aggregatibacter actinomycetemcomitans D11S-1]	0.00176512	UP	4.8029	2
AFI88058.2;AMQ94985.1;ANU82482.1;BAS48834.1;EKX99450.1;KOE30350.1;KOE63842.1;KYK84600.1;KYK86649.1;KYK93389.1;KYK95487.1;WP_005538922.1;WP_060828905.1;WP_061887642.1;EHK91170.1;KNE78200.1;KYK73915.1;KYK80202.1;WP_005576148.1;WP_032996600.1;WP_061886868.1;ACS97139.1;AKS64498.1;EHB90526.1;KNE86087.1;OBY55275.1;WP_005700438.1;WP_005703134.1	glutamate--tRNA ligase [Aggregatibacter actinomycetemcomitans D7S-1]	3.30348e-08	UP	4.79981	4
ACX83167.2;AEW78068.1;AFI86365.2;AHN72826.1;AKU29737.1;AMQ92139.1;AMQ93410.1;ANU82690.1;BAS48605.1;EKX95281.1;KND83403.1;KND85166.1;KOE30554.1;KOE52090.1;KOE53117.1;KOE54137.1;KOE58694.1;KOE60750.1;KOE61545.1;KOE62901.1;KOE65717.1;KOE65822.1;KOE70733.1;KYK72397.1;KYK78453.1;KYK79339.1;KYK82787.1;KYK85009.1;KYK88920.1;KYK91777.1;KYK95379.1;WP_005540052.1;WP_014702292.1;WP_061888873.1	putative membrane protein [Aggregatibacter actinomycetemcomitans D11S-1]	4.66093e-05	UP	4.79902	2
AFI86366.1;AMQ93411.1;ANU82691.1;BAS48604.1;EKX95280.1;KND85167.1;KOE30555.1;KOE62900.1;KOE65716.1;KOE65823.1;KOE70734.1;KYK79340.1;KYK82788.1;KYK85010.1;KYK88372.1;KYK88919.1;KYK91778.1;KYK95380.1;WP_005540050.1;WP_005562593.1;WP_014702293.1;WP_061887603.1;WP_061888023.1;ACS97666.1;AKS64995.1;EHB91036.1;WP_005701088.1	preprotein translocase subunit SecD [Aggregatibacter actinomycetemcomitans D7S-1]	4.64669e-07	UP	4.79009	2
ACX82282.1;AEW77185.1;AFI87774.1;AHN71219.1;AKU28454.1;AMQ91358.1;AMQ93492.1;ANU83056.1;BAS49501.1;EHK90286.1;EKX97949.1;KND82414.1;KND83816.1;KNE77352.1;KOE30718.1;KOE53695.1;KOE54603.1;KOE56931.1;KOE57644.1;KOE61021.1;KOE62950.1;KOE66098.1;KOE67153.1;KOE68765.1;KOE70593.1;KYK77438.1;KYK78977.1;KYK79192.1;KYK83162.1;KYK88056.1;KYK88507.1;KYK91243.1;KYK92463.1;KYK93393.1;WP_005541087.1;WP_0055466…	hypothetical protein D11S_0887 [Aggregatibacter actinomycetemcomitans D11S-1]	9.80489e-09	UP	4.78417	8
ACX82019.1;AEW76939.1;AHN71503.1;AKU28680.1;AMQ91133.1;AMQ93975.1;ANN81639.1;ANU82089.1;EKX99020.1;KND84099.1;KND85681.1;KNE86295.1;KOE31104.1;KOE53637.1;KOE55043.1;KOE56060.1;KOE60370.1;KOE61437.1;KOE62130.1;KOE63651.1;KOE66509.1;KOE66786.1;KOE70122.1;KYK74983.1;KYK77669.1;KYK80933.1;KYK84006.1;KYK88659.1;KYK89053.1;KYK90558.1;KYK94300.1;KYK96339.1;OBY50930.1;WP_005542899.1;WP_005546220.1;WP_005…	hypothetical protein D11S_0615 [Aggregatibacter actinomycetemcomitans D11S-1]	0.000145014	UP	4.78185	3
ACX82637.1;AFI86305.1;AHN72229.1;AKU29251.1;AMQ91673.1;AMQ93357.1;ANU82640.1;BAS48657.1;EGY34384.1;EHK91326.1;EKX95053.1;KND84775.1;KND85118.1;KNE78353.1;KOE30504.1;KOE53428.1;KOE55714.1;KOE57046.1;KOE57318.1;KOE58418.1;KOE62505.1;KOE63783.1;KOE64630.1;KOE65774.1;KOE70012.1;KYK72587.1;KYK75854.1;KYK77152.1;KYK78657.1;KYK79790.1;KYK84956.1;KYK86249.1;KYK89732.1;KYK90297.1;KYK93263.1;WP_005546459.1…	hypothetical protein D11S_1255 [Aggregatibacter actinomycetemcomitans D11S-1]	2.00408e-07	UP	4.77514	2
BAS47306.1;WP_060828684.1;AHN70769.1;WP_025298070.1;AKU63088.1;KNE85870.1;OBY53111.1;OBY54118.1;WP_005703452.1;WP_050693141.1;WP_065294674.1	SurA protein [Aggregatibacter actinomycetemcomitans NUM4039]	4.45298e-08	UP	4.76381	12
ABD38133.1;ACX82685.1;AEW77588.1;AFI88055.1;AHN72284.1;AKU29292.1;AMQ91713.1;AMQ94982.1;ANU82485.1;BAS48831.1;EKX99453.1;KND84815.1;KND86062.1;KOE30352.1;KOE53387.1;KOE55754.1;KOE57003.1;KOE57279.1;KOE58380.1;KOE59989.1;KOE63839.1;KOE69696.1;KYK75295.1;KYK79886.1;KYK83254.1;KYK84597.1;KYK86894.1;KYK89930.1;KYK93066.1;KYK96099.1;Q2EHL7.1;WP_005538916.1;WP_005545419.1;WP_012820994.1;WP_014167779.1;…	putative TdeA [Aggregatibacter actinomycetemcomitans]	6.81602e-08	UP	4.74855	7
ACX82803.1;AEW77699.1;AFI85990.1;AHN72420.1;AKU29393.1;AMQ91807.1;AMQ93094.1;ANU82317.1;BAS49025.1;EKX98321.1;KND82630.1;KND85269.1;KOE30231.1;KOE51616.1;KOE52581.1;KOE54306.1;KOE58137.1;KOE58238.1;KOE58348.1;KOE64461.1;KOE65897.1;KOE67875.1;KOE70470.1;KYK73595.1;KYK75167.1;KYK81126.1;KYK83377.1;KYK85173.1;KYK86667.1;KYK89593.1;KYK94143.1;KYK96044.1;WP_005542159.1;WP_005546123.1	30S ribosomal protein S9 [Aggregatibacter actinomycetemcomitans D11S-1]	1.15619e-12	UP	4.74735	4
ACX83143.1;AEW78045.1;AFI86328.1;AHN72798.1;AKU29716.1;AMQ92116.1;AMQ93381.1;ANU82664.1;BAS48635.1;EGY33516.1;EHK89571.1;EKX95027.1;KND83382.1;KND85140.1;KNE76673.1;KOE30527.1;KOE52110.1;KOE53099.1;KOE54116.1;KOE58673.1;KOE60729.1;KOE62041.1;KOE63807.1;KOE64606.1;KOE65795.1;KOE70032.1;KYK72468.1;KYK72884.1;KYK75739.1;KYK78598.1;KYK81407.1;KYK84980.1;KYK88873.1;KYK89619.1;KYK90683.1;KYK92805.1;KYK…	hypothetical protein D11S_1780 [Aggregatibacter actinomycetemcomitans D11S-1]	7.40417e-07	UP	4.70706	2
AFI86881.1;AMQ94008.1;ANU82122.1;BAS48045.1;EKX98982.1;KOE31070.1;KOE63684.1;KOE67331.1;KOE70088.1;KYK77799.1;KYK84890.1;KYK87232.1;KYK89071.1;KYK93630.1;WP_005549313.1;WP_005564721.1;WP_005581959.1;WP_061887582.1;WP_061888781.1;AKU62920.1;OBY54259.1;WP_050692987.1;WP_065294779.1	penicillin-binding protein [Aggregatibacter actinomycetemcomitans D7S-1]	2.5014e-05	UP	4.70698	7
ACX82055.1;AEW76974.1;AFI86811.1;AKU28651.1;AMQ91162.1;AMQ93946.1;ANU82060.1;BAS47980.1;EKX99056.1;KND84273.1;KND85652.1;KOE31133.1;KOE53608.1;KOE55014.1;KOE56031.1;KOE60341.1;KOE61467.1;KOE62160.1;KOE63621.1;KOE66538.1;KOE67540.1;KOE70152.1;KYK74951.1;KYK77701.1;KYK80798.1;KYK83975.1;KYK89303.1;KYK89503.1;KYK90494.1;KYK92700.1;KYK93774.1;WP_005542031.1;WP_005546162.1;WP_005554716.1;WP_005571946.…	phosphomannomutase [Aggregatibacter actinomycetemcomitans D11S-1]	6.63649e-08	UP	4.70349	4
ACX82716.1;AEW77617.1;AFI85944.1;AHN72321.1;AKU29316.1;AMQ91738.1;AMQ93036.1;ANU82357.1;BAS48978.1;EGY34454.1;EKX98518.1;KND82663.1;KND83166.1;KOE30430.1;KOE51697.1;KOE54378.1;KOE55829.1;KOE58208.1;KOE58312.1;KOE60282.1;KOE63997.1;KOE66883.1;KOE68422.1;KOE69452.1;KYK73204.1;KYK76767.1;KYK77299.1;KYK77963.1;KYK81844.1;KYK84291.1;KYK86452.1;KYK87136.1;KYK87840.1;KYK92313.1;WP_005538874.1;WP_0055447…	universal stress protein UspE [Aggregatibacter actinomycetemcomitans D11S-1]	1.87416e-05	UP	4.69422	4
ACX81471.1;AEW76407.1;AFI87336.1;AHN70942.1;AKU28232.1;AMQ92469.1;AMQ94524.1;ANU81360.1;BAS48279.1;EKX94733.1;KND84480.1;KND85557.1;KOE32073.1;KOE52477.1;KOE55381.1;KOE55450.1;KOE57541.1;KOE59958.1;KOE62742.1;KOE64872.1;KOE67483.1;KOE68959.1;KOE69788.1;KYK76928.1;KYK80451.1;KYK80527.1;KYK83323.1;KYK86304.1;KYK86324.1;KYK91524.1;KYK93915.1;KYK96806.1;WP_005538192.1;WP_005547767.1;WP_005550577.1;WP…	1-phosphofructokinase [Aggregatibacter actinomycetemcomitans D11S-1]	2.33016e-07	UP	4.68937	2
AFI86961.1;AMQ94086.1;ANU81668.1;EKX95715.1;KND84720.1;KOE31605.1;KOE62275.1;KOE65185.1;KOE68601.1;KYK78836.1;KYK83533.1;KYK87022.1;KYK89915.1;KYK91254.1;KYK92269.1;WP_005544467.1;WP_061888844.1;ACS97844.1;AKS65164.1;EHB90338.1;WP_005701312.1	malonyl CoA-ACP transacylase [Aggregatibacter actinomycetemcomitans D7S-1]	1.41728e-08	UP	4.68019	6
AFI87548.1;AMQ93694.1;ANU81275.1;BAS47362.1;EKX97700.1;KND85303.1;KOE31913.1;KOE67520.1;KOE68745.1;KOE69193.1;KYK77201.1;KYK83410.1;KYK85832.1;KYK88438.1;KYK88931.1;KYK92242.1;KYK95481.1;WP_005539361.1;ACX81492.1;AEW76426.1;AHN70964.1;AKU28249.1;AMQ92487.1;BAA10953.1;EGY34641.1;EHK90014.1;KND83670.1;KNE77096.1;KOE53649.1;KOE56254.1;KOE56819.1;KOE57875.1;KOE58930.1;KOE59639.1;KYK74737.1;KYK75549.1…	30S ribosomal protein S3 [Aggregatibacter actinomycetemcomitans D7S-1]	4.66213e-07	UP	4.6791	7
ACX82591.1;AEW77499.1;AFI86204.1;AHN72175.1;AKU29213.1;AMQ91637.1;AMQ93268.1;ANU81725.1;BAS49280.1;EGY34335.1;EHK89892.1;EKX98015.1;KND85006.1;KNE76984.1;KOE31426.1;KOE53331.1;KOE53465.1;KOE57711.1;KOE58458.1;KOE62467.1;KOE67826.1;KOE68056.1;KOE69418.1;KYK72543.1;KYK77109.1;KYK77822.1;KYK78702.1;KYK79442.1;KYK84418.1;KYK87821.1;KYK90396.1;KYK92885.1;KYK95091.1;KYK96587.1;WP_005543806.1;WP_0055460…	pyridine nucleotide transhydrogenase [Aggregatibacter actinomycetemcomitans D11S-1]	7.96428e-06	UP	4.66659	3
AEO80034.1;AFI86291.1;AMQ93343.1;ANU82626.1;BAS48672.1;EGY34286.1;EHK89758.1;EKX95067.1;KND85104.1;KNE76854.1;KOE30491.1;KOE63769.1;KOE64644.1;KOE65528.1;KOE69998.1;KYK75107.1;KYK75840.1;KYK78445.1;KYK84942.1;KYK86263.1;KYK86678.1;KYK89682.1;KYK92612.1;KYK95237.1;WP_005540181.1;WP_005556564.1;WP_005565442.1;WP_005579178.1	glutathione S-transferase, partial [Aggregatibacter actinomycetemcomitans]	1.63792e-09	UP	4.63939	5
EGY33405.1;KYK72487.1;KYK82323.1;KYK93134.1;WP_005558260.1	mannose-specific PTS system protein IID [Aggregatibacter actinomycetemcomitans serotype e str. SC1083]	1.30625e-06	UP	4.63341	2
ACX82590.1;AFI86205.1;AMQ93269.1;ANU81726.1;BAS49281.1;EKX98014.1;KND85007.1;KOE31427.1;KOE57712.1;KOE58459.1;KOE62466.1;KOE63148.1;KOE67827.1;KOE68057.1;KOE69419.1;KYK77108.1;KYK77821.1;KYK79441.1;KYK84419.1;KYK87822.1;KYK90100.1;KYK90386.1;KYK96586.1;WP_005546011.1;WP_005552038.1;EHK89891.1;KNE76983.1;WP_005578544.1	NAD(P) transhydrogenase subunit alpha [Aggregatibacter actinomycetemcomitans D11S-1]	9.21448e-10	UP	4.62886	7
ACX81485.1;AEW76419.1;AFI87445.1;AHN70955.1;AKU28242.1;AMQ92480.1;AMQ94341.1;ANU81869.1;BAS47764.1;EHK90868.1;EKX96952.1;KND84490.1;KND85532.1;KNE77910.1;KOE31574.1;KOE52488.1;KOE55391.1;KOE55439.1;KOE57553.1;KOE59970.1;KOE62730.1;KOE66173.1;KOE66762.1;KOE68380.1;KOE69225.1;KYK74847.1;KYK75176.1;KYK76916.1;KYK80539.1;KYK84223.1;KYK85866.1;KYK86976.1;KYK90531.1;KYK92049.1;KYK95086.1;KYK95900.1;WP_…	50S ribosomal protein L10 [Aggregatibacter actinomycetemcomitans D11S-1]	9.70567e-10	UP	4.62606	2
AFI87017.1;AMQ94137.1;EKX95775.1;KND84668.1;KOE31657.1;WP_005539559.1;WP_005550492.1	ATP synthase F0F1 subunit beta [Aggregatibacter actinomycetemcomitans D7S-1]	3.46666e-09	UP	4.60262	22
KOE30438.1;WP_005538865.1;KNE86101.1;OBY55287.1;WP_005703149.1	2-acyl-glycerophospho-ethanolamine acyltransferase [Aggregatibacter actinomycetemcomitans D17P-3]	5.00911e-05	UP	4.59075	3
AMQ94193.1;ANN81659.1;ANU81591.1;BAS47472.1;KND82568.1;KOE31676.1;KOE65754.1;KOE67280.1;KOE68696.1;KOE70930.1;KYK78527.1;KYK84134.1;KYK87431.1;KYK88711.1;KYK94528.1;KYK96243.1;WP_005538504.1;WP_005563261.1;WP_033002016.1	nitrate reductase [Aggregatibacter actinomycetemcomitans]	1.34505e-09	UP	4.58256	23
EKX93817.1;KYK88454.1;WP_050542067.1;WP_050554950.1;AMQ92999.1;WP_061870039.1;ACS96856.1;AKS64238.1;AKU63470.1;EHB89235.1;KNE85690.1;OBY50870.1;OBY55041.1;WP_005702724.1;WP_005703736.1;WP_012771313.1;WP_050693473.1;WP_065295618.1	oxoglutarate dehydrogenase (succinyl-transferring), E1 component [Aggregatibacter actinomycetemcomitans Y4]	5.23822e-06	UP	4.55716	5
AFI87255.1;AMQ94460.1;ANU81427.1;BAS48209.1;EKX97738.1;KND83060.1;KOE30866.1;KOE64689.1;KYK84749.1;KYK88723.1;KYK90066.1;KYK93935.1;KYK94930.1;WP_005542716.1;ACS97657.1;AKS64986.1;EHB91026.1;KNE85287.1;OBY51898.1;OBY54573.1;WP_005701075.1;WP_005703845.1;WP_065295345.1	fumarate reductase [Aggregatibacter actinomycetemcomitans D7S-1]	8.70532e-10	UP	4.55527	5
ACX83294.1;AFI87708.1;AMQ93551.1;ANU83114.1;BAS49566.1;KND83757.1;KOE31801.1;KOE58814.1;KOE59007.1;KOE61400.1;KOE66158.1;KOE70652.1;KYK81621.1;KYK83076.1;KYK85367.1;KYK95663.1;WP_005544068.1;WP_005548314.1;WP_005564855.1;KYK94563.1;WP_061886150.1	tryptophanase [Aggregatibacter actinomycetemcomitans D11S-1]	9.00731e-07	UP	4.5466	3
ACX82434.1;AEW77330.1;AFI86416.1;AHN71988.1;AKU29070.1;AMQ91486.1;AMQ93457.1;ANU82736.1;BAS48553.1;EGY32848.1;EHK91430.1;EKX95227.1;KND82764.1;KND85214.1;KNE78447.1;KOE30784.1;KOE51780.1;KOE54777.1;KOE55959.1;KOE57855.1;KOE60092.1;KOE62326.1;KOE62857.1;KOE65675.1;KOE65870.1;KOE70778.1;KYK74096.1;KYK75967.1;KYK79389.1;KYK79660.1;KYK82104.1;KYK85053.1;KYK86636.1;KYK88159.1;KYK90406.1;KYK91767.1;KYK…	PTS ascorbate-specific transporter subunit IIA [Aggregatibacter actinomycetemcomitans D11S-1]	2.66818e-06	UP	4.5401	3
AAP43987.1;AFI87204.1;AKU28563.1;AMQ94510.1;WP_014702435.1;AKU63228.1;OBY53981.1;WP_050693262.1;WP_065294577.1	TadZ [Aggregatibacter actinomycetemcomitans]	0.00194144	UP	4.53199	9
AAP43993.1;AFI87198.1;AHN71364.1;AKU28569.1;AMQ94516.1;KND82530.1;KOE54719.1;WP_014702429.1;WP_025298190.1;WP_050846242.1	TadF [Aggregatibacter actinomycetemcomitans]	7.18377e-07	UP	4.52464	4
AFI86687.1;AMQ93836.1;ANU81953.1;BAS47907.1;EKX96687.1;KND85806.1;KOE32162.1;KOE65624.1;KYK83289.1;KYK85391.1;KYK93495.1;KYK95266.1;WP_005540679.1;WP_005553501.1	aminoacyl-histidine dipeptidase [Aggregatibacter actinomycetemcomitans D7S-1]	1.28219e-05	UP	4.52161	8
AEW77460.1;AHN72141.1;AKU29189.1;AMQ91607.1;AMQ93366.1;ANN81550.1;ANN81608.1;ANU82649.1;BAS48649.1;EKX95041.1;KND83617.1;KND85126.1;KOE30513.1;KOE52837.1;KOE53296.1;KOE53500.1;KOE57734.1;KOE58481.1;KOE62444.1;KOE63793.1;KOE64620.1;KOE65781.1;KOE70018.1;KYK75784.1;KYK77083.1;KYK79515.1;KYK84965.1;KYK86240.1;KYK88605.1;KYK89981.1;WP_005539234.1	hydroxyisourate hydrolase [Aggregatibacter actinomycetemcomitans ANH9381]	1.99343e-06	UP	4.518	7
EHK90938.1;KNE77979.1;WP_005577153.1;KND84422.1;KOE55323.1;WP_005566850.1	peptidyl-prolyl cis-trans isomerase B [Aggregatibacter actinomycetemcomitans RhAA1]	7.8014e-07	UP	4.51025	5
AFI87711.1;AMQ93549.1;ANU83112.1;BAS49563.1;EKX93954.1;KND83760.1;KOE31798.1;KOE66155.1;KOE70649.1;KYK83073.1;KYK86951.1;KYK87548.1;KYK88889.1;KYK92390.1;KYK95153.1;WP_005544026.1;WP_005564858.1;ACX83290.1;KOE58817.1;KOE59004.1;KOE61403.1;KYK74624.1;KYK81618.1;WP_005548305.1;WP_019518419.1;WP_061885551.1;EHK91119.1;KNE78150.1;KOE67096.1;KOE68822.1;KYK78014.1;WP_005562183.1;WP_005577419.1;EGY33259…	opacity-associated protein OapA [Aggregatibacter actinomycetemcomitans D7S-1]	7.77693e-09	UP	4.50169	6
AFI86584.1;AMQ93742.1;ANU81750.1;BAS47692.1;KND85899.1;KOE30376.1;KOE65546.1;KOE68015.1;KOE68096.1;KOE69889.1;KYK77170.1;KYK84367.1;KYK87384.1;KYK89365.1;KYK90858.1;KYK93320.1;KYK96742.1;WP_005543605.1	30S ribosomal protein S13 [Aggregatibacter actinomycetemcomitans D7S-1]	1.73642e-08	UP	4.50086	7
ACX82540.1;AFI87843.1;AMQ94796.1;ANU82988.1;BAS49425.1;EKX93841.1;KND85765.1;KOE30652.1;KOE57755.1;KOE58501.1;KOE62422.1;KOE63517.1;KOE65312.1;KOE66220.1;KOE70697.1;KYK73221.1;KYK77061.1;KYK79493.1;KYK84107.1;KYK88478.1;KYK89548.1;KYK89788.1;KYK92527.1;KYK96986.1;WP_005540280.1;WP_005565912.1;WP_014702546.1;WP_060829015.1;WP_061885428.1	thiamine ABC transporter substrate-binding protein [Aggregatibacter actinomycetemcomitans D11S-1]	2.23979e-10	UP	4.47635	5
ACX83313.1;AEW76183.1;AFI87690.1;AHN72997.1;AKU29869.1;AMQ92268.1;AMQ93568.1;ANU83131.1;BAS49586.1;EKX93977.1;KND83529.1;KND83740.1;KOE31818.1;KOE52039.1;KOE54263.1;KOE54925.1;KOE58797.1;KOE59024.1;KOE61383.1;KOE66917.1;KOE70669.1;KYK74759.1;KYK81428.1;KYK82666.1;KYK83095.1;KYK86704.1;KYK89556.1;KYK93463.1;KYK95407.1;WP_005547221.1;WP_005549698.1;WP_005564837.1;WP_005566473.1;WP_005572843.1;WP_02…	hypothetical protein D11S_1959 [Aggregatibacter actinomycetemcomitans D11S-1]	6.16025e-07	UP	4.46801	2
AFI86059.1;AMQ93155.1;ANU82254.1;BAS49154.1;EKX94124.1;KND84560.1;KOE30177.1;KOE67236.1;KYK82926.1;KYK89559.1;KYK90790.1;KYK92372.1;KYK95003.1;WP_005540837.1;OBY50784.1;WP_065295554.1	CRISPR-associated protein Csd2 [Aggregatibacter actinomycetemcomitans D7S-1]	0.000133344	UP	4.468	5
AFI87632.1;AMQ93622.1;EKX98142.1;WP_014702515.1;ACX83361.1;KOE57368.1;KOE59783.1;KOE63377.1;KYK75487.1;KYK80661.1;WP_005547433.1	hypothetical protein D7S_01908 [Aggregatibacter actinomycetemcomitans D7S-1]	3.55875e-08	UP	4.46512	11
AEW76187.1;AHN73002.1;AKU29873.1;AMQ92270.1;EHK91093.1;KND83533.1;KNE78124.1;KOE54267.1;KOE54929.1;KOE57148.1;KOE64790.1;KOE67623.1;KYK79839.1;WP_005561076.1;WP_005570305.1;WP_005577389.1	signal peptidase I [Aggregatibacter actinomycetemcomitans ANH9381]	2.77486e-09	UP	4.46366	7
AMQ94591.1;ANN81620.1;ANU82853.1;BAS48352.1;EGY33085.1;EKX98368.1;KND82263.1;KOE30935.1;KOE62709.1;KOE63974.1;KOE65659.1;KOE70499.1;KYK72799.1;KYK74175.1;KYK80862.1;KYK84269.1;KYK86123.1;KYK86856.1;KYK89802.1;KYK91251.1;KYK96306.1;WP_005543044.1;WP_005558509.1;WP_005565578.1;WP_061887663.1;WP_061888530.1;WP_061888887.1;EHK90953.1;KNE77991.1;WP_005577174.1;AKU63141.1;WP_050693189.1	glutamyl-Q tRNA(Asp) ligase [Aggregatibacter actinomycetemcomitans]	3.99718e-06	UP	4.45798	7
ACX83156.1;AEW78057.1;AFI86343.1;AKU29726.1;AMQ92128.1;AMQ93393.1;ANU82673.1;BAS48624.1;EHB90989.1;EKX95011.1;KND83392.1;KND85150.1;KOE30537.1;KOE52100.1;KOE54126.1;KOE58683.1;KOE60739.1;KOE62031.1;KOE63817.1;KOE64596.1;KOE65805.1;KOE70041.1;KYK72428.1;KYK75751.1;KYK78610.1;KYK84992.1;KYK88884.1;KYK89074.1;KYK95195.1;WP_005540101.1;WP_005545667.1;WP_005551990.1;WP_005565414.1;WP_005567588.1;WP_00…	3-phosphoshikimate 1-carboxyvinyltransferase [Aggregatibacter actinomycetemcomitans D11S-1]	0.00448868	UP	4.44736	2
ACX82467.1;KOE57825.1;KOE60063.1;KOE62356.1;KYK76699.1;KYK79692.1;WP_005545825.1	lysine--tRNA ligase [Aggregatibacter actinomycetemcomitans D11S-1]	0.00365194	UP	4.43776	3
ACX83316.1;AEW76186.1;AFI87687.1;AHN73001.1;AMQ93571.1;ANU83134.1;BAS49589.1;EHK91094.1;EKX93981.1;KND83532.1;KND83738.1;KNE78125.1;KOE31821.1;KOE54266.1;KOE54928.1;KOE57147.1;KOE58794.1;KOE59027.1;KOE61380.1;KOE66920.1;KYK74830.1;KYK81431.1;KYK83098.1;KYK86701.1;KYK86984.1;KYK93835.1;WP_005539660.1;WP_005547224.1;WP_005564834.1;WP_005575648.1;WP_005577390.1;WP_019518417.1	elongation factor 4 [Aggregatibacter actinomycetemcomitans D11S-1]	3.14983e-07	UP	4.43025	3
ACX81908.1;AEW76884.1;AFI87142.1;AHN71566.1;AKU28726.1;AMQ92600.1;AMQ94247.1;ANU81521.1;BAS47527.1;EGY35333.1;EHK90727.1;EKX98626.1;KND83913.1;KND84927.1;KNE77775.1;KOE31518.1;KOE56631.1;KOE56879.1;KOE57229.1;KOE59075.1;KOE59397.1;KOE61153.1;KOE64945.1;KOE65353.1;KOE66811.1;KOE69621.1;KYK72711.1;KYK73618.1;KYK76103.1;KYK78165.1;KYK79299.1;KYK82651.1;KYK86073.1;KYK88899.1;KYK90737.1;KYK94457.1;KYK…	glycyl-tRNA synthetase [Aggregatibacter actinomycetemcomitans D11S-1]	4.53264e-08	UP	4.41432	2
AEW76818.1;AFI86592.1;AHN71639.1;AKU28787.1;AMQ92541.1;AMQ93750.1;ANN81529.1;ANU81758.1;BAS47684.1;EGY34648.1;EHK90007.1;EKX92929.1;KND84656.1;KND85890.1;KNE77089.1;KOE30609.1;KOE53174.1;KOE54482.1;KOE54499.1;KOE59216.1;KOE59541.1;KOE60135.1;KOE65537.1;KOE68006.1;KOE68105.1;KOE69898.1;KYK74031.1;KYK74745.1;KYK77178.1;KYK78873.1;KYK82681.1;KYK84375.1;KYK87392.1;KYK89373.1;KYK90865.1;KYK93328.1;KYK…	30S ribosomal protein S14 [Aggregatibacter actinomycetemcomitans ANH9381]	1.95464e-06	UP	4.40884	4
ACX82558.1;AEW77453.1;AFI86319.1;AHN72133.1;AKU29183.1;AMQ91601.1;AMQ93372.1;ANU82655.1;BAS48643.1;EKX95035.1;KND83623.1;KND85132.1;KOE30519.1;KOE52843.1;KOE53290.1;KOE53506.1;KOE57739.1;KOE58485.1;KOE62439.1;KOE63799.1;KOE64614.1;KOE65787.1;KOE70024.1;KYK75790.1;KYK77078.1;KYK79510.1;KYK84971.1;KYK88864.1;KYK89610.1;KYK89660.1;KYK92919.1;KYK94763.1;WP_005539250.1;WP_005567454.1;WP_005569810.1;WP…	UDP-glucose 4-epimerase [Aggregatibacter actinomycetemcomitans D11S-1]	0.000947126	UP	4.39594	3
AMQ93503.1;ANU83067.1;BAS49516.1;EKX97963.1;KND83804.1;KOE66110.1;KOE67141.1;KOE68777.1;KOE70604.1;KYK79203.1;KYK83173.1;KYK86484.1;KYK88518.1;KYK89995.1;KYK91653.1;KYK91852.1;WP_005541063.1;WP_005566228.1;WP_053329839.1	zinc ABC transporter substrate-binding protein [Aggregatibacter actinomycetemcomitans]	2.27433e-06	UP	4.39073	2
ACX82020.1;AEW76940.1;AFI86845.1;AHN71502.1;AKU28679.1;AMQ91134.1;AMQ93974.1;ANU82088.1;BAS48009.1;EKX99021.1;KND84098.1;KND85680.1;KNE86294.1;KOE31105.1;KOE53636.1;KOE55042.1;KOE56059.1;KOE60369.1;KOE61438.1;KOE62131.1;KOE63650.1;KOE66510.1;KOE66785.1;KOE70123.1;KYK74982.1;KYK77670.1;KYK80934.1;KYK84005.1;KYK88660.1;KYK89052.1;KYK90560.1;KYK94299.1;KYK96340.1;OBY50929.1;WP_005542903.1;WP_0055647…	ribonuclease PH [Aggregatibacter actinomycetemcomitans D11S-1]	0.000261685	UP	4.39018	2
AFI86907.1;AMQ94033.1;ANU82147.1;BAS48071.1;EKX96030.1;KND85850.1;KOE31213.1;KOE62695.1;KYK85094.1;KYK86211.1;KYK91464.1;KYK93870.1;KYK96996.1;WP_005550875.1	hypothetical protein D7S_01124 [Aggregatibacter actinomycetemcomitans D7S-1]	1.14763e-07	UP	4.38652	5
ACX81445.1;AEW76381.1;AFI87365.1;AHN70916.1;AKU28210.1;AMQ92446.1;AMQ94554.1;ANU81328.1;BAS48309.1;EGY33033.1;EHK90906.1;EKX96904.1;KND84457.1;KND86083.1;KNE77948.1;KOE30699.1;KOE52452.1;KOE55358.1;KOE55475.1;KOE57515.1;KOE59932.1;KOE62767.1;KOE65483.1;KOE66008.1;KOE68855.1;KOE70964.1;KYK72756.1;KYK74887.1;KYK78719.1;KYK80501.1;KYK81117.1;KYK83354.1;KYK85357.1;KYK86810.1;KYK86818.1;KYK91816.1;KYK…	hypothetical protein D11S_0021 [Aggregatibacter actinomycetemcomitans D11S-1]	3.84744e-06	UP	4.38183	2
ACX82792.1;AEW77690.1;AFI85981.1;AHN72410.1;AKU29385.1;AMQ91799.1;AMQ93086.1;ANU82325.1;BAS49015.1;EKX98331.1;KND85261.1;KOE30447.1;KOE52589.1;KOE54314.1;KOE58145.1;KOE58246.1;KOE58357.1;KOE67867.1;KOE70478.1;KYK75158.1;KYK81060.1;KYK83367.1;KYK85684.1;KYK86097.1;KYK91505.1;KYK95570.1;WP_005542137.1;WP_005565231.1	peptidase E [Aggregatibacter actinomycetemcomitans D11S-1]	6.79959e-06	UP	4.36607	3
ACX82759.1;AFI85915.1;AHN72371.1;AKU29355.1;AMQ91772.1;AMQ95080.1;ANU82384.1;BAS48946.1;EKX96392.1;KND83853.1;KND84859.1;KOE30402.1;KOE51659.1;KOE54342.1;KOE55790.1;KOE58175.1;KOE58278.1;KOE59660.1;KOE63126.1;KOE64344.1;KOE65596.1;KOE69160.1;KYK74551.1;KYK75371.1;KYK76912.1;KYK77660.1;KYK77761.1;KYK83766.1;KYK87746.1;KYK89838.1;WP_005543455.1;WP_005544784.1	hypothetical protein D11S_1377 [Aggregatibacter actinomycetemcomitans D11S-1]	6.50792e-06	UP	4.3566	2
AFI86396.1;AMQ93436.1;ANU82715.1;EHK91411.1;EKX95250.1;KND85193.1;KNE78433.1;KOE30581.1;KOE65849.1;KYK85036.1;KYK85530.1;KYK96764.1;WP_005552728.1;WP_014702301.1;WP_032995533.1;BAS48574.1;WP_060828868.1;ACS97589.1;AKS64926.1;WP_012771641.1	valine--tRNA ligase [Aggregatibacter actinomycetemcomitans D7S-1]	8.45115e-06	UP	4.34737	5
EGY34492.1;KOE58183.1;KOE58287.1;KOE59669.1;KYK76729.1;KYK81808.1;KYK96650.1;WP_005544767.1;WP_005556955.1;WP_005574468.1	phenylalanyl-tRNA synthetase, alpha subunit [Aggregatibacter actinomycetemcomitans serotype e str. SC1083]	2.16798e-05	UP	4.34661	5
AEW77087.1;EKX97774.1	cell division protein MraZ [Aggregatibacter actinomycetemcomitans ANH9381]	7.78199e-07	UP	4.3374	2
ACX83252.2;AEW76119.1;AHN72929.1;AKU29817.1;AMQ92220.1;KND83477.1;KOE51985.1;KOE54211.1;KOE54872.1;KOE58767.1;KOE60825.1;KOE61619.1;KOE63462.1;KOE67967.1;KYK75113.1;KYK77423.1;KYK78417.1;WP_005568297.1;WP_005588348.1;WP_053330025.1;ACS97747.1;AKS65073.1;AKU64205.1;EHB90374.1;EHK89456.1;KNE76561.1;WP_005578722.1;WP_005701194.1;WP_050694103.1	ribonuclease E [Aggregatibacter actinomycetemcomitans D11S-1]	8.47097e-10	UP	4.33292	21
AFI86722.1;AMQ95134.1;ANU83176.1;BAS47871.1;EKX96189.1;KND85243.1;KOE32202.1;KOE68136.1;KYK83457.1;KYK84479.1;KYK90771.1;KYK92999.1;KYK93980.1;WP_005540410.1;WP_061887474.1;ACS97890.1;AKS65208.1;EHB89599.1;KNE86394.1;OBY53679.1;OBY54814.1;WP_005702320.1;WP_012771747.1;WP_050332618.1;WP_065294932.1	outer membrane protein assembly protein YaeT [Aggregatibacter actinomycetemcomitans D7S-1]	5.70396e-09	UP	4.31512	25
ACX82290.1;AEW77193.1;AFI87782.1;AHN71211.1;AKU28446.1;AMQ91366.1;AMQ93484.1;ANU83048.1;BAS49493.1;EGY35187.1;EHK90278.1;EKX97941.1;KND82406.1;KND83823.1;KNE77344.1;KOE30726.1;KOE53687.1;KOE54595.1;KOE56923.1;KOE57652.1;KOE61029.1;KOE62942.1;KOE66090.1;KOE67161.1;KOE68757.1;KOE70585.1;KYK73099.1;KYK77446.1;KYK78969.1;KYK79184.1;KYK80401.1;KYK83154.1;KYK85727.1;KYK88499.1;KYK90903.1;KYK93733.1;KYK…	adenylosuccinate synthetase [Aggregatibacter actinomycetemcomitans D11S-1]	5.36095e-09	UP	4.29678	5
AFI87631.1;AMQ93623.1;ANU81203.1;BAS47283.1;EKX98141.1;KND85956.1;KOE30266.1;KOE66031.1;KYK83613.1;KYK85721.1;KYK92039.1;KYK92168.1;WP_005543732.1;WP_050926551.1	superoxide dismutase [Aggregatibacter actinomycetemcomitans D7S-1]	2.10534e-08	UP	4.29297	8
ACX83198.1;AEW76071.1;AFI86454.1;AHN72871.1;AKU29773.1;AMQ92178.1;AMQ94731.1;ANU82768.1;BAS48516.1;EGY33589.1;EHK89502.1;EKX93021.1;KND83435.1;KND85928.1;KNE76606.1;KOE30315.1;KOE51942.1;KOE54169.1;KOE54828.1;KOE58722.1;KOE60780.1;KOE61574.1;KOE62639.1;KOE68283.1;KOE68461.1;KOE69826.1;KYK73873.1;KYK74132.1;KYK78484.1;KYK80336.1;KYK81040.1;KYK81579.1;KYK87260.1;KYK88396.1;KYK92067.1;KYK93040.1;WP_…	colicin uptake protein TolQ [Aggregatibacter actinomycetemcomitans D11S-1]	1.27382e-06	UP	4.28551	3
ACX81969.1;AFI87135.1;AHN71633.1;AKU28783.1;AMQ92545.1;AMQ94241.1;ANU81527.1;BAS47520.1;EKX98633.1;KND83969.1;KND84933.1;KOE31524.1;KOE56823.1;KOE59040.1;KOE59340.1;KOE61096.1;KOE64951.1;KOE65359.1;KOE66817.1;KOE69627.1;KYK72704.1;KYK76164.1;KYK78227.1;KYK82644.1;KYK86446.1;KYK86992.1;KYK88906.1;KYK93591.1;KYK96486.1;WP_005539152.1;WP_005545189.1;WP_005564927.1;WP_005568681.1;WP_005593729.1;WP_06…	CTP synthetase [Aggregatibacter actinomycetemcomitans D11S-1]	0.00394757	UP	4.28509	4
AFI86462.1;AMQ94722.1;ANU82777.1;BAS48508.1;EGY33580.1;EHK89492.1;EKX93030.1;KND85919.1;KNE76597.1;KOE30324.1;KOE62648.1;KOE68274.1;KOE68470.1;KOE69835.1;KYK74142.1;KYK80326.1;KYK81050.1;KYK81589.1;KYK88383.1;KYK88406.1;KYK90373.1;KYK92786.1;KYK93273.1;KYK94721.1;WP_005542301.1;WP_005578774.1	hypothetical protein D7S_00635 [Aggregatibacter actinomycetemcomitans D7S-1]	2.69122e-09	UP	4.26729	3
AFI87261.1;AMQ94454.1;ANU81433.1;BAS48203.1;EKX97731.1;KND83055.1;KOE30860.1;KOE64683.1;KOE65269.1;KOE70841.1;KYK80568.1;KYK84755.1;KYK87001.1;KYK88729.1;KYK89175.1;KYK93941.1;KYK96889.1;WP_005542699.1;WP_005552803.1;WP_005566045.1	iron-dicitrate transporter substrate-binding subunit [Aggregatibacter actinomycetemcomitans D7S-1]	2.6427e-07	UP	4.26651	5
ACX81867.1;AEW76779.1;AFI86897.1;AHN71687.1;AKU28817.1;AMQ92636.1;AMQ94025.1;ANU82139.1;BAS48061.1;EHK90767.1;EKX98964.1;KND83360.1;KND85729.1;KNE77813.1;KOE31054.1;KOE54478.1;KOE56387.1;KOE56497.1;KOE59109.1;KOE61189.1;KOE64858.1;KOE67347.1;KOE68909.1;KOE70059.1;KYK75517.1;KYK76066.1;KYK78128.1;KYK84908.1;KYK87251.1;KYK87525.1;KYK90588.1;KYK93183.1;KYK94134.1;WP_005543937.1;WP_005544988.1;WP_005…	excinuclease ABC subunit A [Aggregatibacter actinomycetemcomitans D11S-1]	1.86978e-05	UP	4.26468	3
AFI86294.1;AMQ93346.1;ANU82629.1;BAS48669.1;EKX95064.1;KND85107.1;KOE30493.1;KOE63772.1;KOE64641.1;KOE65531.1;KOE70001.1;KYK75843.1;KYK84945.1;KYK86260.1;KYK89679.1;KYK93252.1;KYK94703.1;WP_005540172.1	FMN-dependent NADH-azoreductase [Aggregatibacter actinomycetemcomitans D7S-1]	3.7216e-07	UP	4.2637	7
AFI87853.1;AMQ94805.1;ANU82979.1;BAS49416.1;EKX93831.1;KND85774.1;KOE30661.1;KOE65303.1;KOE66229.1;KOE67864.1;KOE70688.1;KYK73231.1;KYK84116.1;KYK88468.1;KYK89468.1;KYK93357.1;KYK96640.1;WP_005540260.1;WP_005552640.1;WP_005560315.1;WP_014702547.1	seryl-tRNA synthetase [Aggregatibacter actinomycetemcomitans D7S-1]	9.67297e-07	UP	4.26184	3
AFI87380.2;AMQ94568.1;ANU81314.1;EKX98800.1;KND84878.1;KOE30254.1;KOE64136.1;KYK81141.1;KYK86620.1;KYK90722.1;KYK94130.1;WP_005549216.1	DL-methionine transporter substrate-binding subunit [Aggregatibacter actinomycetemcomitans D7S-1]	4.80335e-10	UP	4.24636	3
AFI87493.1;AMQ94380.1;ANU81799.1;BAS47418.1;EGY33726.1;EHK91568.1;EKX97048.1;KND85998.1;KNE78578.1;KOE30960.1;KOE63502.1;KOE64752.1;KOE70273.1;KYK73027.1;KYK76293.1;KYK77562.1;KYK84837.1;KYK86768.1;KYK87472.1;KYK92608.1;WP_005541819.1;WP_005557816.1;ACS98015.1;AKS65325.1;AKU62471.1;EHB89482.1;KNE86326.1;OBY50458.1;OBY50960.1;WP_005702185.1;WP_005702908.1;WP_050692615.1	purine nucleoside phosphorylase [Aggregatibacter actinomycetemcomitans D7S-1]	3.89538e-08	UP	4.24459	11
AFI86096.2;AMQ93189.1;ANU82222.1;BAS49190.1;EKX99134.1;KND84593.1;KOE31492.1;KOE65568.1;KOE65992.1;KOE70370.1;KYK73624.1;KYK83009.1;KYK88046.1;KYK88619.1;KYK90803.1;KYK92778.1;WP_005552198.1	malate dehydrogenase [Aggregatibacter actinomycetemcomitans D7S-1]	2.14452e-07	UP	4.24405	13
ACX83350.1;AEW76219.1;AFI87660.1;AHN70727.1;AKU28061.1;AMQ92298.1;AMQ93598.1;ANU81178.1;BAS47252.1;EKX94014.1;KND83712.1;KND84306.1;KOE31994.1;KOE52298.1;KOE55067.1;KOE55629.1;KOE57360.1;KOE59775.1;KOE63385.1;KOE64814.1;KOE66947.1;KOE67596.1;KOE69600.1;KYK75497.1;KYK79867.1;KYK80651.1;KYK83125.1;KYK85443.1;KYK86351.1;KYK90106.1;KYK94178.1;KYK97103.1;WP_005542798.1;WP_005547412.1;EGY33202.1;KYK764…	cytochrome C biogenesis protein CcmE [Aggregatibacter actinomycetemcomitans D11S-1]	1.90716e-06	UP	4.23962	4
AEW76122.1;AFI86506.1;AHN72933.1;AKU29819.1;AMQ92222.1;AMQ94685.1;ANN81569.1;ANU82815.1;BAB39860.1;BAS48467.1;EKX94445.1;KND83479.1;KND85573.1;KOE31744.1;KOE51987.1;KOE54213.1;KOE54874.1;KOE58769.1;KOE60827.1;KOE61621.1;KOE63464.1;KOE67965.1;KOE68529.1;KOE69505.1;KYK75111.1;KYK77425.1;KYK78419.1;KYK82868.1;KYK87334.1;KYK87479.1;KYK90188.1;KYK91711.1;KYK96684.1;WP_005550389.1	thioredoxin [Aggregatibacter actinomycetemcomitans ANH9381]	3.869e-07	UP	4.23608	3
AFI86489.1;AMQ94700.1;ANU82799.1;BAS48484.1;EKX94427.1;KND85587.1;KOE68542.1;KYK82883.1;KYK85426.1;KYK92495.1;KYK94260.1;WP_005550451.1	GTPase CgtA [Aggregatibacter actinomycetemcomitans D7S-1]	6.50659e-08	UP	4.22563	2
AFI86828.1;AMQ93961.1;ANU82075.1;BAS47995.1;KND85666.1;KOE31119.1;KOE63636.1;KOE66523.1;KOE66771.1;KOE70137.1;KYK77685.1;KYK83991.1;KYK89319.1;KYK89487.1;KYK91344.1;KYK93790.1;WP_005542943.1	Na(+)-translocating NADH-quinone reductase subunit A [Aggregatibacter actinomycetemcomitans D7S-1]	6.32168e-08	UP	4.22257	10
ACX81802.1;AEW76719.1;AFI86648.1;AHN71760.1;AKU28878.1;AMQ92707.1;AMQ93801.1;ANU81918.1;BAS47818.1;EHK90827.1;EKX93652.1;KND83239.1;KND83302.1;KNE77871.1;KOE31309.1;KOE54420.1;KOE56328.1;KOE56556.1;KOE59167.1;KOE59490.1;KOE59757.1;KOE63870.1;KOE64047.1;KOE67439.1;KOE69236.1;KYK74214.1;KYK74463.1;KYK78067.1;KYK78306.1;KYK81208.1;KYK83828.1;KYK87297.1;KYK87949.1;KYK89329.1;KYK91451.1;KYK93408.1;KYK…	50S ribosomal protein L9 [Aggregatibacter actinomycetemcomitans D11S-1]	9.64646e-08	UP	4.2204	6
AFI87946.1;AMQ94891.1;ANU82884.1;BAS49310.1;EKX96833.1;KND85410.1;KOE31836.1;KOE63563.1;KOE66613.1;KOE67742.1;KOE69300.1;KYK76756.1;KYK81541.1;KYK88094.1;KYK89851.1;KYK90625.1;KYK93695.1;KYK94501.1;WP_005542446.1;WP_005563422.1	2-dehydro-3-deoxyphosphooctonate aldolase [Aggregatibacter actinomycetemcomitans D7S-1]	2.34227e-09	UP	4.20043	3
ACX82876.1;AEW77777.1;AFI87721.1;AHN72501.1;AKU29460.1;AMQ91872.1;AMQ93540.1;ANU83103.1;BAS49554.1;EHK91485.1;EKX93944.1;KND82962.1;KND83768.1;KNE78498.1;KOE31789.1;KOE52518.1;KOE56727.1;KOE56775.1;KOE59307.1;KOE61829.1;KOE66146.1;KOE67105.1;KOE68813.1;KYK78023.1;KYK81278.1;KYK83063.1;KYK86942.1;KYK89642.1;KYK89742.1;KYK92400.1;KYK94036.1;WP_005538116.1;WP_005548410.1;WP_005568426.1;WP_005576044.…	threonine synthase [Aggregatibacter actinomycetemcomitans D11S-1]	0.000419335	UP	4.19242	3
EKX99084.1;KYK75035.1;KYK80824.1	x-Pro dipeptidyl-peptidase [Aggregatibacter actinomycetemcomitans Y4]	3.69903e-06	UP	4.17775	5
AAP43994.1;AFI87197.2;AMQ94517.1;WP_061866575.1;AKU28570.1;WP_050846243.1;EHK90414.1;KNE77475.1;WP_005577953.1;AAD46685.2;AAN75217.1;ACX82150.1;AKU63222.1;ANU81371.1;BAJ19118.1;BAJ19132.1;EGY33838.1;EKX96476.1;KND83111.1;KOE30919.1;KOE59575.1;KOE61340.1;KOE63068.1;KOE64742.1;KOE65209.1;KOE67646.1;KOE70782.1;KYK74346.1;KYK76254.1;KYK79096.1;KYK79994.1;KYK80629.1;KYK84693.1;KYK85506.1;KYK86150.1;KY…	TadG [Aggregatibacter actinomycetemcomitans]	5.39121e-09	UP	4.165	12
KYK93948.1;ACS97756.1;AKS65082.1;AKU64212.1;EHB90383.1;KNE85194.1;OBY51998.1;OBY54661.1;WP_005701205.1;WP_005703749.1;WP_065295416.1	fructose-1,6-bisphosphatase, partial [Aggregatibacter actinomycetemcomitans serotype d str. SA3733]	1.16902e-05	UP	4.15222	3
AFI88046.1;AMQ94974.1;ANU82494.1;BAS48821.1;KND86071.1;KOE30361.1;KOE63830.1;KOE64566.1;KOE68038.1;KOE69705.1;KYK73423.1;KYK84587.1;KYK85817.1;KYK93056.1;WP_005538896.1;WP_061888804.1;AKU63665.1;OBY50123.1;WP_050693639.1	acetyl-CoA carboxylase subunit beta [Aggregatibacter actinomycetemcomitans D7S-1]	1.5266e-06	UP	4.11107	7
AEW76348.1;AMQ93010.1;KOE52418.1;KOE55509.1;WP_041915509.1	cysteinyl-tRNA synthetase [Aggregatibacter actinomycetemcomitans ANH9381]	0.000677224	UP	4.10761	2
ACX82474.1;AEW77367.1;AHN72030.1;AKU29104.1;AMQ91518.1;AMQ93220.1;ANU82191.1;BAS49220.1;KND82798.1;KND84623.1;KOE31461.1;KOE51815.1;KOE53239.1;KOE54810.1;KOE57819.1;KOE60057.1;KOE61999.1;KOE62362.1;KOE64015.1;KOE64268.1;KOE70341.1;KYK76693.1;KYK79560.1;KYK79698.1;KYK83012.1;KYK86431.1;KYK87685.1;KYK89388.1;KYK92722.1;KYK96849.1;WP_005538320.1;WP_005564113.1;WP_005573692.1;WP_014167721.1;WP_061888…	membrane protein [Aggregatibacter actinomycetemcomitans D11S-1]	3.00371e-08	UP	4.10354	6
AFI86590.1;AMQ93748.1;ANU81756.1;BAS47686.1;EKX92931.1;KND85892.1;KOE30611.1;KOE65539.1;KOE68008.1;KOE68103.1;KOE69896.1;KYK77176.1;KYK84373.1;KYK87390.1;KYK89371.1;KYK90863.1;KYK93326.1;KYK94624.1;WP_005543636.1	50S ribosomal protein L6 [Aggregatibacter actinomycetemcomitans D7S-1]	3.74853e-07	UP	4.10173	9
AFI86522.1;AMQ94673.1;ANU82826.1;BAS48453.1;EKX99308.1;KND85987.1;KOE31249.1;KOE66456.1;KOE67473.1;KOE67924.1;KOE69543.1;KYK79430.1;KYK83469.1;KYK85478.1;KYK87286.1;KYK91066.1;KYK93711.1;KYK94561.1;WP_005542253.1;ACX82274.1;AEW77177.1;AHN71228.1;AKU28462.1;AMQ91350.1;EHK90296.1;KND82422.1;KNE77361.1;KOE53703.1;KOE54611.1;KOE56939.1;KOE57636.1;KOE61013.1;KOE62958.1;KYK75909.1;KYK78985.1;WP_0055466…	cysteine desulfurase [Aggregatibacter actinomycetemcomitans D7S-1]	2.99801e-10	UP	4.0971	10
ACX83330.1;AEW76198.1;AFI87675.1;AHN70688.1;AKU28031.1;AMQ92281.1;AMQ93583.1;ANU81163.1;BAS47236.1;EGY33220.1;EHK91081.1;EKX93996.1;KND83544.1;KND83727.1;KNE78113.1;KOE31193.1;KOE54278.1;KOE54940.1;KOE57159.1;KOE58782.1;KOE59039.1;KOE61368.1;KOE66932.1;KOE69585.1;KYK73499.1;KYK74422.1;KYK81443.1;KYK82544.1;KYK83110.1;KYK89241.1;KYK89698.1;KYK93994.1;KYK95172.1;KYK95488.1;WP_005547254.1	superoxide dismutase [Aggregatibacter actinomycetemcomitans D11S-1]	2.85719e-08	UP	4.08631	10
AFI86587.1;AMQ93744.1;ANU81752.1;BAS47690.1;EKX92935.1;KND85896.1;KOE30373.1;KOE65543.1;KOE68012.1;KOE68099.1;KOE69892.1;KYK77172.1;KYK84369.1;KYK87386.1;KYK89367.1;KYK90860.1;KYK93322.1;WP_005543611.1	50S ribosomal protein L15 [Aggregatibacter actinomycetemcomitans D7S-1]	4.47068e-07	UP	4.06491	5
AEW77628.1;AKU29327.1;AMQ91749.1;KOE54368.1;KOE55818.1;WP_005572669.1;WP_050846389.1;WP_061869874.1;OBY52525.1;WP_065295037.1	TolC protein [Aggregatibacter actinomycetemcomitans ANH9381]	2.67513e-06	UP	4.06338	2
AFI87716.1;AMQ93544.1;ANU83107.1;BAS49558.1;EKX93949.1;KND83764.1;KOE31793.1;KOE66150.1;KOE70644.1;KYK83068.1;KYK86946.1;KYK88894.1;KYK89354.1;KYK92395.1;KYK95178.1;WP_005542760.1	trigger factor [Aggregatibacter actinomycetemcomitans D7S-1]	3.89964e-06	UP	4.05703	23
AEW77854.1;AFI86254.2;AHN72584.1;AKU29531.1;AMQ91938.1;AMQ93311.1;ANU82592.1;BAS48708.1;EKX98196.1;KND83129.1;KND85486.1;KOE30741.1;KOE52919.1;KOE56480.1;KOE57080.1;KOE63413.1;KOE66360.1;KOE66974.1;KOE69844.1;KYK79730.1;KYK88942.1;KYK89431.1;KYK90454.1;KYK92847.1;KYK95025.1;WP_005538760.1;WP_005566538.1;WP_025298457.1;WP_061869900.1	N-acetylmannosamine-6-phosphate 2-epimerase [Aggregatibacter actinomycetemcomitans ANH9381]	2.97557e-07	UP	4.0348	4
AFI86380.1;AMQ93422.1;ANU82702.1;BAS48591.1;EKX95268.1;KND85179.1;KOE30567.1;KOE65835.1;KOE70744.1;KYK85022.1;KYK85494.1;KYK87567.1;KYK90758.1;KYK91670.1;KYK95124.1;WP_005540021.1	CRISPR-associated protein Cas5 [Aggregatibacter actinomycetemcomitans D7S-1]	5.11014e-08	UP	4.03244	13
KOE62891.1;KOE65707.1;KYK79350.1;WP_053330059.1	CRISPR-associated protein [Aggregatibacter actinomycetemcomitans serotype a str. A160]	2.184e-07	UP	4.02611	6
AFI87600.1;WP_014702509.1;AEW77798.1;AHN72524.1;AKU29479.1;AMQ91891.1;KND82982.1;KOE52538.1;KOE56707.1;KOE56755.1;WP_005568398.1;EGY33963.1;EHK91507.1;KNE78520.1;KYK91890.1;WP_005576069.1	mannonate dehydratase [Aggregatibacter actinomycetemcomitans D7S-1]	3.33381e-10	UP	4.0246	6
AFI87755.1;WP_014702526.1	hypothetical protein D7S_02035 [Aggregatibacter actinomycetemcomitans D7S-1]	5.92152e-08	UP	4.01043	4
ACX82855.1;AFI87741.1;AMQ93521.1;ANU83085.1;BAS49534.1;EKX97920.1;KND83786.1;KOE31770.1;KOE59289.1;KOE61648.1;KOE61811.1;KOE66128.1;KOE67123.1;KOE68795.1;KOE70622.1;KYK79222.1;KYK83192.1;KYK88537.1;KYK90014.1;KYK91378.1;KYK94052.1;KYK96615.1;WP_005541024.1;WP_005548383.1;WP_005566218.1;WP_061887405.1;WP_061888162.1;KYK76622.1;KYK81259.1;WP_061885458.1;EHK91465.1;KNE78478.1;WP_005576015.1	UDP-N-acetylglucosamine 1-carboxyvinyltransferase [Aggregatibacter actinomycetemcomitans D11S-1]	8.36353e-09	UP	3.98746	7
EHK90732.1;EKX98621.1;KNE77780.1;KYK73613.1;KYK79304.1;KYK95425.1;WP_005576847.1;WP_061886002.1;WP_061886551.1;WP_061886908.1;AKU62765.1;EGY35339.1;WP_050692873.1	anaerobic dimethyl sulfoxide reductase chain A [Aggregatibacter actinomycetemcomitans RhAA1]	0.00597279	UP	3.9607	2
AFI86179.1;AMQ93246.1;ANU81703.1;BAS49255.1;KND84984.1;KOE31403.1;KOE62308.1;KOE63731.1;KOE66436.1;KOE68994.1;KYK80083.1;KYK84452.1;KYK87799.1;KYK90424.1;KYK92542.1;KYK94822.1;WP_005542378.1;WP_005553548.1;WP_005565647.1;WP_053330078.1;WP_061866521.1;KOE57336.1;KOE58436.1;WP_005588940.1	maltose phosphorylase [Aggregatibacter actinomycetemcomitans D7S-1]	1.59307e-06	UP	3.96006	5
AHN71041.1;KND82339.1;KOE52636.1;KOE69410.1;KYK88702.1;WP_005565128.1;WP_005567040.1	ATP-dependent hsl protease ATP-binding subunithslU, putative' [Aggregatibacter actinomycetemcomitans HK1651]	9.26062e-08	UP	3.95847	5
AFI88101.1;AMQ95022.1;BAS48874.1;EKX94568.1;KND85451.1;KOE31031.1;KOE63266.1;KOE67174.1;KYK74340.1;KYK88033.1;KYK93309.1;WP_005537808.1;WP_053330032.1	maltose operon protein [Aggregatibacter actinomycetemcomitans D7S-1]	4.12977e-07	UP	3.95308	2
ACX82250.1;AFI87294.1;AHN71255.1;AKU28483.1;AMQ91329.1;AMQ94429.1;ANU81460.1;BAS48170.1;EKX97874.1;KND82443.1;KND83028.1;KOE30833.1;KOE53724.1;KOE54632.1;KOE56960.1;KOE57615.1;KOE61252.1;KOE62979.1;KOE65449.1;KOE70871.1;KYK77280.1;KYK79007.1;KYK84784.1;KYK85185.1;KYK88306.1;KYK94070.1;WP_005542626.1;WP_005546598.1;WP_005566067.1	disulfide bond formation protein DsbB [Aggregatibacter actinomycetemcomitans D11S-1]	0.00495546	UP	3.94647	2
AFI87022.1;AMQ94142.1;ANU81612.1;BAS47627.1;EKX95780.1;KND84663.1;KOE31662.1;KOE66321.1;KYK83496.1;KYK83591.1;KYK91167.1;KYK94240.1;KYK96725.1;WP_005539543.1;EGY33356.1;KYK76500.1;KYK82372.1;KYK95202.1;WP_005558166.1	bifunctional N-acetylglucosamine-1-phosphate uridyltransferase/glucosamine-1-phosphate acetyltransferase [Aggregatibacter actinomycetemcomitans D7S-1]	1.88921e-08	UP	3.92804	8
AFI86588.1;AMQ93746.1;ANU81754.1;BAS47688.1;EKX92933.1;KND85894.1;KOE65541.1;KOE68010.1;KOE68101.1;KOE69894.1;KYK77174.1;KYK84371.1;KYK87388.1;KYK89369.1;KYK90861.1;KYK93324.1;KYK94622.1;WP_005543632.1	30S ribosomal protein S5 [Aggregatibacter actinomycetemcomitans D7S-1]	3.30504e-08	UP	3.9244	6
AFI87059.1;AMQ94167.1;ANU81577.1;BAS47452.1;EKX97191.1;KND82593.1;KOE31700.1;KOE65738.1;KOE68481.1;KOE68680.1;KYK78509.1;KYK84170.1;KYK88265.1;KYK89520.1;KYK92435.1;WP_005549339.1;WP_005553421.1;WP_053329886.1;AEW76667.1;AMQ92753.1;EGY33407.1;KOE52706.1;KOE53887.1;KOE70912.1;KYK72485.1;KYK82321.1;WP_005558264.1;WP_005564637.1;WP_005573041.1	PTS mannose transporter subunit IIAB [Aggregatibacter actinomycetemcomitans D7S-1]	2.52149e-07	UP	3.91533	6
KOE31577.1;WP_005542596.1;ACS98145.1;AKS65448.1;AKU62587.1;EHB89673.1;KNE85715.1;OBY51361.1;OBY51531.1;WP_005702043.1;WP_050692715.1;WP_065295463.1	transcription antiterminator NusG [Aggregatibacter actinomycetemcomitans D17P-3]	3.06945e-08	UP	3.9012	4
ACX82362.1;AEW77269.1;AFI88014.1;AHN71919.1;AKU29014.1;AMQ91434.1;AMQ94948.1;ANU82518.1;BAS48788.1;EGY34862.1;EHK90128.1;EKX98242.1;KND82710.1;KND86014.1;KNE77204.1;KOE32107.1;KOE51725.1;KOE55904.1;KOE56414.1;KOE58537.1;KOE58607.1;KOE58904.1;KOE64198.1;KOE66416.1;KOE67046.1;KOE69034.1;KYK72992.1;KYK74655.1;KYK75894.1;KYK81484.1;KYK81766.1;KYK82010.1;KYK86686.1;KYK87112.1;KYK90027.1;KYK93690.1;KYK…	PTS system glucose-specific transporter subunit IIA [Aggregatibacter actinomycetemcomitans D11S-1]	1.15259e-06	UP	3.90081	3
AFI88070.1;AMQ94994.1;ANU82471.1;BAS48843.1;EKX94598.1;KND85479.1;KOE30793.1;KOE64987.1;KOE67202.1;KOE68626.1;KOE70251.1;KYK73896.1;KYK84676.1;KYK88167.1;KYK89778.1;KYK90399.1;KYK92033.1;KYK92689.1;WP_005544530.1;WP_061888184.1;ACS97077.1;ACX82371.1;AEW77279.1;AHN71930.1;AKU29023.1;AMQ91443.1;EHK90139.1;KND82719.1;KNE77215.1;KOE51734.1;KOE55913.1;KOE56405.1;KOE58546.1;KOE58616.1;KOE58895.1;KYK758…	ABC transporter ATP-binding protein [Aggregatibacter actinomycetemcomitans D7S-1]	0.000473571	UP	3.88968	3
ACX82491.1;AEW77384.1;AFI86106.1;AHN72055.1;AKU29123.1;AMQ91534.1;AMQ93199.1;ANU82212.1;BAS49200.1;EKX99146.1;KND82812.1;KND84603.1;KOE31482.1;KOE51832.1;KOE53223.1;KOE56237.1;KOE57802.1;KOE60040.1;KOE62015.1;KOE62377.1;KOE64035.1;KOE64288.1;KOE70360.1;KYK76674.1;KYK79587.1;KYK79611.1;KYK83033.1;KYK88629.1;KYK90355.1;KYK90800.1;KYK92969.1;WP_005538269.1;WP_005566732.1;WP_005594488.1;WP_025298325.…	transcriptional regulator [Aggregatibacter actinomycetemcomitans D11S-1]	0.00848046	UP	3.88539	3
ACX81637.1;AEW76564.1;AFI86747.1;AHN71122.1;AKU28380.1;AKU62373.1;AMQ92863.1;AMQ93891.1;ANU82004.1;BAS47847.1;EGY35235.1;EHK90054.1;EKX96165.1;KND82888.1;KND85221.1;KNE77134.1;KOE30681.1;KOE52771.1;KOE54551.1;KOE54943.1;KOE59709.1;KOE59772.1;KOE60261.1;KOE69296.1;KYK74061.1;KYK75205.1;KYK79631.1;KYK82377.1;KYK84503.1;KYK87768.1;KYK88758.1;KYK89651.1;KYK91784.1;KYK92057.1;KYK92671.1;WP_061885525.1	30S ribosomal protein S7 [Aggregatibacter actinomycetemcomitans D11S-1]	6.2936e-09	UP	3.86561	8
AFI87874.1;AMQ94825.1;ANU82960.1;BAS49394.1;EKX96760.1;KND85342.1;KOE31906.1;KOE66249.1;KOE66704.1;KOE66869.1;KOE69686.1;KYK77245.1;KYK84022.1;KYK86653.1;KYK88375.1;KYK88594.1;KYK91307.1;KYK94996.1;WP_005549749.1;WP_005563791.1;WP_005565330.1;WP_061887598.1;WP_061888171.1;EHB90890.1;WP_005700897.1	formate dehydrogenase [Aggregatibacter actinomycetemcomitans D7S-1]	1.30411e-06	UP	3.84276	3
ACX81651.1;AEW76577.1;AFI86733.1;AKU28392.1;AMQ92851.1;AMQ93879.1;ANU81992.1;BAS47860.1;EKX96177.1;KND82875.1;KND85233.1;KOE32211.1;KOE54538.1;KOE54955.1;KOE54987.1;KOE59696.1;KOE59759.1;KOE60248.1;KOE65437.1;KOE68126.1;KOE68879.1;KOE69283.1;KYK75219.1;KYK76840.1;KYK82390.1;KYK84516.1;KYK86531.1;KYK88771.1;KYK91113.1;KYK91716.1;KYK97045.1;WP_005543199.1;WP_005565491.1;WP_061885526.1;WP_061885686.1	transcriptional regulator [Aggregatibacter actinomycetemcomitans D11S-1]	0.000102409	UP	3.83812	3
AFI86469.1;AMQ94717.1;ANU82782.1;BAS48501.1;EKX94408.1;KND85604.1;KOE31713.1;KOE64925.1;KYK82857.1;KYK83485.1;KYK91186.1;KYK96942.1;WP_005539905.1;WP_061866586.1;ACX83212.1;AEW76084.1;AHN72887.1;AKU29786.1;AMQ92191.1;KOE51955.1;KOE54841.1;KOE58735.1;KOE60793.1;KOE61587.1;KYK73303.1;KYK78498.1;WP_005545558.1;WP_014167373.1;WP_061885603.1;KNE85234.1;OBY54622.1;WP_005703786.1	aspartyl-tRNA synthetase [Aggregatibacter actinomycetemcomitans D7S-1]	7.50352e-06	UP	3.83339	12
ACX83030.1;AEW77931.1;AFI88119.1;AHN72673.1;AKU29608.1;AKU63984.1;AMQ92011.1;AMQ95039.1;ANU82426.1;BAS48892.1;EGY34207.1;EHK89684.1;EKX94549.1;KND84148.1;KND85435.1;KNE76785.1;KOE31015.1;KOE52217.1;KOE52994.1;KOE54012.1;KOE58005.1;KOE60629.1;KOE61887.1;KOE67068.1;KYK74692.1;KYK75821.1;KYK80113.1;KYK82451.1;KYK84629.1;KYK87045.1;KYK90201.1;KYK92158.1;KYK94982.1;KYK95918.1;OBY52770.1;WP_005543510.1…	heptose 1-phosphate adenyltransferase [Aggregatibacter actinomycetemcomitans D11S-1]	0.00198697	UP	3.83001	2
AFI86432.1;AMQ94752.1;ANU82747.1;BAS48538.1;EKX93067.1;KND84895.1;KOE30294.1;KOE68304.1;KYK81019.1;KYK90141.1;KYK90409.1;KYK92683.1;WP_005537917.1;WP_005554586.1;AEW78091.1;AMQ92159.1;EGY33618.1;EHK89522.1;KNE76626.1;KOE52069.1;KOE53138.1;KYK73789.1;KYK81557.1;KYK95080.1;WP_005557907.1;WP_005578819.1;WP_061886056.1;WP_061886784.1	PTS system mannitol-specific transporter subunit IICBA [Aggregatibacter actinomycetemcomitans D7S-1]	0.000198073	UP	3.81447	4
AFI86457.1;AMQ94727.1;ANU82772.1;BAS48513.1;EKX93025.1;KND85924.1;KOE30319.1;KOE62643.1;KOE68279.1;KOE68465.1;KOE69830.1;KYK80331.1;KYK81045.1;KYK83266.1;KYK87678.1;KYK88401.1;KYK93035.1;KYK93817.1;WP_005549162.1;WP_061887617.1;WP_061888012.1;OBY51950.1;WP_065295382.1	cytochrome d terminal oxidase subunit 1 [Aggregatibacter actinomycetemcomitans D7S-1]	5.21838e-07	UP	3.81138	6
ACX83479.1;AEW76342.1;AFI86557.1;AHN70865.1;AKU28171.1;AMQ92409.1;AMQ94580.1;ANU82864.1;BAS48340.1;EGY33073.1;EHK90943.1;EKX98380.1;KND82273.1;KND84418.1;KNE77983.1;KOE30945.1;KOE52413.1;KOE55319.1;KOE55514.1;KOE59894.1;KOE62805.1;KOE63985.1;KOE66016.1;KOE70488.1;KYK74822.1;KYK76509.1;KYK80462.1;KYK81003.1;KYK84281.1;KYK85327.1;KYK93312.1;KYK94169.1;KYK96005.1;WP_005543907.1;WP_005547649.1;WP_005…	ribonucleoside-triphosphate reductase [Aggregatibacter actinomycetemcomitans D11S-1]	7.62492e-06	UP	3.79225	3
ACX82461.1;AEW77355.1;AFI86389.1;AHN72016.1;AKU29092.1;AMQ91506.1;AMQ93431.1;ANU82710.1;BAC11849.1;EKX95259.1;KND82786.1;KND85188.1;KOE30576.1;KOE51803.1;KOE53251.1;KOE54798.1;KOE57831.1;KOE60068.1;KOE62350.1;KOE62880.1;KOE65697.1;KOE65844.1;KOE70753.1;KYK76706.1;KYK79362.1;KYK79685.1;KYK85031.1;KYK85919.1;KYK87577.1;KYK93244.1;WP_005544145.1;AKU64057.1;EHB90957.1;OBY52844.1;WP_005700985.1	hypothetical protein D11S_1074 [Aggregatibacter actinomycetemcomitans D11S-1]	4.07917e-07	UP	3.78519	8
AFI85948.1;AMQ93039.1;ANU82354.1;EKX98522.1;KND82666.1;KOE30433.1;KOE63994.1;KOE66886.1;KOE68419.1;KOE69449.1;KYK77295.1;KYK84295.1;KYK87140.1;KYK87836.1;KYK90607.1;WP_005538870.1	ferritin [Aggregatibacter actinomycetemcomitans D7S-1]	3.75712e-07	UP	3.78475	7
AFI87464.2;AMQ95153.1;ANU83163.1;BAS47664.1;EKX94376.1;KND85033.1;KOE32092.1;KOE64123.1;KOE66726.1;KOE68717.1;KYK79931.1;KYK83645.1;KYK86378.1;KYK91185.1;KYK96646.1;WP_032997160.1;WP_061887428.1	polynucleotide phosphorylase/polyadenylase [Aggregatibacter actinomycetemcomitans D7S-1]	5.89204e-08	UP	3.76806	7
AFI85939.1;AMQ93031.1;ANU82362.1;BAS48973.1;EKX98512.1;KND82659.1;KOE30425.1;KOE68427.1;KOE69457.1;KYK84334.1;KYK87131.1;KYK89451.1;KYK92308.1;WP_005543419.1;WP_061888263.1	aminopeptidase N [Aggregatibacter actinomycetemcomitans D7S-1]	2.70708e-09	UP	3.76262	4
AFI86696.1;WP_014702340.1	proline--tRNA ligase [Aggregatibacter actinomycetemcomitans D7S-1]	2.83396e-07	UP	3.76029	8
EAK94404.1;EAK94449.1;EEQ43698.1;KGQ81942.1;KGQ82620.1;KGQ83214.1;KGR02085.1;KGR02349.1;KGR06102.1;KGT63851.1;KGU01401.1;KGU02463.1;KGU02720.1;KGU19245.1;KGU21468.1;KGU22261.1;KHC28438.1;KHC29036.1;KHC29391.1;KHC45372.1;KHC45511.1;KHC54668.1;KHC61639.1;KHC65272.1;KHC70496.1;KHC77952.1;P83780.2;XP_713513.1;XP_713554.1	hypothetical protein CaO19.3888 [Candida albicans SC5314]	5.39588e-06	UP	3.75927	2
AFI87589.1;AMQ93659.1;ANU81239.1;EKX97448.1;KND82919.1;KOE32034.1;KOE68183.1;KOE68343.1;KOE68640.1;KOE70303.1;KYK80265.1;KYK83704.1;KYK88150.1;WP_005539290.1	3-phosphoglycerate dehydrogenase [Aggregatibacter actinomycetemcomitans D7S-1]	3.99077e-09	UP	3.75091	6
KOE64938.1;KOE66805.1;KOE69615.1;KYK72718.1;KYK87541.1;WP_005564906.1;WP_005582812.1;WP_061888240.1;AKU64275.1;OBY51414.1;WP_050694160.1;WP_065295501.1	DNA polymerase I [Aggregatibacter actinomycetemcomitans serotype e str. SCC393]	3.69349e-08	UP	3.72648	8
ACX81575.1;AEW76505.1;AKU28328.1;AMQ92915.1;KND82331.1;KOE52644.1;KOE55226.1;KOE56111.1;KOE60430.1;KOE60957.1;KOE61744.1;KYK77351.1;KYK82247.1;WP_005548172.1;WP_005567048.1;WP_005573112.1;WP_005575514.1;WP_019518368.1	tryptophan--tRNA ligase [Aggregatibacter actinomycetemcomitans D11S-1]	1.41633e-06	UP	3.72087	6
ACX83147.1;AEW78049.1;AFI86332.1;AHN72802.1;AKU29720.1;AMQ92119.1;AMQ93384.1;ANU82667.1;BAS48631.1;EGY33512.1;EHK89567.1;EKX95022.1;KND83386.1;KND85144.1;KNE76669.1;KOE30531.1;KOE52106.1;KOE53102.1;KOE54120.1;KOE58677.1;KOE60733.1;KOE62037.1;KOE63811.1;KOE64602.1;KOE65799.1;KOE70036.1;KYK72443.1;KYK72888.1;KYK75743.1;KYK78602.1;KYK81411.1;KYK84984.1;KYK88877.1;KYK89082.1;KYK90679.1;KYK92801.1;KYK…	ribose-phosphate pyrophosphokinase [Aggregatibacter actinomycetemcomitans D11S-1]	2.99705e-06	UP	3.71229	3
ACX82861.1;AFI87735.1;AMQ93527.1;ANU83091.1;KND83780.1;KOE31776.1;KOE61817.1;KOE66134.1;KOE67117.1;KOE68801.1;KOE70628.1;KYK76628.1;KYK79228.1;KYK81265.1;KYK83198.1;KYK88543.1;KYK90020.1;KYK91372.1;KYK94058.1;WP_005541013.1;WP_005548387.1;WP_061888163.1;ACS96593.1;AKS63998.1;AKU63205.1;EHB90183.1;OBY54004.1;WP_005701487.1;WP_050693239.1	glutamine synthetase [Aggregatibacter actinomycetemcomitans D11S-1]	5.57614e-10	UP	3.71218	10
ACX82294.1;AFI87786.1;AMQ93480.1;ANU83044.1;BAS49489.1;EKX97936.1;KOE30730.1;KOE57656.1;KOE61033.1;KOE62938.1;KOE66086.1;KYK74086.1;KYK79136.1;KYK83150.1;KYK86680.1;KYK90907.1;KYK93737.1;KYK96886.1;WP_005541112.1;WP_005546665.1	glutaredoxin [Aggregatibacter actinomycetemcomitans D11S-1]	6.0631e-09	UP	3.70963	3
EKX97684.1	ornithine carbamoyltransferase [Aggregatibacter actinomycetemcomitans Y4]	1.30056e-05	UP	3.70249	2
AFI86962.1;AHN70892.1;AKU28190.1;AMQ94087.1;ANU81667.1;BAS47570.1;EKX95717.1;KND84437.1;KND84719.1;KOE31606.1;KOE55338.1;KOE62274.1;KOE65184.1;KOE68600.1;KOE70564.1;KYK78835.1;KYK83534.1;KYK87021.1;KYK89914.1;KYK91255.1;KYK92268.1;KYK95976.1;WP_005544466.1;WP_005567756.1;WP_060828708.1;AKU62299.1;OBY49811.1;WP_050692465.1;WP_065295890.1	3-ketoacyl-ACP reductase [Aggregatibacter actinomycetemcomitans D7S-1]	1.76835e-06	UP	3.6974	9
KOE70632.1;KYK86934.1;WP_005564873.1;AHN72492.1;EHK91477.1;KNE78489.1;WP_005576033.1	outer membrane protein assembly protein BamC [Aggregatibacter actinomycetemcomitans serotype f str. D18P1]	0.000133978	UP	3.68085	2
AFI85892.1;AMQ95060.1;ANU82404.1;BAS48922.1;EHK91262.1;EKX96367.1;KND84838.1;KNE78290.1;KOE31341.1;KOE63105.1;KOE64322.1;KOE65576.1;KOE69140.1;KYK74451.1;KYK83785.1;KYK92890.1;WP_005537580.1;WP_005562740.1;WP_005566250.1;WP_005576294.1;KYK75149.1;WP_061885527.1	asparaginyl-tRNA synthetase [Aggregatibacter actinomycetemcomitans D7S-1]	1.64503e-07	UP	3.67989	10
AEW76490.1;AFI87372.1;AHN71035.1;AKU28315.1;AMQ94560.1;ANU81322.1;BAS48316.1;EHK91589.1;EKX98792.1;KND84886.1;KNE78599.1;KOE30246.1;KOE55239.1;KOE56098.1;KOE60442.1;KOE60969.1;KOE61756.1;KOE64143.1;KOE65047.1;KOE66056.1;KYK76657.1;KYK77339.1;KYK81237.1;KYK82235.1;KYK88639.1;KYK90730.1;KYK94122.1;WP_005542520.1;WP_005548199.1;WP_005571009.1;WP_005575954.1;WP_005595409.1;WP_019518365.1;WP_050846183…	phosphoglucomutase/phosphomannomutase [Aggregatibacter actinomycetemcomitans ANH9381]	1.28206e-09	UP	3.67288	10
ACX81796.1;AEW76714.1;AFI86654.1;AHN71766.1;AKU28883.1;AMQ92712.1;AMQ93806.1;ANU81923.1;BAS47823.1;EKX93658.1;KND83244.1;KND83297.1;KOE54415.1;KOE56323.1;KOE56561.1;KOE59172.1;KOE59495.1;KOE59752.1;KOE63865.1;KOE64052.1;KOE67444.1;KOE69241.1;KYK74219.1;KYK78062.1;KYK78301.1;KYK83823.1;KYK84857.1;KYK89324.1;KYK93744.1;KYK95450.1;WP_005544871.1;WP_005553653.1;WP_005564534.1;WP_005567108.1;WP_050926…	glycerol-3-phosphate acyltransferase [Aggregatibacter actinomycetemcomitans D11S-1]	7.27105e-07	UP	3.66717	9
AKU28548.1;EGY33815.1;KYK73662.1;KYK80017.1;KYK91997.1;WP_005557681.1;WP_050846224.1	carbon starvation protein CstA [Aggregatibacter actinomycetemcomitans HK1651]	1.7666e-08	UP	3.66504	4
EGY33240.1;KYK75933.1;KYK82526.1;KYK95597.1;WP_005558781.1	6-phosphofructokinase [Aggregatibacter actinomycetemcomitans serotype e str. SC1083]	1.24153e-07	UP	3.66476	4
AFI87780.1;AMQ93486.1;ANU83050.1;BAS49495.1;EKX97943.1;KND83821.1;KOE30724.1;KOE66092.1;KOE67159.1;KOE68759.1;KOE70587.1;KYK79186.1;KYK83156.1;KYK88501.1;KYK90901.1;KYK93731.1;WP_005541099.1	DNA-binding protein [Aggregatibacter actinomycetemcomitans D7S-1]	9.35349e-05	UP	3.65363	2
ACX82016.1;AEW76936.1;AFI86849.1;AHN71506.1;AKU28683.1;AMQ91131.1;AMQ93977.1;ANU82091.1;BAS48014.1;EKX99016.1;KND84102.1;KND85684.1;KOE31101.1;KOE53640.1;KOE55046.1;KOE56063.1;KOE60373.1;KOE61434.1;KOE62127.1;KOE63654.1;KOE66506.1;KOE66789.1;KYK75413.1;KYK77666.1;KYK81009.1;KYK83896.1;KYK88656.1;KYK89056.1;KYK90555.1;KYK94303.1;KYK96336.1;WP_005542886.1;WP_061869777.1	30S ribosomal protein S2 [Aggregatibacter actinomycetemcomitans D11S-1]	1.63447e-10	UP	3.63856	17
ACX83432.1;AFI87418.1;AHN70813.1;AKS65134.1;AKU28132.1;AKU62272.1;AMQ92367.1;AMQ94320.1;ANU81827.1;BAS47738.1;EGY33124.1;EHB90308.1;EHK90992.1;EKX93169.1;KND84379.1;KND85044.1;KNE78027.1;KNE84833.1;KOE30991.1;KOE52372.1;KOE55141.1;KOE55555.1;KOE57431.1;KOE59847.1;KOE63313.1;KOE65417.1;KOE67894.1;KOE68243.1;KOE69772.1;KYK72510.1;KYK76033.1;KYK76380.1;KYK80729.1;KYK80909.1;KYK82126.1;KYK87272.1;KYK…	ribosome-associated inhibitor A [Aggregatibacter actinomycetemcomitans D11S-1]	5.16233e-07	UP	3.63218	2
AEW77377.1;AFI86113.1;AHN72047.1;AKU29116.1;AMQ91527.1;AMQ93206.1;ANU82205.1;BAS49207.1;CAG26243.1;EHK91383.1;KND82806.1;KND84609.1;KNE78407.1;KOE31475.1;KOE51825.1;KOE53230.1;KOE56244.1;KOE57809.1;KOE60047.1;KOE62009.1;KOE64028.1;KOE64281.1;KOE70353.1;KYK79547.1;KYK83026.1;KYK88636.1;KYK90348.1;KYK91605.1;KYK91850.1;WP_005565788.1;WP_005566736.1;WP_005576498.1;WP_005589001.1;WP_014702227.1;WP_04…	5,10-methylenetetrahydrofolate reductase [Aggregatibacter actinomycetemcomitans ANH9381]	1.66927e-05	UP	3.63007	7
ACX83141.1;AEW78043.1;AFI86326.1;AHN72796.1;AKU29714.1;AMQ92114.1;AMQ93379.1;ANU82662.1;BAS48637.1;EGY33518.1;EHK89573.1;EKX95029.1;KND83380.1;KND85138.1;KNE76675.1;KOE30525.1;KOE52112.1;KOE53097.1;KOE54114.1;KOE58671.1;KOE60727.1;KOE62043.1;KOE63805.1;KOE64608.1;KOE65793.1;KOE70030.1;KYK72466.1;KYK72882.1;KYK75737.1;KYK78596.1;KYK81405.1;KYK84978.1;KYK88871.1;KYK89617.1;KYK92807.1;WP_005539264.1…	phosphate transport regulator [Aggregatibacter actinomycetemcomitans D11S-1]	1.49373e-08	UP	3.61806	6
EGY33624.1;EHK89528.1;KNE76632.1;KYK73795.1;KYK81551.1;KYK94989.1;WP_005557917.1;WP_005578825.1	myo-inositol catabolism protein [Aggregatibacter actinomycetemcomitans serotype e str. SC1083]	1.0383e-06	UP	3.60626	4
AFI87193.2;AMQ94292.1;WP_041160763.1;ACS98255.1;AKS65551.1;EHB89239.1;KNE84583.1;OBY50142.1;WP_005702343.1;WP_005704791.1	transaldolase [Aggregatibacter actinomycetemcomitans D7S-1]	1.91863e-07	UP	3.60516	8
AFI87428.1;AMQ94328.1;ANU81856.1;BAS47747.1;EKX96929.1;KND83844.1;KOE31561.1;KOE68393.1;KOE69212.1;KYK84207.1;KYK86012.1;KYK89108.1;KYK90938.1;KYK94564.1;WP_005542545.1;WP_005564216.1;WP_061887580.1;WP_061888351.1	bifunctional glutamate--cysteine ligase/glutathione synthetase [Aggregatibacter actinomycetemcomitans D7S-1]	2.4789e-06	UP	3.60444	6
AHN71481.1	hypothetical protein CF65_01031 [Aggregatibacter actinomycetemcomitans HK1651]	3.94549e-06	UP	3.60132	9
KOE62232.1;KOE65143.1;KYK78902.1;WP_005562786.1	16S rRNA methyltransferase [Aggregatibacter actinomycetemcomitans serotype a str. A160]	3.75644e-05	UP	3.59882	2
AFI88083.1;AMQ95006.1;ANU82459.1;BAS48855.1;EKX94586.1;KND85467.1;KOE31047.1;KOE64999.1;KOE67189.1;KYK74385.1;KYK84664.1;KYK85244.1;KYK88390.1;KYK91619.1;KYK91741.1;WP_005537765.1;WP_005583103.1	dihydrodipicolinate reductase [Aggregatibacter actinomycetemcomitans D7S-1]	9.77755e-08	UP	3.58277	3
AFI86768.1;AMQ93910.1;ANU82023.1;BAS47939.1;EKX99101.1;KND85612.1;KOE31172.1;KOE67580.1;KYK83935.1;KYK85500.1;KYK90966.1;KYK94422.1;KYK94472.1;WP_005540522.1	HemX protein [Aggregatibacter actinomycetemcomitans D7S-1]	8.55594e-07	UP	3.57432	11
ACX82873.1;AFI87724.1;AMQ93537.1;ANU83100.1;BAS49551.1;EKX93941.1;KND83771.1;KOE31786.1;KOE59304.1;KOE61663.1;KOE61826.1;KOE66143.1;KYK76638.1;KYK81275.1;KYK83060.1;KYK89739.1;KYK92403.1;KYK94033.1;WP_005538110.1;WP_061885461.1;AEW77774.1;AHN72498.1;AKU29457.1;AMQ91869.1;KND82959.1;KOE52515.1;KOE56730.1;KOE56778.1;WP_005568432.1;EHB90191.1;WP_005701496.1	aspartate kinase [Aggregatibacter actinomycetemcomitans D11S-1]	6.40377e-06	UP	3.57432	10
AFI86591.2;AMQ93749.1;ANU81757.1;BAS47685.1;EKX92930.1;KND85891.1;KOE30610.1;KOE65538.1;KOE68007.1;KOE68104.1;KOE69897.1;KYK77177.1;KYK84374.1;KYK87391.1;KYK89372.1;KYK90864.1;KYK93327.1;WP_005543638.1;KYK94625.1	30S ribosomal protein S8 [Aggregatibacter actinomycetemcomitans D7S-1]	1.48005e-09	UP	3.56949	10
ACX82499.1;AFI86098.1;AHN72063.1;AMQ93191.1;ANU82220.1;BAS49192.1;EKX99138.1;KND82820.1;KND84595.1;KOE31490.1;KOE53215.1;KOE57794.1;KOE60032.1;KOE62023.1;KOE62385.1;KOE64043.1;KOE70368.1;KYK76666.1;KYK79595.1;KYK79603.1;KYK83007.1;KYK86026.1;KYK88044.1;KYK88621.1;KYK91495.1;KYK92035.1;WP_005538251.1;WP_005545854.1;WP_005565803.1;WP_053330095.1;WP_061887668.1;WP_061888563.1;EGY34031.1;KYK74936.1;K…	branched-chain amino acid aminotransferase [Aggregatibacter actinomycetemcomitans D11S-1]	6.72378e-05	UP	3.56791	2
ACX81815.1;AEW76732.1;AFI86635.1;AHN71745.1;AKU28866.1;AMQ92695.1;AMQ93789.1;ANU81906.1;EGY35015.1;EHK90814.1;EKX93637.1;KND83227.1;KND83313.1;KNE77860.1;KOE31297.1;KOE54432.1;KOE56340.1;KOE56544.1;KOE59155.1;KOE59478.1;KOE61236.1;KOE63713.1;KOE63882.1;KOE67427.1;KOE69350.1;KYK74201.1;KYK74477.1;KYK78080.1;KYK78318.1;KYK81193.1;KYK83840.1;KYK85548.1;KYK87961.1;KYK90217.1;KYK93193.1;KYK93570.1;KYK…	30S ribosomal protein S16 [Aggregatibacter actinomycetemcomitans D11S-1]	5.95331e-10	UP	3.56138	3
AEW76359.1;KOE52429.1;KOE55498.1;WP_014167456.1;AMD99425.1;WP_060957552.1	transcription termination factor Rho [Aggregatibacter actinomycetemcomitans ANH9381]	5.43304e-05	UP	3.54745	14
ACX82126.1;AEW77040.1;AFI86683.1;AHN71393.1;AKU28588.1;AMQ91223.1;AMQ93832.1;ANU81949.1;BAS47911.1;EGY33481.1;EHK90437.1;EKX96691.1;KND82552.1;KND85810.1;KNE77498.1;KOE32166.1;KOE53833.1;KOE54742.1;KOE55875.1;KOE59597.1;KOE61362.1;KOE63089.1;KOE65628.1;KOE67295.1;KOE67883.1;KOE69326.1;KYK74328.1;KYK76791.1;KYK78929.1;KYK79967.1;KYK80387.1;KYK83285.1;KYK86612.1;KYK89538.1;KYK93285.1;KYK95324.1;WP_…	membrane protein [Aggregatibacter actinomycetemcomitans D11S-1]	6.89455e-07	UP	3.52225	2
AFI87581.1;AMQ93667.1;ANU81247.1;BAS47333.1;EKX97631.1;KND82927.1;KOE32042.1;KYK83696.1;KYK85316.1;KYK91993.1;KYK95602.1;WP_005538052.1;WP_061887725.1	isoleucine--tRNA ligase [Aggregatibacter actinomycetemcomitans D7S-1]	7.19575e-07	UP	3.51712	10
AFI87319.1;AMQ94406.1;ANU81483.1;BAS48147.1;EKX97419.1;KND83006.1;KOE30810.1;KOE62108.1;KOE64309.1;KOE65472.1;KOE70894.1;KYK78436.1;KYK84808.1;KYK88282.1;KYK91277.1;KYK92223.1;KYK96944.1;WP_005550724.1	ribulose-phosphate 3-epimerase [Aggregatibacter actinomycetemcomitans D7S-1]	0.000334902	UP	3.51498	2
AFI87678.1;AMQ93580.1;ANU81160.1;BAS47233.1;EKX93993.1;KND83730.1;KOE31190.1;KOE64797.1;KOE66929.1;KOE67615.1;KOE69582.1;KYK79847.1;KYK83107.1;KYK86692.1;KYK90247.1;KYK91032.1;KYK91943.1;KYK92471.1;WP_005539763.1;WP_005561092.1;WP_005564822.1;WP_061887443.1	DNA polymerase III subunit beta [Aggregatibacter actinomycetemcomitans D7S-1]	3.1268e-08	UP	3.50855	3
AFI87473.1;AMQ94364.1;ANU81781.1;BAS47656.1;EKX94367.1;KND85026.1;KOE32099.1;KOE64119.1;KOE66720.1;KOE68724.1;KOE69337.1;KYK79922.1;KYK83661.1;KYK86370.1;KYK86549.1;KYK93313.1;WP_005540479.1;WP_005564604.1;WP_014702491.1;WP_053329865.1;WP_053330240.1;WP_061888316.1;ACS97791.1;AKS65114.1;EHB90283.1;KNE84852.1;OBY49594.1;OBY49764.1;WP_005701243.1;WP_005704596.1;WP_065295850.1	protein PmbA [Aggregatibacter actinomycetemcomitans D7S-1]	5.54539e-07	UP	3.50397	3
AEW77888.1;AFI86039.1;AHN72624.1;AKU29563.1;AMQ91968.1;AMQ93136.1;ANU82274.1;KND83987.1;KND84543.1;KOE30159.1;KOE52260.1;KOE52951.1;KOE53967.1;KOE58049.1;KOE60585.1;KOE61930.1;KOE64418.1;KOE65939.1;KOE67216.1;KYK73259.1;KYK73551.1;KYK80146.1;KYK82946.1;KYK85229.1;KYK86133.1;KYK92708.1;KYK93130.1;WP_005540874.1;WP_005547932.1;WP_005568362.1;WP_005571372.1;WP_005581267.1;WP_053293770.1;WP_061869904…	DNA gyrase subunit A [Aggregatibacter actinomycetemcomitans ANH9381]	6.64556e-08	UP	3.47287	5
WP_033002188.1;ACS96852.1;ACX83123.1;AEW78026.1;AHN72776.1;AKS64233.1;AKU29697.1;AKU63465.1;AMQ92098.1;EHB89230.1;KND84527.1;KNE85685.1;KOE52129.1;KOE53081.1;KOE54097.1;KOE57924.1;KOE60710.1;KOE62060.1;KYK74402.1;KYK78579.1;OBY50865.1;OBY55036.1;WP_005573983.1;WP_005702718.1;WP_032995115.1;WP_050693469.1;WP_065295614.1;WP_065336506.1	RNA chaperone ProQ [Aggregatibacter actinomycetemcomitans]	2.23754e-06	UP	3.46997	6
ACX81528.1;AEW76461.1;AFI87514.1;AHN71001.1;AKU28285.1;AMQ92521.1;AMQ93729.1;ANU81310.1;BAS47397.1;EHK91528.1;EKX97663.1;KND83705.1;KND85338.1;KNE78541.1;KOE31948.1;KOE53683.1;KOE56289.1;KOE56783.1;KOE57910.1;KOE58966.1;KOE59603.1;KOE64147.1;KOE64244.1;KOE64587.1;KYK72912.1;KYK74704.1;KYK77216.1;KYK79114.1;KYK82172.1;KYK83445.1;KYK87369.1;KYK90329.1;KYK93226.1;KYK95067.1;KYK96316.1;WP_005539504.1…	peptide deformylase [Aggregatibacter actinomycetemcomitans D11S-1]	8.64511e-05	UP	3.46938	2
AFI87821.1;AMQ94773.1;ANU83011.1;BAS49451.1;EKX93867.1;KND85742.1;KOE63539.1;KOE65098.1;KOE70717.1;KYK73287.1;KYK84083.1;KYK85739.1;KYK89136.1;KYK90992.1;KYK93109.1;KYK97068.1;WP_005549145.1;WP_060829019.1	hypothetical protein D7S_02108 [Aggregatibacter actinomycetemcomitans D7S-1]	7.36355e-05	UP	3.46599	8
ACX81563.1;AEW76494.1;AFI86939.1;AHN71038.1;AKU28318.1;AMQ92925.1;AMQ94063.1;ANU82177.1;BAS48104.1;EGY32633.1;EKX95994.1;KND82341.1;KND85880.1;KOE31243.1;KOE52634.1;KOE55236.1;KOE56101.1;KOE60439.1;KOE60966.1;KOE61753.1;KOE62665.1;KOE69412.1;KYK76275.1;KYK77342.1;KYK77580.1;KYK82238.1;KYK85124.1;KYK86181.1;KYK88704.1;KYK90953.1;KYK92098.1;KYK95071.1;KYK95641.1;WP_032996149.1;WP_033002074.1;WP_038…	hypothetical protein D11S_0144 [Aggregatibacter actinomycetemcomitans D11S-1]	2.62292e-05	UP	3.46306	3
KOE70129.1;KYK89046.1;WP_005564753.1	iron ABC transporter substrate-binding protein [Aggregatibacter actinomycetemcomitans serotype f str. D18P1]	1.09501e-05	UP	3.46253	4
AFI87604.1;AMQ95127.1;BAS47307.1;EKX97466.1;KND82905.1;KOE32020.1;KOE68198.1;KOE68328.1;KOE68654.1;KOE70289.1;KYK80280.1;KYK83718.1;KYK86928.1;KYK88349.1;WP_005539322.1;WP_032997113.1;WP_032998870.1;WP_033001938.1;WP_053329784.1;WP_061887897.1	DNA-binding protein [Aggregatibacter actinomycetemcomitans D7S-1]	5.28356e-06	UP	3.46081	8
AFI87129.1;AMQ94235.1;ANU81533.1;BAS47514.1;EKX98639.1;KND84939.1;KOE31530.1;KOE64957.1;KOE65365.1;KOE66823.1;KOE69633.1;KYK72698.1;KYK82638.1;KYK85951.1;KYK87675.1;KYK90491.1;KYK93584.1;KYK94810.1;WP_005539165.1	aspartate-semialdehyde dehydrogenase [Aggregatibacter actinomycetemcomitans D7S-1]	9.47555e-09	UP	3.39818	8
EGY34461.1;KYK73197.1;KYK81837.1;KYK93474.1;WP_005556895.1;WP_061886766.1;ACS97173.1;AKS64530.1;WP_012771464.1	aromatic amino acid aminotransferase [Aggregatibacter actinomycetemcomitans serotype e str. SC1083]	0.000254936	UP	3.39075	5
BAA13554.1;CAS91942.1;CAS92181.1;CBF59108.1;CBL86275.1;CBN60813.1;CBN62420.1;CBN63849.1;CBN64268.1;CBN66075.1;CBN68560.1;CBN71908.1;CBU84352.1;P77809.1	glucose-6-phosphate dehydrogenase [Aggregatibacter actinomycetemcomitans Y4]	2.04436e-07	UP	3.37131	8
ACX81722.1;AEW76644.1;AFI87003.1;AHN71844.1;AKU28949.1;AMQ92776.1;AMQ94124.1;ANU81630.1;BAS47608.1;EGY33382.1;EHK90637.1;EKX95761.1;KND84040.1;KND84681.1;KNE77685.1;KOE31644.1;KOE51893.1;KOE52729.1;KOE53910.1;KOE60196.1;KOE60870.1;KOE62237.1;KOE63190.1;KOE65148.1;KOE66339.1;KOE70527.1;KYK73956.1;KYK75717.1;KYK78907.1;KYK81962.1;KYK82346.1;KYK83572.1;KYK85258.1;KYK88489.1;KYK91756.1;KYK91988.1;WP_…	cell division protein ZapB [Aggregatibacter actinomycetemcomitans D11S-1]	0.00514585	UP	3.37027	5
EGY34386.1;EHK91324.1;KNE78351.1;KYK72589.1;KYK78655.1;WP_005556759.1	peptide methionine sulfoxide reductase MsrA/msrB [Aggregatibacter actinomycetemcomitans serotype e str. SC1083]	3.13519e-07	UP	3.36863	11
EKX95993.1	YfbU domain protein [Aggregatibacter actinomycetemcomitans Y4]	4.96863e-06	UP	3.35956	2
ACX81916.1;AEW76876.1;AFI86600.1;AHN71574.1;AKU28734.1;AMQ92593.1;AMQ93758.1;ANU81766.1;BAS47676.1;EKX92921.1;KND83921.1;KND85882.1;KOE30601.1;KOE56639.1;KOE56871.1;KOE57236.1;KOE59067.1;KOE59389.1;KOE61145.1;KOE64495.1;KOE67998.1;KOE68113.1;KOE69906.1;KYK76112.1;KYK77186.1;KYK78174.1;KYK84383.1;KYK87400.1;KYK89381.1;KYK90873.1;KYK93336.1;KYK96208.1;WP_005545087.1;WP_005549676.1;WP_005561752.1;WP…	preprotein translocase subunit TatA [Aggregatibacter actinomycetemcomitans D11S-1]	2.8333e-05	UP	3.35729	2
AFI85952.1;AHN72308.1;AKU29308.1;AMQ91730.1;AMQ93061.1;ANU82350.1;BAS48986.1;EKX98526.1;KND82670.1;KND84832.1;KOE30437.1;KOE53370.1;KOE55770.1;KOE56986.1;KOE65057.1;KOE68231.1;KOE68415.1;KOE69169.1;KYK73149.1;KYK84299.1;KYK87144.1;KYK87987.1;KYK94488.1;KYK94682.1;WP_005538866.1;WP_005568933.1;WP_061888266.1	condesin subunit E [Aggregatibacter actinomycetemcomitans D7S-1]	4.73628e-05	UP	3.35363	4
ACX82774.1;AFI85902.1;AMQ95067.1;ANU82397.1;BAS48931.1;EKX96376.1;KND84847.1;KOE30115.1;KOE59645.1;KOE63114.1;KOE64331.1;KOE65584.1;KOE69149.1;KYK74508.1;KYK75356.1;KYK77645.1;KYK83638.1;KYK83776.1;KYK88023.1;KYK91305.1;KYK91948.1;KYK96319.1;WP_005544324.1;WP_005595490.1	autoinducer 2 aldolase [Aggregatibacter actinomycetemcomitans D11S-1]	2.07508e-08	UP	3.35244	5
ACX82775.1;AEW77673.1;AHN72389.1;AKU29370.1;AMQ92984.1;EGY34530.1;EHK91255.1;KNE78283.1;KOE51638.1;KOE54329.1;KOE55777.1;KOE58161.1;KOE58262.1;KOE59644.1;KYK75355.1;KYK76896.1;KYK77644.1;KYK77776.1;KYK96654.1;WP_005557036.1;WP_005576281.1;WP_045009131.1;WP_050542202.1;WP_061885781.1	autoinducer 2-binding protein lsrB [Aggregatibacter actinomycetemcomitans D11S-1]	3.9135e-08	UP	3.34138	4
AFI87593.1;ANU81235.1;EGY33956.1;EHK91500.1;EKX97453.1;KND82915.1;KNE78513.1;KOE32030.1;KOE68644.1;KOE70300.1;KYK75284.1;KYK82760.1;KYK83708.1;KYK86957.1;WP_005539298.1;WP_005557376.1;WP_061886704.1	D-mannonate oxidoreductase [Aggregatibacter actinomycetemcomitans D7S-1]	9.27599e-06	UP	3.33989	2
AEW78082.1;AFI86153.1;AHN72840.1;AKU29750.1;AMQ92152.1;AMQ93229.1;ANU82181.1;BAS49232.1;EKX98434.1;KND84081.1;KOE30330.1;KOE52077.1;KOE53130.1;KOE63301.1;KOE63410.1;KOE68709.1;KOE68948.1;KYK79269.1;KYK83888.1;KYK85352.1;KYK85734.1;KYK89525.1;KYK94448.1;KYK94617.1;WP_005538541.1;WP_014167933.1;WP_050926603.1;EHK89530.1;KNE76634.1;WP_005578827.1	protein IolB [Aggregatibacter actinomycetemcomitans ANH9381]	1.1778e-06	UP	3.33939	2
AFI87096.1;AMQ94202.1;ANU81600.1;BAS47481.1;EKX97142.1;KND82559.1;KOE67271.1;KYK84143.1;KYK89941.1;KYK92060.1;WP_005553598.1	hypothetical protein D7S_01331 [Aggregatibacter actinomycetemcomitans D7S-1]	1.03182e-06	UP	3.33446	5
AAL89756.1;ACX82983.1;AEW77887.1;AFI86038.1;AHN72622.1;AKU29562.1;AMQ91967.1;AMQ93135.1;ANU82275.1;BAB93451.1;BAS49076.1;CAD23546.1;EHK89739.1;EKX94236.1;KND83986.1;KND84542.1;KNE76837.1;KOE30158.1;KOE52261.1;KOE52950.1;KOE53966.1;KOE58050.1;KOE60584.1;KOE61931.1;KOE64419.1;KOE65938.1;KOE67215.1;KOE70426.1;KYK73260.1;KYK73552.1;KYK80145.1;KYK82947.1;KYK85230.1;KYK86132.1;KYK87196.1;KYK92707.1;KYK…	ferric uptake regulator Fur [Aggregatibacter actinomycetemcomitans]	1.05241e-06	UP	3.32085	4
ACX82044.1;AHN71476.1;AKU28660.1;ANU82069.1;BAS47989.1;EGY32420.1;KND84282.1;KOE53617.1;KOE60349.1;KOE61458.1;KOE62151.1;KOE63630.1;KOE66529.1;KOE67531.1;KOE70143.1;KYK73367.1;KYK74960.1;KYK77692.1;KYK77999.1;KYK80956.1;KYK83984.1;KYK89312.1;KYK89494.1;KYK91337.1;KYK93611.1;KYK93783.1;KYK96988.1;WP_005546180.1;WP_061886235.1;OBY50511.1;WP_065295727.1	thiamine biosynthesis protein ApbE [Aggregatibacter actinomycetemcomitans D11S-1]	1.29427e-07	UP	3.31829	13
AEW76458.1;AFI87517.1;AHN70997.1;AKU28281.1;AMQ92517.1;AMQ93725.1;ANU81306.1;BAS47393.1;EGY34613.1;EHK91532.1;EKX97667.1;KND83701.1;KND85334.1;KNE78545.1;KOE31944.1;KOE53679.1;KOE56285.1;KOE56787.1;KOE64240.1;KOE64528.1;KOE67943.1;KYK74708.1;KYK77364.1;KYK77450.1;KYK83441.1;KYK85156.1;KYK89097.1;KYK90333.1;KYK90698.1;WP_005539483.1;WP_005556198.1	large conductance mechanosensitive channel [Aggregatibacter actinomycetemcomitans ANH9381]	6.28284e-08	UP	3.31402	3
AFI87573.1;AMQ93675.1;ANU81255.1;BAS47340.1;EKX97623.1;KND82935.1;KOE32050.1;KOE63476.1;KYK83688.1;KYK89603.1;KYK93647.1;KYK94165.1;WP_005538021.1	nucleotide-binding protein [Aggregatibacter actinomycetemcomitans D7S-1]	8.08802e-06	UP	3.3136	2
KYK87763.1;WP_061888224.1;EGY35094.1;KYK75421.1;KYK78938.1;KYK93594.1;WP_005555761.1;WP_061886236.1;AKU62670.1;WP_050692789.1	transketolase [Aggregatibacter actinomycetemcomitans serotype f str. SC29R]	4.67332e-07	UP	3.30041	18
AFI87682.2;AMQ93576.1;ANU83139.1;BAS49594.1;EKX93986.1;KOE31826.1;KOE66925.1;KYK83103.1;KYK86523.1;KYK90251.1;KYK93840.1;WP_005539671.1;WP_053330276.1;WP_061888560.1;ACX83321.1;AEW76191.1;AHN73007.1;AMQ92274.1;KND83537.1;KOE54271.1;KOE54933.1;KOE57152.1;KOE58789.1;KOE59032.1;KOE61375.1;KYK74825.1;KYK81436.1;WP_005566476.1;WP_005589573.1	membrane protein insertase [Aggregatibacter actinomycetemcomitans D7S-1]	1.57638e-07	UP	3.29939	9
AMQ93774.1;ANN81627.1;ANU81891.1;BAS47789.1;KND83214.1;KOE31282.1;KOE63698.1;KYK83858.1;KYK88363.1;KYK92575.1;WP_005551473.1;WP_032997179.1	6-phosphogluconate dehydrogenase [Aggregatibacter actinomycetemcomitans]	1.54164e-08	UP	3.2881	4
AFI86935.1;AMQ94059.1;ANU82173.1;BAS48100.1;EKX95999.1;KND85876.1;KOE31239.1;KOE62669.1;KYK85120.1;KYK86185.1;KYK90949.1;KYK92102.1;KYK95645.1;WP_005538650.1;KYK76279.1;WP_061886413.1	acid phosphatase [Aggregatibacter actinomycetemcomitans D7S-1]	2.16702e-10	UP	3.28051	12
AFI86185.1;AMQ93251.1;ANU81708.1;BAS49260.1;EKX98036.1;KND84988.1;KOE31408.1;KOE57340.1;KOE58441.1;KOE67808.1;KYK77127.1;KYK79405.1;KYK84457.1;KYK92537.1;KYK97142.1;WP_005542370.1;WP_019518258.1	phosphate acetyltransferase [Aggregatibacter actinomycetemcomitans D7S-1]	2.34348e-06	UP	3.27795	4
ACX81762.1;AEW76680.1;AFI86665.1;AHN71800.1;AKU28916.1;AMQ92743.1;AMQ93817.1;ANU81934.1;BAS47834.1;EKX93669.1;KND83255.1;KND83264.1;KOE31325.1;KOE54382.1;KOE56290.1;KOE56594.1;KOE59204.1;KOE59527.1;KOE59719.1;KOE64063.1;KOE69251.1;KYK74251.1;KYK78251.1;KYK83812.1;KYK87932.1;KYK90746.1;KYK92981.1;KYK93086.1;WP_005541259.1;WP_005544810.1;WP_005567143.1;WP_050926613.1	phosphatidylserine synthase [Aggregatibacter actinomycetemcomitans D11S-1]	0.000187583	UP	3.26574	2
ACX82170.1;AKU28551.1;EGY33818.1;KOE59557.1;KOE61321.1;KOE63049.1;KYK73659.1;KYK75617.1;KYK79076.1;KYK80014.1;KYK95452.1;WP_005546804.1;WP_005557686.1;WP_050846226.1	arginine ABC transporter substrate-binding protein [Aggregatibacter actinomycetemcomitans D11S-1]	4.26418e-06	UP	3.25132	4
EKX96013.1	S-(hydroxymethyl)glutathione dehydrogenase/class III alcohol dehydrogenase [Aggregatibacter actinomycetemcomitans Y4]	6.41971e-07	UP	3.2512	3
ACX82694.1;AEW77597.1;AFI85961.1;AHN72296.1;AKU29300.1;AMQ91722.1;AMQ93069.1;ANU82342.1;BAS48994.1;EKX98535.1;KND82678.1;KND84824.1;KOE30445.1;KOE53378.1;KOE55762.1;KOE56994.1;KOE57270.1;KOE58371.1;KOE59998.1;KOE65065.1;KOE68223.1;KOE68408.1;KOE69177.1;KYK73128.1;KYK77389.1;KYK79152.1;KYK84307.1;KYK87153.1;KYK88325.1;KYK90123.1;KYK91702.1;WP_005545436.1;WP_005551113.1;WP_005561008.1;WP_005566308.…	glycogen synthase [Aggregatibacter actinomycetemcomitans D11S-1]	4.67387e-05	UP	3.24937	2
AFI86485.1;AMQ94704.1;ANU82795.1;BAS48488.1;EKX94423.1;KND85591.1;KOE64912.1;KYK82887.1;WP_005550443.1	50S ribosomal protein L21 [Aggregatibacter actinomycetemcomitans D7S-1]	1.1954e-07	UP	3.23995	4
AFI86290.1;AMQ93342.1;ANU82625.1;BAS48673.1;EKX95068.1;KND85103.1;KOE30490.1;KOE63768.1;KOE65527.1;KOE69997.1;KYK75839.1;KYK84941.1;KYK86264.1;KYK86677.1;KYK92613.1;KYK95403.1;WP_005540183.1;WP_005552018.1;WP_033002102.1;WP_053329986.1	DNA topoisomerase IV subunit A [Aggregatibacter actinomycetemcomitans D7S-1]	1.03729e-05	UP	3.23268	2
ACX82866.1;AEW77767.1;AFI87731.1;AKU29452.1;AMQ91864.1;AMQ93531.1;ANU83094.1;BAS49544.1;EKX93933.1;KND82954.1;KND83777.1;KOE31780.1;KOE52501.1;KOE52510.1;KOE56735.1;KOE59298.1;KOE61657.1;KOE66137.1;KOE67114.1;KOE68804.1;KYK76632.1;KYK78032.1;KYK81269.1;KYK83054.1;KYK90024.1;KYK90847.1;KYK92409.1;KYK93972.1;WP_005538090.1;WP_005551137.1;WP_005568444.1	dihydrodipicolinate synthase [Aggregatibacter actinomycetemcomitans D11S-1]	2.20199e-08	UP	3.22912	9
ACX82470.1;AEW77363.1;AFI86128.1;AHN72026.1;AKU29100.1;AMQ91514.1;AMQ93224.1;ANU82187.1;BAS49224.1;EGY34001.1;EHK91396.1;EKX93503.1;KND82794.1;KND84627.1;KNE78419.1;KNE85390.1;KOE31457.1;KOE51811.1;KOE53243.1;KOE54806.1;KOE57823.1;KOE60061.1;KOE62358.1;KOE63097.1;KOE70337.1;KYK75004.1;KYK76697.1;KYK79694.1;KYK82066.1;KYK83039.1;KYK86427.1;KYK87681.1;KYK90919.1;KYK92718.1;KYK93925.1;OBY54473.1;WP_…	protein-disulfide isomerase [Aggregatibacter actinomycetemcomitans D11S-1]	7.86049e-09	UP	3.20817	5
AFI86379.1;AMQ93421.1;ANU82701.1;BAS48592.1;EKX95269.1;KND85178.1;KOE30566.1;KOE62890.1;KOE65706.1;KOE65834.1;KOE70743.1;KYK79351.1;KYK85021.1;KYK85493.1;KYK87566.1;KYK90757.1;KYK91669.1;KYK95125.1;WP_005540023.1	CRISPR-associated protein Csy2 [Aggregatibacter actinomycetemcomitans D7S-1]	1.81487e-05	UP	3.20255	6
AFI86070.1;AMQ93166.1;ANU82243.1;BAS49165.1;KND84571.1;KOE30188.1;KOE67247.1;KYK82914.1;KYK86511.1;KYK91076.1;KYK93522.1;KYK93617.1;WP_005540812.1;WP_061887906.1;KOE70394.1;KYK89004.1;WP_005565866.1;WP_061888118.1	gamma-glutamyltranspeptidase [Aggregatibacter actinomycetemcomitans D7S-1]	6.48573e-07	UP	3.17392	5
AFI88109.1;AMQ95029.1;ANU82436.1;BAS48882.1;EKX94559.1;KND85445.1;KOE31025.1;KOE67078.1;KYK84639.1;KYK91424.1;KYK93301.1;KYK95939.1;WP_005543665.1	cytochrome C peroxidase [Aggregatibacter actinomycetemcomitans D7S-1]	7.1739e-05	UP	3.16334	16
AHN70763.1;WP_025298069.1	hypothetical protein CF65_00108 [Aggregatibacter actinomycetemcomitans HK1651]	1.08698e-06	UP	3.16185	5
AFI86793.1;AMQ93931.1;ANU82044.1;BAS47963.1;EKX99075.1;KND85635.1;KOE31150.1;KOE63604.1;KOE66555.1;KOE67557.1;KYK77601.1;KYK83958.1;KYK84316.1;KYK94397.1;KYK96186.1;WP_005542010.1;WP_005560076.1;WP_060828753.1;WP_061866545.1;ACS98131.1;AKS65434.1;AKU62573.1;EHB89687.1;KNE85701.1;OBY51347.1;OBY51545.1;WP_005702058.1;WP_005703547.1;WP_050692706.1	ATP-binding protein [Aggregatibacter actinomycetemcomitans D7S-1]	5.17687e-05	UP	3.15636	5
AFI86519.1;AMQ94676.1;ANU82823.1;BAS48456.1;EKX99305.1;KOE31246.1;KOE66454.1;KOE67475.1;KOE67927.1;KOE69540.1;KYK79427.1;KYK83472.1;KYK87289.1;KYK89349.1;KYK91977.1;KYK94006.1;WP_005542259.1;WP_065559859.1;EGY35173.1;KYK73086.1;KYK80430.1;KYK94533.1;WP_032996491.1	inositol monophosphatase [Aggregatibacter actinomycetemcomitans D7S-1]	0.000170874	UP	3.15445	4
ACX81572.1;AEW76502.1;AFI86931.1;AHN71048.1;AKU28325.1;AMQ92918.1;AMQ94056.1;ANU82170.1;BAS48097.1;EKX96002.1;KND82334.1;KND85873.1;KOE31236.1;KOE52641.1;KOE55229.1;KOE56108.1;KOE60433.1;KOE60960.1;KOE61747.1;KOE62672.1;KOE69405.1;KYK77348.1;KYK82244.1;KYK85117.1;KYK86188.1;KYK88697.1;KYK90946.1;KYK92105.1;KYK94942.1;WP_005538517.1;WP_005548178.1	inorganic pyrophosphatase [Aggregatibacter actinomycetemcomitans D11S-1]	4.99342e-07	UP	3.14375	4
ACX83418.2;AHN70797.1;AKU28120.1;AMQ92357.1;KND84366.1;KOE52360.1;KOE55128.1;KOE55567.1;KOE57418.1;KOE59834.1;KOE63326.1;KYK72497.1;KYK80716.1;WP_005567977.1;WP_026161177.1	DEAD/DEAH box helicase [Aggregatibacter actinomycetemcomitans D11S-1]	2.97344e-07	UP	3.11217	4
AFI87023.2;AMQ94143.1;EKX95781.1;KND84662.1;KOE31663.1;WP_005539538.1;WP_005551769.1;ACX81692.2;KOE60168.1;KOE60843.1;KOE63219.1	transporter [Aggregatibacter actinomycetemcomitans D7S-1]	0.000671321	UP	3.06241	3
AFI86767.1;AMQ93909.1;ANU82022.1;BAS47938.1;EKX99102.1;KND85611.1;KOE31173.1;KOE67581.1;KYK83934.1;KYK87127.1;KYK90967.1;KYK94423.1;KYK94471.1;WP_005594820.1;WP_060828749.1;WP_061887892.1;ACS97934.1;AKS65249.1;AKU62383.1;EGY32477.1;EHB89558.1;EHK90459.1;KNE77519.1;KYK75133.1;KYK81672.1;KYK95613.1;OBY50375.1;WP_005578033.1;WP_005702272.1;WP_050692539.1	heme biosynthesis protein HemY [Aggregatibacter actinomycetemcomitans D7S-1]	1.93128e-06	UP	3.04819	6
AFI87405.1;AMQ94310.1;ANU81837.1;BAS47727.1;EKX93156.1;KND85055.1;KOE30980.1;KOE65408.1;KOE67904.1;KOE68254.1;KOE69761.1;KYK76044.1;KYK82114.1;KYK87721.1;KYK90583.1;KYK92637.1;WP_005540726.1;WP_005562541.1	acetyl-CoA carboxylase [Aggregatibacter actinomycetemcomitans D7S-1]	2.73698e-07	UP	3.03193	3
AMQ92924.1;WP_061870024.1;ACS98416.1;AKS65700.1;AKU62814.1;EHB89394.1;KNE84774.1;OBY54908.1;WP_005702536.1;WP_032995350.1	nickel ABC transporter substrate-binding protein [Aggregatibacter actinomycetemcomitans]	2.46379e-06	UP	3.01324	2
AMQ93529.1;BAS49542.1;KYK76630.1;KYK81267.1;KYK90022.1;KYK90845.1;WP_061866527.1;WP_061887460.1;EGY34720.1;EHK91474.1;KYK95351.1;WP_005556112.1;WP_005576030.1;WP_061886018.1	adhesin [Aggregatibacter actinomycetemcomitans]	6.93574e-06	UP	3.01018	3
ACX83315.1;AEW76185.1;AFI87688.1;AHN72999.1;AKU29871.1;AMQ92269.1;AMQ93570.1;ANU83133.1;BAS49588.1;EGY33235.1;EHK91095.1;KND83531.1;KND83739.1;KNE78126.1;KOE31820.1;KOE54265.1;KOE54927.1;KOE57146.1;KOE61381.1;KOE64788.1;KOE66919.1;KOE67625.1;KOE70671.1;KYK74831.1;KYK75928.1;KYK79837.1;KYK81430.1;KYK83097.1;KYK86702.1;KYK86985.1;KYK91707.1;KYK93834.1;KYK95382.1;WP_005539658.1	autonomous glycyl radical cofactor GrcA [Aggregatibacter actinomycetemcomitans D11S-1]	7.95013e-06	UP	3.01	4
EGY33699.1;KYK76319.1;KYK77536.1;WP_005557763.1;WP_061886416.1	NAD nucleotidase [Aggregatibacter actinomycetemcomitans serotype e str. SC1083]	4.76736e-06	UP	3.00817	2
AFI86850.1;AMQ93978.1;ANU82092.1;BAS48015.1;EKX99015.1;KND85685.1;KOE31100.1;KOE63655.1;KOE66505.1;KOE66790.1;KOE70118.1;KYK77665.1;KYK83897.1;KYK88655.1;KYK89057.1;KYK90554.1;KYK94304.1;KYK96335.1;WP_005542882.1;WP_005564745.1	elongation factor Ts [Aggregatibacter actinomycetemcomitans D7S-1]	4.88454e-05	UP	2.99841	15
ACX81482.1;AEW76417.1;AFI87447.1;AHN70952.1;AKU28240.1;AMQ92478.1;AMQ94343.1;ANU81871.1;BAS47766.1;EGY32997.1;EHK90870.1;EKX96949.1;KND84488.1;KND85534.1;KNE77912.1;KOE31576.1;KOE52486.1;KOE55389.1;KOE55441.1;KOE57551.1;KOE59968.1;KOE62732.1;KOE66171.1;KOE66764.1;KOE68378.1;KOE69227.1;KYK74850.1;KYK75178.1;KYK76918.1;KYK80537.1;KYK81080.1;KYK84225.1;KYK85868.1;KYK86974.1;KYK90533.1;KYK92051.1;KYK…	50S ribosomal protein L11 [Aggregatibacter actinomycetemcomitans D11S-1]	2.39703e-06	UP	2.99708	3
AFI86076.1;AMQ93171.1;ANU82239.1;BAS49172.1;KOE30193.1;KOE64156.1;KOE64382.1;KOE65975.1;KOE70388.1;KYK73516.1;KYK82911.1;KYK84409.1;KYK89011.1;KYK90319.1;KYK93529.1;KYK95290.1;WP_005543985.1;WP_005561225.1;WP_005565875.1;WP_060828950.1;WP_061888121.1;WP_065559844.1	2', 3'-cyclic nucleotide 2'-phosphodiesterase [Aggregatibacter actinomycetemcomitans D7S-1]	1.88318e-07	UP	2.9921	7
ACX83227.1;AEW76095.1;AFI86480.2;AHN72900.1;AKU29796.1;AMQ94707.1;ANU82792.1;BAS48491.1;EGY32725.1;EHK89478.1;EKX94418.1;KND83457.1;KND85594.1;KNE76583.1;KOE31723.1;KOE51965.1;KOE54191.1;KOE54851.1;KOE58749.1;KOE60807.1;KOE61600.1;KOE63443.1;KOE64915.1;KOE67987.1;KOE69484.1;KYK75336.1;KYK76359.1;KYK77402.1;KYK77511.1;KYK78395.1;KYK82891.1;KYK84824.1;KYK87502.1;KYK89812.1;KYK94252.1;KYK94692.1;KYK…	(dimethylallyl)adenosine tRNA methylthiotransferase [Aggregatibacter actinomycetemcomitans D11S-1]	0.00954362	UP	2.9909	2
AFI85890.1;AMQ95058.1;ANU82406.1;BAS48920.1;KND84836.1;KOE31339.1;KOE64320.1;KOE65574.1;KOE69138.1;KYK83787.1;KYK85222.1;KYK85892.1;KYK88600.1;KYK92892.1;WP_005537572.1	stringent starvation protein A [Aggregatibacter actinomycetemcomitans D7S-1]	4.4685e-08	UP	2.97649	6
AFI86548.1;AMQ94589.1;ANU82855.1;BAS48350.1;EKX98370.1;KND82265.1;KOE30937.1;KOE63976.1;KOE70497.1;KYK84271.1;KYK85597.1;KYK87611.1;KYK89800.1;KYK90897.1;KYK95392.1;WP_005543042.1;WP_005552948.1;WP_061887698.1;WP_061887823.1	argininosuccinate lyase [Aggregatibacter actinomycetemcomitans D7S-1]	2.31127e-05	UP	2.97133	4
AFI85947.1;AMQ93038.1;ANU82355.1;EKX98521.1;KND82665.1;KOE30432.1;KOE63995.1;KOE66885.1;KOE68420.1;KYK77296.1;KYK84294.1;KYK87837.1;WP_005538871.1;ACX82713.1	ferritin [Aggregatibacter actinomycetemcomitans D7S-1]	1.1231e-06	UP	2.92095	4
AFI87013.1;AMQ94133.1;EKX95771.1;KND84672.1;KOE31653.1;KYK91176.1;KYK94231.1;WP_005539566.1;AKU62723.1;OBY49526.1;WP_050692832.1	ATP synthase subunit B [Aggregatibacter actinomycetemcomitans D7S-1]	2.20161e-07	UP	2.91732	5
EKX97954.1;AKU64037.1;EGY35174.1;EHK90290.1;KNE77356.1;OBY52823.1;WP_005555609.1;WP_005577754.1;WP_050693958.1;WP_065295258.1	hypothetical protein HMPREF9996_00661 [Aggregatibacter actinomycetemcomitans Y4]	3.49149e-06	UP	2.91302	5
EHK90531.1;KNE77589.1;WP_005578138.1	orotate phosphoribosyltransferase [Aggregatibacter actinomycetemcomitans RhAA1]	8.56632e-06	UP	2.89514	2
AEW77943.1;AFI88106.1;AKU29621.1;AMQ92024.1;AMQ95025.1;ANU82439.1;BAS48878.1;EKX94563.1;KND85447.1;KOE31027.1;KOE52204.1;KOE53007.1;KOE63270.1;KOE67080.1;KOE67170.1;KOE70222.1;KYK74279.1;KYK84643.1;KYK88198.1;KYK91420.1;KYK93305.1;KYK95943.1;WP_005543658.1	outer membrane protein [Aggregatibacter actinomycetemcomitans ANH9381]	3.36495e-07	UP	2.87949	3
AFI87379.1;AMQ94567.1;ANU81315.1;BAS48323.1;EKX98799.1;KND84879.1;KOE30253.1;KOE64137.1;KOE65041.1;KOE69728.1;KYK76650.1;KYK86621.1;KYK86750.1;KYK90723.1;KYK94129.1;KYK97129.1;WP_005553762.1;WP_005564296.1;WP_014702468.1	phosphatidylethanolamine-binding protein [Aggregatibacter actinomycetemcomitans D7S-1]	9.20274e-06	UP	2.86101	4
ACX81953.1;AEW76840.1;AFI87120.1;AHN71614.1;AKU28769.1;AMQ92558.1;AMQ94226.1;ANU81542.1;BAS47506.1;EHK90685.1;EKX98649.1;KND83955.1;KND84947.1;KNE77733.1;KOE31539.1;KOE55698.1;KOE56674.1;KOE56837.1;KOE59054.1;KOE59354.1;KOE61110.1;KOE64966.1;KOE65374.1;KOE66832.1;KOE69642.1;KYK72690.1;KYK76148.1;KYK78210.1;KYK82630.1;KYK86643.1;KYK87666.1;KYK90482.1;KYK94374.1;KYK94591.1;WP_005544252.1;WP_0055451…	excinuclease ABC subunit A [Aggregatibacter actinomycetemcomitans D11S-1]	1.0268e-07	UP	2.86036	3
AFI86657.1;AMQ93809.1;ANU81926.1;BAS47826.1;EKX93661.1;KND83247.1;KOE31317.1;KOE63862.1;KOE64055.1;KOE67447.1;KYK78298.1;KYK83820.1;KYK84854.1;KYK91354.1;KYK93094.1;WP_005541275.1	hypothetical protein D7S_00857 [Aggregatibacter actinomycetemcomitans D7S-1]	0.000913853	UP	2.8543	3
AEW76562.1;AEW77033.1;AFI86676.1;AFI86749.1;AHN71120.1;AHN71401.1;AKU28378.1;AKU28594.1;AMQ91217.1;AMQ92865.1;AMQ93826.1;AMQ93893.1;EHK90052.1;EHK90444.1;KND82249.1;KND84897.1;KNE77132.1;KNE77504.1;KOE31587.1;KOE53160.1;KOE56437.1;KOE56782.1;KOE57870.1;KOE58325.1;KOE58326.1;KOE64862.1;KOE65348.1;KOE68826.1;KYK74398.1;KYK74701.1;KYK77914.1;KYK79960.1;KYK95307.1;WP_005578004.1;WP_014167500.1;WP_019…	translation elongation factor Tu [Aggregatibacter actinomycetemcomitans ANH9381]	2.08884e-06	UP	2.84086	32
KYK86283.1;WP_061888337.1;EGY35203.1;KYK72359.1;KYK82800.1;WP_005555664.1;EHK90201.1;KNE77274.1;WP_005577599.1	gamma-glutamyl phosphate reductase [Aggregatibacter actinomycetemcomitans serotype f str. SC29R]	5.65762e-07	UP	2.83083	5
AFI87839.1;AMQ94792.1;ANU82992.1;EKX93846.1;KND85761.1;KOE30648.1;KOE63521.1;KOE65079.1;KOE66216.1;KOE70701.1;KYK73216.1;KYK84102.1;KYK88670.1;KYK89114.1;KYK89543.1;KYK92367.1;KYK96276.1;WP_005540292.1	CRISPR-associated protein Csd2 [Aggregatibacter actinomycetemcomitans D7S-1]	1.98351e-05	UP	2.82144	4
ACX83134.1;AFI87852.1;AHN72788.1;AKU29707.1;AMQ92107.1;AMQ94804.1;ANU82980.1;BAS49417.1;EHK89581.1;EKX93832.1;KND83373.1;KND85773.1;KNE76682.1;KOE30660.1;KOE52119.1;KOE53091.1;KOE54107.1;KOE57914.1;KOE60720.1;KOE62050.1;KOE65304.1;KOE66228.1;KOE67865.1;KOE70689.1;KYK72458.1;KYK73230.1;KYK78589.1;KYK84115.1;KYK87709.1;KYK88469.1;KYK89797.1;KYK93356.1;KYK94611.1;WP_005540262.1;WP_005545716.1;WP_005…	C4-dicarboxylate ABC transporter [Aggregatibacter actinomycetemcomitans D11S-1]	1.50292e-07	UP	2.82007	3
ACX82546.1;AEW77441.1;AFI86280.1;AHN72120.1;AKU29172.1;AMQ91589.1;AMQ93334.1;ANU82617.1;BAS48682.1;EHK89769.1;EKX94944.1;KND83634.1;KND85095.1;KNE76864.1;KOE30481.1;KOE52854.1;KOE53278.1;KOE53518.1;KOE62427.1;KOE63761.1;KOE64653.1;KOE65518.1;KOE69988.1;KYK75830.1;KYK77066.1;KYK79498.1;KYK84932.1;KYK86234.1;KYK89573.1;KYK90277.1;KYK94115.1;KYK94426.1;WP_005540203.1;WP_005545935.1;WP_005579197.1;WP…	hypothetical protein D11S_1159 [Aggregatibacter actinomycetemcomitans D11S-1]	1.39297e-05	UP	2.81667	2
ACX83116.1;AEW78020.1;AFI87869.1;AHN72768.1;AKU29691.1;AMQ92093.1;AMQ94819.1;ANU82966.1;EKX93816.1;KND84521.1;KND85788.1;KOE30676.1;KOE52135.1;KOE53075.1;KOE54091.1;KOE60704.1;KOE62066.1;KOE66243.1;KOE66710.1;KOE67849.1;KOE69121.1;KYK73247.1;KYK74409.1;KYK78618.1;KYK83920.1;KYK84016.1;KYK91050.1;KYK93170.1;KYK97140.1;WP_005542495.1;WP_005547357.1;WP_005562488.1;WP_053293777.1;WP_061885726.1;KYK88…	dihydrolipoamide succinyltransferase [Aggregatibacter actinomycetemcomitans D11S-1]	6.26279e-06	UP	2.80017	7
AFI87019.1;AMQ94139.1;ANU81615.1;BAS47624.1;EKX95777.1;KND84666.1;KOE31659.1;KOE62222.1;KOE65133.1;KOE66324.1;KOE70512.1;KYK78892.1;KYK83588.1;KYK87360.1;KYK90161.1;KYK91170.1;KYK94237.1;KYK96728.1;WP_005539551.1;WP_050926594.1;KND84025.1;KOE51878.1;WP_005568549.1	spermidine/putrescine ABC transporter substrate-binding protein [Aggregatibacter actinomycetemcomitans D7S-1]	0.000485232	UP	2.79145	2
ACX83443.1;AFI87406.1;AMQ94311.1;ANU81836.1;BAS47728.1;EHK90982.1;EKX93157.1;KND85054.1;KNE78017.1;KOE30981.1;KOE57441.1;KOE59857.1;KOE63304.1;KOE65409.1;KOE67903.1;KOE68253.1;KOE69762.1;KYK73965.1;KYK76043.1;KYK80740.1;KYK82115.1;KYK86479.1;KYK87722.1;KYK90584.1;KYK92636.1;KYK94921.1;WP_005540725.1;WP_005547575.1;WP_005577224.1	acetyl-CoA carboxylase [Aggregatibacter actinomycetemcomitans D11S-1]	5.90964e-06	UP	2.76049	7
AFI87015.1;AMQ94135.1;EKX95773.1;KND84670.1;KOE31655.1;WP_005539563.1;KGQ91725.1;KGQ98851.1;KGR03668.1;KGR15589.1;KGR21488.1;KGT72649.1;KGU14799.1;KGU18710.1;KGU19482.1;KGU33835.1;KGU36046.1;KGU37668.1;KHC40498.1;KHC43292.1;KHC48974.1;KHC57421.1;KHC62074.1;KHC68631.1;KHC75874.1;KHC83238.1;KHC85056.1;KHC89631.1	ATP F0F1 synthase subunit alpha [Aggregatibacter actinomycetemcomitans D7S-1]	3.08371e-08	UP	2.75806	16
AFI87125.1;AMQ94231.1;ANU81537.1;BAS47510.1;EKX98644.1;KND84942.1;KOE31534.1;KOE64961.1;KOE65369.1;KOE66827.1;KOE69637.1;KYK72694.1;KYK82634.1;KYK85955.1;KYK90487.1;KYK94379.1;KYK94586.1;WP_005544243.1;WP_005549510.1;WP_005559696.1;WP_005564934.1;WP_061888570.1;EGY33902.1;KYK73176.1;KYK81306.1;KYK95874.1;WP_005557487.1;WP_061886813.1	phosphoribosylaminoimidazole synthetase [Aggregatibacter actinomycetemcomitans D7S-1]	0.000543727	UP	2.75214	3
ACX82083.1;AEW77002.1;AFI86784.1;AHN71436.1;AKU28624.1;AMQ91188.1;AMQ93923.1;ANU82036.1;BAS47954.1;EKX99085.1;KND84236.1;KND85626.1;KOE31158.1;KOE53571.1;KOE56004.1;KOE57116.1;KOE60315.1;KOE61493.1;KOE62186.1;KOE63597.1;KOE66562.1;KOE67566.1;KOE70176.1;KYK75034.1;KYK77611.1;KYK80825.1;KYK83949.1;KYK89275.1;KYK91401.1;KYK94407.1;KYK95334.1;WP_005541995.1;WP_005546941.1;WP_005564791.1;WP_005586860.…	glucosamine--fructose-6-phosphate aminotransferase [Aggregatibacter actinomycetemcomitans D11S-1]	0.00048247	UP	2.75186	10
KOE63794.1;KOE64619.1;KYK75785.1;WP_053329987.1	acetyl-CoA carboxylase subunit alpha [Aggregatibacter actinomycetemcomitans serotype a str. A160]	7.8976e-07	UP	2.73766	7
AMD98377.1;OBY93886.1	30S ribosomal protein S7 [Actinomyces oris]	0.000672096	UP	2.72932	2
AFI86993.2;AMQ94115.1;ANU81639.1;BAS47600.1;EHK90628.1;KND84690.1;KNE77676.1;KOE31635.1;KOE62246.1;KOE65157.1;KOE68571.1;KOE70536.1;WP_005539585.1;WP_005576664.1;WP_041160754.1;WP_053330085.1;WP_061888272.1	ABC transporter ATP-binding protein [Aggregatibacter actinomycetemcomitans D7S-1]	0.00709654	UP	2.72653	2
ACX82002.1;AEW76786.1;AFI87056.1;AHN71677.1;AKU28810.1;AMQ91120.1;AMQ94164.1;ANU81574.1;BAS47448.1;EKX97187.1;KND82596.1;KOE31703.1;KOE52495.1;KOE54559.1;KOE58339.1;KOE58776.1;KOE58977.1;KOE65735.1;KOE68484.1;KOE68677.1;KOE70909.1;KYK77191.1;KYK78506.1;KYK79982.1;KYK84167.1;KYK88268.1;KYK91026.1;KYK92438.1;KYK96926.1;WP_005544380.1;WP_005547882.1;WP_019518475.1;WP_053329885.1;WP_061885423.1;WP_06…	hypothetical protein D11S_0596 [Aggregatibacter actinomycetemcomitans D11S-1]	0.021152	UP	2.7033	2
AFI87338.1;AMQ94526.1;ANU81358.1;BAS48281.1;EKX94735.1;KND85555.1;KOE32075.1;KOE67485.1;KYK83325.1;KYK86326.1;KYK91522.1;KYK93913.1;KYK96808.1;WP_005538190.1	hypothetical protein D7S_01593 [Aggregatibacter actinomycetemcomitans D7S-1]	3.55699e-05	UP	2.70312	2
AFI87046.1;AMQ94156.1;ANU81566.1;BAS47437.1;EKX97239.1;KND82604.1;KOE31711.1;KOE65729.1;KOE68492.1;KOE68671.1;KOE70903.1;KYK78626.1;KYK84159.1;KYK84338.1;KYK85235.1;WP_005564630.1;WP_033001841.1;WP_061888396.1	hypothetical protein D7S_01273 [Aggregatibacter actinomycetemcomitans D7S-1]	0.000944348	UP	2.68528	2
ACX82857.1;AEW77753.1;AFI87739.1;AHN72478.1;AKU29445.1;AMQ91856.1;AMQ93523.1;ANU83087.1;BAS49536.1;EKX97923.1;KND83784.1;KND84768.1;KOE31772.1;KOE55681.1;KOE56164.1;KOE57163.1;KOE59291.1;KOE61650.1;KOE61813.1;KOE66130.1;KOE67121.1;KOE68797.1;KOE70624.1;KYK76624.1;KYK79224.1;KYK81261.1;KYK83194.1;KYK88539.1;KYK90016.1;KYK91376.1;KYK92200.1;KYK94054.1;WP_005541019.1;WP_005561182.1;WP_005568808.1;WP…	membrane protein [Aggregatibacter actinomycetemcomitans D11S-1]	0.000106522	UP	2.66454	5
AFI87471.1;AMQ94362.1;ANU81779.1;BAS47658.1;EKX94369.1;KND85028.1;KOE32097.1;KOE64121.1;KOE66722.1;KOE68722.1;KOE69339.1;KYK79924.1;KYK83663.1;KYK86372.1;KYK86547.1;KYK87177.1;KYK93488.1;KYK97009.1;WP_005549241.1;WP_005555207.1;WP_005564608.1;WP_005594873.1	glycerate kinase [Aggregatibacter actinomycetemcomitans D7S-1]	6.77815e-05	UP	2.66134	4
ACX82369.1;AEW77277.1;AFI88025.1;AHN71928.1;AKU29021.1;AMQ91441.1;AMQ94958.1;ANU82510.1;BAS48802.1;EKX95546.1;KND82717.1;KND83548.1;KOE30597.1;KOE51732.1;KOE55911.1;KOE56407.1;KOE58544.1;KOE58614.1;KOE58897.1;KOE64762.1;KOE65021.1;KOE66861.1;KOE69968.1;KYK74916.1;KYK75887.1;KYK81688.1;KYK82707.1;KYK85385.1;KYK86411.1;KYK91060.1;KYK93472.1;WP_005539956.1;WP_005545345.1;WP_005565018.1;WP_005568190.…	glycerate dehydrogenase [Aggregatibacter actinomycetemcomitans D11S-1]	0.000180867	UP	2.64696	11
AFI87803.1;AMQ93463.1;ANU83028.1;BAS49471.1;KND85520.1;KOE31450.1;KOE67735.1;KYK83207.1;KYK91939.1;WP_005543854.1;KYK74513.1;KYK79656.1;WP_061885554.1;WP_061885711.1;EHK91434.1;KNE78451.1;WP_005576589.1	alpha-2-macroglobulin [Aggregatibacter actinomycetemcomitans D7S-1]	1.3173e-06	UP	2.63606	21
KOE57932.1;KOE60701.1;WP_005573995.1	spermidine/putrescine ABC transporter substrate-binding protein [Aggregatibacter actinomycetemcomitans serotype c str. AAS4A]	0.000826341	UP	2.6291	4
ACX82054.1;AEW76973.1;AFI86812.1;AHN71467.1;AKU28652.1;AMQ91161.1;AMQ93947.1;ANU82061.1;BAS47981.1;EKX99055.1;KND84274.1;KND85653.1;KOE31132.1;KOE53609.1;KOE55015.1;KOE56032.1;KOE60342.1;KOE61466.1;KOE62159.1;KOE63622.1;KOE66537.1;KOE67539.1;KOE70151.1;KYK74952.1;KYK77700.1;KYK80797.1;KYK83976.1;KYK89304.1;KYK89502.1;KYK90493.1;KYK93775.1;WP_005542033.1;WP_005546163.1;ACS98113.1;AKS65417.1;AKU625…	nucleotidyl transferase [Aggregatibacter actinomycetemcomitans D11S-1]	7.56895e-07	UP	2.62284	3
ABQ02265.1;AHN71062.1;AKU28337.1;AMQ92907.1;KND82322.1;KOE52653.1;KOE55218.1;KOE56119.1;WP_005567053.1;AKU62470.1;OBY50513.1;WP_050694147.1;WP_065295729.1	PgaA [Aggregatibacter actinomycetemcomitans HK1651]	7.85128e-06	UP	2.61486	11
AFI86381.1;AMQ93423.1;ANU82703.1;BAS48590.1;EKX95267.1;KND85180.1;KOE30568.1;KOE65836.1;KYK85023.1;KYK85259.1;KYK90759.1;KYK91671.1;KYK95123.1;WP_005540019.1;WP_061887968.1	CRISPR-associated protein Csy4 [Aggregatibacter actinomycetemcomitans D7S-1]	2.97534e-07	UP	2.6001	2
AFI86887.1;AMQ94014.1;ANU82128.1;BAS48051.1;EKX98976.1;KND85719.1;KOE31065.1;KOE63690.1;KOE66472.1;KOE67337.1;KOE70082.1;KYK77793.1;KYK84896.1;KYK86040.1;KYK87238.1;KYK87423.1;KYK93238.1;KYK94644.1;WP_005543963.1	shikimate kinase [Aggregatibacter actinomycetemcomitans D7S-1]	6.281e-07	UP	2.59441	4
ACX82772.1;AEW77670.1;AFI85904.2;AHN72385.1;AKU29367.1;AMQ91783.1;ANU82395.1;BAS48933.1;EKX96378.1;KND83873.1;KOE51640.1;KOE54332.1;KOE55780.1;KOE58164.1;KOE58265.1;KOE59647.1;KOE63116.1;KOE64333.1;KOE65586.1;KYK74506.1;KYK75358.1;KYK77647.1;KYK83774.1;KYK86103.1;KYK88021.1;KYK91946.1;WP_005546066.1;WP_005554037.1;WP_061888211.1;ACS97218.1;AKS64573.1;EHB90604.1;WP_032996258.1	pyruvate kinase [Aggregatibacter actinomycetemcomitans D11S-1]	7.45373e-08	UP	2.55796	17
AFI86508.2;ANU82817.1;EKX94447.1;KND85571.1;KOE31746.1;KOE68527.1;KYK82866.1;KYK87336.1;KYK91713.1;WP_032997137.1;ACS97751.1;AEW76124.1;AKS65077.1;AKU64208.1;EHB90378.1;KNE85199.1;OBY51993.1;OBY54656.1;WP_005701200.1;WP_032995136.1;WP_050694104.1	cystathionine gamma-synthase [Aggregatibacter actinomycetemcomitans D7S-1]	2.77093e-05	UP	2.55211	4
AFI86983.1;AMQ94105.1;ANU81649.1;BAS47590.1;EKX95739.1;KND84700.1;KOE31625.1;KOE68581.1;KYK83553.1;KYK87621.1;KYK90448.1;KYK92508.1;KYK92519.1;WP_005539607.1;ACS98355.1;AKS65646.1;EHB89336.1;KNE84722.1;OBY54961.1;WP_005702467.1;WP_005704628.1	amino acid ABC transporter ATPase [Aggregatibacter actinomycetemcomitans D7S-1]	6.32324e-05	UP	2.54262	3
EGL86499.1;EGV02884.1;EID24868.1;EJP21385.1;EMG31757.1;EMG33804.1;EPX87935.1;EPX88138.1;WP_000067896.1;WP_000067900.1;WP_000067906.1;WP_007519968.1;WP_007522827.1;WP_061599286.1	transketolase [Streptococcus oralis SK255]	0.0339552	UP	2.53215	2
AFI86403.1;AMQ93442.1;ANU82721.1;BAS48567.1;EKX95243.1;KND85199.1;KOE30587.1;KOE62868.1;KOE65685.1;KOE65855.1;KOE70765.1;KYK79375.1;KYK84686.1;KYK85042.1;KYK87590.1;KYK91680.1;KYK93759.1;WP_005541921.1;WP_005562974.1;WP_005565358.1;WP_053293783.1	nitroreductase A [Aggregatibacter actinomycetemcomitans D7S-1]	8.12207e-07	UP	2.49357	3
AFI87064.1;AMQ94172.1;EKX97196.1;KND82588.1;KOE31695.1;WP_005594844.1	glycosyl transferase [Aggregatibacter actinomycetemcomitans D7S-1]	0.000192804	UP	2.48992	4
AFI87576.1;WP_014702505.1	30S ribosomal protein S20 [Aggregatibacter actinomycetemcomitans D7S-1]	8.26695e-05	UP	2.46862	3
AFI86547.1;AMQ94590.1;ANU82854.1;BAS48351.1;EGY33084.1;EKX98369.1;KND82264.1;KOE30936.1;KOE62708.1;KOE63975.1;KOE65660.1;KOE70498.1;KYK72798.1;KYK74176.1;KYK80861.1;KYK84270.1;KYK85598.1;KYK87610.1;KYK89801.1;KYK90184.1;KYK92301.1;WP_005543043.1;WP_005552947.1;WP_005558507.1;WP_005565580.1;WP_061887699.1	glycosyl transferase [Aggregatibacter actinomycetemcomitans D7S-1]	1.04764e-05	UP	2.46564	2
ACX82388.1;AEW77295.1;AFI88089.1;AHN71947.1;AKU29039.1;AMQ91459.1;ANU82453.1;BAS48863.1;EKX94580.1;KND82735.1;KND85461.1;KOE31041.1;KOE51750.1;KOE55929.1;KOE56389.1;KOE58560.1;KOE58632.1;KOE58880.1;KOE65005.1;KOE67184.1;KOE70235.1;KYK74392.1;KYK75869.1;KYK81707.1;KYK84658.1;KYK88183.1;KYK89645.1;KYK91293.1;WP_005537777.1;WP_005545205.1;WP_005568178.1;WP_033002152.1;WP_053330203.1;WP_061885488.1;W…	ribonucleotide-diphosphate reductase subunit alpha [Aggregatibacter actinomycetemcomitans D11S-1]	6.163e-07	UP	2.45354	7
AFI85936.1;ANU82365.1;BAS48970.1;EKX98509.1;KND82656.1;KOE30422.1;KOE64005.1;KOE66876.1;KOE68430.1;KYK77307.1;KYK84331.1;KYK85960.1;KYK90466.1;KYK94961.1;WP_005543412.1;WP_053329982.1;AEW77625.1;AHN72331.1;AKU29324.1;AMQ91746.1;KOE54371.1;KOE55821.1;WP_005590683.1;WP_025298390.1;EHK91204.1;KNE78233.1;WP_005576201.1;OBY52522.1;WP_065295034.1	hemolysin D [Aggregatibacter actinomycetemcomitans D7S-1]	0.000137277	UP	2.44328	8
AEW76232.1;AFI87634.1;AHN70739.1;AKU28072.1;AMQ92309.1;AMQ93620.1;ANU81200.1;BAS47280.1;EKX98144.1;KND84317.1;KND85959.1;KOE30269.1;KOE52309.1;KOE55078.1;KOE55618.1;KOE64252.1;KOE66034.1;KOE66894.1;KOE69560.1;KYK77021.1;KYK83610.1;KYK85324.1;KYK85718.1;KYK86922.1;KYK91098.1;KYK91601.1;WP_005543726.1;WP_014167416.1	XkdP protein [Aggregatibacter actinomycetemcomitans ANH9381]	0.0169932	UP	2.41119	2
AFI85929.1;AMQ95092.1;ANU82372.1;BAS48963.1;EKX96408.1;KND84872.1;KOE30415.1;KOE63138.1;KOE64356.1;KOE65609.1;KOE69466.1;KYK74538.1;KYK83752.1;KYK88000.1;KYK92132.1;WP_005543399.1;WP_005554445.1;WP_005595508.1	phenylalanine--tRNA ligase [Aggregatibacter actinomycetemcomitans D7S-1]	1.09952e-06	UP	2.40008	6
AFI86919.1;WP_014702370.1	oxidoreductase [Aggregatibacter actinomycetemcomitans D7S-1]	7.84005e-05	UP	2.36835	6
ACX82363.1;AEW77270.1;AFI88015.1;AHN71920.1;AKU29015.1;AMQ91435.1;AMQ94949.1;ANU82517.1;BAS48789.1;EKX98241.1;KND82711.1;KOE32106.1;KOE51726.1;KOE55905.1;KOE58538.1;KOE58608.1;KOE58903.1;KOE64199.1;KOE66417.1;KYK75893.1;KYK82009.1;KYK86687.1;KYK87113.1;KYK90028.1;KYK93892.1;KYK96909.1;WP_005540967.1;WP_005568192.1;WP_014167695.1;WP_061888770.1;EHK90131.1;KNE77207.1;WP_005578218.1	oligopeptidase A [Aggregatibacter actinomycetemcomitans D11S-1]	0.000257865	UP	2.35298	9
ACX82135.1;AEW77048.1;AHN71383.1;AMQ91231.1;EHK90429.1;KNE77490.1;KOE53825.1;KOE54734.1;KOE55867.1;KOE59589.1;KOE61354.1;KOE63081.1;KYK76240.1;KYK79110.1;WP_005546857.1;WP_005577975.1;WP_014167620.1	sigma-E factor regulatory protein RseB [Aggregatibacter actinomycetemcomitans D11S-1]	3.4731e-05	UP	2.3308	2
ACX81710.1;AEW76634.1;AFI86991.1;AHN71856.1;AKU28959.1;AMQ92786.1;AMQ94113.1;ANU81641.1;BAD02310.1;BAS47598.1;EGY33371.1;EHK90626.1;EKX95747.1;KND84050.1;KND84692.1;KNE77674.1;KOE31633.1;KOE51903.1;KOE52737.1;KOE53920.1;KOE60186.1;KOE60861.1;KOE62248.1;KOE63201.1;KOE65159.1;KOE68573.1;KOE70538.1;KYK75706.1;KYK76485.1;KYK78808.1;KYK81973.1;KYK82357.1;KYK83561.1;KYK87061.1;KYK87629.1;KYK92500.1;KYK…	transcriptional regulator [Aggregatibacter actinomycetemcomitans D11S-1]	8.13794e-05	UP	2.32861	3
BAD02311.1;CAY07395.1	peroxiredoxin like protein [Aggregatibacter actinomycetemcomitans]	3.52851e-09	UP	2.32103	11
ACX82048.1;AEW76967.1;AFI86818.1;AHN71472.1;AKU28657.1;AMQ91156.1;AMQ93952.1;ANU82066.1;BAS47986.1;EKX99050.1;KND85657.1;KOE31127.1;KOE55020.1;KOE56037.1;KOE60346.1;KOE61461.1;KOE62154.1;KOE63627.1;KOE66532.1;KOE67534.1;KOE70146.1;KYK74957.1;KYK77695.1;KYK80959.1;KYK83981.1;KYK89309.1;KYK89497.1;KYK89638.1;KYK93780.1;KYK95438.1;WP_005542971.1;WP_005546172.1	enolase [Aggregatibacter actinomycetemcomitans D11S-1]	3.69511e-09	UP	2.27521	16
ACX83246.1;AEW76113.1;AFI86497.1;AHN72921.1;AKU29811.1;AMQ94693.1;ANU82807.1;BAS48475.1;EGY32708.1;EHK89462.1;EKX94436.1;KND83471.1;KND85581.1;KNE76567.1;KOE31737.1;KOE51979.1;KOE54205.1;KOE54866.1;KOE58762.1;KOE60820.1;KOE61614.1;KOE63457.1;KOE67972.1;KOE68536.1;KOE69498.1;KYK75320.1;KYK76342.1;KYK77418.1;KYK77494.1;KYK78411.1;KYK82875.1;KYK87487.1;KYK88580.1;KYK90676.1;KYK91919.1;KYK94900.1;KYK…	TorR family transcriptional regulator [Aggregatibacter actinomycetemcomitans D11S-1]	5.24431e-06	UP	2.25429	2
WP_019518202.1;WP_061886388.1	phosphoserine transaminase [Aggregatibacter actinomycetemcomitans]	6.18669e-06	UP	2.2312	5
ACX81573.1;AEW76503.1;AHN71049.1;AKU28326.1;AMQ92917.1;KND82333.1;KOE52642.1;KOE55228.1;KOE56109.1;KOE60432.1;KOE60959.1;KOE61746.1;KYK77349.1;KYK82245.1;WP_005548176.1;WP_005567045.1	deoxyribonuclease HsdR [Aggregatibacter actinomycetemcomitans D11S-1]	0.000198656	UP	2.20724	7
ACX81610.1;AEW76538.1;AFI87150.1;AHN71091.1;AKU28358.1;AMQ92886.1;AMQ94255.1;ANU81513.1;BAB86906.1;BAS47536.1;EKX98618.1;KND82301.1;KND84919.1;KOE31510.1;KOE52674.1;KOE55197.1;KOE56140.1;KOE60401.1;KOE60928.1;KOE61717.1;KOE64490.1;KOE64937.1;KOE66804.1;KOE69614.1;KYK72719.1;KYK75984.1;KYK82277.1;KYK82659.1;KYK85437.1;KYK87540.1;KYK89625.1;KYK94153.1;KYK97054.1;WP_005548103.1;WP_005582809.1	membrane protein [Aggregatibacter actinomycetemcomitans D11S-1]	7.65086e-07	UP	2.20186	3
KYK83065.1;WP_061888558.1;ACX82878.1;KOE59309.1;KOE61667.1;KOE61831.1;WP_005548415.1;OBY54015.1;WP_065294604.1	membrane protease HflK [Aggregatibacter actinomycetemcomitans serotype d str. SA3033]	0.0097246	UP	2.20176	4
KOE62061.1;WP_005547367.1	carboxy-terminal protease [Aggregatibacter actinomycetemcomitans serotype c str. D17P-2]	8.10085e-06	UP	2.16968	2
ACX82862.1;AFI87734.1;AMQ93528.1;ANU83092.1;BAS49541.1;EKX97928.1;KND83779.1;KOE31777.1;KOE59296.1;KOE61655.1;KOE61818.1;KOE66135.1;KOE67116.1;KOE68802.1;KOE70629.1;KYK76629.1;KYK79229.1;KYK81266.1;KYK83199.1;KYK85591.1;KYK90021.1;KYK91228.1;KYK92736.1;KYK94665.1;WP_005541011.1;WP_005548389.1;ACS96592.1;AKS63997.1;AKU63204.1;EHB90184.1;KNE85113.1;OBY53001.1;OBY54005.1;WP_005701488.1;WP_005704308.…	GTP-binding protein TypA [Aggregatibacter actinomycetemcomitans D11S-1]	2.64531e-08	UP	2.16789	6
ACX82310.1;AFI87790.1;AHN71193.1;AKU28432.1;AMQ91388.1;AMQ93476.1;ANU83040.1;BAS49484.1;EKX97985.1;KND82395.1;KND83830.1;KOE30734.1;KOE53855.1;KOE54584.1;KOE55411.1;KOE57672.1;KOE61049.1;KOE62924.1;KOE65034.1;KOE66083.1;KOE68899.1;KOE69444.1;KYK72603.1;KYK75600.1;KYK81860.1;KYK83146.1;KYK86278.1;KYK91679.1;WP_005541120.1;EHK90208.1;KNE77281.1;WP_005577608.1	membrane protein [Aggregatibacter actinomycetemcomitans D11S-1]	2.08882e-06	UP	2.16219	28
AFI88013.1;ANU82519.1;BAS48787.1;KND86015.1;KOE32108.1;KOE64197.1;KOE66415.1;KOE67045.1;KOE69035.1;KYK72991.1;KYK82011.1;KYK86685.1;KYK87111.1;KYK93890.1;WP_005540963.1;WP_005565813.1;WP_060828897.1;WP_061888769.1	phosphoenolpyruvate-protein phosphotransferase [Aggregatibacter actinomycetemcomitans D7S-1]	1.05254e-09	UP	2.13911	12
ACX83047.1;AEW77948.1;AFI87925.1;AHN72691.1;AKU29626.1;AMQ92029.1;AMQ94872.1;ANU82903.1;BAS49331.1;EKX96812.1;KND84166.1;KND85389.1;KOE31857.1;KOE52199.1;KOE53012.1;KOE54030.1;KOE57987.1;KOE60646.1;KOE61869.1;KOE66305.1;KOE66647.1;KOE67753.1;KOE69948.1;KYK73641.1;KYK73813.1;KYK81519.1;KYK82046.1;KYK88114.1;KYK89153.1;KYK90688.1;KYK93547.1;KYK96138.1;WP_005542421.1;WP_005548017.1;ACS97436.1;AKS647…	thioredoxin reductase [Aggregatibacter actinomycetemcomitans D11S-1]	6.67264e-07	UP	2.10942	6
ACX81511.1;AEW76445.1;AFI87529.1;AHN70984.1;AKU28268.1;AMQ92504.1;AMQ93713.1;ANU81294.1;BAS47381.1;EKX97681.1;KND83688.1;KND85322.1;KOE31932.1;KOE53666.1;KOE56272.1;KOE56800.1;KOE57893.1;KOE58949.1;KOE59620.1;KOE64228.1;KOE64517.1;KOE67955.1;KOE69747.1;KYK75569.1;KYK77376.1;KYK82155.1;KYK83429.1;KYK85898.1;KYK86599.1;KYK88419.1;KYK92195.1;KYK95897.1;WP_005539460.1;WP_041915462.1;KYK94062.1;WP_061…	asparagine synthetase AsnA [Aggregatibacter actinomycetemcomitans D11S-1]	0.00137126	UP	2.0979	3
AFI86296.1;AMQ93348.1;EKX95062.1;KND85109.1;KOE30495.1;WP_005540167.1	FAD-dependent oxidoreductase [Aggregatibacter actinomycetemcomitans D7S-1]	4.47543e-06	UP	2.0689	6
KND84493.1;KOE55394.1;WP_005566511.1;WP_053330436.1;EHK90865.1;KNE77907.1;WP_005577051.1	DNA-directed RNA polymerase subunit beta' [Aggregatibacter actinomycetemcomitans serotype b str. SCC1398]	5.69771e-08	UP	2.0661	37
EGY32797.1;EHK89975.1;KNE77062.1;KYK72252.1;KYK82307.1;KYK96554.1;WP_005559010.1;WP_061886742.1	periplasmic protein-probably involved in high-affinity Fe2+ transport [Aggregatibacter actinomycetemcomitans serotype e str. SC1083]	9.38358e-05	UP	2.04589	3
AFI86646.1;AMQ93799.1;ANU81916.1;BAS47816.1;EKX93649.1;KND83237.1;KNE84475.1;KOE31307.1;KOE63872.1;KOE67437.1;KOE69234.1;KYK78308.1;KYK83830.1;KYK87299.1;KYK87951.1;KYK89331.1;KYK91453.1;KYK93119.1;OBY50587.1;WP_005540806.1;WP_005564537.1;WP_005704973.1;WP_014702339.1;WP_061887889.1	phosphodiesterase [Aggregatibacter actinomycetemcomitans D7S-1]	1.73317e-06	UP	2.02427	6
ACX82898.1;AEW77804.1;AFI87556.1;AHN72530.1;AKU29484.1;AMQ91895.1;AMQ93688.1;ANU81268.1;BAS47353.1;EKX97606.1;KND82948.1;KND82986.1;KOE32063.1;KOE52543.1;KOE56702.1;KOE56750.1;KOE59324.1;KOE61683.1;KOE61848.1;KOE63489.1;KOE68154.1;KOE68372.1;KOE70333.1;KYK76530.1;KYK80233.1;KYK81160.1;KYK83672.1;KYK87853.1;KYK90403.1;KYK91330.1;KYK93663.1;KYK95254.1;WP_005537967.1;WP_005548449.1;WP_005568393.1;WP…	RNA polymerase sigma factor RpoD [Aggregatibacter actinomycetemcomitans D11S-1]	0.000161666	UP	1.96776	7
AFI86474.2;AMQ94712.1;ANU82787.1;BAS48496.1;EKX94413.1;KND85599.1;KOE31718.1;KOE64920.1;KOE69479.1;KYK82896.1;KYK84819.1;KYK87507.1;KYK91296.1;KYK94247.1;KYK97057.1;WP_005539893.1;WP_005564466.1;WP_060828855.1;ACS97717.1;AKS65047.1;EHB91088.1;OBY51963.1;WP_005701165.1;WP_065295392.1	TonB-dependent receptor [Aggregatibacter actinomycetemcomitans D7S-1]	0.000138731	UP	1.9162	18
AFI87763.2;AMQ95124.1;ANU83226.1;BAS49514.1;EKX97961.1;KND83806.1;KOE30708.1;KOE66108.1;KOE67143.1;KOE68775.1;KOE70602.1;KYK79201.1;KYK83171.1;KYK85214.1;KYK88516.1;KYK89993.1;KYK90632.1;KYK91567.1;WP_032997093.1;WP_033002232.1;ACS97759.1;AKS65084.1;EHB90385.1;KNE85192.1;OBY54663.1;WP_005701208.1;WP_005703747.1;WP_012771700.1	murein transglycosylase [Aggregatibacter actinomycetemcomitans D7S-1]	0.000158204	UP	1.8981	3
ACX83376.1;AEW76245.1;AFI87647.1;AHN70753.1;AKU28084.1;AMQ92321.1;AMQ93608.1;ANU81189.1;BAS47268.1;EKX98157.1;KND84329.1;KND85971.1;KOE30281.1;KOE55090.1;KOE57381.1;KOE59797.1;KOE63363.1;KOE64263.1;KOE66046.1;KOE66906.1;KOE69572.1;KYK75472.1;KYK77008.1;KYK80676.1;KYK83597.1;KYK84867.1;KYK86909.1;KYK91502.1;KYK96163.1;WP_005540510.1;WP_005547457.1;WP_061887395.1	S-adenosylmethionine synthetase [Aggregatibacter actinomycetemcomitans D11S-1]	7.28932e-06	UP	1.89336	2
AFI86879.1;AMQ94006.1;ANU82120.1;BAS48043.1;KND85712.1;KOE31072.1;KOE67329.1;KYK84888.1;KYK87414.1;KYK90978.1;KYK93628.1;KYK93678.1;WP_005540240.1;WP_014702361.1	glutathione reductase [Aggregatibacter actinomycetemcomitans D7S-1]	4.99365e-05	UP	1.8783	3
ACX82018.1;AEW76938.1;AFI86847.1;AHN71504.1;AKU28681.1;AMQ91132.1;AMQ93976.1;ANU82090.1;BAS48011.1;EKX99019.1;KND84100.1;KND85682.1;KOE31103.1;KOE53638.1;KOE55044.1;KOE56061.1;KOE60371.1;KOE61436.1;KOE62129.1;KOE63652.1;KOE66508.1;KOE66787.1;KOE70121.1;KYK75411.1;KYK77668.1;KYK81011.1;KYK83894.1;KYK88658.1;KYK89054.1;KYK90557.1;KYK94301.1;KYK96338.1;WP_005542896.1;WP_005546222.1;WP_005561999.1;WP…	hypothetical protein D11S_0614 [Aggregatibacter actinomycetemcomitans D11S-1]	0.00680946	UP	1.87705	2
ACX81799.1;AEW76716.1;AFI86652.1;AHN71763.1;AKU28881.1;AMQ92710.1;AMQ93804.1;ANU81921.1;BAS47821.1;EKX93655.1;KND83242.1;KND83299.1;KOE31312.1;KOE54417.1;KOE56325.1;KOE56559.1;KOE59170.1;KOE59493.1;KOE59754.1;KOE63867.1;KOE64050.1;KOE67442.1;KOE69239.1;KYK74217.1;KYK78064.1;KYK78303.1;KYK83825.1;KYK87294.1;KYK87946.1;KYK89326.1;KYK91448.1;KYK93411.1;WP_005541284.1	30S ribosomal protein S6 [Aggregatibacter actinomycetemcomitans D11S-1]	4.76582e-05	UP	1.85657	4
AFI87408.1;AMQ94312.1;ANU81835.1;BAS47729.1;EKX93159.1;KOE30982.1;KOE68252.1;KYK82117.1;KYK86481.1;KYK92561.1;WP_005540723.1;WP_061888827.1	hypothetical protein D7S_01669 [Aggregatibacter actinomycetemcomitans D7S-1]	0.000588708	UP	1.84706	8
AFI87016.1;AMQ94136.1;ANU81618.1;BAS47621.1;EKX95774.1;KND84669.1;KOE31656.1;KOE62225.1;KOE65136.1;KOE66327.1;KOE70515.1;KYK78895.1;KYK83585.1;KYK87357.1;KYK90164.1;KYK91173.1;KYK94234.1;KYK96731.1;WP_005539561.1;WP_005562774.1;AHN71832.1;WP_025298267.1	ATP F0F1 synthase subunit gamma [Aggregatibacter actinomycetemcomitans D7S-1]	7.39926e-06	UP	1.81919	7
AFI87241.1;AMQ94474.1;ANU81412.1;BAS48224.1;EKX97756.1;KND83072.1;KOE30879.1;KOE64703.1;KYK84735.1;KYK89946.1;KYK89977.1;KYK92142.1;KYK95606.1;WP_005539077.1;WP_061888852.1;ACS96668.1;AKS64064.1;EHB90116.1;WP_005701405.1;EGY33797.1;EHK90372.1;KNE77434.1;KYK73680.1;KYK80035.1;KYK96155.1;WP_005557642.1;WP_005577882.1;WP_061885876.1;WP_061886541.1	heat shock protein 90 [Aggregatibacter actinomycetemcomitans D7S-1]	9.09941e-05	UP	1.81611	22
ACX83176.1;AFI86431.1;AMQ94753.1;ANU82746.1;BAS48539.1;EKX93066.1;KND84894.1;KOE30293.1;KOE58702.1;KOE60758.1;KOE61553.1;KOE62617.1;KOE68305.1;KOE68439.1;KOE69804.1;KYK72406.1;KYK78462.1;KYK80358.1;KYK81018.1;KYK83628.1;KYK87699.1;KYK90410.1;KYK92682.1;KYK96659.1;WP_005537916.1;WP_061888002.1	mannitol-1-phosphate 5-dehydrogenase [Aggregatibacter actinomycetemcomitans D11S-1]	4.65514e-05	UP	1.78188	2
AEW77668.1;AFI85906.1;AHN72382.1;AKU29365.1;AKU63748.1;AMQ91781.1;AMQ95070.1;ANU82394.1;BAS48935.1;EKX96380.1;KND83871.1;KND84851.1;KOE30111.1;KOE51642.1;KOE54334.1;KOE55782.1;KOE58166.1;KOE58267.1;KOE59649.1;KOE63118.1;KOE64335.1;KOE65588.1;KOE69153.1;KYK74504.1;KYK75360.1;KYK77649.1;KYK83772.1;KYK88019.1;KYK88585.1;KYK90234.1;KYK94736.1;OBY52555.1;OBY55341.1;WP_005544317.1;WP_005566262.1;WP_005…	ribonucleoside-diphosphate reductase, alpha chain [Aggregatibacter actinomycetemcomitans ANH9381]	9.32913e-05	UP	1.75589	7
ACX81707.1;AEW76631.1;AFI86988.1;AHN71859.1;AKU28962.1;AMQ92789.1;AMQ94110.1;ANU81644.1;BAB93450.1;BAS47595.1;CAY37915.1;EKX95744.1;KND84053.1;KND84695.1;KOE31630.1;KOE51906.1;KOE52740.1;KOE53923.1;KOE60183.1;KOE60858.1;KOE62251.1;KOE63204.1;KOE65162.1;KOE68576.1;KOE70541.1;KYK75703.1;KYK78811.1;KYK81976.1;KYK83558.1;KYK87064.1;KYK87626.1;KYK89471.1;KYK92503.1;KYK92514.1;WP_005539597.1;WP_0055463…	peptidylprolyl isomerase [Aggregatibacter actinomycetemcomitans D11S-1]	0.000922866	UP	1.69215	4
CBZ00807.1;EFE57152.1;EFO01638.1;EFU63180.1;EIC77781.1;KEQ50678.1;KXU04015.1;KXU08634.1;KZX02927.1;KZX06239.1;WP_000820876.1;WP_000820877.1;WP_000820881.1;WP_061409134.1;WP_061852206.1;AME00268.1;OBY94890.1;WP_039774787.1;WP_060958218.1;WP_065362204.1	6-phosphofructokinase I [Streptococcus oralis Uo5]	0.00134474	UP	1.6279	3
WP_019805787.1;BAE54038.1	DNA-directed RNA polymerase subunit beta [Streptococcus mutans]	0.000728887	UP	1.61766	4
AFI87873.1;AMQ94822.1;ANU82963.1;BAS49397.1;KOE66707.1;KYK84019.1;WP_014702551.1;WP_065559863.1	hypothetical protein D7S_02163 [Aggregatibacter actinomycetemcomitans D7S-1]	0.0112045	UP	1.61309	2
AEW78087.1;AHN72846.1;AKU29754.1;AMQ92156.1;EGY33622.1;EHK89526.1;KNE76630.1;KNE85266.1;KOE52073.1;KOE53134.1;KYK73793.1;KYK81553.1;KYK95084.1;OBY54593.1;WP_005557914.1;WP_005571035.1;WP_005578823.1;WP_005703820.1;WP_025298514.1	LOW QUALITY PROTEIN: myo-inosose-2 dehydratase [Aggregatibacter actinomycetemcomitans ANH9381]	0.00531033	UP	1.50657	2
AFI86252.1;AMQ93310.1;ANU82591.1;BAS48710.1;EKX98198.1;KND85488.1;KOE30743.1;KOE63415.1;KOE66362.1;KOE66976.1;KOE69846.1;KYK79728.1;KYK84529.1;KYK88944.1;KYK89429.1;KYK90456.1;KYK92845.1;KYK95023.1;WP_005538756.1	N-acetylmannosamine kinase [Aggregatibacter actinomycetemcomitans D7S-1]	0.00290877	UP	1.4759	2
AFI87858.1;AMQ94810.1;ANU82975.1;BAS49411.1;EKX93826.1;KND85779.1;KOE30666.1;KOE65298.1;KOE66233.1;KOE67859.1;KOE70683.1;KYK73236.1;KYK84121.1;KYK88463.1;KYK89463.1;KYK93362.1;KYK96635.1;WP_005542484.1;WP_061887562.1;AAC27495.1;O85818.1	putrescine/spermidine ABC transporter ATPase [Aggregatibacter actinomycetemcomitans D7S-1]	0.00546039	UP	1.47019	6
EKX94241.1	orotidine 5'-phosphate decarboxylase [Aggregatibacter actinomycetemcomitans Y4]	0.00108149	UP	1.44471	2
AFI87836.1;AMQ94788.1;ANU82996.1;BAS49433.1;EKX93850.1;KND85757.1;KOE30644.1;KOE63524.1;KOE65083.1;KYK73213.1;KYK84098.1;KYK85348.1;KYK88666.1;KYK92985.1;KYK96272.1;WP_005540302.1;WP_053330211.1;WP_060829017.1;WP_061885676.1;EGY34243.1;EHK89717.1;KNE76817.1;WP_005579123.1	type III restriction enzyme, res subunit [Aggregatibacter actinomycetemcomitans D7S-1]	9.69771e-06	UP	1.42361	7
AFI86809.1;AMQ93944.1;ANU82058.1;KND85650.1;KOE31135.1;KOE63619.1;KOE66540.1;KOE67542.1;KOE70154.1;KYK77703.1;KYK83973.1;KYK89301.1;KYK89505.1;WP_005542027.1;WP_005554718.1;WP_005564770.1;WP_053329999.1;EHK90500.1;KNE77558.1;WP_005578084.1;AKU62558.1;KNE85002.1;OBY51332.1;OBY51559.1;WP_005704392.1;WP_050692692.1;WP_065295449.1	alanyl-tRNA synthetase [Aggregatibacter actinomycetemcomitans D7S-1]	0.00472783	UP	1.41365	15
KND83168.1;WP_005568750.1;EGY34456.1;KYK73202.1;KYK81842.1;KYK95658.1;WP_005556886.1;WP_061886577.1;WP_061886767.1	DNA topoisomerase I [Aggregatibacter actinomycetemcomitans serotype b str. SCC1398]	0.00167553	UP	1.35642	4
KXT90195.1	Translation initiation factor 3 [Streptococcus oralis]	0.0187332	UP	1.31377	2
ACX81531.1;AEW76463.1;AFI87382.1;AHN71003.1;AKU28287.1;AMQ92954.1;AMQ94570.1;ANU81312.1;BAS48327.1;EKX98802.1;KND82372.1;KND84876.1;KOE30256.1;KOE52602.1;KOE55266.1;KOE56070.1;KOE60467.1;KOE60994.1;KOE61783.1;KOE64134.1;KOE65038.1;KYK76647.1;KYK77240.1;KYK81143.1;KYK82209.1;KYK90720.1;KYK94132.1;WP_005542501.1;WP_005548250.1;WP_005567008.1	DL-methionine transporter ATP-binding subunit [Aggregatibacter actinomycetemcomitans D11S-1]	0.0196412	UP	1.21561	2
CBZ01244.1;EFE56738.1;EFO02484.1;EFU63625.1;EGL91079.1;EGV02106.1;EIC75772.1;EIC80244.1;EID26126.1;EJP22672.1;EMG33256.1;EMG35213.1;EPX90104.1;EPX91191.1;KEQ44173.1;KEQ49504.1;KXT60144.1;KXT80740.1;KXT85419.1;KXT90631.1;KXT96291.1;KXT98326.1;KXU04984.1;KXU07818.1;KXU16722.1;KZX03307.1;KZX09216.1;WP_000510586.1;WP_007517858.1;WP_049478077.1;WP_049479285.1;WP_049501108.1;WP_061408251.1;WP_061415360…	conserved hypothetical protein [Streptococcus oralis Uo5]	0.0253424	UP	1.18687	2
AAL94297.1;ALF23252.1;ERT43525.1;KUL97693.1;NP_602998.1;WP_011016128.1;WP_023040841.1;WP_029597962.1;EEU31390.1;EMP16728.1;KXA25646.1;WP_008800375.1;WP_060797894.1;EEO41329.1;EFG35249.1;WP_008796435.1;WP_008803668.1;EGQ79898.1	Acetaldehyde dehydrogenase (acetylating) [Fusobacterium nucleatum subsp. nucleatum ATCC 25586]	0.00177303	UP	1.14809	15
CBY99993.1;EFU64046.1;EIC75366.1;EIC76856.1;KEQ49335.1;KXT94532.1;KZX07747.1	ESAT-6 family virulence protein [Streptococcus oralis Uo5]	0.0178792	UP	1.12469	5
AEW76747.1	AcrA protein [Aggregatibacter actinomycetemcomitans ANH9381]	0.000400897	UP	1.05262	4
EIC77878.1;KXT87422.1;KZX06275.1;WP_000033121.1;WP_061452448.1;AFM81604.1;EIC75505.1;EMB52547.1;EMB56331.1;EMB68471.1;EMB71630.1;EMB81474.1;EMB96786.1;EMC14087.1;EMC36413.1;KXU15451.1;WP_000033095.1;WP_002273815.1;WP_002274758.1;WP_002279728.1;WP_002283723.1;WP_002302899.1;WP_024784138.1;WP_024786335.1;WP_061587638.1;WP_061865920.1	phosphopentomutase [Streptococcus oralis SK100]	6.53421e-05	UP	1.03341	5
ACX82973.1;AEW77877.1;AFI86028.1;AHN72612.1;AKU29552.1;AMQ92997.1;AMQ95108.1;ANU83185.1;BAS49066.1;EGY34278.1;EHK89749.1;EKX94226.1;KND83976.1;KND84532.1;KNE76847.1;KOE30148.1;KOE52270.1;KOE52940.1;KOE53956.1;KOE58060.1;KOE60574.1;KOE61941.1;KOE64429.1;KOE65204.1;KOE65928.1;KOE70436.1;KYK73270.1;KYK73562.1;KYK76952.1;KYK80226.1;KYK82509.1;KYK82957.1;KYK87101.1;KYK87186.1;KYK94222.1;KYK94513.1;KYK…	adenine phosphoribosyltransferase [Aggregatibacter actinomycetemcomitans D11S-1]	0.0234212	UP	1.02767	2
OBY95604.1;WP_010613437.1;WP_065361641.1	malate dehydrogenase [Actinomyces oris]	0.025412	UP	0.954241	2
AAN58004.1;AFM80712.1;AJD54669.1;AMF86134.1;BAH88749.1;BAL70068.1;EMB52187.1;EMB53943.1;EMB56635.1;EMB59373.1;EMB60963.1;EMB62975.1;EMB64747.1;EMB65613.1;EMB69700.1;EMB72394.1;EMB73049.1;EMB76776.1;EMB77088.1;EMB80337.1;EMB82106.1;EMB84731.1;EMB85164.1;EMB88685.1;EMB89371.1;EMB91180.1;EMB93785.1;EMB97176.1;EMB97685.1;EMB99671.1;EMB99830.1;EMC03371.1;EMC05583.1;EMC05748.1;EMC07431.1;EMC10614.1;EMC…	ketol-acid reductoisomerase [Streptococcus mutans UA159]	0.00884808	UP	0.92314	7
AAN59389.1;AJD55999.1;EMB59746.1;EMB80079.1;EMC60781.1;EMP59157.1;NP_722083.1;WP_002263666.1;BAL68716.1;EMC29744.1;KZM63719.1;WP_002299786.1;WP_014677806.1;WP_063330983.1	conserved hypothetical protein [Streptococcus mutans UA159]	0.0062206	UP	0.882	10
AFI86630.1;AMQ93784.1;ANU81901.1;BAS47801.1;EKX93630.1;KND83222.1;KOE31292.1;KOE63708.1;KOE63887.1;KOE67422.1;KOE69355.1;KYK78323.1;KYK87919.1;KYK87966.1;KYK87996.1;KYK93199.1;KYK96031.1;WP_005540775.1	hypothetical protein D7S_00830 [Aggregatibacter actinomycetemcomitans D7S-1]	0.0180126	UP	0.828563	5
AHN72245.1;WP_061888825.1;EGY34397.1;EHK91314.1;KNE78341.1;KYK78643.1;WP_005556782.1;WP_005576390.1	hypothetical protein CF65_02027 [Aggregatibacter actinomycetemcomitans HK1651]	0.0163134	UP	0.734312	3
AAD13381.1;AAN59180.1;AFM81873.1;AJD55799.1;AMF85032.1;BAH87601.1;BAL68924.1;EMB53757.1;EMB54356.1;EMB56962.1;EMB60016.1;EMB60691.1;EMB62251.1;EMB66615.1;EMB66973.1;EMB68047.1;EMB70794.1;EMB72730.1;EMB73758.1;EMB76710.1;EMB77900.1;EMB78399.1;EMB81193.1;EMB85210.1;EMB86816.1;EMB87155.1;EMB90818.1;EMB92421.1;EMB94979.1;EMB95519.1;EMB96058.1;EMC00041.1;EMC01464.1;EMC03483.1;EMC06324.1;EMC06870.1;EMC…	ATPase, alpha subunit [Streptococcus mutans GS-5]	0.027097	UP	0.677825	5
AAL93738.1;ALF23070.1;ALF26032.1;EFG94372.1;ERT44074.1;KUL99524.1;NP_602439.1;Q8R5Z9.1;WP_005904126.1	Ribosome Recycling Factor (RRF) [Fusobacterium nucleatum subsp. nucleatum ATCC 25586]	0.000630452	UP	0.604726	13
AAL94701.1;ALF23933.1;ALF24987.1;EFG94869.1;ERT43167.1;KUL98311.1;NP_603402.1;WP_005903652.1;WP_011016437.1	Anthranilate synthase component II [Fusobacterium nucleatum subsp. nucleatum ATCC 25586]	0.00760611	UP	0.552017	3
AFI87952.1;AMQ94896.1;ANU82879.1;BAS49303.1;KND85416.1;KOE31829.1;KOE63556.1;KYK81548.1;KYK89212.1;KYK89844.1;KYK91751.1;KYK91954.1;WP_005542453.1;WP_005551246.1	phosphoglucosamine mutase [Aggregatibacter actinomycetemcomitans D7S-1]	0.0227673	UP	0.521073	8
AEW78079.1;AFI86376.1;AHN72837.1;AKU29747.1;AMQ92149.1;AMQ93419.1;ANU82699.1;BAS48594.1;EKX95271.1;KND85176.1;KOE30564.1;KOE52080.1;KOE53127.1;KOE62892.1;KOE65708.1;KOE65832.1;KOE70741.1;KYK79349.1;KYK85019.1;KYK85491.1;KYK87073.1;KYK88909.1;KYK91892.1;WP_005540029.1;WP_005565382.1;WP_014167930.1;WP_060828871.1	methylmalonate-semialdehyde dehydrogenase [Aggregatibacter actinomycetemcomitans ANH9381]	0.0320483	UP	0.470636	2
EEP64927.1;WP_005387999.1;ETI98192.1;KXT80458.1;WP_061415928.1;CBZ01580.1;KXT59540.1;WP_001109661.1;WP_049477601.1;WP_049504544.1;WP_049518853.1;WP_061418681.1	ATPase family associated with various cellular activities (AAA) [Veillonella dispar ATCC 17748]	0.00554987	DOWN	2.98359	13
EEP66082.1;WP_005384994.1	LAO/AO transport system ATPase [Veillonella dispar ATCC 17748]	0.000924443	DOWN	1.90313	2
WP_049490241.1;KXT59768.1;KXT94803.1;WP_049484568.1;WP_061418144.1	peptide ABC transporter ATP-binding protein [Streptococcus oralis]	0.0465231	DOWN	1.57424	2
ALF24961.1;EFG95829.1;ERT43214.1;KUL98286.1;WP_005902397.1;WP_032881100.1;ALM93246.1;ALQ42717.1;CKH07629.1;EDK89513.1;ERT49253.1;WP_005898353.1;WP_032891285.1;WP_060495701.1	peptidase M23 [Fusobacterium nucleatum subsp. nucleatum]	0.00228973	DOWN	1.52111	2
AAN59390.1;EMB53451.1;EMB56301.1;EMB80078.1;EMB82085.1;EMB86594.1;EMB98505.1;EMC25054.1;EMC53015.1;NP_722084.1;WP_002268387.1;WP_002279826.1;WP_002284931.1;WP_002297298.1;WP_011074659.1;WP_032506524.1	conserved hypothetical protein [Streptococcus mutans UA159]	0.0420884	DOWN	1.46486	2
WP_010614529.1	fimbrial protein [Actinomyces oris]	0.0139775	DOWN	1.39256	3
EEP66493.1;WP_005385660.1	aldehyde dehydrogenase (NAD) family protein [Veillonella dispar ATCC 17748]	0.0487271	DOWN	1.33862	19
AAL95183.1;ALF24386.1;ALF25446.1;EFG96334.1;ERT42258.1;KUL98769.1;NP_603884.1;WP_005901698.1;WP_011016808.1;WP_029597093.1;CKG92969.1;EDK88642.1;ERT49540.1;ETZ28137.1;WP_023036423.1;WP_029757680.1	Amidophosphoribosyltransferase [Fusobacterium nucleatum subsp. nucleatum ATCC 25586]	0.00155459	DOWN	1.30164	2
EEP64594.1	metallo-beta-lactamase domain protein [Veillonella dispar ATCC 17748]	0.00315632	DOWN	1.28288	8
EEP66081.1;WP_005384992.1	methylmalonyl-CoA mutase [Veillonella dispar ATCC 17748]	0.0116824	DOWN	1.17331	5
AAL94322.1;ALF23231.1;ALF26190.1;EFG94711.1;ERT44029.1;KUL97713.1;NP_603023.1;Q8RH08.1;WP_005903878.1;WP_023040548.1;WP_029597383.1	Heat-inducible transcription repressor hrcA [Fusobacterium nucleatum subsp. nucleatum ATCC 25586]	0.0114229	DOWN	1.14942	2
EEP64643.1;WP_005387520.1	ferritin-like protein [Veillonella dispar ATCC 17748]	0.0494552	DOWN	1.14599	10
ALF24338.1;ALF25400.1;KUL98726.1;NP_603835.2;WP_021779464.1;WP_029597232.1	succinylglutamate desuccinylase [Fusobacterium nucleatum subsp. nucleatum ChDC F316]	4.74013e-05	DOWN	1.13712	11
AAL94335.1;ERT44014.1;KUL97724.1;NP_603036.1;WP_011016161.1;WP_023040557.1	Urease accessory protein ureG [Fusobacterium nucleatum subsp. nucleatum ATCC 25586]	0.0190079	DOWN	1.12466	6
EEP66295.1;ETJ02484.1;KXB85807.1	hypothetical protein VEIDISOL_00361 [Veillonella dispar ATCC 17748]	0.024189	DOWN	1.05183	2
AAL95577.1;NP_604278.1;WP_011017114.1;EEU31366.1;EMP16519.1;KUL99249.1;WP_008800517.1;WP_059222841.1;EFD81745.2	unknown [Fusobacterium nucleatum subsp. nucleatum ATCC 25586]	0.0132437	DOWN	1.04352	17
AAL94860.1;ALF24078.1;EFG96165.1;NP_603561.1;WP_005902053.1;ALF25137.1;ERT42889.1;WP_023041128.1;WP_029757811.1;ALF18129.1;EEO42145.1;EFD80074.1;EGN63588.1;EGN64785.1;EHG18287.2;EHO79315.1;ERT35690.1;ERT36062.1;KXA16474.1;WP_005908968.1;WP_008691854.1;WP_008700734.1;WP_008795498.1;WP_023038964.1;WP_023040107.1;WP_060676415.1;WP_060798835.1	2-nitropropane dioxygenase [Fusobacterium nucleatum subsp. nucleatum ATCC 25586]	0.00047141	DOWN	1.03623	7
EEP66282.1;ETI98320.1;KXB85603.1	peroxiredoxin [Veillonella dispar ATCC 17748]	0.0234734	DOWN	1.02737	18
EEP65601.1;WP_005386226.1	thioredoxin [Veillonella dispar ATCC 17748]	0.011631	DOWN	0.998273	5
ALF22948.1;WP_029597332.1;EFG95910.1;WP_005902327.1	hypothetical protein RO05_00435 [Fusobacterium nucleatum subsp. nucleatum ChDC F316]	0.0141841	DOWN	0.992342	8
AAL95178.1;ALF24381.1;ALF25441.1;NP_603879.1;Q8REV6.1;WP_011016803.1;ERT35479.1;WP_023038815.1;EAA24056.1;WP_005890421.1	Phosphoribosylaminoimidazolecarboxamide formyltransferase [Fusobacterium nucleatum subsp. nucleatum ATCC 25586]	0.00803695	DOWN	0.984608	6
WP_029758051.1	gamma-glutamyltranspeptidase [Fusobacterium nucleatum]	0.000235128	DOWN	0.981101	2
AAL94326.1;ALF23228.1;ALF26187.1;EFG94708.1;KUL97716.1;NP_603027.1;WP_005903875.1;WP_029597380.1	O6-methylguanine-DNA methyltransferase [Fusobacterium nucleatum subsp. nucleatum ATCC 25586]	0.0121809	DOWN	0.947757	2
AAL94974.1;ALF24190.1;ALF25243.1;EFG95079.1;KUL98570.1;NP_603675.1;WP_005903467.1;WP_011016645.1;WP_029597112.1;WP_059222558.1	Methyltransferase [Fusobacterium nucleatum subsp. nucleatum ATCC 25586]	0.011128	DOWN	0.930064	2
AAL93924.1;AGM22863.1;ALF18525.1;ALF22355.1;ALF24841.1;ALF26551.1;ALM94545.1;ALQ42962.1;CKG75015.1;EDK87492.1;EEO43478.2;EEW94866.1;EFD80597.2;EFG95407.1;EGN63791.1;EGN65718.1;EGQ80135.1;EHG19161.2;EHO77980.1;ERT37044.1;ERT38561.1;ERT42153.1;ERT43876.1;ERT48570.1;ETZ25700.1;NP_602625.1;WP_005909918.1;WP_008798457.1;WP_011015854.1;WP_023036846.1;WP_023040628.1;WP_029597740.1;WP_032884965.1;WP_0328…	Hypothetical protein FN1825 [Fusobacterium nucleatum subsp. nucleatum ATCC 25586]	0.0247441	DOWN	0.889881	3
AAL94398.1;ALF23647.1;ALF26602.1;ERT43487.1;KUL99729.1;NP_603099.1;WP_011016218.1;WP_059223022.1	Dipeptide-binding protein [Fusobacterium nucleatum subsp. nucleatum ATCC 25586]	0.00939162	DOWN	0.868981	2
AAL93930.1;ERT43882.1;NP_602631.1;WP_011015857.1	Nitrogen assimilation regulatory protein [Fusobacterium nucleatum subsp. nucleatum ATCC 25586]	0.00493686	DOWN	0.868362	15
ALM95185.1;ALQ41327.1;EFG94345.1;WP_005904089.1;WP_060496760.1;EEO41134.1;EGQ80328.1;WP_008803533.1	peptidyl-tRNA hydrolase [Fusobacterium nucleatum subsp. polymorphum]	0.0243373	DOWN	0.842061	3
EFG94700.1;WP_005903867.1	hypothetical protein HMPREF0397_1696 [Fusobacterium nucleatum subsp. nucleatum ATCC 23726]	0.0362174	DOWN	0.840727	13
AAL94880.1;NP_603581.2;Q8RFL1.1;WP_011016577.1	Prismane protein [Fusobacterium nucleatum subsp. nucleatum ATCC 25586]	0.023237	DOWN	0.83819	34
AAL94118.1;ALF23422.1;ALF26206.1;ALM94862.1;ALQ43287.1;CKG61497.1;EAA24537.1;EDK87728.1;EEU31542.1;EFD81990.1;EFG35392.1;EFG94540.1;EGN63379.1;EGN64651.1;EJG09337.1;EMP16524.1;ERT43680.1;ERT45575.1;ERT47195.1;ETZ25064.1;KUL97931.1;NP_602819.1;Q8RHI9.1;WP_005889302.1;WP_005904066.1;WP_008694944.1;WP_008796229.1;WP_008796410.1;WP_023038126.1;WP_023040730.1;WP_032890298.1;WP_060496603.1	Guanylate kinase [Fusobacterium nucleatum subsp. nucleatum ATCC 25586]	0.0280069	DOWN	0.837636	2
AAL94433.1;ALF23680.1;ALF26636.1;ERT43383.1;KUL99762.1;NP_603134.1;WP_011016239.1;WP_023040884.1;WP_059223032.1;EEU31728.1;EMP16670.1;ERT47785.1;WP_008800226.1	Hypothetical protein FN0227 [Fusobacterium nucleatum subsp. nucleatum ATCC 25586]	0.0397016	DOWN	0.832879	2
AAL95179.1;ALF24382.1;ALF25442.1;EFG96330.1;ERT42254.1;KUL98765.1;NP_603880.1;WP_005901693.1;WP_011016804.1;WP_023041338.1;WP_029597091.1	Hypothetical protein FN0983 [Fusobacterium nucleatum subsp. nucleatum ATCC 25586]	0.00359188	DOWN	0.817019	4
EEP64696.1;WP_005387614.1	PAS domain S-box protein [Veillonella dispar ATCC 17748]	0.000860619	DOWN	0.807377	13
ALF26178.1;ALM94829.1;ALQ43252.1;CKG65246.1;EDK89034.1;EEO40722.1;EFG94698.1;ERT46845.1;ETZ25030.1;KUL97725.1;WP_008803298.1;AGM22586.1;ALF16868.1;ALF20773.1;EEO42851.1;EEW94205.1;EGN63055.1;EHG18739.2;EHO77155.1;EJG09631.1;ERT38643.1;ERT38871.1;ERT42715.1;ERT48135.1;WP_005910200.1	ABC transporter [Fusobacterium nucleatum subsp. nucleatum]	0.012855	DOWN	0.797408	16
EEP64771.1;WP_005387732.1	transporter, small conductance mechanosensitive ion channel MscS family protein [Veillonella dispar ATCC 17748]	0.00975081	DOWN	0.796523	2
ALF26489.1	hypothetical protein RN95_08750 [Fusobacterium nucleatum subsp. nucleatum]	0.0186538	DOWN	0.79331	3
WP_029758954.1	hypothetical protein [Fusobacterium nucleatum]	0.00951011	DOWN	0.783451	2
AAL93929.1;ALF23597.1;ALF26546.1;EFG95402.1;ERT43881.1;KUL97752.1;NP_602630.1;WP_005903025.1;EJG09386.1;ERT47770.1;EGN63786.1;EHO77985.1;WP_005909922.1;WP_008796081.1	DNA polymerase III subunits gamma and tau [Fusobacterium nucleatum subsp. nucleatum ATCC 25586]	0.00268113	DOWN	0.783029	2
AAL93838.1;ALF23155.1;ALF26110.1;EFG94479.1;EGN66442.1;ERT43962.1;KUL99616.1;NP_602539.1;Q8RI88.1;WP_005904245.1;WP_008794908.1;WP_011015790.1;WP_023040580.1;WP_029597470.1;WP_059222978.1;ALM94752.1;WP_060496543.1	Glucose inhibited division protein A [Fusobacterium nucleatum subsp. nucleatum ATCC 25586]	0.0204024	DOWN	0.782131	5
ALF23769.1;WP_029597774.1;ERT46222.1;WP_023037967.1	heat-shock protein Hsp90 [Fusobacterium nucleatum subsp. nucleatum ChDC F316]	0.0140125	DOWN	0.767318	10
EFG95107.1;WP_005903352.1;ALF19185.1	autotransporter beta-domain protein [Fusobacterium nucleatum subsp. nucleatum ATCC 23726]	0.0207832	DOWN	0.745946	2
AAL95555.1;NP_604256.1;WP_011017097.1;REV_gi|383348636|gb|EID26595.1|;REV_gi|446645184|ref|WP_000722530.1|	Dipeptide-binding protein [Fusobacterium nucleatum subsp. nucleatum ATCC 25586]	0.0153767	DOWN	0.743907	7
AAL95605.1;NP_604306.1;WP_011017133.1;EGQ80729.1	5-methylthioribose kinase [Fusobacterium nucleatum subsp. nucleatum ATCC 25586]	0.0422353	DOWN	0.740889	2
AAL94389.1;ALF26595.1;KUL99724.1;NP_603090.1;WP_011016212.1;WP_059223021.1;EJG10087.1;ERT46538.1	Glycerol-3-phosphate dehydrogenase [Fusobacterium nucleatum subsp. nucleatum ATCC 25586]	0.00916996	DOWN	0.740707	6
AAL95449.1;ALF24634.1;ALF25702.1;EFG95961.1;ERT41220.1;KUL99130.1;NP_604150.1;WP_005902208.1;WP_011017018.1;WP_029758664.1	unknown [Fusobacterium nucleatum subsp. nucleatum ATCC 25586]	0.000372999	DOWN	0.739439	2
AAL93634.1;NP_602335.1;WP_011015639.1;ALM95250.1;ALQ42939.1;CKH14306.1;EDK89343.1;ERT47130.1;WP_005898114.1;WP_023037484.1;WP_060496793.1	GTP cyclohydrolase II [Fusobacterium nucleatum subsp. nucleatum ATCC 25586]	0.0317906	DOWN	0.738015	12
AAL94804.1;ALF24026.1;EFG96109.1;ERT42833.1;KUL98403.1;NP_603505.1;WP_005901965.1;WP_011016521.1;WP_023041097.1;WP_029598595.1;ETZ29249.1;EAA23425.1;EMP16306.1;WP_005892552.1;WP_020789168.1	Exoribonuclease II [Fusobacterium nucleatum subsp. nucleatum ATCC 25586]	0.0173973	DOWN	0.733107	18
AAL95467.1;ALF24650.1;ALF25719.1;EFG94663.1;ERT41238.1;KUL99147.1;NP_604168.1;WP_011017030.1;WP_023041511.1;WP_029597546.1;WP_059222806.1	Protease IV [Fusobacterium nucleatum subsp. nucleatum ATCC 25586]	0.0318892	DOWN	0.731186	5
AAL93696.1;EFG95941.1;ERT44129.1;KUL99484.1;NP_602397.1;Q8RIK8.1;WP_005902251.1;WP_011015682.1;WP_023040498.1;WP_059222937.1;EEW94181.1;EGN66169.1;ERT38893.1;WP_008795011.1;WP_008799010.1;WP_029759027.1	DNA mismatch repair protein mutS [Fusobacterium nucleatum subsp. nucleatum ATCC 25586]	0.0027308	DOWN	0.730499	7
AAL94539.1;ALF23781.1;ALF26800.1;EFG95756.1;ERT43327.1;KUL98112.1;NP_603240.1;WP_005902640.1;WP_011016315.1	Outer membrane porin F [Fusobacterium nucleatum subsp. nucleatum ATCC 25586]	0.0294094	DOWN	0.729889	11
AAL94325.1;NP_603026.1;Q8RH05.1;WP_011016153.1;ALF23229.1;WP_029597381.1;AGM22574.1;ALF16860.1;ALF20764.1;EEO42842.1;EEW94016.1;EFD81513.1;EGN64143.1;EGN64169.1;EGQ79431.1;EHG18747.2;EHO77065.1;ERT37297.1;ERT38651.1;ERT42725.1	Chaperone protein dnaK [Fusobacterium nucleatum subsp. nucleatum ATCC 25586]	0.00494071	DOWN	0.726569	45
AAL94994.1;ALF24208.1;ALF25260.1;EFG95062.1;ERT42748.1;KUL98588.1;NP_603695.1;Q8RFB5.1;WP_005903449.1;WP_011016655.1;WP_023041204.1;ERT49002.1;WP_023036685.1	Fructose-1,6-bisphosphatase [Fusobacterium nucleatum subsp. nucleatum ATCC 25586]	0.0255897	DOWN	0.726398	14
EEP65069.1;ETJ02275.1;WP_005387360.1	export membrane protein SecD [Veillonella dispar ATCC 17748]	0.00106121	DOWN	0.725152	7
AAL93706.1;EFG94339.1;ERT44043.1;KUL99493.1;NP_602407.1;WP_005904082.1;WP_059222942.1;EGQ78672.1;ERT42581.1;WP_023041746.1	RNFB-related protein [Fusobacterium nucleatum subsp. nucleatum ATCC 25586]	0.031448	DOWN	0.724621	21
AAL94621.1;ALF20102.1;ALF23866.1;ALF26879.1;EFG95555.1;ERT40634.1;KUL98191.1;NP_603322.1;Q8RG90.1;WP_005902747.1;WP_011016375.1	Uracil phosphoribosyltransferase [Fusobacterium nucleatum subsp. nucleatum ATCC 25586]	0.0430443	DOWN	0.71822	2
AAL95645.1;ALF22925.1;ALF25880.1;EFG95885.1;ERT40502.1;KUL99372.1;NP_604346.1;WP_005902286.1;WP_023041634.1;ERT47187.1;WP_023037525.1;ALF19180.1;EAA24264.1;EEU33062.1;EFG34007.1;EJG09170.1;EMP16238.1;ERT44841.1;WP_008796890.1;WP_008799925.1;ALF20990.1;WP_029599173.1;WP_029758150.1	Cell division protein ftsA [Fusobacterium nucleatum subsp. nucleatum ATCC 25586]	0.0150867	DOWN	0.71716	10
EEP65632.1;WP_005386277.1	putative sugar-binding domain protein [Veillonella dispar ATCC 17748]	0.0119521	DOWN	0.714142	8
EEP66178.1	putative fumarate hydratase, class II [Veillonella dispar ATCC 17748]	0.0404779	DOWN	0.713066	9
AAL94381.1;ALF23632.1;ALF26587.1;EFG95619.1;ERT43470.1;KUL99717.1;NP_603082.1;Q8RGV2.1;WP_005902702.1	Cell division inhibitor MinC [Fusobacterium nucleatum subsp. nucleatum ATCC 25586]	0.00945012	DOWN	0.708649	2
ALF23121.1;ERT43981.1;KUL99581.1;WP_023040561.1	hypothetical protein RO05_01445 [Fusobacterium nucleatum subsp. nucleatum ChDC F316]	0.0278398	DOWN	0.706604	25
ALF23380.1;WP_051153508.1	hypothetical protein RO05_02900 [Fusobacterium nucleatum subsp. nucleatum ChDC F316]	0.00222599	DOWN	0.703417	4
ALF22679.1;WP_029597591.1	ABC transporter ATP-binding protein [Fusobacterium nucleatum subsp. animalis]	0.0379952	DOWN	0.700795	2
AAL93709.1;ALF23042.1;EFG94342.1;ERT44046.1;KUL99496.1;NP_602410.1;WP_005904086.1;WP_011015690.1	Nitrogen fixation protein RNFG [Fusobacterium nucleatum subsp. nucleatum ATCC 25586]	0.0294387	DOWN	0.700591	10
AAL94502.1;NP_603203.1;WP_011016290.1;WP_032884709.1;ALF19232.1;WP_029599649.1	Hypothetical cytosolic protein [Fusobacterium nucleatum subsp. nucleatum ATCC 25586]	0.00637151	DOWN	0.700077	7
ALF17894.1;WP_060676243.1	gamma-glutamyltranspeptidase [Fusobacterium nucleatum subsp. animalis]	0.0003134	DOWN	0.699556	7
EEP65595.1;WP_005386221.1;ETI97030.1	aspartate kinase, monofunctional class [Veillonella dispar ATCC 17748]	0.0424506	DOWN	0.687328	15
AAL94406.1;ALF23655.1;ALF26610.1;EFG95594.1;ERT43495.1;KUL99737.1;NP_603107.1;WP_005902663.1;EGN65931.1;WP_008694132.1	Biotin carboxyl carrier protein of glutaconyl-COA decarboxylase [Fusobacterium nucleatum subsp. nucleatum ATCC 25586]	0.0307171	DOWN	0.684819	11
AAL95082.1;ALF24290.1;ERT42452.1;NP_603783.1;WP_011016727.1;WP_023041270.1;WP_029597177.1	Hemin receptor [Fusobacterium nucleatum subsp. nucleatum ATCC 25586]	0.0306022	DOWN	0.684626	8
AAL95211.1;ALF24414.1;EFG96364.1;ERT42288.1;KUL98796.1;NP_603912.1;WP_005901731.1;WP_011016835.1;WP_032878804.1	5'-methylthioadenosine nucleosidase [Fusobacterium nucleatum subsp. nucleatum ATCC 25586]	0.0120109	DOWN	0.684488	5
AAL95519.1;ALF24696.1;ALF25765.1;EFG95674.1;ERT41289.1;NP_604220.1;WP_005902537.1;WP_011017068.1;WP_029597511.1	Thymidylate kinase [Fusobacterium nucleatum subsp. nucleatum ATCC 25586]	0.0170957	DOWN	0.682589	3
AAL94650.1;EFG95226.1;NP_603351.1;WP_005903237.1;EJG08849.1;ERT46194.1	Aldehyde dehydrogenase B [Fusobacterium nucleatum subsp. nucleatum ATCC 25586]	0.00153641	DOWN	0.68152	14
AAL95409.1;ALF24600.1;ALF25665.1;EFG95293.1;ERT41576.1;KUL99094.1;NP_604110.1;WP_005903185.1;ALF19448.1;EAA24257.1;EEO40070.1;EEU32597.1;EFG34287.1;EJG09189.1;EMP17277.1;ERT45235.1;WP_005889979.1;WP_029759241.1	Hypothetical protein FN1213 [Fusobacterium nucleatum subsp. nucleatum ATCC 25586]	0.0144442	DOWN	0.679264	7
EEP65461.1;ETI98100.1;KXB84283.1;WP_005386905.1;WP_060924708.1	transporter, DASS family [Veillonella dispar ATCC 17748]	0.0044403	DOWN	0.67913	4
AAL95212.1;ERT42289.1;NP_603913.2;WP_021779466.1;ALF19646.1;EEO39811.1;EEU32405.1;EFG34485.1;EGQ76686.1;EJG08971.1;EMP17051.1;ERT45566.1;WP_020788998.1;WP_029599802.1;WP_029757925.1	Lipid A biosynthesis lauroyl acyltransferase [Fusobacterium nucleatum subsp. nucleatum ATCC 25586]	0.00825663	DOWN	0.677416	3
EEP65036.1;WP_039969456.1;KXB83219.1;WP_060924923.1	amidohydrolase family protein [Veillonella dispar ATCC 17748]	0.00915774	DOWN	0.674092	24
AAL93874.1;ERT43920.1;NP_602575.1;WP_011015817.1	Phosphomethylpyrimidine kinase [Fusobacterium nucleatum subsp. nucleatum ATCC 25586]	0.0169705	DOWN	0.669866	6
AAN58971.1;AFM81663.1;AJD55603.1;AMF85216.1;BAL69095.1;EMB53200.1;EMB56290.1;EMB58739.1;EMB60915.1;EMB61043.1;EMB66126.1;EMB66309.1;EMB69437.1;EMB73142.1;EMB74129.1;EMB78913.1;EMB78931.1;EMB82770.1;EMB83544.1;EMB84607.1;EMB85119.1;EMB89247.1;EMB92547.1;EMB95490.1;EMB98830.1;EMC03291.1;EMC05627.1;EMC10350.1;EMC13072.1;EMC18897.1;EMC21074.1;EMC22397.1;EMC23408.1;EMC26806.1;EMC26843.1;EMC28775.1;EMC…	putative flavodoxin [Streptococcus mutans UA159]	0.0172793	DOWN	0.669138	6
AGM24338.1;ALF20865.1;EEO43070.1;EEW94197.1;EGN66186.1;EGN66757.1;EHG17855.2;ERT38877.1;ERT38942.1;ERT42554.1;KXA23273.1;WP_008693350.1	elongation factor Tu [Fusobacterium nucleatum subsp. animalis 4_8]	0.00153074	DOWN	0.668621	2
EEP64559.1;KXB87000.1;WP_060924153.1	peptidase, M48 family [Veillonella dispar ATCC 17748]	0.00517339	DOWN	0.666603	7
AAL95413.1;AGM23267.1;ALF17614.1;ALF19444.1;ALF21283.1;ALF24604.1;ALF25669.1;ALM94042.1;ALQ41955.1;CKG86002.1;EAA24261.1;EDK88381.1;EEO40074.1;EEO41685.1;EEU32601.1;EEW95834.1;EFD81424.1;EFG34283.1;EFG95297.1;EGN64548.1;EGN67434.1;EGQ80064.1;EHO78666.1;EJG09193.1;EMP17281.1;EPC08075.1;ERT35188.1;ERT36492.1;ERT40294.1;ERT41528.1;ERT45239.1;ERT47359.1;ETZ26448.1;KUL99098.1;KXA27395.1;NP_604114.1;Q8…	Holliday junction DNA helicase ruvB [Fusobacterium nucleatum subsp. nucleatum ATCC 25586]	0.0404046	DOWN	0.664834	2
AAL93885.1;NP_602586.1;WP_011015825.1	ADP-heptose synthase [Fusobacterium nucleatum subsp. nucleatum ATCC 25586]	0.00268849	DOWN	0.661969	7
EEP65530.1;WP_005387022.1	chain length determinant protein [Veillonella dispar ATCC 17748]	0.000600392	DOWN	0.660961	10
AAL93925.1;ERT43877.1;NP_602626.1;WP_011015855.1;WP_023040629.1	Protease [Fusobacterium nucleatum subsp. nucleatum ATCC 25586]	0.0317005	DOWN	0.660627	9
AAL95462.1;EFG94668.1;ERT41233.1;NP_604163.1;WP_005903935.1;WP_023041510.1;ALF24645.1;WP_029597550.1;EAA24325.1	UTP--glucose-1-phosphate uridylyltransferase [Fusobacterium nucleatum subsp. nucleatum ATCC 25586]	0.00845363	DOWN	0.660428	8
EEP66266.1;KXB85617.1;WP_039968932.1;WP_060924411.1	transporter, lactate permease (LctP) family [Veillonella dispar ATCC 17748]	0.00137782	DOWN	0.655915	4
ALF24246.1;ALF25287.1;EFG95033.1;ERT42778.1;KUL98623.1;WP_005903417.1;WP_029597148.1	hemolysin D [Fusobacterium nucleatum subsp. nucleatum ChDC F316]	0.00483776	DOWN	0.646263	6
EEP66179.1;KXB85321.1;WP_005385184.1;WP_060924473.1	oligopeptide transporter, OPT family [Veillonella dispar ATCC 17748]	0.000138635	DOWN	0.646003	5
AAL94971.1;NP_603672.1;WP_011016643.1;EGN63013.1;ERT36366.1;WP_008692379.1	Aspartyl aminopeptidase [Fusobacterium nucleatum subsp. nucleatum ATCC 25586]	0.0254244	DOWN	0.643424	13
AAL94383.1;ALF23634.1;ALF26589.1;ERT43472.1;KUL99719.1;NP_603084.1;Q8RGV0.1;WP_011016206.1	Cell division inhibitor MinE [Fusobacterium nucleatum subsp. nucleatum ATCC 25586]	0.0378119	DOWN	0.643314	4
AAL93692.1;ALF23027.1;ALF25989.1;EFG95937.1;ERT44125.1;KUL99480.1;NP_602393.1;WP_005902246.1;AGM24350.1;ALF16994.1;ALF19068.1;ALF20852.1;EAA25035.1;EEO41115.1;EEO43056.1;EEU31867.1;EEW94185.1;EFD81670.1;EFG35546.1;EGN66173.1;EGN66768.1;EGQ80346.1;EHG17264.2;EHO76295.1;EJG09543.1;EMP15657.1;EMP17007.1;ERT38889.1;ERT38954.1;ERT42568.1;ERT49751.1;KXA22098.1;WP_060798305.1	Rod shape-determining protein mreB [Fusobacterium nucleatum subsp. nucleatum ATCC 25586]	0.0194309	DOWN	0.640056	18
AAL94069.1;AGM24441.1;ALF18793.1;ALF20386.1;ALF22791.1;ALF23465.1;ALF26418.1;ALM95099.1;ALQ41413.1;CKG63435.1;EAA24223.1;EDK87670.1;EEO40703.1;EEO43808.1;EEU33290.1;EEW94412.1;EFD81846.1;EFG33779.1;EFG95126.1;EGN66452.1;EGN66840.1;EGQ80934.1;EHG17498.2;EHO76583.1;EJG09109.1;EMP15889.1;ERT32128.1;ERT38030.1;ERT39849.1;ERT43714.1;ERT46688.1;ERT47421.1;ETZ25313.1;KUL97888.1;KXA19441.1;NP_602770.1;Q8…	SSU ribosomal protein S15P [Fusobacterium nucleatum subsp. nucleatum ATCC 25586]	0.0307268	DOWN	0.63989	6
EEP65397.1;WP_005386809.1	cell envelope-like function transcriptional attenuator common domain protein [Veillonella dispar ATCC 17748]	0.016095	DOWN	0.637889	6
AAL94571.1;ALF26831.1;EFG95724.1;NP_603272.1;WP_005902600.1;WP_011016341.1;ALQ41816.1;CKG82023.1;EDK88233.1;ETZ26596.1;WP_005896061.1;WP_032889271.1	Adenylosuccinate lyase [Fusobacterium nucleatum subsp. nucleatum ATCC 25586]	0.0348595	DOWN	0.636134	10
AAL95030.1;ALF24254.1;ALF25311.1;KUL98631.1;NP_603731.1;WP_011016685.1;WP_029597155.1;WP_059222582.1	Hypothetical Exported Protein [Fusobacterium nucleatum subsp. nucleatum ATCC 25586]	0.0194016	DOWN	0.630662	2
EEP65771.1;KXB87830.1;WP_060924084.1	translation initiation factor IF-3 [Veillonella dispar ATCC 17748]	0.047099	DOWN	0.62873	8
AAL94382.1;NP_603083.1;WP_011016205.1;KXA16872.1;WP_060798827.1;ALM94490.1;ALQ41566.1;ERT48821.1;WP_005899596.1	Cell division inhibitor MinD [Fusobacterium nucleatum subsp. nucleatum ATCC 25586]	0.00592617	DOWN	0.628501	21
EEP65011.1;KXB82977.1;WP_005387283.1;WP_060924943.1;ETI99110.1	lipid-A-disaccharide synthase [Veillonella dispar ATCC 17748]	0.0205967	DOWN	0.626652	2
AAL95097.1;ALF24304.1;ALF25365.1;EEU32293.1;EFG94801.1;ERT42468.1;KUL98689.1;NP_603798.1;WP_008799376.1;WP_011016736.1;WP_023041283.1	DNA polymerase, bacteriophage-type [Fusobacterium nucleatum subsp. nucleatum ATCC 25586]	0.0276405	DOWN	0.626066	2
AAL94501.1;NP_603202.1;WP_011016289.1;WP_029758822.1	Transketolase [Fusobacterium nucleatum subsp. nucleatum ATCC 25586]	0.0114654	DOWN	0.624953	6
EEP65598.1;WP_005386223.1	peptidase M16 inactive domain protein [Veillonella dispar ATCC 17748]	0.0302811	DOWN	0.622766	21
AAL94190.1;ALF24832.1;ALF26939.1;EFG95318.1;ERT43623.1;KUL97728.1;NP_602891.1;WP_005903080.1;WP_011016042.1	Transporter [Fusobacterium nucleatum subsp. nucleatum ATCC 25586]	0.0193393	DOWN	0.622693	6
AAL95318.1;ALF24514.1;ALF25580.1;KUL98900.1;NP_604019.1;WP_011016915.1;WP_029597664.1;WP_059222670.1;ALF19557.1;CKG88629.1;EDK88473.1;EEO39900.1;EEU32494.1;EFG34398.1;EGQ80171.1;EJG08865.1;EMP16372.1;ERT45463.1;WP_005896528.1;WP_005913612.1;WP_008797177.1;WP_008799507.1;WP_008802748.1;WP_023036100.1;WP_029599582.1;EGQ80172.1	Long-chain-fatty-acid--CoA ligase [Fusobacterium nucleatum subsp. nucleatum ATCC 25586]	0.0258423	DOWN	0.622623	8
AAL94104.1;EFG95166.1;NP_602805.1;Q8RHK0.1;WP_005903339.1;WP_011015983.1;ERT38087.1;WP_023038612.1;WP_029759158.1	ATP-dependent protease La [Fusobacterium nucleatum subsp. nucleatum ATCC 25586]	0.0224396	DOWN	0.622003	11
AAL94370.1;ALF23623.1;ALF26578.1;EFG95631.1;ERT43459.1;NP_603071.1;WP_005902715.1;WP_011016195.1;EGQ79306.1	Anhydro-N-acetylmuramyl-tripeptide amidase [Fusobacterium nucleatum subsp. nucleatum ATCC 25586]	0.0203726	DOWN	0.621655	10
EEP66413.1;WP_005385518.1;ETI98884.1	cobalt ABC transporter, ATP-binding protein [Veillonella dispar ATCC 17748]	0.0018436	DOWN	0.619272	6
EEP65449.1;WP_005386887.1	aminopeptidase I zinc metalloprotease (M18) [Veillonella dispar ATCC 17748]	0.00917796	DOWN	0.618718	15
AAL95637.1;CBG07884.1;CBV21406.1;ERT40492.1;NP_604338.1;Q8RDR4.1;WP_011017155.1;WP_023041625.1;ALM95307.1;ALQ42883.1;WP_060496823.1;ALF22914.1;KUL99302.1;WP_029597032.1;ALF22120.1;EGN65496.1;WP_008795202.1;WP_029599351.1;WP_029758145.1	GMP synthase (glutamine-hydrolyzing) [Fusobacterium nucleatum subsp. nucleatum ATCC 25586]	5.75186e-05	DOWN	0.617367	16
AAL94562.1;ALF23807.1;ALF26822.1;EFG95733.1;ERT43265.1;ERT46648.1;KUL98135.1;NP_603263.1;Q8RGE1.1;WP_005902614.1;WP_011016336.1;WP_029598247.1;ETZ26605.1;WP_032889284.1;AGM23054.1;ALF17441.1;ALF21123.1;EEO41522.1;EEW95996.1;EFD81621.1;EGN64266.1;EGN67228.1;EGQ80288.1;EHG19661.2;EHO78256.1;ERT33531.1;ERT34806.1;ERT40187.1;KXA19539.1;WP_005909616.1;WP_008692889.1;WP_008699970.1;WP_008795875.1;WP_00…	ATP synthase gamma chain, sodium ion specific [Fusobacterium nucleatum subsp. nucleatum ATCC 25586]	0.0105487	DOWN	0.617022	6
AAL93746.1;NP_602447.1;Q8RIG9.1;WP_011015715.1	SSU ribosomal protein S14P [Fusobacterium nucleatum subsp. nucleatum ATCC 25586]	0.00199575	DOWN	0.616699	12
EEP65035.1;WP_005387322.1	aspartate carbamoyltransferase [Veillonella dispar ATCC 17748]	0.00175404	DOWN	0.616405	17
AAL95263.1;ALF25524.1;ERT41912.1;NP_603964.1;WP_011016876.1;WP_023041396.1;EEU32453.1;EMP15575.1;WP_008799484.1	Tetratricopeptide repeat family protein [Fusobacterium nucleatum subsp. nucleatum ATCC 25586]	0.0294692	DOWN	0.615122	8
EEP66080.1;WP_005384991.1;KXB88883.1;WP_060923729.1	putative methylmalonyl-CoA mutase, small subunit [Veillonella dispar ATCC 17748]	0.0345845	DOWN	0.61474	19
AAL95422.1;ALF24613.1;ALF25677.1;EFG95843.1;ERT41537.1;KUL99107.1;NP_604123.1;Q8R634.1;WP_005902352.1;WP_011016997.1;WP_029597571.1	Uracil-DNA glycosylase [Fusobacterium nucleatum subsp. nucleatum ATCC 25586]	0.000998709	DOWN	0.613985	4
AAL95136.1;NP_603837.1;WP_011016768.1	Hypothetical protein FN0940 [Fusobacterium nucleatum subsp. nucleatum ATCC 25586]	0.00329132	DOWN	0.612052	6
AAL93935.1;NP_602636.1;WP_011015862.1;ETZ25711.1;WP_032889864.1;EGN63780.1;ERT37033.1;WP_008796078.1;WP_023039899.1	Tetratricopeptide repeat family protein [Fusobacterium nucleatum subsp. nucleatum ATCC 25586]	0.0393627	DOWN	0.611029	7
ALM94681.1;ALQ43104.1;CKG71028.1;EDK88852.1;ERT47818.1;ETZ25454.1;AGM24262.1;ALF17074.1;ALF20938.1;EEO43152.1;EEW94769.1;EFD81009.1;EGN66259.1;EGN66994.1;EGQ80522.1;EHG19291.2;EHO76378.1;ERT38441.1;ERT39542.1;ERT43054.1	50S ribosomal protein L14 [Fusobacterium nucleatum subsp. polymorphum]	0.0161932	DOWN	0.610595	10
AAL94506.1;ALF23743.1;ALF26698.1;EFG96270.1;ERT40060.1;ERT43354.1;KUL98006.1;KXA13591.1;NP_603207.1;WP_005901787.1;WP_011016294.1;WP_022070182.1;WP_023040929.1;WP_023042200.1;WP_029597741.1;EEO40347.1;WP_008803044.1	Iron(III) dicitrate-binding protein [Fusobacterium nucleatum subsp. nucleatum ATCC 25586]	0.0373653	DOWN	0.610309	4
AAL95367.1;NP_604068.1;Q8RED7.1;WP_011016959.1;CKG87261.1;EDK88425.1;WP_005896430.1;ERT47399.1;WP_023037420.1;ALF19506.1;EEU32544.1;EFG34350.1;EMP16817.1;WP_008797143.1	Acetate kinase [Fusobacterium nucleatum subsp. nucleatum ATCC 25586]	0.00323075	DOWN	0.609507	40
AAL94192.1;ALF23348.1;ALF26274.1;EFG95316.1;ERT43625.1;KUL97599.1;NP_602893.1;Q8RHC9.1;WP_005903078.1;WP_011016044.1;EFG35299.1;WP_008796478.1	Galactose-1-phosphate uridylyltransferase [Fusobacterium nucleatum subsp. nucleatum ATCC 25586]	0.0260461	DOWN	0.609288	4
WP_039969292.1;WP_060923715.1	MFS transporter [Veillonella dispar]	0.000634584	DOWN	0.608899	3
EEP66443.1;WP_005385566.1	ketol-acid reductoisomerase [Veillonella dispar ATCC 17748]	0.0250324	DOWN	0.60833	29
AAL94448.1;ALF23690.1;ALF26647.1;EFG96021.1;ERT43397.1;KUL99772.1;NP_603149.1;WP_005902155.1;WP_011016254.1	Trk system potassium uptake protein trkA [Fusobacterium nucleatum subsp. nucleatum ATCC 25586]	0.00103322	DOWN	0.607942	4
AAL94789.1;NP_603490.1;WP_011016508.1;ALF19968.1;CKH04013.1;EDK89678.1;EEU32050.1;EJG10046.1;EMP16296.1;ERT46065.1;WP_005898560.1;WP_008799232.1;WP_029600085.1;WP_058229301.1	UDP-3-O-[3-hydroxymyristoyl] N-acetylglucosamine deacetylase[Fusobacterium nucleatum subsp. nucleatum ATCC 25586]	0.0223547	DOWN	0.60639	7
AAL95454.1;ALF24638.1;ALF25706.1;ERT41225.1;gi|635575615|pdb|4PFB|A;KUL99134.1;NP_604155.1;WP_011017021.1;WP_023041503.1;EAA23136.1	C4-dicarboxylate-binding protein [Fusobacterium nucleatum subsp. nucleatum ATCC 25586]	0.0358068	DOWN	0.604468	20
AAL94355.1;ALF23612.1;ALF26566.1;NP_603056.1;WP_011016181.1;ALM94519.1;ALQ41539.1;CKG75501.1;EDK87980.1;ERT48855.1;ETZ25677.1;WP_005895507.1;WP_023036833.1	Malonyl-CoA-[acyl-carrier-protein] transacylase [Fusobacterium nucleatum subsp. nucleatum ATCC 25586]	0.00702375	DOWN	0.603932	15
EEP66078.1;KXB88881.1;WP_005384987.1;WP_060923727.1	hypothetical protein VEIDISOL_00141 [Veillonella dispar ATCC 17748]	0.0369065	DOWN	0.602644	2
EEP65563.1;WP_005387078.1	hypothetical protein VEIDISOL_01443 [Veillonella dispar ATCC 17748]	0.00128702	DOWN	0.601852	4
AAL95184.1;ALF24387.1;ALF25447.1;ALM93779.1;ALQ42205.1;CKG92941.1;EDK88641.1;EFG96335.1;ERT42259.1;ERT49541.1;ETZ28138.1;KUL98770.1;NP_603885.1;Q8REV1.1;WP_005896888.1;WP_011016809.1;WP_059222645.1	Phosphoribosylamidoimidazole-succinocarboxamide synthase [Fusobacterium nucleatum subsp. nucleatum ATCC 25586]	0.0449447	DOWN	0.601214	2
AAL95647.1;ALF22927.1;ALF25882.1;EFG95887.1;ERT40504.1;KUL99374.1;NP_604348.1;Q8RDQ4.1;WP_005902288.1;WP_011017163.1;WP_023041636.1;WP_029597349.1	D-alanine--D-alanine ligase [Fusobacterium nucleatum subsp. nucleatum ATCC 25586]	0.0206389	DOWN	0.601072	3
AAL95307.1;NP_604008.1;WP_011016907.1;EFG95498.1;ALF17662.1;WP_060676100.1	Dipeptide-binding protein [Fusobacterium nucleatum subsp. nucleatum ATCC 25586]	0.00403157	DOWN	0.599196	15
AAL93670.1;ALF23006.1;ALF25964.1;CAY03848.1;EFG94755.1;ERT44148.1;KUL99455.1;NP_602371.1;WP_005903809.1	Probable electron transfer flavoprotein-quinone oxidoreductase ydiS [Fusobacterium nucleatum subsp. nucleatum ATCC 25586]	0.0108527	DOWN	0.597668	31
AAL95549.1;ALF24783.1;ALF25794.1;ERT40656.1;KUL99223.1;NP_604250.1;WP_011017093.1;EFG33701.1;WP_008797694.1	ABC transporter permease protein [Fusobacterium nucleatum subsp. nucleatum ATCC 25586]	0.000820127	DOWN	0.597441	2
AAL95112.1;ALF24318.1;ALF25379.1;EFG94816.1;ERT42483.1;KUL98703.1;NP_603813.1;WP_005903724.1;WP_023041289.1;ALM93711.1;ALQ42276.1;CKG94886.1;EDK88710.1;ERT49478.1;ETZ28063.1;WP_032888533.1	Hypothetical Exported Protein [Fusobacterium nucleatum subsp. nucleatum ATCC 25586]	0.0235233	DOWN	0.596894	9
EEP64840.1;KXB88617.1;WP_005387837.1;WP_060923816.1	oligopeptide transporter, OPT family [Veillonella dispar ATCC 17748]	0.0072405	DOWN	0.596325	5
AAL94648.1;ALF24937.1;ERT43189.1;NP_603349.1;Q8RG65.3;WP_011016400.1;WP_023041004.1;ALF22004.1;ERT41505.1;WP_023041901.1;WP_029598814.1	Glucosamine--fructose-6-phosphate aminotransferase (isomerizing) [Fusobacterium nucleatum subsp. nucleatum ATCC 25586]	0.00752638	DOWN	0.595485	2
AAL94736.1;ALF25020.1;ERT43088.1;KUL98342.1;NP_603437.1;Q8RFY7.1;WP_011016463.1;WP_023041050.1	Glutamate-1-semialdehyde 2,1-aminomutase [Fusobacterium nucleatum subsp. nucleatum ATCC 25586]	0.0204147	DOWN	0.595092	6
AAL94569.1;ALF23814.1;CBM37670.1;EFG95726.1;KUL98142.1;NP_603270.1;Q8R6A7.1;WP_005902604.1	Phosphoglucosamine mutase [Fusobacterium nucleatum subsp. nucleatum ATCC 25586]	0.00856169	DOWN	0.593066	13
ALF24516.1;NP_604021.2;WP_021779468.1;AGM23740.1;EEW95291.1;KXA18730.1;WP_008798268.1;WP_060798623.1;EGQ80178.1	porin [Fusobacterium nucleatum subsp. nucleatum ChDC F316]	0.00325146	DOWN	0.59159	21
AAL94040.1;CBM38011.1;ERT43816.1;NP_602741.1;Q8RHQ8.2;WP_011015936.1;WP_023040677.1;CKH17140.1;EDK87629.1;WP_005894681.1	ClpB protein [Fusobacterium nucleatum subsp. nucleatum ATCC 25586]	0.0334483	DOWN	0.590726	12
AAL93950.1;ALF26526.1;ERT43902.1;NP_602651.1;WP_011015875.1;AGM22814.1;ALF20580.1;EEO41014.1;EEU31738.1;EEW94913.1;EJG08850.1;EMP15737.1;ERT47561.1;WP_008798484.1;WP_008800235.1;WP_016339518.1;WP_029599473.1	Ribonuclease PH [Fusobacterium nucleatum subsp. nucleatum ATCC 25586]	0.0293947	DOWN	0.589171	9
AAL93785.1;ALF23113.1;ERT39800.1;KUL99569.1;NP_602486.1;WP_011015741.1;WP_023041714.1	Choline kinase [Fusobacterium nucleatum subsp. nucleatum ATCC 25586]	0.00962941	DOWN	0.588946	3
AAL94061.1;NP_602762.1;WP_011015947.1;CKG63699.1;EDK87660.1;EEU33272.1;EMP16495.1;KMV76094.1;WP_005894749.1;WP_008800063.1;WP_029758731.1	Hemin receptor [Fusobacterium nucleatum subsp. nucleatum ATCC 25586]	0.0160331	DOWN	0.587927	24
AAL93872.1;NP_602573.1;Q8RI60.1;WP_011015816.1;EFG94512.1;WP_005904282.1	Thiamine biosynthesis protein thiC [Fusobacterium nucleatum subsp. nucleatum ATCC 25586]	0.0492352	DOWN	0.587595	16
AAL94354.1;KUL99696.1;NP_603055.1;Q8RGX7.1;WP_011016180.1	3-oxoacyl-[acyl-carrier-protein] synthase III [Fusobacterium nucleatum subsp. nucleatum ATCC 25586]	0.0124876	DOWN	0.585501	8
AAL95340.1;ALF24535.1;ALF25602.1;ERT41769.1;KUL98921.1;NP_604041.1;WP_011016936.1;WP_023041448.1;EHO79366.1;WP_005909027.1;ALF19532.1;ALM93961.1;ALQ42035.1;CKG88049.1;EDK88451.1;ERT48425.1;ETZ26370.1;WP_005896485.1;WP_005898980.1;WP_029600379.1;WP_032888960.1	Hypothetical Exported Protein [Fusobacterium nucleatum subsp. nucleatum ATCC 25586]	0.0465948	DOWN	0.585421	28
AAL93891.1;ALF23195.1;ALF26149.1;EFG94530.1;ERT43936.1;KUL99664.1;NP_602592.1;WP_005904310.1;WP_011015831.1	Hypothetical protein FN1792 [Fusobacterium nucleatum subsp. nucleatum ATCC 25586]	0.00053418	DOWN	0.584244	12
ALM93247.1;ALQ42713.1;CKH07599.1;EDK89514.1;EFG34948.1;ERT49252.1;ETZ29637.1;WP_005898355.1;WP_005900802.1;WP_023036614.1;WP_060495702.1;ALF20055.1;WP_029600147.1;EGN67581.1;KXA22462.1;WP_008691359.1;WP_022070201.1	4-hydroxy-3-methylbut-2-en-1-yl diphosphate synthase [Fusobacterium nucleatum subsp. polymorphum]	0.00676591	DOWN	0.584174	4
KUL98487.1;WP_059222522.1;CKH01110.1;EDK89132.1;ETZ27847.1;WP_005897799.1;EGN67453.1;WP_008692533.1;WP_029759004.1	S-layer protein [Fusobacterium nucleatum subsp. nucleatum]	0.00946797	DOWN	0.583047	6
AAL93757.1;ALF23087.1;ALF26049.1;EFG94390.1;ERT44092.1;KUL99541.1;NP_602458.1;Q8RIF8.1;WP_005904139.1;WP_029758076.1;EAA23489.1	LSU ribosomal protein L2P [Fusobacterium nucleatum subsp. nucleatum ATCC 25586]	0.0188192	DOWN	0.58243	18
AAL94874.1;ALF24095.1;ALF25151.1;EFG96185.1;ERT42906.1;KUL98472.1;NP_603575.1;WP_005902075.1;ALM93466.1;ALQ42504.1;CKH01498.1;EDK89116.1;ERT48016.1;ETZ27830.1;WP_005897781.1;WP_060495861.1	Ser/Thr protein kinase [Fusobacterium nucleatum subsp. nucleatum ATCC 25586]	0.0304459	DOWN	0.576175	9
AAL93802.1;ALF23122.1;ERT43982.1;KUL99582.1;NP_602503.1;WP_011015757.1;WP_029597496.1	Gluconate 5-dehydrogenase [Fusobacterium nucleatum subsp. nucleatum ATCC 25586]	0.00374993	DOWN	0.575277	11
AAL94574.1;EFG95721.1;NP_603275.1;WP_005902593.1	Hypothetical protein FN0371 [Fusobacterium nucleatum subsp. nucleatum ATCC 25586]	0.0459727	DOWN	0.574425	6
AAL93683.1;AGM24340.1;ALF17004.1;ALF19078.1;ALF20863.1;ALF25980.1;ALM95214.1;ALQ41298.1;EAA25025.1;EEO41105.1;EEO43068.1;EEU31857.1;EEW94195.1;EFD81660.1;EFG35537.1;EFG94976.1;EGN66184.1;EGN66759.1;EGQ80354.1;EHG17857.2;EHO76305.1;EJG09533.1;EMP16354.1;ERT38879.1;ERT38944.1;ERT42556.1;ERT44116.1;ERT49741.1;KXA23275.1;NP_602384.1;Q8RIM0.1	SSU ribosomal protein S7P [Fusobacterium nucleatum subsp. nucleatum ATCC 25586]	0.0089014	DOWN	0.57097	16
AAL94697.1;CBA11224.1;CBF57769.1;CBF58081.1;CBG14149.1;CBG19029.1;CBN60378.1;CBN62744.1;CBN64831.1;CBN70344.1;CBU83270.1;CBU83516.1;CBV27663.1;CBV32384.1;EFG94864.1;ERT43163.1;NP_603398.1;WP_005903647.1;WP_029758410.1	Ornithine decarboxylase [Fusobacterium nucleatum subsp. nucleatum ATCC 25586]	0.0334282	DOWN	0.570598	5
AAL94247.1;NP_602948.1;WP_011016092.1	unknown [Fusobacterium nucleatum subsp. nucleatum ATCC 25586]	0.0467795	DOWN	0.570408	6
AAL95677.1;ALF22954.1;ALF25909.1;EFG95916.1;ERT40533.1;KUL99402.1;NP_604378.1;WP_005902333.1;WP_011017187.1;WP_029597327.1;EGQ80541.1;KXA19948.1	Tetratricopeptide repeat family protein [Fusobacterium nucleatum subsp. nucleatum ATCC 25586]	0.047202	DOWN	0.569831	4
CKG88256.1;EDK88460.1;ERT48416.1;ETZ26361.1;WP_023036969.1;WP_032888950.1	Phosphate-import protein phnD precursor [Fusobacterium nucleatum subsp. polymorphum]	0.0308556	DOWN	0.569819	6
AAL94082.1;ALF23454.1;EFG95140.1;KUL97899.1;NP_602783.1;Q8RHM2.1;WP_005903312.1	Ribose-phosphate pyrophosphokinase [Fusobacterium nucleatum subsp. nucleatum ATCC 25586]	0.00846913	DOWN	0.568374	17
AAL94387.1;ALF23638.1;ALF26593.1;ERT43476.1;KUL99723.1;NP_603088.1;WP_011016210.1	Hypothetical protein FN0181 [Fusobacterium nucleatum subsp. nucleatum ATCC 25586]	0.0271941	DOWN	0.568151	4
AAL94110.1;ALF24833.1;ALF26944.1;ERT43700.1;KUL97963.1;NP_602811.1;Q8R5Z1.1;WP_011015987.1;EEW95082.1;WP_032839814.1	Bacterial Protein Translation Initiation Factor 2 (IF-2) [Fusobacterium nucleatum subsp. nucleatum ATCC 25586]	0.0263491	DOWN	0.567285	27
AAL94901.1;ALF25173.1;ERT42933.1;NP_603602.1;WP_011016594.1;ALF21329.1;WP_029598608.1;CKH00911.1;EDK89139.1;WP_005897806.1;EAA24812.1;WP_038371158.1	DNA polymerase I [Fusobacterium nucleatum subsp. nucleatum ATCC 25586]	0.0427222	DOWN	0.56709	8
EEP65725.1;ETI97134.1;KXB87878.1	ribosomal protein L27 [Veillonella dispar ATCC 17748]	0.0416279	DOWN	0.566325	5
AAL94474.1;ALF19211.1;ALF23715.1;ALF26670.1;EEU32968.2;EJG08762.1;EMP17117.1;ERT44958.1;NP_603175.1;WP_011016269.1;WP_020788970.1;WP_020975299.1;WP_032878759.1;WP_032882558.1	DNA repair protein recN [Fusobacterium nucleatum subsp. nucleatum ATCC 25586]	0.015677	DOWN	0.565778	2
AAL93889.1;ALF23193.1;ALF26147.1;NP_602590.1;WP_011015829.1	Cob(I)alamin adenosyltransferase [Fusobacterium nucleatum subsp. nucleatum ATCC 25586]	0.0380278	DOWN	0.565365	3
AAL94593.1;ALF26851.1;EFG95704.1;ERT43294.1;NP_603294.1;WP_005902570.1;WP_023040979.1	Hypothetical protein FN0390 [Fusobacterium nucleatum subsp. nucleatum ATCC 25586]	0.0201947	DOWN	0.562503	8
AAL94228.1;ALF23315.1;ALF26310.1;ERT43560.1;KUL97631.1;NP_602929.1;WP_011016076.1;WP_023040797.1	Hypothetical protein FN0015 [Fusobacterium nucleatum subsp. nucleatum ATCC 25586]	0.0198704	DOWN	0.562257	2
EEP66370.1;ETJ02235.1;WP_005385473.1	ribosomal protein L1 [Veillonella dispar ATCC 17748]	0.0240324	DOWN	0.559438	14
AAL95353.1;ALF24547.1;ALF25614.1;EFG95448.1;ERT41782.1;KUL98936.1;NP_604054.1;Q8REF0.1;WP_005902808.1;WP_011016949.1	Polypeptide deformylase [Fusobacterium nucleatum subsp. nucleatum ATCC 25586]	0.0318991	DOWN	0.5592	2
ETZ27952.1;WP_032888411.1;ALM93597.1;ALQ42390.1;WP_060495940.1	hypothetical protein HMPREF2085_00814 [Fusobacterium nucleatum 13_3C]	0.0125576	DOWN	0.5573	3
EEP65218.1;WP_005386512.1	aspartyl/glutamyl-tRNA(Asn/Gln) amidotransferase, B subunit [Veillonella dispar ATCC 17748]	0.00501182	DOWN	0.556144	16
AAL94808.1;ALF24030.1;ALF25087.1;EFG96113.1;ERT42837.1;KUL98407.1;NP_603509.1;WP_005901973.1;WP_011016525.1	Hypothetical protein FN0612 [Fusobacterium nucleatum subsp. nucleatum ATCC 25586]	0.0474717	DOWN	0.55205	7
EEP64718.1;WP_005387644.1;KXB88174.1;WP_060923918.1	hypothetical protein VEIDISOL_01780 [Veillonella dispar ATCC 17748]	0.0127294	DOWN	0.551013	30
EEP64706.1;WP_005387630.1;ETI98985.1	hypothetical protein VEIDISOL_01768 [Veillonella dispar ATCC 17748]	0.0251002	DOWN	0.549858	8
AAL94511.1;NP_603212.1;WP_011016298.1	Iron(III) dicitrate-binding protein [Fusobacterium nucleatum subsp. nucleatum ATCC 25586]	0.0360586	DOWN	0.549708	10
CKG67945.1;EDK88951.1;EFG94484.1;WP_005897497.1;WP_005904250.1;WP_049503901.1	Pyrrolidone-carboxylate peptidase [Fusobacterium nucleatum subsp. polymorphum]	0.0375305	DOWN	0.549616	3
AAL95388.1;EFG95272.1;ERT41617.1;NP_604089.1;WP_005903162.1;WP_029759155.1	unknown [Fusobacterium nucleatum subsp. nucleatum ATCC 25586]	0.0269535	DOWN	0.54909	4
ALF23879.1;ALF26894.1;KUL98208.1;WP_029598581.1;EEO39289.2;EJG08661.1;ERT44559.1	purine nucleoside phosphorylase DeoD-type [Fusobacterium nucleatum subsp. nucleatum ChDC F316]	0.0198563	DOWN	0.548501	3
EEP66187.1;ETI98458.1;KXB85312.1;WP_005385195.1;WP_060924467.1	transporter, dicarboxylate/amino acid:cation Na+/H+ symporter family protein [Veillonella dispar ATCC 17748]	0.0102796	DOWN	0.548326	2
AAL94656.1;ALF23892.1;ALF24945.1;EFG95220.1;ERT43197.1;KUL98272.1;NP_603357.1;WP_005903230.1;WP_011016407.1;WP_023041011.1;WP_029598560.1;WP_059222443.1	Delta-aminolevulinic acid dehydratase [Fusobacterium nucleatum subsp. nucleatum ATCC 25586]	0.0447322	DOWN	0.547748	3
AAL94972.1;ALF25241.1;CBM35501.1;EFG95081.1;ERT43003.1;NP_603673.1;P58824.1;WP_005903470.1	Aspartate-ammonia ligase [Fusobacterium nucleatum subsp. nucleatum ATCC 25586]	0.00432448	DOWN	0.547564	11
AAL95427.1;ERT41541.1;NP_604128.1;WP_011017001.1	Inosine-5'-monophosphate dehydrogenase [Fusobacterium nucleatum subsp. nucleatum ATCC 25586]	0.0124579	DOWN	0.546214	9
EEP64888.1;KXB87551.1;WP_005387936.1	DNA polymerase III, epsilon subunit [Veillonella dispar ATCC 17748]	0.0220152	DOWN	0.545578	3
AAL94749.1;KUL98355.1;NP_603450.1;Q8RFX6.1;WP_011016476.1;EEO39445.1;WP_008802511.1;ETZ29200.1;WP_032888013.1	D-serine dehydratase [Fusobacterium nucleatum subsp. nucleatum ATCC 25586]	0.000630169	DOWN	0.544883	40
AAL93721.1;ALF23054.1;ALF26016.1;KUL99508.1;NP_602422.1;Q8R6G8.1;WP_011015702.1;WP_029596962.1;WP_059222948.1;EEO43364.1;EHG19262.2;ERT41939.1;WP_008702301.1;WP_029758520.1	3-deoxy-D-manno-octulosonic-acid transferase [Fusobacterium nucleatum subsp. nucleatum ATCC 25586]	0.0459417	DOWN	0.54371	5
AAL93771.1;AGM22732.1;ALF18664.1;ALF20475.1;ALF22485.1;ALF23101.1;ALF26063.1;ALM94696.1;ALQ43119.1;CKG70493.1;EAA23619.1;EDK88868.1;EEO40546.1;EEO43338.1;EEU33195.1;EEW94994.1;EFD81953.1;EFG33865.1;EFG94405.1;EGN63680.1;EGN65405.1;EGQ79929.1;EHG19313.2;EHO77574.1;EJG09588.1;EMP16445.1;ERT32880.1;ERT36916.1;ERT41965.1;ERT44107.1;ERT47833.1;ERT49351.1;ETZ25472.1;KUL99556.1;KXA17762.1;NP_602472.1;Q8…	SSU ribosomal protein S18P [Fusobacterium nucleatum subsp. nucleatum ATCC 25586]	0.0411485	DOWN	0.542343	3
KUL98406.1;WP_059222486.1	threonine--tRNA ligase [Fusobacterium nucleatum subsp. nucleatum]	0.0329562	DOWN	0.541938	3
AAL93704.1;ALF23037.1;ALF26000.1;EFG95949.1;ERT44040.1;KUL99491.1;NP_602405.1;WP_005902260.1;AGM24361.1;ALF16938.1;ALF20842.1;EEO42980.1;EEW94174.1;EFD81680.1;EGN66162.1;EGN66778.1;EGQ78889.1;EHG17276.2;EHO76284.1;ERT38900.1;ERT38966.1;ERT42579.1;KXA24380.1;WP_022069210.1;WP_060675642.1	LexA repressor [Fusobacterium nucleatum subsp. nucleatum ATCC 25586]	0.0212126	DOWN	0.539636	12
AAL94662.1;ALF23897.1;CBF78810.1;CBF82007.1;CBF92309.1;CBF97058.1;CBG05027.1;CBG10419.1;CBG13351.1;CBU98752.1;CBV00196.1;CBV05829.1;CBV10578.1;CBV18549.1;CBV23941.1;CBV26865.1;EFG95214.1;ERT43203.1;KUL98277.1;NP_603363.1;Q8RG52.1;WP_005903224.1;WP_011016412.1;AGM23980.1;ALF18340.1;ALF21990.1;EEO42513.1;EEW95529.1;EGN65559.1;EGN67571.1;EGQ79267.1;EHG18196.2;EHO75535.1;ERT31135.1;ERT35782.1;ERT4152…	Lysyl-tRNA synthetase [Fusobacterium nucleatum subsp. nucleatum ATCC 25586]	0.00223398	DOWN	0.53919	25
AAL94987.1;NP_603688.1;Q8RFC2.1;WP_011016650.1;AGM23391.1;ALF17757.1;ALF21414.1;EEO41839.2;EFD80715.2;EGN62999.1;EGN64417.1;EGQ79533.1;EHG18535.2;EHO78536.1;EQM97247.1;ERT35313.1;ERT36352.1;ERT40370.1;WP_005906221.1;WP_020477335.1;WP_032884047.1;WP_050796475.1;WP_060676151.1	Histidine ammonia-lyase [Fusobacterium nucleatum subsp. nucleatum ATCC 25586]	0.00894644	DOWN	0.539164	29
AAL94005.1;ALF23525.1;ALF26476.1;EFG94597.1;ERT43782.1;KUL97826.1;NP_602706.1;Q8RHT8.1;WP_005903947.1;WP_011015910.1;WP_023040658.1;WP_029758527.1	Cytosol aminopeptidase [Fusobacterium nucleatum subsp. nucleatum ATCC 25586]	0.0291019	DOWN	0.539001	32
AAL94807.1;NP_603508.1;Q8RFS6.1;WP_011016524.1	Threonyl-tRNA synthetase [Fusobacterium nucleatum subsp. nucleatum ATCC 25586]	0.0342186	DOWN	0.53899	8
ALF25475.1	hypothetical protein RN95_03110 [Fusobacterium nucleatum subsp. nucleatum]	0.0348086	DOWN	0.538903	3
AAL94934.1;ALF25206.1;EFG95774.1;ERT42967.1;KUL98533.1;NP_603635.1;WP_005902439.1	Hypothetical exported 24-amino acid repeat protein [Fusobacterium nucleatum subsp. nucleatum ATCC 25586]	0.0124196	DOWN	0.538396	8
AAL95649.1;ALF22929.1;ERT40506.1;NP_604350.1;Q8RDQ2.1;WP_011017165.1;WP_023041638.1	UDP-N-acetylmuramate--alanine ligase [Fusobacterium nucleatum subsp. nucleatum ATCC 25586]	0.0141366	DOWN	0.537297	10
EEP65699.1;ETI97161.1;KXB87904.1;WP_005386017.1;WP_060923993.1	glutaconyl-CoA decarboxylase subunit beta [Veillonella dispar ATCC 17748]	0.0205686	DOWN	0.536899	5
AAL94505.1;NP_603206.1;Q8RGJ4.1;WP_011016293.1;ERT34937.1;WP_023040439.1	Aspartyl-tRNA synthetase [Fusobacterium nucleatum subsp. nucleatum ATCC 25586]	0.00159219	DOWN	0.536745	27
AAL94579.1;ALF23823.1;ALF26838.1;EFG95718.1;ERT43281.1;KUL98151.1;NP_603280.1;Q8RGC8.1;WP_005902588.1;WP_029598237.1;ALF21137.1;WP_029598736.1	Iron(III)-transport ATP-binding protein sfuC [Fusobacterium nucleatum subsp. nucleatum ATCC 25586]	0.0278029	DOWN	0.536456	12
EEP65037.1;KXB83218.1;WP_005387324.1;WP_060924922.1	carbamoyl-phosphate synthase, small subunit [Veillonella dispar ATCC 17748]	0.00106207	DOWN	0.53565	7
EEP66146.1;KXB89259.1	hypothetical protein VEIDISOL_00210 [Veillonella dispar ATCC 17748]	0.00501966	DOWN	0.53432	21
AAL94912.1;ALF24129.1;ALF25184.1;EFG95796.1;ERT42944.1;KUL98506.1;NP_603613.1;WP_005902461.1;WP_011016602.1;ALM93514.1;ALQ42470.1;CKH00642.1;EDK89150.1;ERT46979.1;ETZ27865.1;WP_005897819.1;WP_032888276.1	hypothetical protein FN0716 [Fusobacterium nucleatum subsp. nucleatum ATCC 25586]	0.0231571	DOWN	0.534157	8
CKH08170.1;EDK89490.1;WP_005898305.1	Glucosamine--fructose-6-phosphate aminotransferase [isomerizing][Fusobacterium nucleatum subsp. polymorphum]	0.0323608	DOWN	0.533489	2
EEP65828.1;KXB87619.1;WP_039969016.1	transporter, MotA/TolQ/ExbB proton channel family protein [Veillonella dispar ATCC 17748]	0.0359896	DOWN	0.532333	6
AAL94885.1;ALF24105.1;ALF25161.1;EFG96196.1;ERT42917.1;KUL98482.1;NP_603586.1;WP_005902087.1;WP_011016580.1	Hypothetical protein FN0689 [Fusobacterium nucleatum subsp. nucleatum ATCC 25586]	0.0302883	DOWN	0.531114	8
AAL93745.1;ALF23076.1;ALF26038.1;EFG94379.1;ERT44081.1;KUL99530.1;NP_602446.1;Q8RIH0.1;WP_005904135.1	SSU ribosomal protein S8P [Fusobacterium nucleatum subsp. nucleatum ATCC 25586]	0.0231584	DOWN	0.530609	11
AAL94578.1;ALF26837.1;EFG95719.1;NP_603279.1;WP_005902589.1	Iron(III)-binding protein [Fusobacterium nucleatum subsp. nucleatum ATCC 25586]	0.0479469	DOWN	0.530361	20
AAL94973.1;ALF24189.1;ALF25242.1;EFG95080.1;ERT43004.1;KUL98569.1;NP_603674.1;Q8RFD1.1;WP_005903469.1;WP_011016644.1;KXT95076.1;WP_038805369.1;WP_061427527.1	GTP-binding protein lepA [Fusobacterium nucleatum subsp. nucleatum ATCC 25586]	0.0329732	DOWN	0.530186	12
AAL95348.1;ALF24542.1;ALF25609.1;CBF80404.1;CBU99475.1;EFG95453.1;KUL98931.1;NP_604049.1;WP_005902816.1;WP_011016944.1;WP_059222683.1	Aspartate aminotransferase [Fusobacterium nucleatum subsp. nucleatum ATCC 25586]	0.0343826	DOWN	0.529877	4
AAL94026.1;ALF23505.1;ALF26456.1;EFG94618.1;ERT43801.1;KUL97845.1;NP_602727.1;WP_005903985.1;WP_011015924.1;WP_023040669.1;WP_029597012.1;WP_059223092.1;ETZ31288.1;WP_032887347.1;AGM22665.1;ALF18734.1;ALF22548.1;EEW95061.1;EFD82117.1;EGN64058.1;EGQ79780.1;EHO77471.1;ERT37266.1;ERT38072.1;KXA25756.1;WP_005910124.1;WP_008795943.1;WP_008798575.1;WP_016339475.1;WP_023038599.1;WP_023039826.1;WP_029597…	DEGV protein [Fusobacterium nucleatum subsp. nucleatum ATCC 25586]	0.0181309	DOWN	0.529371	6
EEP65038.1;WP_005387325.1	carbamoyl-phosphate synthase, large subunit [Veillonella dispar ATCC 17748]	0.000437673	DOWN	0.525621	35
AAL93869.1;ALF26130.1;ERT43915.1;NP_602570.1;Q8RI63.1;WP_011015814.1;WP_023040597.1	Thiazole biosynthesis protein thiG [Fusobacterium nucleatum subsp. nucleatum ATCC 25586]	0.0118733	DOWN	0.52559	9
AAL95268.1;EFG95427.1;EJG09164.1;ERT45415.1;NP_603969.1;WP_005902936.1;WP_011016880.1	GTP-binding protein [Fusobacterium nucleatum subsp. nucleatum ATCC 25586]	0.0217821	DOWN	0.525316	3
AAL93686.1;ALF23021.1;ALF25983.1;ERT44119.1;KUL99474.1;NP_602387.1;WP_011015674.1;WP_023040494.1;WP_029596978.1;WP_029759035.1	unknown [Fusobacterium nucleatum subsp. nucleatum ATCC 25586]	0.0412247	DOWN	0.525145	9
AAL95669.1;ALF22947.1;KUL99394.1;NP_604370.1;Q8RDN5.1;WP_011017182.1;WP_059222910.1	N-acetylmannosamine-6-phosphate 2-epimerase [Fusobacterium nucleatum subsp. nucleatum ATCC 25586]	0.0196047	DOWN	0.523934	7
AAL94950.1;ALF24168.1;ALF25220.1;EFG95102.1;ERT42982.1;NP_603651.1;Q8R679.1;WP_005903492.1	Glutamyl-tRNA(Gln) amidotransferase subunit A [Fusobacterium nucleatum subsp. nucleatum ATCC 25586]	0.0353283	DOWN	0.522931	14
EEP65652.1;WP_005386310.1	efflux transporter, RND family, MFP subunit [Veillonella dispar ATCC 17748]	0.00172515	DOWN	0.52249	6
ALF23993.1;ALF25052.1;EFG96078.1;WP_005901920.1;WP_029598295.1	hypothetical protein RO05_06295 [Fusobacterium nucleatum subsp. nucleatum ChDC F316]	0.0485079	DOWN	0.517731	11
AAL94558.1;ALF23803.1;ALF26818.1;KUL98131.1;NP_603259.1;Q8RGE5.1;WP_011016332.1;WP_029598249.1;EEW94095.1;WP_008799069.1	S-adenosylmethionine synthetase [Fusobacterium nucleatum subsp. nucleatum ATCC 25586]	0.000515015	DOWN	0.517721	10
AAL94488.1;ALF23728.1;ALF26682.1;EFG94273.1;ERT43369.1;KUL97991.1;NP_603189.1;WP_005904383.1	Hypothetical protein FN0282 [Fusobacterium nucleatum subsp. nucleatum ATCC 25586]	0.0148586	DOWN	0.516919	4
AAL95270.1;ALF19590.1;ALF24471.1;ALF25531.1;CKG89941.1;EAA24304.1;EDK88526.1;EEU32460.1;EFG95425.1;EHO79148.1;EJG09166.1;EMP15506.1;ERT34995.1;ERT41919.1;ERT45417.1;ERT48348.1;ETZ26294.1;KUL98854.1;NP_603971.1;WP_005889876.1;WP_005896630.1;WP_005902934.1;WP_005908779.1;WP_008799490.1;WP_011016881.1;WP_023036918.1;WP_029597702.1;WP_029599598.1;WP_032888854.1;WP_029757959.1	Signal recognition particle receptor FtsY [Fusobacterium nucleatum subsp. nucleatum ATCC 25586]	0.00924012	DOWN	0.515774	5
WP_039969007.1	delta-aminolevulinic acid dehydratase [Veillonella dispar]	0.0372945	DOWN	0.515408	13
AAL94871.1;ALF24092.1;NP_603572.1;Q8R5X7.1;WP_011016573.1;ALF18145.1;WP_060676425.1	60 kDa chaperonin GROEL [Fusobacterium nucleatum subsp. nucleatum ATCC 25586]	0.0359552	DOWN	0.515069	6
AAL94992.1;NP_603693.1;WP_011016653.1	Pyruvate,phosphate dikinase [Fusobacterium nucleatum subsp. nucleatum ATCC 25586]	0.00189689	DOWN	0.513499	20
AAL94538.1;ALF23780.1;CBN65902.1;CBN71735.1;EFG95757.1;ERT43326.1;KUL98111.1;NP_603239.1;WP_005902641.1;WP_011016314.1;ALF26799.1;ALM94267.1;ALQ41735.1;CKG81023.1;EDK88189.1;ERT46472.1;ETZ25846.1;WP_023037826.1;WP_032889361.1;WP_060496275.1	Aspartate/aromatic aminotransferase [Fusobacterium nucleatum subsp. nucleatum ATCC 25586]	0.000675589	DOWN	0.511767	8
AAL95099.1;NP_603800.1;WP_011016738.1	Polysialic acid capsule expression protein kpsF [Fusobacterium nucleatum subsp. nucleatum ATCC 25586]	0.026175	DOWN	0.51139	4
AAL95419.1;ALF24610.1;ALF25674.1;EFG95840.1;ERT41534.1;KUL99104.1;NP_604120.1;WP_005902348.1;WP_023041481.1;EGQ80050.1	Oxygen-insensitive NAD(P)H nitroreductase [Fusobacterium nucleatum subsp. nucleatum ATCC 25586]	0.0265309	DOWN	0.511328	4
AAL94752.1;ALF23980.1;ALF25035.1;EFG96059.1;ERT43104.1;KUL98357.1;NP_603453.1;WP_005901888.1;WP_011016478.1	unknown [Fusobacterium nucleatum subsp. nucleatum ATCC 25586]	0.00190697	DOWN	0.510398	11
AAL94981.1;ALF24197.1;ALF25249.1;EFG95072.1;ERT43013.1;KUL98577.1;NP_603682.1;WP_005903460.1;EAA24035.1;WP_005890490.1	Electron transfer flavoprotein alpha-subunit [Fusobacterium nucleatum subsp. nucleatum ATCC 25586]	0.0423161	DOWN	0.510356	22
ALF22995.1;WP_029597295.1;EEO43093.1;EHG17845.2;WP_008701971.1;ERT39617.1;WP_023038360.1	electron transfer flavoprotein subunit alpha [Fusobacterium nucleatum subsp. nucleatum ChDC F316]	0.013628	DOWN	0.508638	25
AAL95480.1;ALF24661.1;ALF25731.1;EFG94650.1;ERT41251.1;NP_604181.1;Q8RE43.1	SSU ribosomal protein S4P [Fusobacterium nucleatum subsp. nucleatum ATCC 25586]	0.0495217	DOWN	0.507909	17
EEP64705.1;KXB88187.1;WP_005387629.1;WP_060923929.1	Ser/Thr phosphatase family protein [Veillonella dispar ATCC 17748]	0.00453849	DOWN	0.507477	4
EEP65348.1;WP_005386719.1	proline--tRNA ligase [Veillonella dispar ATCC 17748]	0.0214076	DOWN	0.505666	16
AAL94068.1;CBF59673.1;CBF67019.1;CBU84917.1;CBU91892.1;NP_602769.1;WP_011015954.1;CKG63477.1;EDK87669.1;EFG33780.1;ERT46687.1;WP_005894767.1;WP_008796732.1;WP_023037717.1	Cell division protein ftsH [Fusobacterium nucleatum subsp. nucleatum ATCC 25586]	0.0101287	DOWN	0.504934	14
AAL93940.1;ALF23586.1;ALF26535.1;ERT43892.1;KUL97763.1;NP_602641.1;WP_011015866.1;ALM94581.1;ALQ42998.1;ETZ25733.1	Dihydroxyacetone kinase [Fusobacterium nucleatum subsp. nucleatum ATCC 25586]	0.0456661	DOWN	0.500095	6
AAL95289.1;ALF24488.1;ALF25549.1;EFG95516.1;ERT41856.1;KUL98871.1;NP_603990.1;WP_005902900.1;WP_011016892.1	Hypothetical protein FN1093 [Fusobacterium nucleatum subsp. nucleatum ATCC 25586]	0.00638616	DOWN	0.499947	5
AAL93773.1;NP_602474.1;Q8RIE2.1;WP_011015730.1;EGQ79931.1	Prolyl-tRNA synthetase [Fusobacterium nucleatum subsp. nucleatum ATCC 25586]	0.00850375	DOWN	0.499299	12
EEP65048.1;WP_005387335.1;KXB83207.1;WP_060924914.1	signal recognition particle protein [Veillonella dispar ATCC 17748]	0.0097418	DOWN	0.498154	12
EEP65636.1;WP_039969119.1	2,3-bisphosphoglycerate-independent phosphoglycerate mutase [Veillonella dispar ATCC 17748]	0.00825954	DOWN	0.498154	18
AAL94849.1;ALF24067.1;EFG96154.1;KUL98444.1;NP_603550.1;WP_005902042.1;WP_011016561.1;WP_059222503.1	unknown [Fusobacterium nucleatum subsp. nucleatum ATCC 25586]	0.0223135	DOWN	0.496952	3
AAL94715.1;ALF25001.1;ERT43179.1;NP_603416.1;WP_011016447.1;EGN67622.1;WP_008691419.1	Hypothetical exported 24-amino acid repeat protein [Fusobacterium nucleatum subsp. nucleatum ATCC 25586]	0.0152282	DOWN	0.496758	11
AAL95575.1;ALF25818.1;ALM93083.1;ALQ42819.1;CKH11159.1;EDK89790.1;EFG95972.1;ERT40617.1;ERT47277.1;ETZ30563.1;KUL99247.1;NP_604276.1;WP_011017112.1;WP_023041580.1	Citrate lyase beta chain [Fusobacterium nucleatum subsp. nucleatum ATCC 25586]	0.013696	DOWN	0.49615	10
AAL94602.1;ALF23845.1;ALF26860.1;KUL98172.1;NP_603303.1;WP_011016362.1;ALF19336.1;EAA25161.1;EEO40191.1;EEU32773.1;EFG34170.1;EJG09917.1;EMP16617.1;ERT45078.1;WP_005911776.1;WP_023036137.1;WP_032843732.1	Dipeptide transport ATP-binding protein dppD [Fusobacterium nucleatum subsp. nucleatum ATCC 25586]	0.0270473	DOWN	0.495866	14
AAL94410.1;ALF23659.1;ALF26614.1;EFG95590.1;KUL99741.1;NP_603111.1;WP_005902654.1;ERT43499.1;WP_023040871.1;ERT48789.1;WP_023036787.1;AGM22948.1;ALF18439.1;ALF22287.1;EEO43548.1;EEW94055.1;EFD80672.1;EGN65927.1;EHG19078.2;EHO77896.1;ERT36815.1;ERT38786.1;ERT42325.1;WP_005909816.1;WP_016339576.1;WP_023039942.1	Glutaconyl-CoA decarboxylase A subunit [Fusobacterium nucleatum subsp. nucleatum ATCC 25586]	0.0380743	DOWN	0.495392	56
EFG96065.1;NP_603459.2;WP_005901900.1	hypothetical protein HMPREF0397_0207 [Fusobacterium nucleatum subsp. nucleatum ATCC 23726]	0.0262199	DOWN	0.49478	14
EEP66426.1;WP_005385540.1	transcriptional regulator, LysR family [Veillonella dispar ATCC 17748]	0.0307921	DOWN	0.493818	13
EEP65023.1;WP_005387304.1;KXB82964.1;WP_060924934.1	permease, YjgP/YjgQ family [Veillonella dispar ATCC 17748]	0.0456404	DOWN	0.493012	4
EEP65029.1;WP_005387316.1;ETI99091.1;KXB83718.1;WP_060924890.1	hypothetical protein VEIDISOL_01572 [Veillonella dispar ATCC 17748]	0.0138084	DOWN	0.492459	19
AAL94244.1;ALF23302.1;EFG94912.1;ERT43575.1;KUL97644.1;NP_602945.1;WP_005903573.1;WP_011016089.1;WP_023040807.1;WP_054175336.1	unknown [Fusobacterium nucleatum subsp. nucleatum ATCC 25586]	0.00192591	DOWN	0.4918	3
EEP66440.1;WP_005385560.1	acetolactate synthase, large subunit, biosynthetic type [Veillonella dispar ATCC 17748]	0.0491778	DOWN	0.491363	14
AAL93760.1;ALF23090.1;EFG94393.1;ERT44095.1;KUL99544.1;NP_602461.1;Q8RIF5.1;WP_005904142.1;WP_011015720.1	LSU ribosomal protein L3P [Fusobacterium nucleatum subsp. nucleatum ATCC 25586]	0.00497869	DOWN	0.4902	19
AAL95122.1;ALF24328.1;ALF25389.1;EFG94825.1;ERT42493.1;KUL98713.1;NP_603823.1;WP_005903733.1;WP_011016757.1	GTP pyrophosphokinase [Fusobacterium nucleatum subsp. nucleatum ATCC 25586]	0.0486218	DOWN	0.490042	8
ETI99248.1;KXB83798.1;WP_060924846.1	DNA gyrase subunit A [Veillonella dispar DORA_11]	0.000783848	DOWN	0.489839	8
EEP65566.1;WP_005387082.1;KXB83929.1;WP_060924802.1	heavy metal translocating P-type ATPase [Veillonella dispar ATCC 17748]	0.00373	DOWN	0.489687	19
AAL95536.1;ALF24885.1;ALF25782.1;ERT40644.1;KUL99834.1;NP_604237.1;Q8RDZ8.2;WP_011017084.1;WP_023041563.1;WP_029598410.1;WP_059223069.1;WP_029758838.1	Glutamyl-tRNA synthetase [Fusobacterium nucleatum subsp. nucleatum ATCC 25586]	0.0411333	DOWN	0.489596	21
AAL93799.1;ALF23119.1;ERT43979.1;KUL99579.1;NP_602500.1;WP_011015754.1	N-acetylneuraminate synthase [Fusobacterium nucleatum subsp. nucleatum ATCC 25586]	0.0111443	DOWN	0.48889	25
AAL93737.1;ALF23069.1;ALF26031.1;EFG94371.1;ERT44073.1;KUL99523.1;NP_602438.1;Q8R6G5.1;WP_005904124.1;EEO43343.1;EFD81958.1;EHG19279.2;ERT30557.1;ERT41960.1;WP_008702281.1	Uridylate kinase [Fusobacterium nucleatum subsp. nucleatum ATCC 25586]	0.00426312	DOWN	0.488841	18
EEP65687.1;WP_005385999.1;KXB87771.1;WP_060924002.1	valine--tRNA ligase [Veillonella dispar ATCC 17748]	0.0169521	DOWN	0.487838	24
EEP64778.1;WP_005387742.1	putative selenium-dependent hydroxylase accessory protein YqeC [Veillonella dispar ATCC 17748]	0.00818919	DOWN	0.487825	15
EEP66190.1;KXB85309.1;WP_039968893.1;WP_060924464.1	lipoprotein, YaeC family [Veillonella dispar ATCC 17748]	0.0364493	DOWN	0.487199	2
EEP65759.1;WP_005386115.1	alanine--tRNA ligase [Veillonella dispar ATCC 17748]	0.0144987	DOWN	0.486995	30
ETI97098.1;WP_039969089.1;WP_060923952.1	Hydrogenase (NiFe) small subunit HydA [Veillonella dispar DORA_11]	0.030841	DOWN	0.48612	3
ALF26591.1;KUL99721.1;WP_059223020.1;EMP15985.1;WP_020789251.1;WP_029759294.1	hypothetical protein RN95_09325 [Fusobacterium nucleatum subsp. nucleatum]	0.00185332	DOWN	0.485052	10
AAL95281.1;ALF24482.1;ALF25542.1;EFG95524.1;ERT41848.1;KUL98865.1;NP_603982.1;WP_005902912.1	4-methyl-5(B-hydroxyethyl)-thiazole monophosphate biosynthesis enzyme [Fusobacterium nucleatum subsp. nucleatum ATCC 25586]	0.02465	DOWN	0.48456	7
AAL94535.1;EFG96374.1;ERT43323.1;KUL98108.1;NP_603236.1;WP_005901600.1;EEO40252.1;ERT45140.1;WP_008802959.1	Hypothetical protein FN0331 [Fusobacterium nucleatum subsp. nucleatum ATCC 25586]	0.0261223	DOWN	0.48447	6
EEP65531.1;WP_005387024.1	polysaccharide biosynthesis protein [Veillonella dispar ATCC 17748]	0.00954667	DOWN	0.482899	4
AAL93681.1;ALF23016.1;ALF25978.1;EFG94974.1;ERT44114.1;KUL99469.1;NP_602382.1;Q8R603.1;WP_005903497.1	Protein Translation Elongation Factor Tu [Fusobacterium nucleatum subsp. nucleatum ATCC 25586]	0.00951515	DOWN	0.482402	14
AAL93630.1;ALF25927.1;NP_602331.1;WP_011015636.1;AGM24286.1;ALF17050.1;EEW94795.1;EFD81035.1;EGN67021.1;ERT39566.1;WP_008693295.1;WP_008798649.1;WP_016340045.1;WP_060675727.1	Nickel-binding protein [Fusobacterium nucleatum subsp. nucleatum ATCC 25586]	0.0204122	DOWN	0.482121	8
AAL94743.1;CBF59263.1;CBF60470.1;CBF61237.1;CBF62468.1;CBF63633.1;CBF63965.1;CBF64474.1;CBF65591.1;CBF66670.1;CBF69327.1;CBF77374.1;CBF81340.1;CBM37286.1;CBM37432.1;CBU84507.1;CBU85714.1;CBU86265.1;CBU87344.1;CBU88509.1;CBU88841.1;CBU89350.1;CBU90462.1;CBU91543.1;CBU94201.1;CBU98076.1;CBU99906.1;NP_603444.1;Q8RFY0.2;WP_011016470.1	RecA protein [Fusobacterium nucleatum subsp. nucleatum ATCC 25586]	0.0112527	DOWN	0.481141	23
EEO42397.1;EHG18347.2;ERT40779.1;WP_008701050.1	hypothetical protein FSDG_00956 [Fusobacterium nucleatum subsp. animalis 7_1]	0.0384162	DOWN	0.480641	2
AAL95464.1;CBF71233.1;CBF84186.1;CBF89240.1;CBG00389.1;CBU95113.1;CBV01157.1;CBV03402.1;CBV13909.1;NP_604165.1;Q8RE57.1;WP_011017027.1;EGN64595.1;WP_008795805.1;ALM94089.1;ALQ41909.1;CKG84411.1;EDK88322.1;ERT47513.1;ETZ26502.1;WP_005896233.1;WP_032889145.1;WP_060496195.1;EGQ79155.1	Methionyl-tRNA synthetase [Fusobacterium nucleatum subsp. nucleatum ATCC 25586]	0.044833	DOWN	0.480288	21
EEP65695.1;WP_005386013.1;ETI97165.1	methylmalonyl-CoA decarboxylase alpha subunit [Veillonella dispar ATCC 17748]	0.000275134	DOWN	0.478142	23
EEP65491.1;WP_005386957.1;AMD99934.1;OBY94780.1;WP_010615164.1;WP_060957949.1;WP_065362276.1	excinuclease ABC, A subunit [Veillonella dispar ATCC 17748]	0.00702578	DOWN	0.476594	12
AAL94123.1;ALF23417.1;ALF26211.1;EFG94546.1;ERT43685.1;KUL97936.1;NP_602824.1;Q8RHI4.1;WP_005904072.1	LSU ribosomal protein L10P [Fusobacterium nucleatum subsp. nucleatum ATCC 25586]	0.0356789	DOWN	0.475885	18
AAL93956.1;ALF23570.1;ALF26520.1;EFG95375.1;ERT43823.1;KUL97779.1;NP_602657.1;WP_005902988.1	Acetoacetate:butyrate/acetate coenzyme A transferase [Fusobacterium nucleatum subsp. nucleatum ATCC 25586]	0.0253275	DOWN	0.475194	11
AAL95339.1;ALF25601.1;EFG95463.1;NP_604040.1;Q8REG1.1;WP_005902838.1;WP_011016935.1;ALF18075.1;ERT35638.1;WP_023038925.1;WP_060676375.1	Glucosamine-6-phosphate isomerase [Fusobacterium nucleatum subsp. nucleatum ATCC 25586]	0.0411634	DOWN	0.475009	11
ALF19513.1;EEO39947.1;WP_008802782.1	glucokinase [Fusobacterium nucleatum subsp. vincentii ChDC F8]	0.0127571	DOWN	0.473299	3
AAL94906.1;NP_603607.1;WP_011016597.1	Hypothetical protein FN0710 [Fusobacterium nucleatum subsp. nucleatum ATCC 25586]	0.00944972	DOWN	0.472774	8
AAL93816.1;ALF23136.1;ALF26091.1;EFG94444.1;ERT43996.1;NP_602517.1;WP_005904209.1;WP_011015770.1;WP_023040567.1;EGY34412.1;EHK91153.1;KNE78185.1;KYK73939.1;KYK95586.1;WP_005556812.1;WP_005576129.1	ABC transporter ATP-binding protein [Fusobacterium nucleatum subsp. nucleatum ATCC 25586]	0.0399337	DOWN	0.471789	3
AAL94786.1;ALF24006.1;ALF25066.1;EFG96092.1;ERT43136.1;KUL98386.1;NP_603487.1;WP_005901936.1;WP_023041082.1;WP_029598270.1;EFD81918.1	N-acyl-L-amino acid amidohydrolase [Fusobacterium nucleatum subsp. nucleatum ATCC 25586]	0.0465793	DOWN	0.471277	3
AAL94814.1;EFG96119.1;ERT42843.1;KUL98413.1;NP_603515.1;WP_005901986.1;ALF19466.1;ALM93376.1;ALQ42579.1;CKH03355.1;EAA24444.1;EDK89702.1;EEO40052.1;EEU32579.1;EFG34307.1;EMP15564.1;ERT47940.1;ETZ29262.1;WP_005889486.1;WP_008797110.1;WP_008799568.1;WP_023037077.1;WP_032888104.1;WP_060495791.1	Spermidine/putrescine-binding protein [Fusobacterium nucleatum subsp. nucleatum ATCC 25586]	1.27312e-05	DOWN	0.470958	13
EEP64588.1;WP_005387439.1	2-isopropylmalate synthase [Veillonella dispar ATCC 17748]	0.0413858	DOWN	0.469025	9
AAL93744.1;ALF23075.1;EFG94378.1;ERT44080.1;KUL99529.1;NP_602445.1;Q8RIH1.1;WP_005904134.1	LSU ribosomal protein L6P [Fusobacterium nucleatum subsp. nucleatum ATCC 25586]	0.0224238	DOWN	0.46707	13
EEP65333.1;WP_005386694.1	chaperone protein DnaK [Veillonella dispar ATCC 17748]	0.0464789	DOWN	0.466912	39
EEP65417.1;WP_005386848.1;AFM80718.1;CBZ01010.1;EFE56968.1;EFO03199.1;EFU63004.1;EGL90037.1;EGV02072.1;EIC75061.1;EIC79246.1;EJP22706.1;EMB85157.1;EMC26072.1;EPX89724.1;EPX90851.1;KXT81113.1;KXT83264.1;KXT95913.1;KXT96304.1;KXU04500.1;KXU07965.1;KZM63189.1;KZX03098.1;KZX06847.1;WP_000140921.1;WP_000140923.1;WP_000140924.1;WP_002280735.1;WP_019313818.1;WP_021164651.1;WP_024785655.1;WP_038806275.1;…	ABC transporter, ATP-binding protein [Veillonella dispar ATCC 17748]	0.017176	DOWN	0.466754	6
AAL95368.1;NP_604069.1;WP_011016960.1;ALM93997.1;ALQ41999.1;ERT47397.1;WP_023037418.1;WP_060496171.1	Phosphate acetyltransferase [Fusobacterium nucleatum subsp. nucleatum ATCC 25586]	0.022604	DOWN	0.466749	24
EEP64984.1;WP_005387242.1;ETI99161.1	lysine--tRNA ligase [Veillonella dispar ATCC 17748]	0.0427989	DOWN	0.466374	20
NP_603703.2;WP_021779462.1	SpoIID-like protein [Fusobacterium nucleatum subsp. nucleatum ATCC 25586]	0.00433252	DOWN	0.466173	25
AAL94364.1;ALF23620.1;ALF26575.1;ERT43456.1;KUL99706.1;NP_603065.1;Q8RGW9.1;WP_011016189.1	DNA-binding protein [Fusobacterium nucleatum subsp. nucleatum ATCC 25586]	0.0235405	DOWN	0.466156	2
ALF23334.1;EFG94948.1;ERT43539.1;KUL97612.1;WP_005903621.1;EEU31448.1;WP_041461262.1;REV_gi|551104956|gb|ERT36161.1|;REV_gi|552911923|ref|WP_023040155.1|	phenylalanine--tRNA ligase subunit alpha [Fusobacterium nucleatum subsp. nucleatum ChDC F316]	0.025365	DOWN	0.464229	13
AAL95302.1;AGM23771.1;ALF17665.1;ALF19566.1;ALF21774.1;ALF25561.1;EEO39889.1;EEO42285.1;EEU32484.1;EEW95320.1;EFD80151.1;EFG34409.1;EFG95503.1;EGN63947.1;EGN64715.1;EGQ80213.1;EHG20028.2;EHO79174.1;EMP15820.1;ERT35019.1;ERT35998.1;ERT40889.1;ERT41869.1;ERT45452.1;KUL98883.1;KXA18765.1;NP_604003.1;WP_005902886.1;WP_005905123.1;WP_008691710.1;WP_008795455.1;WP_008797185.1;WP_009006510.1;WP_02304142…	L-serine dehydratase [Fusobacterium nucleatum subsp. nucleatum ATCC 25586]	0.0342727	DOWN	0.463827	8
ALF21350.1;EEO41756.2;EPC08059.1;WP_016361344.1;WP_029598586.1	hypothetical protein RO08_03310 [Fusobacterium nucleatum subsp. animalis]	0.0446044	DOWN	0.463388	2
AAL93966.1;NP_602667.1;Q8RHX3.1;WP_011015884.1	Zn-dependent alcohol dehydrogenases and related dehydrogenases [Fusobacterium nucleatum subsp. nucleatum ATCC 25586]	0.0123866	DOWN	0.461543	10
AAL93754.1;AGM24266.1;ALF20494.1;ALF20934.1;ALF23084.1;ALF26046.1;ALM94685.1;ALQ43108.1;CKG70898.1;EAA23486.1;EDK88856.1;EEO40526.1;EEO43148.1;EEU33175.1;EEW94773.1;EFD81013.1;EFG33884.1;EFG94387.1;EGN66255.1;EGN66998.1;EGQ80526.1;EHG19295.2;EHO76374.1;EJG08737.1;EMP15849.1;ERT38445.1;ERT39546.1;ERT43058.1;ERT44089.1;ERT47822.1;ERT49334.1;ETZ25458.1;KUL99538.1;KXA19975.1;NP_602455.1;Q8RIG1.1	SSU ribosomal protein S3P [Fusobacterium nucleatum subsp. nucleatum ATCC 25586]	0.0481973	DOWN	0.45789	18
EEP64662.1;KXB82631.1;WP_039969504.1;WP_060925042.1	chorismate binding enzyme [Veillonella dispar ATCC 17748]	0.0191557	DOWN	0.457475	4
ETI98893.1;WP_039968988.1;WP_060923781.1;AMD98353.1;OBY94015.1;WP_010614538.1	Protein translocase subunit SecY [Veillonella dispar DORA_11]	0.0142154	DOWN	0.457407	2
EEP65418.1;ETI97487.1;KXB84341.1;WP_005386849.1;WP_024066676.1	ABC transporter, permease protein [Veillonella dispar ATCC 17748]	0.0240254	DOWN	0.457375	2
AAL93661.1;ALF22997.1;ALF25955.1;EFG94746.1;ERT44139.1;KUL99446.1;NP_602362.1;WP_005903799.1	Acyl-CoA dehydrogenase, short-chain specific [Fusobacterium nucleatum subsp. nucleatum ATCC 25586]	0.00797646	DOWN	0.456544	5
EFG33917.1;WP_008796823.1;ALF19098.1;EAA25125.1;EEO40496.1;EEU33144.1;EMP17053.1;ERT49829.1	hypothetical protein HMPREF0405_00181 [Fusobacterium nucleatum subsp. vincentii 3_1_27]	0.00797646	DOWN	0.456544	6
EFG95218.1;ERT43199.1;WP_005903228.1;AGM23984.1;EEW95533.2;ERT31139.1;ERT41516.1;WP_016339982.1;WP_023041908.1;WP_029758562.1;ALQ42729.1	DNA mismatch repair domain protein [Fusobacterium nucleatum subsp. nucleatum ATCC 23726]	0.0413775	DOWN	0.455932	6
AAL95028.1;NP_603729.1;WP_011016683.1;EFG34649.1;ERT45802.1	Hypothetical protein FN0832 [Fusobacterium nucleatum subsp. nucleatum ATCC 25586]	0.0266568	DOWN	0.455877	7
EEO43153.2;EHG19290.2	50S ribosomal protein L24 [Fusobacterium nucleatum subsp. animalis 7_1]	0.0148264	DOWN	0.454928	6
AAL93811.1;ERT43991.1;KUL99592.1;NP_602512.1;WP_011015766.1;WP_023040565.1	UDP-N-acetylglucosamine 4,6-dehydratase [Fusobacterium nucleatum subsp. nucleatum ATCC 25586]	0.0306323	DOWN	0.454795	7
AAL93873.1;ALF23179.1;ALF26133.1;EFG94513.1;ERT43919.1;NP_602574.1;Q8RI59.1;WP_005904284.1	Thiamin-phosphate pyrophosphorylase [Fusobacterium nucleatum subsp. nucleatum ATCC 25586]	0.046473	DOWN	0.454077	3
AAL95006.1;CBF69028.1;CBN60042.1;CBN63506.1;CBU93902.1;KUL98608.1;NP_603707.1;WP_011016665.1;WP_059222568.1	Low-specificity threonine aldolase [Fusobacterium nucleatum subsp. nucleatum ATCC 25586]	0.0345699	DOWN	0.453261	5
ALF22757.1;EGN66425.1;EGN66875.1;ERT38056.1;WP_008693522.1;AGM24467.1;ALF18819.1;ALM94767.1;ALQ43189.1;CKG67548.1;EDK88963.1;EEO43771.1;EEW94385.1;EGQ80906.1;EHG19437.2;EHO76557.1;ERT32102.1;ERT39814.1;ERT46319.1;ETZ25547.1;KXA25566.1;WP_005904487.1;WP_016340107.1;WP_029759177.1;WP_060496555.1	ATP synthase subunit K [Fusobacterium nucleatum subsp. animalis]	0.0469662	DOWN	0.452577	3
AAL94273.1;NP_602974.1;WP_011016112.1;ALM95017.1;CKH18463.1;EDK87921.1;ERT47055.1;WP_005895391.1;WP_023037543.1;WP_029758919.1;EGQ79899.1;KXA21626.1	D-alanyl-D-alanine carboxypeptidase [Fusobacterium nucleatum subsp. nucleatum ATCC 25586]	0.0479042	DOWN	0.45167	4
ALF24094.1;ALF25150.1;ERT45950.1;WP_029598037.1	hypothetical protein RO05_06830 [Fusobacterium nucleatum subsp. nucleatum ChDC F316]	0.0136187	DOWN	0.450914	6
WP_039968980.1	DNA-directed RNA polymerase subunit beta' [Veillonella dispar]	0.0318083	DOWN	0.449212	21
EEP66326.1;KXB85786.1;WP_005385407.1;WP_060924378.1	amino acid carrier protein [Veillonella dispar ATCC 17748]	0.0208098	DOWN	0.447301	5
EEP65340.1;WP_005386708.1;ETI97798.1;KXB84457.1;WP_060924631.1	aluminum resistance protein [Veillonella dispar ATCC 17748]	0.0159865	DOWN	0.445764	6
AAL94017.1;ALF23514.1;ALF26465.1;EFG94609.1;KUL97837.1;NP_602718.1;Q8RHS8.1;WP_005903972.1;WP_011015918.1;WP_029597005.1;EGN64014.1;WP_008795964.1	SPO0B-associated GTP-binding protein [Fusobacterium nucleatum subsp. nucleatum ATCC 25586]	0.0331389	DOWN	0.445666	9
EEP65149.1;WP_005386386.1;AMD98985.1;OBY94295.1;WP_019803451.1;WP_024781708.1;WP_060957188.1;WP_065362647.1;AMD99164.1;OBY95128.1;WP_010613953.1;WP_060957339.1;WP_065362000.1	ATPase family associated with various cellular activities (AAA) [Veillonella dispar ATCC 17748]	0.021966	DOWN	0.445512	23
EEP64713.1;WP_005387637.1	nitrate reductase, alpha subunit [Veillonella dispar ATCC 17748]	0.00391856	DOWN	0.444674	76
EEP65126.1;WP_039969139.1	N-acetylmuramoyl-L-alanine amidase [Veillonella dispar ATCC 17748]	0.0234282	DOWN	0.444172	11
ALF23461.1;ALF26414.1;EFG95133.1;KUL97892.1;WP_005903305.1;ALF22787.1;ALM95095.1;ALQ41417.1;CKG63137.1;EDK87680.1;EEO40711.2;EEU33299.1;EJG09620.1;EMP16101.1;ERT46692.1;ERT47428.1;ETZ25309.1;WP_005894787.1;WP_005901337.1;WP_008800084.1;WP_023037720.1;WP_029597272.1;EFG33772.1;WP_008796727.1	hypothetical protein RO05_03360 [Fusobacterium nucleatum subsp. nucleatum ChDC F316]	0.00880229	DOWN	0.443686	7
KXB85482.1;WP_060924456.1;ETI98445.1	glutamate synthase [NADPH], large subunit[Veillonella dispar]	0.0276433	DOWN	0.443652	21
AAL95644.1;ALF22924.1;ALF25879.1;EFG95884.1;ERT40501.1;KUL99371.1;NP_604345.1;WP_005902285.1	Cell division protein ftsZ [Fusobacterium nucleatum subsp. nucleatum ATCC 25586]	0.0275594	DOWN	0.441359	22
AAL95216.1;ALF24418.1;ALF25477.1;EFG96199.1;ERT42108.1;KUL98800.1;NP_603917.1;WP_005901833.1;ALF19643.1;EAA23268.1;EEO39815.1;EEU32409.1;EFG34481.1;EJG08631.1;EMP17047.1;ERT45569.1;WP_005893022.1	3-hydroxybutyryl-CoA dehydratase [Fusobacterium nucleatum subsp. nucleatum ATCC 25586]	0.0265238	DOWN	0.440707	10
AAL93955.1;ALF23571.1;ALF26521.1;EFG95376.1;ERT43822.1;KUL97778.1;NP_602656.1;WP_005902990.1	Butyrate-acetoacetate CoA-transferase subunit B [Fusobacterium nucleatum subsp. nucleatum ATCC 25586]	0.0224219	DOWN	0.439363	13
EEP65105.1;WP_005386326.1	penicillin-binding protein, 1A family [Veillonella dispar ATCC 17748]	0.0221503	DOWN	0.438976	10
EEP65385.1;WP_005386765.1	cytidylate kinase [Veillonella dispar ATCC 17748]	0.0274582	DOWN	0.438493	4
AAL94010.1;ALF23520.1;ALF26471.1;EFG94602.1;ERT43787.1;KUL97831.1;NP_602711.1;WP_011015913.1;WP_023040661.1;WP_029597002.1;EFG35572.1;WP_008796323.1;AGM24400.1;ALF16923.1;ALF20826.1;EEO42964.2;EEW94454.1;EFD81713.1;EGN66146.1;EGN66795.1;EGQ80336.1;EHG17297.2;EHO76622.1;ERT38916.1;ERT42595.1;WP_005910510.1;WP_009007598.1	Outer membrane protein [Fusobacterium nucleatum subsp. nucleatum ATCC 25586]	0.0271075	DOWN	0.438154	47
EEP64817.1;WP_005387803.1	diaminopimelate dehydrogenase [Veillonella dispar ATCC 17748]	0.0386326	DOWN	0.437657	23
AAL93879.1;ALF23184.1;ALF26138.1;EFG94519.1;ERT43925.1;KUL99653.1;NP_602580.1;WP_005904297.1;WP_011015821.1;WP_023040604.1;EGQ79920.1	Hypothetical protein FN1780 [Fusobacterium nucleatum subsp. nucleatum ATCC 25586]	0.0114912	DOWN	0.436576	2
EEP65022.1;WP_005387303.1	ABC transporter, ATP-binding protein [Veillonella dispar ATCC 17748]	0.0152764	DOWN	0.435351	4
AAL94414.1;ALF23663.1;ALF26618.1;CBX54615.1;EFG95586.1;ERT43503.1;KUL99745.1;NP_603115.1;WP_005902650.1;WP_023040872.1	(R)-2-hydroxyglutaryl-CoA dehydratase beta-subunit [Fusobacterium nucleatum subsp. nucleatum ATCC 25586]	0.0221798	DOWN	0.435187	25
AAL94073.1;ALF23463.1;ALF26416.1;EFG95131.1;ERT43717.1;KUL97890.1;NP_602774.1;WP_005903303.1	Alkyl hydroperoxide reductase C22 protein [Fusobacterium nucleatum subsp. nucleatum ATCC 25586]	0.0270902	DOWN	0.433651	19
EEP65346.1;ETI97805.1;WP_005386717.1	hypothetical protein VEIDISOL_01221 [Veillonella dispar ATCC 17748]	0.0334602	DOWN	0.43254	2
EMP57933.1;WP_002310693.1;WP_019323834.1	putative succinate-semialdehyde dehydrogenase [Streptococcus mutans 5DC8]	0.0452433	DOWN	0.431188	4
AAL93798.1;ALF23118.1;ERT43978.1;KUL99578.1;NP_602499.1;WP_011015753.1	Acetyltransferase [Fusobacterium nucleatum subsp. nucleatum ATCC 25586]	0.0348951	DOWN	0.43067	5
AAL93660.1;CBF67835.1;CBU92709.1;NP_602361.1;WP_011015659.1	Electron transfer flavoprotein beta-subunit [Fusobacterium nucleatum subsp. nucleatum ATCC 25586]	0.0393142	DOWN	0.430406	21
EEP66396.1;WP_005385508.1	ribosomal protein L5 [Veillonella dispar ATCC 17748]	0.0182365	DOWN	0.429186	21
EEP65428.1;KXB84351.1;WP_005386858.1;WP_060924682.1;ETI97476.1	translation initiation factor IF-2 [Veillonella dispar ATCC 17748]	0.0211597	DOWN	0.429148	26
ALF23460.1;ALF26413.1;ERT43720.1;KUL97893.1;WP_023040703.1	hypothetical protein RO05_03355 [Fusobacterium nucleatum subsp. nucleatum ChDC F316]	0.0280134	DOWN	0.428287	28
KXB85107.1;WP_060924550.1	hypothetical protein HMPREF1867_01226 [Veillonella dispar]	0.0136409	DOWN	0.427958	2
EEP64747.1;WP_039969550.1;ETI99210.1	formate C-acetyltransferase [Veillonella dispar ATCC 17748]	0.0260564	DOWN	0.42795	53
EEP66155.1;WP_005385140.1	cadmium-exporting ATPase [Veillonella dispar ATCC 17748]	0.00899733	DOWN	0.427814	16
AAL95153.1;NP_603854.1;WP_011016784.1	Precorrin-4 C11-methyltransferase [Fusobacterium nucleatum subsp. nucleatum ATCC 25586]	0.029415	DOWN	0.426105	8
EEP65325.1;WP_005386680.1;KXB84442.1;WP_060924618.1	glutamate--ammonia ligase, catalytic domain protein [Veillonella dispar ATCC 17748]	0.0160786	DOWN	0.425842	37
EEP65503.1;WP_005386977.1	putative enoyl-[acyl-carrier-protein] reductase II[Veillonella dispar ATCC 17748]	0.00706883	DOWN	0.425571	13
EEP65569.1;ETI98675.1;KXB83932.1	ferrous iron transport protein B [Veillonella dispar ATCC 17748]	0.00195791	DOWN	0.425537	37
AAL94516.1;ALF23752.1;ALF26707.1;CBF83596.1;CBG15105.1;CBV00901.1;CBV28551.1;EFG96260.1;ERT43298.1;NP_603217.1;WP_005901776.1;WP_011016302.1;WP_023040933.1;WP_029758807.1	Iron(III)-transport ATP-binding protein sfuC [Fusobacterium nucleatum subsp. nucleatum ATCC 25586]	0.0426748	DOWN	0.425504	12
EEP65214.1;KXB86299.1;WP_005386505.1;WP_060924295.1	ATP-dependent DNA helicase PcrA [Veillonella dispar ATCC 17748]	0.0332316	DOWN	0.424772	6
AAL94453.1;ALF23695.1;KUL99777.1;NP_603154.1;WP_011016259.1;WP_029598349.1;ALF20704.1;ALM94422.1;ALQ41635.1;CKG78270.1;EAA23302.1;EDK88092.1;EEO40863.2;EEU31579.1;EFG35236.1;EJG08560.1;EMP15984.1;ERT45179.1;ETZ24956.1;WP_005895785.1;WP_008796700.1;WP_020789250.1;WP_023038155.1;WP_029599371.1;WP_032890924.1;WP_038372166.1;WP_060496364.1	Hypothetical cytosolic protein [Fusobacterium nucleatum subsp. nucleatum ATCC 25586]	0.0205156	DOWN	0.423602	24
AAL94384.1;NP_603085.1;WP_011016207.1;ALF23635.1;WP_029598684.1;KUL99720.1;WP_059223019.1;EJG10092.1;ERT46533.1;WP_005911459.1	UNC-44 ankyrins [Fusobacterium nucleatum subsp. nucleatum ATCC 25586]	0.0252779	DOWN	0.421969	6
AAL93657.1;ALF22993.1;ALF25951.1;EFG94742.1;ERT44135.1;KUL99442.1;NP_602358.1;WP_005903794.1;WP_011015656.1	murein hydrolase export regulator [Fusobacterium nucleatum subsp. nucleatum ATCC 25586]	0.0406474	DOWN	0.420861	4
EEP65102.1;WP_005386322.1	phenylalanine--tRNA ligase, beta subunit [Veillonella dispar ATCC 17748]	0.0423926	DOWN	0.419248	23
AAL95651.1;ALF22931.1;ERT40508.1;NP_604352.1;Q8RDQ1.2;WP_011017167.1;WP_023041640.1;WP_029597345.1;EAA24270.1	UDP-N-acetylmuramoylalanine--D-glutamate ligase [Fusobacterium nucleatum subsp. nucleatum ATCC 25586]	0.0353818	DOWN	0.418314	8
KXB85335.1;WP_024064501.1	lipid kinase, YegS/Rv2252/BmrU family [Veillonella dispar]	0.0217971	DOWN	0.418092	2
AAL94748.1;ALF23977.1;ALF25032.1;ERT43100.1;KUL98354.1;NP_603449.1;WP_011016475.1;WP_023041059.1;WP_029598318.1;WP_059222464.1;AHI52291.1	Serine racemase [Fusobacterium nucleatum subsp. nucleatum ATCC 25586]	0.0438005	DOWN	0.416948	13
AAL94107.1;ALF23432.1;ALF26386.1;ERT43697.1;NP_602808.1;Q8R5Z2.1;WP_011015985.1;KUL97921.1;WP_059223127.1;WP_029759161.1	Trigger factor, ppiase [Fusobacterium nucleatum subsp. nucleatum ATCC 25586]	0.0182201	DOWN	0.416403	10
AAL93813.1;ALF23133.1;ERT43993.1;KUL99594.1;NP_602514.1;WP_011015768.1;ETZ25508.1;WP_032890074.1	dTDP-4-dehydrorhamnose reductase [Fusobacterium nucleatum subsp. nucleatum ATCC 25586]	0.0429834	DOWN	0.415712	7
EEP64845.1;WP_039969597.1;ETI98262.1;KXB88613.1;WP_060923813.1	phosphoribosylformylglycinamidine synthase [Veillonella dispar ATCC 17748]	0.0141186	DOWN	0.414469	31
EEP64978.1;WP_005387235.1	ATP-dependent metallopeptidase HflB [Veillonella dispar ATCC 17748]	0.0112606	DOWN	0.412873	21
AAL94798.1;NP_603499.1;WP_011016516.1;ALF25077.1;ERT43147.1;WP_023041091.1	Hypothetical protein FN0602 [Fusobacterium nucleatum subsp. nucleatum ATCC 25586]	0.0296596	DOWN	0.41224	10
AAL94007.1;ALF26474.1;CBG07173.1;CBV20695.1;EFG94599.1;ERT43784.1;KUL97828.1;NP_602708.1;WP_005903950.1;WP_011015912.1	Glycerophosphoryl diester phosphodiesterase [Fusobacterium nucleatum subsp. nucleatum ATCC 25586]	0.0105303	DOWN	0.411992	33
AAL94484.1;NP_603185.1;WP_011016277.1;ERT46304.1;WP_023037944.1	Xaa-His dipeptidase [Fusobacterium nucleatum subsp. nucleatum ATCC 25586]	0.0271295	DOWN	0.410928	9
EEP65212.1;WP_005386502.1	RND transporter, HAE1 family [Veillonella dispar ATCC 17748]	0.0110225	DOWN	0.410916	5
EEP65610.1;WP_005386237.1;KXB86494.1;WP_060924205.1	undecaprenyldiphospho-muramoylpentapeptide beta-N-acetylglucosaminyltransferase [Veillonella dispar ATCC 17748]	0.0437536	DOWN	0.410873	11
EEP65356.1;WP_005386732.1	UMP kinase [Veillonella dispar ATCC 17748]	0.0223886	DOWN	0.408969	12
AAL94757.1;ERT43109.1;KUL98361.1;NP_603458.1;WP_011016483.1;EEO42428.1;EHG18232.2;ERT40749.1;WP_008701089.1;ETZ29208.1;WP_032888028.1	Proline synthetase associated protein [Fusobacterium nucleatum subsp. nucleatum ATCC 25586]	0.0183964	DOWN	0.408616	6
AAL94166.1;ALF23373.1;ALF26248.1;CBF66008.1;CBF74134.1;CBU90881.1;CBU96517.1;EFG95342.1;NP_602867.1;Q8RHF4.1;WP_005903107.1;EHO76704.1;WP_005910376.1	Formate--tetrahydrofolate ligase [Fusobacterium nucleatum subsp. nucleatum ATCC 25586]	0.0471165	DOWN	0.405016	32
EEP66380.1;ETJ02245.1;KXB86034.1	ribosomal protein S7 [Veillonella dispar ATCC 17748]	0.0419233	DOWN	0.401497	16
EEP64844.1;WP_005387845.1;ETI98263.1	metallo-beta-lactamase domain protein [Veillonella dispar ATCC 17748]	0.0161058	DOWN	0.401475	13
EEP65019.1;WP_039969452.1	lipid A biosynthesis (KDO)2-(lauroyl)-lipid IVA acyltransferase [Veillonella dispar ATCC 17748]	0.0265606	DOWN	0.401302	2
AAL95562.1;ALF24795.1;ALF25806.1;CBG02047.1;CBG09837.1;CBG16652.1;CBV15567.1;CBV23359.1;CBV30098.1;EFG95985.1;ERT40605.1;KUL99235.1;NP_604263.1;Q8RDX7.1;WP_005902187.1;ALF20142.1;EJG09709.1;ERT44253.1;WP_029600357.1;KXA18840.1	Triosephosphate isomerase [Fusobacterium nucleatum subsp. nucleatum ATCC 25586]	0.042727	DOWN	0.400086	17
AAL95313.1;ALF19562.1;ALF24509.1;ALF25571.1;ALM93935.1;ALQ42062.1;CKG88750.1;EDK88478.1;EEU32489.1;EFG34404.1;EFG95492.1;EMP17360.1;ERT41881.1;ERT48398.1;ETZ26341.1;KUL98893.1;NP_604014.1;Q8REI5.1	LSU ribosomal protein L21P [Fusobacterium nucleatum subsp. nucleatum ATCC 25586]	0.0151382	DOWN	0.398515	4
EEP65658.1;WP_005385956.1;ETI97203.1	threonine synthase [Veillonella dispar ATCC 17748]	0.0193585	DOWN	0.39695	16
EEP65492.1;WP_005386959.1	excinuclease ABC, B subunit [Veillonella dispar ATCC 17748]	0.0176505	DOWN	0.396637	3
AAL94413.1;CBX54614.1;NP_603114.1;WP_011016225.1;ALQ41586.1;CKG77069.1;EDK88042.1;ERT48786.1;ETZ25614.1	(R)-2-hydroxyglutaryl-CoA dehydratase alpha-subunit [Fusobacterium nucleatum subsp. nucleatum ATCC 25586]	0.0369842	DOWN	0.396637	28
EEP64832.1;ETI98273.1;KXB88625.1;WP_005387822.1;WP_060923821.1	hypothetical protein VEIDISOL_01894 [Veillonella dispar ATCC 17748]	0.0065624	DOWN	0.395787	15
AAL93758.1;ALF26050.1;ERT44093.1;NP_602459.1;Q8RIF7.1;WP_011015719.1	LSU ribosomal protein L23P [Fusobacterium nucleatum subsp. nucleatum ATCC 25586]	0.040361	DOWN	0.395613	9
EEP65630.1;WP_005386274.1	glycine hydroxymethyltransferase [Veillonella dispar ATCC 17748]	0.00469207	DOWN	0.393662	16
AAL95561.1;ALF24794.1;ALF25805.1;EFG95986.1;ERT40604.1;KUL99234.1;NP_604262.1;WP_005902188.1;WP_011017102.1	GTP-binding protein [Fusobacterium nucleatum subsp. nucleatum ATCC 25586]	0.0138908	DOWN	0.391973	4
AAL95617.1;EFG95176.1;ERT40475.1;NP_604318.1;WP_005903247.1	ACYL-COA dehydrogenase, short-chain specific [Fusobacterium nucleatum subsp. nucleatum ATCC 25586]	0.0107576	DOWN	0.386888	33
AAL93755.1;ALF20493.1;ALF23085.1;ALF26047.1;ALM94686.1;ALQ43109.1;CKG70874.1;EAA23487.1;EDK88857.1;EEO40527.1;EFG33883.1;EFG94388.1;EJG08738.1;ERT44090.1;ERT47823.1;ERT49335.1;ETZ25459.1;KUL99539.1;NP_602456.1;Q8RIG0.1	LSU ribosomal protein L22P [Fusobacterium nucleatum subsp. nucleatum ATCC 25586]	0.0324936	DOWN	0.386205	14
EEP64972.1;KXB82845.1;WP_005387229.1;WP_060924972.1;ETI99148.1	putative L-lactate dehydrogenase [Veillonella dispar ATCC 17748]	0.0230939	DOWN	0.384227	6
AAL93735.1;ALF23068.1;EFG94369.1;ERT44071.1;KUL99522.1;NP_602436.1;Q8RIH7.1;WP_005904120.1;ALF20512.1;EEU31849.1;EFG35528.1;EJG09526.1;EMP16094.1;ERT49316.1;KXA17757.1;WP_060798757.1	SSU ribosomal protein S2P [Fusobacterium nucleatum subsp. nucleatum ATCC 25586]	0.0350286	DOWN	0.383308	30
EEP66271.1;WP_039968936.1	3-dehydroquinate synthase [Veillonella dispar ATCC 17748]	0.00266497	DOWN	0.382439	9
EEP65358.1;WP_005386735.1	ribosomal protein S2 [Veillonella dispar ATCC 17748]	0.0202793	DOWN	0.381639	26
AAL94315.1;ALF23237.1;ALF26196.1;EFG94717.1;ERT44023.1;KUL97708.1;NP_603016.1;WP_005903884.1	Hypothetical protein FN0106 [Fusobacterium nucleatum subsp. nucleatum ATCC 25586]	0.040212	DOWN	0.381593	7
EEP64732.1;WP_005387669.1;ETI99832.1	ABC transporter, substrate-binding protein [Veillonella dispar ATCC 17748]	0.0244218	DOWN	0.380791	11
EEP65533.1;WP_005387028.1	ABC transporter, ATP-binding protein [Veillonella dispar ATCC 17748]	0.0329893	DOWN	0.380422	12
AAL94055.1;ALF26431.1;EFG96287.1;KUL97869.1;NP_602756.1;WP_005901762.1;WP_059223101.1;WP_029758740.1	Tetratricopeptide repeat family protein [Fusobacterium nucleatum subsp. nucleatum ATCC 25586]	0.0142877	DOWN	0.378187	3
EEP66303.1;WP_005385376.1;KXB85800.1;WP_060924387.1	ABC transporter, substrate-binding protein, family 5 [Veillonella dispar ATCC 17748]	0.0218661	DOWN	0.376272	32
EEP65683.1;WP_005385995.1	endopeptidase La [Veillonella dispar ATCC 17748]	0.0271311	DOWN	0.373709	24
EEP65339.1;WP_039969211.1	tRNA (5-methylaminomethyl-2-thiouridylate)-methyltransferase [Veillonella dispar ATCC 17748]	0.0335434	DOWN	0.369289	3
EEP66365.1;WP_005385467.1	hypothetical protein VEIDISOL_00439 [Veillonella dispar ATCC 17748]	0.0468853	DOWN	0.365137	5
EEP65733.1;WP_039969087.1	aspartate--tRNA ligase [Veillonella dispar ATCC 17748]	0.0262318	DOWN	0.363529	29
AAL94504.1;ALF23741.1;ALF26696.1;KUL98004.1;NP_603205.1;Q8RGJ5.1;WP_011016292.1;EEO40354.1;WP_008803047.1	Histidyl-tRNA synthetase [Fusobacterium nucleatum subsp. nucleatum ATCC 25586]	0.000510218	DOWN	0.362901	19
EEP64620.1;WP_005387480.1	ABC transporter, ATP-binding protein [Veillonella dispar ATCC 17748]	0.0190778	DOWN	0.357422	5
AAL94755.1;CAY08387.1;NP_603456.1;WP_011016481.1;EAA23387.1;KXA24053.1;WP_022070114.1	Phosphoglucomutase [Fusobacterium nucleatum subsp. nucleatum ATCC 25586]	0.00817011	DOWN	0.354403	9
EEP64912.1;WP_005387972.1	hypothetical protein VEIDISOL_01979 [Veillonella dispar ATCC 17748]	0.0241999	DOWN	0.350645	15
AAL95576.1;NP_604277.1;WP_011017113.1	Citrate lyase beta chain [Fusobacterium nucleatum subsp. nucleatum ATCC 25586]	0.0094302	DOWN	0.347046	20
EEP64818.1;WP_005387804.1	LL-diaminopimelate aminotransferase [Veillonella dispar ATCC 17748]	0.0124634	DOWN	0.345415	13
EEP65046.1;WP_005387333.1	pyridine nucleotide-disulfide oxidoreductase [Veillonella dispar ATCC 17748]	0.0476946	DOWN	0.343819	8
EEP65442.1;WP_005386877.1	polyribonucleotide nucleotidyltransferase [Veillonella dispar ATCC 17748]	0.0326508	DOWN	0.337253	33
EEP65116.1;WP_005386338.1	inosine-5'-monophosphate dehydrogenase [Veillonella dispar ATCC 17748]	0.0103149	DOWN	0.328348	13
AAL95572.1;ALF24803.1;EFG95975.1;ERT40614.1;KUL99244.1;NP_604273.1;WP_005902178.1;WP_011017109.1;WP_029598153.1;WP_029758779.1	Oxaloacetate decarboxylase alpha chain [Fusobacterium nucleatum subsp. nucleatum ATCC 25586]	0.0274781	DOWN	0.325457	17
EEP66427.1;ETI97414.1	ribosomal protein S4 [Veillonella dispar ATCC 17748]	0.0278582	DOWN	0.322165	27
EEP65431.1;WP_005386860.1	transcription termination factor NusA [Veillonella dispar ATCC 17748]	0.0156938	DOWN	0.320137	17
EEP65108.1;WP_005386329.1	pyruvate, water dikinase [Veillonella dispar ATCC 17748]	0.0431209	DOWN	0.317521	39
EEP65708.1;KXB87895.1;WP_039969076.1;WP_060923987.1	hypothetical protein VEIDISOL_00794 [Veillonella dispar ATCC 17748]	0.0237509	DOWN	0.315689	2
AAL94702.1;ALF24988.1;EFG94870.1;ERT43168.1;NP_603403.1;Q8RG14.1;WP_005903653.1;WP_011016438.1;EAA24585.1;EFG34924.1;WP_005889202.1;WP_008797576.1;ERT49224.1;WP_023036598.1	Arginyl-tRNA synthetase [Fusobacterium nucleatum subsp. nucleatum ATCC 25586]	0.04905	DOWN	0.305029	13
EEP64990.1;KXB82882.1;WP_005387249.1	fructose-1,6-bisphosphatase, class II [Veillonella dispar ATCC 17748]	0.00020251	DOWN	0.30029	20
EEP66381.1;KXB86033.1;WP_005385490.1	translation elongation factor G [Veillonella dispar ATCC 17748]	0.0139549	DOWN	0.299455	26
AAL95548.1;ALF24782.1;ALF25793.1;EFG95576.1;ERT40655.1;KUL99222.1;NP_604249.1;WP_005902779.1	ABC transporter ATP-binding protein [Fusobacterium nucleatum subsp. nucleatum ATCC 25586]	0.0029575	DOWN	0.291617	5
AAL95494.1;CBL75062.1;NP_604195.1;Q8RE31.1;WP_011017050.1	Adenylate kinase [Fusobacterium nucleatum subsp. nucleatum ATCC 25586]	0.0318892	DOWN	0.290924	2
AAL93962.1;ALF23565.1;ERT43829.1;KUL97784.1;NP_602663.1;Q8RHX7.1;WP_011015881.1	L-beta-lysine 5,6-aminomutase alpha subunit [Fusobacterium nucleatum subsp. nucleatum ATCC 25586]	0.0468783	DOWN	0.279139	11
EEP65844.1;KXB87602.1;WP_005385769.1	GTP-binding protein TypA [Veillonella dispar ATCC 17748]	0.0228565	DOWN	0.267972	22
EEP65537.1;WP_005387036.1;ETI98644.1	receptor family ligand-binding protein [Veillonella dispar ATCC 17748]	0.0434113	DOWN	0.256085	29
