# Supplementary material for: Aggregatibacter actinomycetemcomitans H-NS promotes biofilm formation and alters protein dynamics of other species within a polymicrobial oral biofilm
Source: NPJ Biofilms Microbiomes. 2018 May 22;4:12. doi: 10.1038/s41522-018-0055-4 (PMC5964231; doi:10.1038/s41522-018-0055-4)
Supplement: Supplementary file 6 — Supplementary Table 5 [file 41522_2018_55_MOESM6_ESM.xlsx]

## Sheet: supplement
Supplementary table 5 List of label-free quantified bacterial proteins from multispecies biofilms (D7S hns versus 6-species biofilms)
Accession	Identified Proteins	Way of Regulation	log2 fold	Anova (p)	Unique peptides
CBZ00874.1;EFE57086.1;EFO01569.1;EFU63112.1;EGL88594.1;EGV01789.1;EIC75558.1;EIC78036.1;EIC79207.1;EID26545.1;EJP20808.1;EMG32566.1;EMG34455.1;EPX88915.1;EPX90507.1;KEQ46584.1;KXT61721.1;KXT83590.1;KXT86362.1;KXT90199.1;KXT95662.1;KXT98856.1;KXU04348.1;KXU08570.1;KZX02989.1;KZX06298.1;KZX06724.1;WP_000904695.1;WP_000904702.1;WP_000904703.1;WP_000904704.1;WP_000904711.1;WP_000904712.1;WP_000904713…	L-alanine dehydrogenase, putative [Streptococcus oralis Uo5]	UP	5.0962	0.000332671	2
AFI86896.1;AMQ94024.1;ANU82138.1;BAS48060.1;EKX98965.1;KND85728.1;KOE31055.1;KOE67346.1;KOE70060.1;KYK84907.1;KYK87250.1;KYK87526.1;KYK90589.1;KYK93182.1;WP_014702365.1;AKU62908.1;WP_050692978.1	single-stranded DNA-binding protein [Aggregatibacter actinomycetemcomitans D7S-1]	UP	4.01847	0.00163512	2
ACX81566.1;AEW76497.1;AFI86936.1;AHN71042.1;AKU28321.1;AMQ92922.1;AMQ94060.1;ANU82174.1;BAS48101.1;EGY32630.1;EHK91583.1;EKX95998.1;KND82338.1;KND85877.1;KNE78593.1;KOE31240.1;KOE52637.1;KOE55233.1;KOE56104.1;KOE60436.1;KOE60963.1;KOE61750.1;KOE62668.1;KOE64825.1;KOE68940.1;KOE69409.1;KYK75442.1;KYK76278.1;KYK77345.1;KYK77577.1;KYK82241.1;KYK85121.1;KYK86184.1;KYK88701.1;KYK92101.1;KYK95644.1;KYK…	peptidase [Aggregatibacter actinomycetemcomitans D11S-1]	UP	3.98745	0.0134564	2
AFI87127.1;AMQ94233.1;ANU81535.1;BAS47512.1;EKX98641.1;KND84941.1;KOE31532.1;KOE64959.1;KOE65367.1;KOE66825.1;KOE69635.1;KYK72696.1;KYK82636.1;KYK85953.1;KYK87673.1;KYK90489.1;KYK94381.1;KYK94584.1;WP_005549506.1;WP_005564933.1;WP_053329857.1	protein disaggregation chaperone [Aggregatibacter actinomycetemcomitans D7S-1]	UP	3.93212	2.94545e-06	10
CBZ01329.1;EFE57529.1;EFO02908.1;EFU63535.1;EIC75139.1;EIC79985.1;EID26443.1;EJP22776.1;EMG32644.1;EMG35305.1;EPX90013.1;EPX91282.1;KEQ44240.1;KEQ49604.1;KXT80470.1;KXT82344.1;KXT88061.1;KXT94186.1;KXT97624.1;KXU05172.1;KXU07293.1;KXU16605.1;KZX03778.1;KZX04910.1;WP_000290684.1;WP_049484378.1;WP_061452094.1;WP_061865281.1	ketol-acid reductoisomerase [Streptococcus oralis Uo5]	UP	3.80096	0.00263443	2
AFI86283.1;AMQ93336.1;ANU82619.1;BAS48680.1;EKX94942.1;KND85096.1;KOE30483.1;KOE63762.1;KOE64651.1;KOE65520.1;KYK75832.1;KYK84934.1;KYK86236.1;KYK89575.1;KYK90275.1;KYK90801.1;WP_005540199.1;EGY34295.1;KYK72633.1;KYK78565.1;KYK91635.1;WP_005556582.1;ACS97183.1;AKS64540.1;KNE86128.1;OBY55313.1;WP_005703180.1;WP_012771474.1	membrane protein [Aggregatibacter actinomycetemcomitans D7S-1]	UP	3.62875	1.26278e-05	15
CBZ01244.1;EFE56738.1;EFO02484.1;EFU63625.1;EGL91079.1;EGV02106.1;EIC75772.1;EIC80244.1;EID26126.1;EJP22672.1;EMG33256.1;EMG35213.1;EPX90104.1;EPX91191.1;KEQ44173.1;KEQ49504.1;KXT60144.1;KXT80740.1;KXT85419.1;KXT90631.1;KXT96291.1;KXT98326.1;KXU04984.1;KXU07818.1;KXU16722.1;KZX03307.1;KZX09216.1;WP_000510586.1;WP_007517858.1;WP_049478077.1;WP_049479285.1;WP_049501108.1;WP_061408251.1;WP_061415360…	conserved hypothetical protein [Streptococcus oralis Uo5]	UP	3.6274	0.000122854	2
AFI87238.1;AMQ94477.1;ANU81409.1;BAS48227.1;EKX97760.1;KND83075.1;KOE30882.1;KOE64706.1;KOE65246.1;KOE67681.1;KOE70819.1;KYK80591.1;KYK84732.1;KYK89197.1;KYK89586.1;KYK89974.1;KYK93723.1;WP_005539069.1;EHK90375.1;KNE77437.1;WP_005577890.1;KYK92084.1;ACS96661.1;AKS64060.1;AKU63262.1;EHB90121.1;KNE85053.1;OBY52943.1;OBY53946.1;WP_005701412.1;WP_005704238.1	cell division protein FtsZ [Aggregatibacter actinomycetemcomitans D7S-1]	UP	3.56642	0.000114021	19
KXT80869.1;WP_061419726.1;KXT87730.1	hypothetical protein SORDD14_01396 [Streptococcus oralis]	UP	3.52777	0.000201375	2
ACX82005.1;AFI87053.1;AHN71681.1;AKU28813.1;AMQ91123.1;AMQ94161.1;ANU81571.1;BAA05976.1;BAS47445.1;EKX97184.1;KND82599.1;KND82849.1;KOE31706.1;KOE52498.1;KOE52882.1;KOE54562.1;KOE58342.1;KOE58779.1;KOE58974.1;KOE65732.1;KOE68487.1;KOE68674.1;KOE70906.1;KYK77194.1;KYK79985.1;KYK84164.1;KYK88271.1;KYK88836.1;KYK91023.1;KYK93808.1;KYK96458.1;P46399.2;WP_005544374.1;WP_005561944.1	molecular chaperone GroES [Aggregatibacter actinomycetemcomitans D11S-1]	UP	3.20481	7.67827e-06	4
AAN59389.1;AJD55999.1;EMB59746.1;EMB80079.1;EMC60781.1;EMP59157.1;NP_722083.1;WP_002263666.1;BAL68716.1;EMC29744.1;KZM63719.1;WP_002299786.1;WP_014677806.1;WP_063330983.1	conserved hypothetical protein [Streptococcus mutans UA159]	UP	3.17173	0.0159324	10
CBY99919.1;EFU64106.1;EGV02517.1;EIC75343.1;EIC77672.1;EID27192.1;EMG31981.1;EMG34101.1;EPX88289.1;EPX89613.1;KEQ47223.1;KEQ49265.1;KXT79682.1;KXT80704.1;KXT88167.1;KXT94992.1;KXT96520.1;KXT97276.1;KXU07670.1;KXU13276.1;KZX07435.1;WP_001090637.1;WP_007522434.1;WP_057489261.1;WP_061420022.1;WP_061426605.1;WP_061452002.1;WP_061588000.1	catabolite control protein A [Streptococcus oralis Uo5]	UP	3.13744	0.000518487	2
EIC75823.1;KXT94938.1;WP_000974727.1	superoxide dismutase [Streptococcus oralis SK610]	UP	3.11576	0.0020817	2
AFI86670.1;AMQ93822.1;ANU81939.1;BAS47839.1;KOE31330.1;KOE64068.1;KYK86472.1;KYK89713.1;KYK93081.1;KYK95891.1;WP_005541250.1;EHK90859.1;KNE77902.1;WP_005577040.1	fructose-bisphosphate aldolase [Aggregatibacter actinomycetemcomitans D7S-1]	UP	3.11294	0.000592329	11
CBZ00240.1;EFE56019.1;EFO03077.1;EIC76443.1;EIC77423.1;EIC79466.1;KEQ46815.1;KXU00758.1;KXU08134.1;KZX02594.1;KZX04800.1;KZX08332.1;WP_000196348.1;EFU62311.1;EID26875.1;EMG33359.1;KXT90083.1;KXU16075.1;WP_000196338.1;WP_061454376.1;WP_061865641.1	cell division protein FtsA [Streptococcus oralis Uo5]	UP	3.06924	3.54078e-05	3
EFE56587.1;EFO02332.1;EFU64118.1;EGL90703.1;EIC75358.1;EIC77653.1;EIC80004.1;EID27170.1;EJP18744.1;EMG31969.1;EMG34113.1;EPX88278.1;EPX89602.1;KEQ47211.1;KEQ49253.1;KXT59814.1;KXT79665.1;KXT80717.1;KXT88179.1;KXT96508.1;KXT97264.1;KXU03400.1;KXU07682.1;KXU14200.1;KZX03446.1;KZX07448.1;KZX09347.1;WP_000818316.1;WP_000818324.1;WP_007519588.1;WP_007522457.1;WP_038804607.1;WP_042903129.1;WP_049477764…	PTS system, mannose/fructose/sorbose family, IID component [Streptococcus oralis ATCC 35037]	UP	3.05802	0.000247509	3
CBZ01544.1;EFE57707.1;EFO02702.1;EFU63663.1;EIC79864.1;EID25473.1;EMG32886.1;EMG35518.1;EPX89822.1;EPX91472.1;KEQ44430.1;KEQ49876.1;KXT94465.1;KZX03951.1;KZX05078.1;WP_000800393.1;WP_000800397.1;WP_007518035.1;WP_007520890.1;WP_042903052.1;WP_049477589.1;WP_049479842.1;WP_049484971.1;WP_049504577.1;KXT80113.1;KXT81788.1;KXU16444.1;WP_061416250.1	ABC transporter substrate-binding protein [Streptococcus oralis Uo5]	UP	3.00524	0.000579372	4
EFE56733.1;EFO02479.1;EFU63618.1;EGL87805.1;EGV01820.1;EIC75131.1;EIC77011.1;EIC80099.1;EID26603.1;EJP22870.1;EMG33264.1;KXT60150.1;KXT82623.1;KXT90731.1;KXT96286.1;KXT98331.1;KXU04967.1;KXU07823.1;KXU16699.1;KZX03312.1;KZX08798.1;KZX09221.1;WP_000488661.1;WP_007517874.1;WP_049519395.1;WP_061408211.1;WP_061454081.1;KXT92962.1	acetyl-CoA carboxylase, biotin carboxylase subunit [Streptococcus oralis ATCC 35037]	UP	2.99499	0.000339802	2
CBZ00747.1;EFE57207.1;EFO01692.1;EFU63242.1;EGL85094.1;EGV01615.1;EIC75566.1;EIC77988.1;EID26592.1;EJP21066.1;EMG31947.1;EMG34607.1;EPX89065.1;EPX90658.1;KEQ46459.1;KEQ50624.1;KXT61219.1;KXT81726.1;KXT83880.1;KXT86558.1;KXT90475.1;KXT95430.1;KXT99122.1;KXU03927.1;KXU08687.1;KZX02873.1;KZX06189.1;WP_001216920.1	galactose-6-phosphate isomerase, LacB subunit [Streptococcus oralis Uo5]	UP	2.99211	0.016456	2
AFI87699.1;AMQ93560.1;ANU83123.1;EKX93967.1;KND83748.1;KOE31810.1;KOE70661.1;KYK83085.1;KYK85903.1;KYK87558.1;KYK91213.1;KYK92744.1;KYK96356.1;WP_005544085.1;KOE64779.1;KOE67635.1;KYK79825.1;WP_053329813.1;OBY54036.1;WP_065294618.1;BAS49576.1;WP_005561051.1	pyruvate formate-lyase [Aggregatibacter actinomycetemcomitans D7S-1]	UP	2.99197	5.43857e-05	32
EFU63479.1;WP_000731808.1;EJP22592.1;WP_000731792.1;WP_049484757.1;WP_049500047.1;EFE57549.1;EFO02859.1;KZX04929.1;WP_000731803.1;WP_061587171.1	ABC transporter, ATP-binding protein [Streptococcus oralis ATCC 49296]	UP	2.95294	4.1314e-05	5
EID26421.1;KXT80756.1;KXT82545.1;WP_061415381.1	enoyl-CoA hydratase/isomerase family protein [Streptococcus oralis SK1074]	UP	2.8825	0.00201539	2
CBZ01332.1;EFU63532.1;WP_000090336.1;WP_000090340.1;WP_038804156.1;WP_038806425.1	translation elongation factor G [Streptococcus oralis Uo5]	UP	2.87703	0.000653731	8
ACX81513.1;AEW76447.1;AFI87527.1;AHN70986.1;AKU28270.1;AMQ92506.1;AMQ93715.1;ANU81296.1;BAS47383.1;EGY34624.1;EKX97679.1;KND83690.1;KND85324.1;KOE31934.1;KOE53668.1;KOE56274.1;KOE56798.1;KOE57895.1;KOE58951.1;KOE59618.1;KOE64230.1;KOE64519.1;KOE67953.1;KOE69745.1;KYK74720.1;KYK75571.1;KYK77374.1;KYK78963.1;KYK82157.1;KYK83431.1;KYK89085.1;KYK90051.1;KYK92648.1;KYK96059.1;KYK96906.1;WP_005539464.1…	uridine phosphorylase [Aggregatibacter actinomycetemcomitans D11S-1]	UP	2.77901	0.00124764	3
CBY99993.1;EFU64046.1;EIC75366.1;EIC76856.1;KEQ49335.1;KXT94532.1;KZX07747.1	ESAT-6 family virulence protein [Streptococcus oralis Uo5]	UP	2.73708	0.000863203	5
EFU63595.1;KXT92913.1;WP_000116508.1	trigger factor [Streptococcus oralis ATCC 49296]	UP	2.73663	0.000152855	6
ACX83152.1;AEW78053.1;AFI86336.1;AHN72807.1;AKU29723.1;AMQ92122.1;AMQ93387.1;ANU82670.1;BAS48627.1;EGY33508.1;EHK89563.1;EKX95018.1;KND83389.1;KND85147.1;KNE76666.1;KOE30534.1;KOE52103.1;KOE53105.1;KOE54123.1;KOE58680.1;KOE60736.1;KOE62034.1;KOE63814.1;KOE64599.1;KOE65802.1;KYK72424.1;KYK72814.1;KYK75747.1;KYK78606.1;KYK81415.1;KYK84988.1;KYK89078.1;KYK91937.1;KYK92483.1;KYK93248.1;WP_005540112.1…	hypothetical protein D11S_1789 [Aggregatibacter actinomycetemcomitans D11S-1]	UP	2.71149	0.000295898	3
EFU63789.1;WP_000599115.1;KXT91397.1;WP_061453893.1	ribosomal subunit interface protein [Streptococcus oralis ATCC 49296]	UP	2.70897	0.00158744	3
CBZ01286.1;EFU63584.1;EGV01853.1;EIC75117.1;EID26142.1;EJP22803.1;EMG32598.1;KEQ49559.1;KXT60184.1;KXT80619.1;KXT82493.1;KXT88108.1;KXT92869.1;KXT96337.1;KXT98142.1;KXU05053.1;KXU07858.1;KXU16663.1;WP_038804115.1;WP_042902858.1;WP_049489790.1;WP_061408083.1;WP_061415431.1;WP_061418623.1;WP_061426757.1;WP_061452053.1;WP_061852891.1;WP_061865234.1	6-phosphogluconate dehydrogenase,decarboxylating [Streptococcus oralis Uo5]	UP	2.68519	0.000171526	6
CBZ00191.1;EFU62366.1;EIC76337.1;EIC77458.1;EIC79456.1;KEQ50071.1;KXT86030.1;KXT93457.1;KXT94548.1;KXU00702.1;KXU06611.1;KZX04832.1;KZX08282.1;WP_000173191.1;WP_049478448.1;WP_049484674.1;WP_049519026.1;WP_061406549.1;WP_061452788.1;KXT90160.1;WP_061454346.1	ABC transporter, ATP binding domain [Streptococcus oralis Uo5]	UP	2.6722	0.000679416	2
EGL86499.1;EGV02884.1;EID24868.1;EJP21385.1;EMG31757.1;EMG33804.1;EPX87935.1;EPX88138.1;WP_000067896.1;WP_000067900.1;WP_000067906.1;WP_007519968.1;WP_007522827.1;WP_061599286.1	transketolase [Streptococcus oralis SK255]	UP	2.65846	0.0158564	2
EIC77204.1;KZX08837.1;WP_000146524.1	DivIVA domain protein [Streptococcus oralis SK100]	UP	2.63087	0.00524259	2
CBZ01421.1;EFE57615.1;EFO02792.1;EFU63357.1;EGL85587.1;EGV01305.1;EIC76109.1;EIC76631.1;EIC79803.1;EID25568.1;EJP19037.1;EMG32311.1;EMG35425.1;EPX89699.1;EPX90876.1;KEQ44335.1;KEQ49784.1;KXT59885.1;KXT80218.1;KXT81953.1;KXT85221.1;KXT94315.1;KXT97714.1;KXT99933.1;KXU05435.1;KXU07376.1;KZX03867.1;KZX04993.1;KZX07857.1	50S ribosomal protein L22 [Streptococcus oralis Uo5]	UP	2.6275	0.000837883	5
EMG32996.1;KXT87869.1;WP_007518222.1;WP_061452255.1	cell-division protein [Streptococcus oralis subsp. tigurinus AZ_3a]	UP	2.61178	0.00258485	2
EFU63367.1;EIC76647.1;KXT97704.1;KXU07366.1;KZX07847.1;WP_049477377.1	ribosomal protein L6 [Streptococcus oralis ATCC 49296]	UP	2.59668	0.00113805	4
AAN59090.1;AJD55710.1;BAH87701.1;EMB58342.1;EMB61890.1;EMB62021.1;EMB65792.1;EMB70375.1;EMB75231.1;EMB80727.1;EMC10785.1;EMC14718.1;EMC28121.1;EMC29416.1;EMC40180.1;EMC58465.1;EMC61401.1;EMP58856.1;EMP59683.1;KZM63875.1;NP_721784.1;Q8DTC6.1;WP_002263114.1;WP_002269435.1;WP_002273232.1;WP_002276690.1;WP_019322376.1;WP_019805449.1;WP_024784278.1;WP_024786440.1;WP_057489472.1	putative phospho-sugar mutase [Streptococcus mutans UA159]	UP	2.58534	0.0240254	3
EFE56871.1;EFU62901.1	triose-phosphate isomerase [Streptococcus oralis ATCC 35037]	UP	2.52558	0.000140366	7
CBZ01415.1;EFE57609.1;EFO02798.1;EFU63363.1;EGL85575.1;EGV02099.1;EIC76273.1;EIC76645.1;EIC79766.1;EID25438.1;EJP19023.1;EMG32317.1;EMG35419.1;EPX89911.1;EPX91383.1;KEQ44329.1;KEQ49778.1;KXT80212.1;KXT81947.1;KXT85215.1;KXT91177.1;KXT94321.1;KXT97708.1;KXT99927.1;KXU05429.1;KXU07370.1;KXU16534.1;KZX03861.1;KZX04987.1;KZX07851.1	50S ribosomal protein L24 [Streptococcus oralis Uo5]	UP	2.444	0.00540027	4
ACX82085.1;AFI86782.1;AHN71434.1;AKU28622.1;AMQ91190.1;AMQ93921.1;ANU82034.1;BAS47952.1;EGY32463.1;EHK90473.1;EKX99087.1;KND85624.1;KNE77533.1;KOE31160.1;KOE56002.1;KOE57118.1;KOE60313.1;KOE61495.1;KOE62188.1;KOE63595.1;KOE66564.1;KOE67568.1;KOE70178.1;KYK75032.1;KYK75199.1;KYK77613.1;KYK77951.1;KYK80827.1;KYK83947.1;KYK87775.1;KYK89273.1;KYK94409.1;KYK95332.1;WP_005541993.1	DNA-binding protein [Aggregatibacter actinomycetemcomitans D11S-1]	UP	2.42023	0.00037782	2
CBZ00030.1;EFE57494.1;EFO02988.1;EFU64222.1;EGL86196.1;EGV02425.1;EIC76492.1;EIC78261.1;EIC79953.1;EID24641.1;EJP21631.1;EMG32205.1;EMG34032.1;EPX88355.1;EPX89678.1;KEQ47291.1;KEQ51045.1;KXT60052.1;KXT79936.1;KXT80577.1;KXT88276.1;KXT94084.1;KXT97362.1;KXU03609.1;KXU07247.1;KXU15679.1;KZX03746.1;KZX04878.1;KZX07708.1;WP_000364982.1;WP_000364985.1;WP_000364993.1;WP_000364994.1;WP_061415844.1	conserved hypothetical protein [Streptococcus oralis Uo5]	UP	2.41127	0.00224691	3
CBZ00878.1;EFU63107.1;EGL88605.1;EIC75430.1;EIC76665.1;EID26176.1;EJP20957.1;EMG32561.1;KEQ46589.1;KEQ50753.1;KXT61716.1;KXT81177.1;KXT83594.1;KXT90190.1;KXT92704.1;KXT95684.1;KXT98860.1;KXU08065.1;KXU14691.1;KZX08139.1;WP_007518884.1;WP_049501375.1;WP_049503603.1;WP_061421144.1;WP_061453527.1;WP_061866104.1	ribosome recycling factor [Streptococcus oralis Uo5]	UP	2.39445	0.000433424	3
AFI87067.1;AMQ94175.1;BAB03208.1;EKX97199.1;KND82585.1;KOE31692.1;Q9JRN5.1;WP_005541150.1	GDP-D-mannose dehydratase [Aggregatibacter actinomycetemcomitans D7S-1]	UP	2.38831	8.98313e-05	8
CBY99839.1;EFE57353.1;EFO02589.1;EFU63866.1;EIC75713.1;KXT90482.1;KXT92317.1;KZX03508.1;WP_000095458.1;WP_000095463.1;WP_049478390.1;WP_061454191.1;KXT94014.1;WP_061428462.1;KXU07113.1;WP_061853047.1;WP_049502822.1	ABC transporter substrate-binding protein-maltose/maltodextrin [Streptococcus oralis Uo5]	UP	2.36964	0.000279756	5
EFU63478.1;WP_000361563.1;WP_038806431.1	transcriptional regulator, MarR family [Streptococcus oralis ATCC 49296]	UP	2.36937	0.0031199	3
EFU63614.1;WP_001177609.1;EGV02313.1;KXT90745.1;KXU07827.1;WP_038806392.1;WP_061454079.1;WP_061852870.1;EFE56729.1;EFO02475.1;KZX03316.1;WP_001177608.1;KGR01559.1;KHC29458.1;KHC29883.1	3-oxoacyl-[acyl-carrier-protein] reductase[Streptococcus oralis ATCC 49296]	UP	2.36931	4.71732e-05	4
CBZ01414.1;EFE57608.1;EFO02799.1;EFU63364.1;EGL85611.1;EGV01590.1;EIC76263.1;EIC76585.1;EIC79824.1;EID25522.1;EJP19068.1;EMG32318.1;KEQ44328.1;KEQ49777.1;KXT59878.1;KXT80211.1;KXT91178.1;KXT94322.1;KXT97707.1;KXT99926.1;KXU05428.1;KXU07369.1;KXU16533.1;KZX03860.1;KZX04986.1;KZX07850.1	50S ribosomal protein L5 [Streptococcus oralis Uo5]	UP	2.35543	0.000271257	4
EFU63016.1;WP_000064803.1	septation ring formation regulator EzrA [Streptococcus oralis ATCC 49296]	UP	2.35531	0.00030799	4
CBZ00825.1;EFE57134.1;EFO01619.1;EFU63161.1;EIC75467.1;EIC77813.1;EIC79093.1;EID26002.1;EMG34509.1;EPX88968.1;EPX90560.1;KEQ46533.1;KEQ50697.1;KXT81322.1;KXT90651.1;KXT99015.1;KXU08617.1;KZX02944.1;KZX06255.1;KZX06679.1;WP_000727163.1;WP_000728079.1;WP_000728081.1;WP_007521654.1;WP_049485246.1;WP_057489024.1;WP_061598517.1;EMG32057.1;KXT83694.1;WP_007519494.1;WP_061417726.1	foldase protein PrsA [Streptococcus oralis Uo5]	UP	2.34265	0.00225376	6
CBZ01601.1;EFE57426.1;EFO02623.1;EFU63783.1;EIC75733.1;EIC78300.1;EIC79879.1;KEQ49924.1;KXT93720.1;KXT96854.1;KXT97464.1;KXU07542.1;KZX03999.1;KZX05127.1;KZX08003.1;WP_000808058.1;WP_061853335.1	elongation factor TS [Streptococcus oralis Uo5]	UP	2.34161	6.31606e-06	4
AFI87543.1;AKU62865.1;AMQ93699.1;ANU81280.1;BAS47367.1;EKX97695.1;KND85308.1;KOE31918.1;KOE64214.1;KYK83415.1;KYK85837.1;KYK92247.1;KYK95476.1;OBY54333.1	50S ribosomal protein L4 [Aggregatibacter actinomycetemcomitans D7S-1]	UP	2.33283	1.53313e-05	4
EGY33240.1;KYK75933.1;KYK82526.1;KYK95597.1;WP_005558781.1	6-phosphofructokinase [Aggregatibacter actinomycetemcomitans serotype e str. SC1083]	UP	2.32929	1.11829e-05	4
AEW77343.1;AFI86399.1;AKU29082.1;AMQ91498.1;AMQ93439.1;ANU82718.1;EGY32861.1;EKX95247.1;KND85196.1;KOE30584.1;KOE51792.1;KOE54788.1;KOE62871.1;KOE65688.1;KOE65852.1;KOE70762.1;KYK75954.1;KYK79372.1;KYK82091.1;KYK85039.1;KYK85527.1;KYK87587.1;KYK88162.1;KYK93054.1;KYK93762.1;KYK95227.1;WP_005541927.1;WP_005558936.1;WP_005562970.1;WP_014167712.1	fumarate hydratase [Aggregatibacter actinomycetemcomitans ANH9381]	UP	2.32452	0.000258341	18
EMC11476.1;EMC26709.1;EMC56968.1;EMP68715.1;WP_002270625.1;WP_002288622.1;WP_002296984.1;WP_002312422.1;WP_019318092.1;WP_019319062.1;WP_019803909.1;WP_024785860.1;EIC79116.1;EID26547.1;KEQ50899.1;KXT61780.1;KXT95890.1;KZX06827.1;WP_000164746.1;WP_000594597.1;WP_042902503.1;WP_049504981.1;WP_061416483.1;WP_061427049.1	glycyl-tRNA synthetase subunit beta [Streptococcus mutans M2A]	UP	2.30991	0.0193096	2
EKX97980.1;EGY35202.1;WP_005555663.1;AEW77220.1;OBY52695.1;WP_065295161.1	chaperone protein DnaK [Aggregatibacter actinomycetemcomitans Y4]	UP	2.30207	2.38998e-06	32
CBZ00735.1;EFE57219.1;EFO01705.1;EFU62708.1;EGL91449.1;EGV01368.1;EIC75522.1;EIC78069.1;EIC79102.1;EID26566.1;EJP20992.1;EMG31960.1;EMG34620.1;EPX89075.1;KEQ46447.1;KXT81714.1;KXT83919.1;KXT90415.1;KXT95395.1;KXT99110.1;KXU03935.1;KXU08726.1;KXU16344.1;KZX02861.1;KZX06176.1;KZX06590.1;WP_007521828.1;WP_025170999.1;WP_025171514.1;WP_025171716.1;WP_025171858.1;WP_025172356.1;WP_038805315.1;WP_04947…	phosphoenolpyruvate-protein phosphotransferase [Streptococcus oralis Uo5]	UP	2.30156	0.00130569	2
CBZ01109.1;EFU62902.1;EGL92478.1;EID26633.1;EJP22741.1;EMG33137.1;KEQ51016.1;KXT60541.1;KXT83056.1;KXT85839.1;KXT96073.1;KXU15354.1;WP_000229888.1;WP_000229889.1;WP_000229892.1;WP_007517658.1;WP_061417343.1;WP_061418281.1;WP_061426935.1;WP_061452843.1	DNA protection during starvation protein [Streptococcus oralis Uo5]	UP	2.3001	0.00243117	5
CBZ00257.1;EFE56145.1;EFO03138.1;EFU62294.1;EIC74747.1;EIC77721.1;EIC79439.1;EID26835.1;EJP23908.1;EMG33347.1;EMG34257.1;EPX88576.1;EPX89417.1;KEQ46794.1;KEQ50125.1;KXT60404.1;KXT81171.1;KXT82940.1;KXT86138.1;KXT89851.1;KXT93075.1;KXT94674.1;KXU00529.1;KXU06384.1;KXU08123.1;KXU16094.1;KZX02462.1;KZX04783.1;KZX08346.1	30S ribosomal protein S15 [Streptococcus oralis Uo5]	UP	2.28763	0.000577858	2
CBZ00627.1;EFE56301.1;EFO01848.1;EFU62803.1;EIC75869.1;EIC77916.1;EIC78715.1;KEQ46343.1;KEQ50512.1;KXT91258.1;KXT99593.1;KXU08805.1;KZX04354.1;KZX05541.1;KZX06088.1;ADQ38402.1	enolase [Streptococcus oralis Uo5]	UP	2.28552	7.57021e-05	3
AFI86298.1;AMQ93350.1;ANU82633.1;BAS48664.1;EKX95060.1;KND85111.1;KOE30497.1;KOE65767.1;KYK84949.1;KYK90304.1;KYK96131.1;WP_005540161.1;WP_005552662.1;AKU63646.1;KNE86057.1;OBY50104.1;OBY55245.1;WP_050332666.1;WP_050693622.1;WP_065295814.1	penicillin-binding protein [Aggregatibacter actinomycetemcomitans D7S-1]	UP	2.2801	0.000303797	13
CBZ00807.1;EFE57152.1;EFO01638.1;EFU63180.1;EIC77781.1;KEQ50678.1;KXU04015.1;KXU08634.1;KZX02927.1;KZX06239.1;WP_000820876.1;WP_000820877.1;WP_000820881.1;WP_061409134.1;WP_061852206.1;AME00268.1;OBY94890.1;WP_039774787.1;WP_060958218.1;WP_065362204.1	6-phosphofructokinase I [Streptococcus oralis Uo5]	UP	2.25824	0.000558173	3
CBY99894.1;EFE57376.1;EFO02864.1;EFU63940.1;EGL86504.1;EGV02893.1;EIC75208.1;EIC78475.1;EIC78632.1;EID24869.1;EJP21378.1;EMG31747.1;EMG33794.1;EPX87944.1;EPX88147.1;KEQ51151.1;KXT59026.1;KXT79423.1;KXT79902.1;KXT85282.1;KXT89487.1;KXT93672.1;KXT96860.1;KXU03101.1;KXU06905.1;KZX02421.1;KZX07502.1;KZX08193.1;AAN59556.1;AFM82221.1;AJD56153.1;AMF86487.1;BAH87232.1;BAL68565.1;EMB53340.1;EMB55397.1;EMB…	transcription antitermination protein NusG [Streptococcus oralis Uo5]	UP	2.25783	0.000444581	2
WP_057489083.1;WP_049505780.1;WP_061598414.1;CBZ00710.1;WP_000575504.1	serine hydroxymethyltransferase [Streptococcus oralis]	UP	2.22437	0.00319854	4
AFI88036.1;AMQ94966.1;ANU82502.1;BAS48813.1;EGY34403.1;EHK91308.1;EKX99474.1;KND86079.1;KNE78336.1;KOE30369.1;KOE63827.1;KOE64558.1;KOE68030.1;KOE69127.1;KYK72744.1;KYK73414.1;KYK78638.1;KYK81767.1;KYK85489.1;KYK86498.1;KYK91117.1;KYK92073.1;KYK93012.1;WP_005542276.1;WP_005576375.1;WP_032996594.1	50S ribosomal protein L20 [Aggregatibacter actinomycetemcomitans D7S-1]	UP	2.22047	0.00252088	4
ACX81483.1;AEW76418.1;AFI87446.1;AKU28241.1;AMQ94342.1;ANU81870.1;BAS47765.1;EGY32996.1;EHK90869.1;EKX96950.1;KND85533.1;KNE77911.1;KOE31575.1;KOE52487.1;KOE55440.1;KOE62731.1;KOE66172.1;KOE66763.1;KOE68379.1;KOE69226.1;KYK74849.1;KYK75177.1;KYK76917.1;KYK80538.1;KYK81079.1;KYK84224.1;KYK85867.1;KYK86975.1;KYK90532.1;KYK92050.1;KYK95087.1;KYK95902.1;WP_005542586.1;WP_005558357.1;WP_005577059.1;AM…	50S ribosomal protein L1 [Aggregatibacter actinomycetemcomitans D11S-1]	UP	2.21931	0.000141471	15
EKX97183.1;WP_005594838.1	chaperonin GroL [Aggregatibacter actinomycetemcomitans Y4]	UP	2.21799	1.80995e-05	42
AFI86748.1;AHN71121.1;AKU28379.1;AMQ93892.1;ANU82005.1;EHK90053.1;EKX96164.1;KND82889.1;KND85220.1;KNE77133.1;KOE30682.1;KOE54942.1;KOE63573.1;KOE65423.1;KOE68893.1;KOE69297.1;KYK76826.1;KYK84502.1;KYK87769.1;KYK88757.1;KYK89652.1;KYK92670.1;WP_005543329.1;WP_005565478.1;WP_005566415.1;WP_005578422.1;WP_050846195.1	elongation factor G [Aggregatibacter actinomycetemcomitans D7S-1]	UP	2.21718	0.000797931	37
KOE66373.1;KOE66988.1;KYK79716.1;KYK88958.1;WP_053329846.1;WP_061888127.1	nucleotide-binding protein [Aggregatibacter actinomycetemcomitans serotype e str. SCC393]	UP	2.20983	0.0205015	2
EFU64148.1;WP_000031550.1	chaperonin GroL [Streptococcus oralis ATCC 49296]	UP	2.15162	0.000124697	2
AEW77700.1;AFI85991.1;AHN72421.1;AKU29394.1;AMQ91808.1;AMQ93095.1;ANU82316.1;BAS49026.1;EKX98320.1;KND82631.1;KND85270.1;KOE30230.1;KOE51615.1;KOE52580.1;KOE54305.1;KOE64460.1;KOE65898.1;KOE67876.1;KOE70469.1;KYK73594.1;KYK83378.1;KYK86668.1;KYK89592.1;KYK94144.1;KYK96045.1;WP_005542161.1	ribosomal protein L13 [Aggregatibacter actinomycetemcomitans ANH9381]	UP	2.14996	0.000472969	7
KXU03121.1;WP_038804045.1;AKU64255.1;WP_050692450.1	Acetate kinase [Streptococcus oralis]	UP	2.13349	0.00386999	2
CBY99889.1;EFU63945.1;KXT79898.1;KXT85163.1;KXT89483.1;KXT93668.1;KXT96864.1;KXU14059.1;WP_000260679.1;WP_061416717.1;KXT59022.1	glyceraldehyde-3-phosphate dehydrogenase, type I [Streptococcus oralis Uo5]	UP	2.1149	0.000196297	11
KXT91822.1;WP_061453718.1;EMC32440.1;KEQ46170.1;KXU05907.1;WP_002298922.1;WP_049477644.1;WP_049502786.1;WP_049519640.1;WP_061406963.1	putative deoxyribose-specific ABC transporter, ATP-binding protein [Streptococcus oralis]	UP	2.10263	0.03714	2
CBZ00450.1;EFE56466.1;EFO02003.1;EFU62646.1;EGL88883.1;EGV01021.1;EIC75878.1;EIC77297.1;EIC78864.1;EID25795.1;EJP21353.1;EMG31867.1;EMG34864.1;EPX88538.1;EPX89316.1;KEQ46143.1;KEQ50355.1;KXT60940.1;KXT82323.1;KXT84329.1;KXT87521.1;KXT91775.1;KXT99753.1;KXU05983.1;KXU08281.1;KZX04200.1;KZX05725.1;KZX05930.1;WP_049479509.1	30S ribosomal protein S16 [Streptococcus oralis Uo5]	UP	2.08132	0.00365462	2
AFI86120.1;AMQ93215.1;ANU82196.1;BAS49215.1;EKX93493.1;KND84618.1;KOE31466.1;KOE62004.1;KOE64020.1;KOE64273.1;KOE70346.1;KYK79555.1;KYK83017.1;KYK86436.1;KYK87690.1;KYK92727.1;KYK96844.1;WP_005538307.1	hydrogenase nickel incorporation protein HypB [Aggregatibacter actinomycetemcomitans D7S-1]	UP	2.05205	0.00134621	3
AFI86176.2;AMQ93244.1;ANU81701.1;BAS49252.1;EKX98046.1;KND84981.1;KOE31400.1;KOE57333.1;KOE58433.1;KOE62305.1;KOE63734.1;KOE66439.1;KOE68997.1;KYK80080.1;KYK84449.1;KYK86591.1;KYK88742.1;KYK90658.1;KYK92444.1;WP_005542382.1;WP_005565644.1;WP_005588937.1;WP_053293778.1;WP_053330077.1;WP_065214066.1	pyruvate dehydrogenase [Aggregatibacter actinomycetemcomitans D7S-1]	UP	2.0337	0.002048	14
AMD98371.1;OBY93880.1;WP_010614532.1	50S ribosomal protein L3 [Actinomyces oris]	UP	2.02228	0.0433374	2
KEQ49268.1;WP_042903142.1;KXT80700.1;KXU14180.1;WP_061415561.1;WP_061866238.1	universal stress family protein [Streptococcus oralis]	UP	2.00516	0.00103523	4
EFU62588.1;EGL86701.1;EIC77996.1;EIC78682.1;EID25223.1;EJP20650.1;EMG34814.1;EPX88042.1;EPX89267.1;KEQ50404.1;KXT82284.1;KZX05678.1;KZX05981.1;WP_057489181.1;KXU15523.1	L-lactate dehydrogenase [Streptococcus oralis ATCC 49296]	UP	1.99663	0.000274383	3
CBZ01243.1;EFE56739.1;EFO02485.1;EFU63626.1;EGV01292.1;EIC75770.1;EIC76931.1;EIC80278.1;EID26072.1;EJP22969.1;EMG33255.1;EMG35212.1;EPX90105.1;EPX91190.1;KEQ44172.1;KEQ49503.1;KXT60143.1;KXT80739.1;KXT82616.1;KXT85420.1;KXT88581.1;KXT90632.1;KXT96292.1;KXT98325.1;KXU07817.1;KXU16721.1;KZX03306.1;KZX08792.1;KZX09215.1;WP_038804082.1;WP_049478078.1;WP_049479284.1	translation elongation factor P [Streptococcus oralis Uo5]	UP	1.9844	0.00256989	2
CBZ00932.1;EFU63082.1;EGL88053.1;EGV02089.1;EIC78358.1;EIC79117.1;EID26297.1;EJP21183.1;EMG32442.1;EMG34427.1;EPX88888.1;EPX90480.1;KEQ46628.1;KXT61690.1;KXT81200.1;KXT83429.1;KXT90116.1;KXT92990.1;KXT95730.1;KXT98884.1;KXU07891.1;KXU13718.1;KZX06771.1;KZX08061.1;WP_061866357.1	50S ribosomal protein L19 [Streptococcus oralis Uo5]	UP	1.97423	0.000101808	3
AFI88098.1;AMQ95019.1;ANU82446.1;BAS48871.1;EKX94571.1;KND85454.1;KOE31034.1;KOE63263.1;KOE67087.1;KOE67177.1;KYK74337.1;KYK84650.1;KYK87310.1;KYK88191.1;KYK94543.1;WP_005537801.1;WP_005550078.1;WP_005581513.1;WP_061888188.1;EHK90171.1;KNE77245.1;WP_005578286.1	sugar ABC transporter substrate-binding protein [Aggregatibacter actinomycetemcomitans D7S-1]	UP	1.97196	0.00107389	13
KYK89476.1;WP_061887841.1	preprotein translocase subunit SecA, partial [Aggregatibacter actinomycetemcomitans serotype d str. SA2200]	UP	1.96604	0.0241423	2
CBZ01400.1;EFE57596.1;EFO02811.1;EFU63376.1;EGL85576.1;EGV02241.1;EIC76284.1;EIC76638.1;EIC79809.1;EIC79876.1;EID25518.1;EJP18964.1;EMG32331.1;EMG35405.1;EPX89711.1;EPX90864.1;KEQ44316.1;KEQ49765.1;KXT59866.1;KXT80199.1;KXT81932.1;KXT85202.1;KXT91152.1;KXT94334.1;KXT97695.1;KXT99992.1;KXU05486.1;KXU07357.1;KXU16541.1;KZX03847.1;KZX04973.1;KZX07837.1;WP_000374182.1	30S ribosomal protein S11 [Streptococcus oralis Uo5]	UP	1.95916	0.00193296	3
ACX82628.1;AEW77535.1;AFI86166.1;AKU29245.1;AMQ91666.1;AMQ93238.1;ANU81695.1;BAS49243.1;EGY34374.1;EHK91333.1;EKX98057.1;KND83557.1;KND84972.1;KNE78359.1;KOE31392.1;KOE52778.1;KOE53362.1;KOE53434.1;KOE57324.1;KOE58424.1;KOE62296.1;KOE62499.1;KOE63743.1;KOE66448.1;KOE69005.1;KYK72578.1;KYK77144.1;KYK78667.1;KYK79274.1;KYK80071.1;KYK84440.1;KYK87306.1;KYK87792.1;KYK90649.1;KYK92453.1;KYK95826.1;WP_…	2,3,4,5-tetrahydropyridine-2,6-carboxylate N-succinyltransferase [Aggregatibacter actinomycetemcomitans D11S-1]	UP	1.95016	0.0161549	2
EIC76621.1;KZX07848.1	ribosomal protein S8 [Streptococcus oralis SK100]	UP	1.94776	0.00108586	5
AFI87542.1;AMQ93700.1;ANU81281.1;BAS47368.1;EKX97694.1;KND85309.1;KOE31919.1;KOE64215.1;KOE67514.1;KOE68739.1;KOE69199.1;KYK77207.1;KYK83416.1;KYK85838.1;KYK88432.1;KYK88925.1;KYK92248.1;KYK95475.1;WP_005539427.1	50S ribosomal protein L3 [Aggregatibacter actinomycetemcomitans D7S-1]	UP	1.94184	2.19581e-05	7
AFI87544.1;AKU62866.1;AMQ93698.1;ANU81279.1;BAS47366.1;EKX97696.1;KND85307.1;KOE31917.1;KOE64213.1;KYK83414.1;KYK85836.1;KYK88927.1;KYK92246.1;KYK95477.1;OBY54332.1;WP_005539422.1;WP_050692959.1	50S ribosomal protein L23 [Aggregatibacter actinomycetemcomitans D7S-1]	UP	1.90803	0.00139166	2
AFI87507.1;AMQ94393.1;EKX95336.1;KND85836.1;KOE32180.1;WP_005538635.1;ACS97770.1;AKS65093.1;AKU64225.1;EHB90262.1;KNE84872.1;OBY49573.1;OBY49745.1;WP_005701219.1;WP_050694117.1	glyceraldehyde-3-phosphate dehydrogenase [Aggregatibacter actinomycetemcomitans D7S-1]	UP	1.89665	0.000617044	12
ACX82318.1;AEW77224.1;AFI87943.1;AKU28426.1;AMQ91394.1;AMQ94888.1;ANU82887.1;BAS49313.1;EGY35206.1;EHK90198.1;EKX96830.1;KND82389.1;KND85407.1;KNE77271.1;KOE31839.1;KOE53863.1;KOE55419.1;KOE57680.1;KOE61057.1;KOE62916.1;KOE63566.1;KOE66616.1;KOE67745.1;KOE69963.1;KYK74524.1;KYK74905.1;KYK76759.1;KYK81538.1;KYK81868.1;KYK82797.1;KYK88097.1;KYK89771.1;KYK90622.1;KYK93692.1;KYK94504.1;KYK96114.1;WP_…	membrane protein [Aggregatibacter actinomycetemcomitans D11S-1]	UP	1.89149	0.000295954	9
AEW77458.1;AFI86315.1;AHN72138.1;AKU29187.1;AMQ91605.1;AMQ93368.1;ANU82651.1;BAS48647.1;EGY34314.1;EHK89785.1;EKX95039.1;KND83619.1;KND85128.1;KNE76880.1;KOE30515.1;KOE52839.1;KOE53294.1;KOE53502.1;KOE63795.1;KOE64618.1;KOE65783.1;KOE70020.1;KYK72607.1;KYK75786.1;KYK78548.1;KYK84967.1;KYK88607.1;KYK88860.1;KYK91093.1;KYK92915.1;KYK95040.1;KYK95106.1;WP_005539240.1;WP_005579221.1;WP_061886936.1	pyridoxal kinase [Aggregatibacter actinomycetemcomitans ANH9381]	UP	1.88846	0.00756365	6
CBZ01113.1;EFE56868.1;EFO02297.1;EFU62898.1;EGL92468.1;EGV01827.1;EIC75236.1;EIC77019.1;EIC80060.1;EID26030.1;EMG33143.1;EMG35102.1;EPX90212.1;EPX91082.1;KEQ45900.1;KEQ51020.1;KXT60547.1;KXT80963.1;KXT85845.1;KXT93322.1;KXT95447.1;KXT96097.1;KXT98550.1;KXU08051.1;KXU15360.1;KZX03190.1;KZX06934.1;KZX08687.1;WP_038804888.1;WP_061417353.1;WP_061421256.1;WP_061587700.1;WP_024786450.1	adenine phosphoribosyltransferase [Streptococcus oralis Uo5]	UP	1.88508	0.00171813	2
AEW76741.1;AFI86623.1;AHN71734.1;AKU28857.1;AMQ92686.1;AMQ93778.1;ANU81895.1;BAS47793.1;EKX93621.1;KND83216.1;KND83323.1;KOE31286.1;KOE54442.1;KOE56349.1;KOE56535.1;KOE63702.1;KOE63944.1;KOE67364.1;KOE69361.1;KYK78234.1;KYK83853.1;KYK87974.1;KYK88368.1;KYK90881.1;KYK91693.1;KYK95691.1;WP_005540759.1;WP_005560512.1;WP_005567091.1;WP_050846300.1;WP_061869982.1;KYK81184.1;KYK94862.1;WP_061886089.1	NADPH-flavin oxidoreductase [Aggregatibacter actinomycetemcomitans ANH9381]	UP	1.87206	0.0392825	3
EFU63946.1;KXU06910.1;WP_000763997.1;WP_061853372.1;WP_049519110.1;KXT85096.1	aldehyde dehydrogenase (NAD) family protein [Streptococcus oralis ATCC 49296]	UP	1.86452	0.00172316	9
EFU62616.1;EIC76028.1;EIC78727.1;KXU08255.1;KZX05703.1;WP_001036151.1;KXT84322.1;WP_061417362.1	basic membrane protein [Streptococcus oralis ATCC 49296]	UP	1.85549	8.00824e-05	5
AFI87055.1;AMQ94163.1;ANU81573.1;BAS47447.1;EKX97186.1;KND82597.1;KOE31704.1;KOE65734.1;KOE68485.1;KOE68676.1;KOE70908.1;KYK78505.1;KYK84166.1;KYK88269.1;KYK88838.1;KYK91025.1;KYK96925.1;WP_005544378.1;WP_005564634.1	aspartate ammonia-lyase [Aggregatibacter actinomycetemcomitans D7S-1]	UP	1.84749	0.0022106	10
AMF85935.1;EMB60479.1;EMB84378.1;EMC02179.1;EMC10564.1;EMC51550.1;EMP64587.1;ESS18588.1;ESS18942.1;WP_002267026.1;WP_019313522.1;WP_019320636.1;WP_019322489.1;WP_019805844.1;EJP19473.1	nicotinate phosphoribosyltransferase [Streptococcus mutans]	UP	1.84625	0.0199922	3
ACX82980.1;AEW77884.1;AFI86035.1;AHN72619.1;AKU29559.1;AMQ91964.1;AMQ93132.1;ANU82278.1;BAS49073.1;EGY34271.1;EKX94233.1;KND83983.1;KND84539.1;KOE30155.1;KOE52264.1;KOE52947.1;KOE53963.1;KOE58053.1;KOE60581.1;KOE61934.1;KOE67212.1;KOE70429.1;KYK73263.1;KYK76959.1;KYK80142.1;KYK82502.1;KYK82950.1;KYK85752.1;KYK87094.1;KYK87193.1;KYK94215.1;KYK96695.1;KYK96870.1;WP_005540884.1;WP_005547928.1;WP_005…	replication initiation regulator SeqA [Aggregatibacter actinomycetemcomitans D11S-1]	UP	1.84519	0.00753123	4
AFI86582.1;AMQ93740.1;ANU81748.1;BAS47694.1;EKX92938.1;KND85901.1;KOE30378.1;KOE65548.1;KOE68017.1;KOE68094.1;KOE69887.1;KYK77168.1;KYK84365.1;KYK87382.1;KYK89363.1;KYK90856.1;KYK93318.1;KYK96744.1;WP_005543598.1;ACX81981.1;AKU28798.1;AMQ92531.1;KND84645.1;KOE53163.1;KOE54493.1;KOE54510.1;KOE59227.1;KOE59530.1;KOE60124.1;KYK74022.1;KYK78883.1;WP_005548754.1	30S ribosomal protein S4 [Aggregatibacter actinomycetemcomitans D7S-1]	UP	1.83289	0.00758758	6
CBZ01424.1;EFE57618.1;EFO02789.1;EFU63354.1;EGL85620.1;EIC76319.1;EIC76599.1;EIC79780.1;EID25543.1;EJP19087.1;EMG35428.1;EPX89907.1;EPX91387.1;KEQ44338.1;KEQ49787.1;KXT59888.1;KXT80221.1;KXT81956.1;KXT85224.1;KXT91195.1;KXT94312.1;KXT97717.1;KXT99936.1;KXU05438.1;KXU07379.1;KXU16506.1;KZX03870.1;KZX04996.1;KZX07860.1	50S ribosomal protein L23 [Streptococcus oralis Uo5]	UP	1.80741	0.0150651	2
EGV01592.1	ATP synthase F1, beta subunit [Streptococcus oralis SK313]	UP	1.80407	0.00426099	7
AFI86776.1;AMQ93918.1;ANU82031.1;BAS47947.1;KND85620.1;KOE67572.1;KYK83943.1;KYK94414.1;WP_005549983.1;WP_005553288.1	phosphoenolpyruvate carboxykinase [Aggregatibacter actinomycetemcomitans D7S-1]	UP	1.7997	0.000676162	13
CBZ00435.1;EFE56482.1;EFO02019.1;EFU62661.1;EGL84431.1;EGV01149.1;EIC75954.1;EIC76727.1;EIC78789.1;EID25736.1;EJP20676.1;KEQ50338.1;KXT60804.1;KXT84397.1;KXT89179.1;KXT91617.1;KXU00013.1;KXU06055.1;KXU08296.1;KZX04186.1;KZX05739.1;KZX05913.1	50S ribosomal protein L10 [Streptococcus oralis Uo5]	UP	1.7929	0.00552076	4
AFI86581.1;AMQ93739.1;ANU81747.1;BAS47695.1;EKX92939.1;KND85902.1;KOE68018.1;KOE69886.1;KYK84364.1;KYK87381.1;KYK89362.1;KYK96745.1;WP_005549686.1	DNA-directed RNA polymerase subunit alpha [Aggregatibacter actinomycetemcomitans D7S-1]	UP	1.7852	0.0179345	13
KXT61499.1;KXT86857.1;ADU05446.1;ADU05448.1;AAK69067.1	Translation elongation factor Tu [Streptococcus oralis]	UP	1.78056	0.00121983	5
CBZ01254.1;EFE56730.1;EFO02476.1;EFU63615.1;EGV02187.1;EIC75091.1;EIC77087.1;EIC80141.1;KEQ44181.1;KEQ49512.1;KXT60153.1;KXT80749.1;KXT85410.1;KXT92950.1;KXT96283.1;KXT98334.1;KXU07826.1;KXU16702.1;KZX03315.1;KZX08801.1;KZX09224.1;WP_000774044.1;WP_000774053.1;WP_000774054.1;WP_038804087.1;WP_038806391.1;WP_049478074.1;WP_049519396.1;WP_061415371.1;WP_061417520.1;WP_061421360.1;WP_061426794.1;WP_…	FabB 3-oxoacyl-(acyl-carrier-protein) synthase [Streptococcus oralis Uo5]	UP	1.7722	0.00140318	4
EFE57520.1;EFO02916.1;EFU63545.1;EIC76966.1;EIC79936.1;KEQ44231.1;KEQ49595.1;KXT60223.1;KXT80459.1;KXT97613.1;KXU07284.1;KXU16620.1;KZX03766.1;KZX04901.1;KZX08867.1;WP_000260610.1;WP_000260620.1;WP_049520838.1;WP_061853153.1	formate C-acetyltransferase [Streptococcus oralis ATCC 35037]	UP	1.77077	0.000757759	7
AFI87855.2;AMQ94807.1;ANU83223.1;BAS49414.1;EKX93829.1;KND85776.1;KOE30663.1;KOE65301.1;KOE66231.1;KOE67862.1;KOE70686.1;KYK73233.1;KYK83046.1;KYK84118.1;KYK88466.1;KYK89466.1;KYK93359.1;KYK96638.1;WP_005549825.1;WP_033002194.1;AEW78032.1;AKU63458.1;OBY50880.1;WP_050693462.1;WP_065295628.1	spermidine/putrescine ABC transporter substrate-binding protein [Aggregatibacter actinomycetemcomitans D7S-1]	UP	1.76954	0.00952095	11
CBZ01039.1;EFE56942.1;EFO03224.1;EFU62976.1;EGL91132.1;EIC74939.1;EIC77043.1;EIC78510.1;EID26316.1;EJP22612.1;EMG35038.1;EPX90273.1;EPX91020.1;KEQ45976.1;KEQ50946.1;KXT81072.1;KXT83186.1;KXT87766.1;KXT89702.1;KXT95975.1;KXT96098.1;KXT98472.1;KXU04581.1;KXU07988.1;KXU15404.1;KZX03121.1;KZX06991.1;KZX08614.1;WP_002878997.1;WP_061409526.1;WP_061452301.1;WP_061454502.1	uracil phosphoribosyltransferase [Streptococcus oralis Uo5]	UP	1.76663	0.00217453	4
KXT59753.1;KXT89992.1;WP_061418105.1	LSU ribosomal protein L13p (L13Ae) [Streptococcus oralis]	UP	1.75291	0.00299315	4
CBZ01087.1;EFU62922.1;EIC75265.1;EIC80236.1;KEQ45924.1;KEQ50996.1;KXT80983.1;KXT84484.1;KXT93268.1;KXT96048.1;KZX06911.1;EIC77124.1;KXT60520.1;KXT83076.1;KZX08663.1	fructose-1-6-bisphosphate aldolase [Streptococcus oralis Uo5]	UP	1.7475	0.000388087	9
EFU62310.1;KEQ50107.1;WP_000144262.1	cell division protein FtsZ [Streptococcus oralis ATCC 49296]	UP	1.74725	0.00845773	5
ACX82347.1;AEW77254.1;AFI87974.1;AKU29000.1;AMQ91419.1;AMQ94912.1;ANU82554.1;BAS48749.1;EKX98280.1;KND86049.1;KOE32141.1;KOE51711.1;KOE56428.1;KOE58523.1;KOE58593.1;KOE58918.1;KOE64165.1;KOE67013.1;KOE68071.1;KOE69067.1;KYK72957.1;KYK75248.1;KYK81751.1;KYK85074.1;KYK85941.1;KYK89961.1;KYK92823.1;WP_005542348.1	RNA-binding protein Hfq [Aggregatibacter actinomycetemcomitans D11S-1]	UP	1.74673	0.000431169	9
KYK80551.1;WP_061885638.1;ACX82237.1;AFI87282.1;AMQ94439.1;ANU81449.1;EKX97889.1;KND83039.1;KOE30844.1;KOE57603.1;KOE61264.1;KOE62991.1;KOE64666.1;KOE65286.1;KOE67719.1;KOE70859.1;KYK77268.1;KYK79019.1;KYK84773.1;KYK87739.1;KYK88318.1;KYK89869.1;KYK94098.1;KYK94245.1;WP_005542650.1;WP_005546575.1;WP_053329906.1	molecular chaperone GrpE [Aggregatibacter actinomycetemcomitans serotype e str. SA2876]	UP	1.73941	0.00308317	4
ACX82378.1;AEW77286.1;AFI88078.1;AHN71937.1;AKU29029.1;AMQ91449.1;AMQ95001.1;ANU82464.1;BAS48850.1;EGY34882.1;EHK90147.1;EKX94591.1;KND82725.1;KND85472.1;KNE77223.1;KOE31052.1;KOE51740.1;KOE55919.1;KOE56399.1;KOE58622.1;KOE58889.1;KOE63248.1;KOE64994.1;KOE67194.1;KOE70244.1;KYK74637.1;KYK75879.1;KYK81466.1;KYK81696.1;KYK84669.1;KYK85239.1;KYK88174.1;KYK88385.1;KYK91614.1;KYK94664.1;KYK96247.1;WP_…	6,7-dimethyl-8-ribityllumazine synthase [Aggregatibacter actinomycetemcomitans D11S-1]	UP	1.72463	0.00110334	4
AFI87565.2;AMQ93681.1;ANU81261.1;BAS47346.1;EKX97614.1;KND82941.1;KOE32056.1;KOE63482.1;KOE68161.1;KOE68365.1;KOE70325.1;KYK80242.1;KYK83681.1;KYK86604.1;KYK87861.1;KYK91333.1;KYK93654.1;KYK96438.1;WP_005538002.1;WP_061887411.1	cell division protein ZipA [Aggregatibacter actinomycetemcomitans D7S-1]	UP	1.72096	0.0428613	3
CBZ00781.1;EFE57173.1;EFO01658.1;EFU63207.1;EIC75454.1;EIC77929.1;EIC79111.1;KEQ50658.1;KXT86708.1;KXT99162.1;KZX02906.1;KZX06219.1;KZX06643.1;WP_000996616.1;WP_000996619.1;WP_000996620.1	proton-translocating ATPase, F1 sector,alpha-subunit [Streptococcus oralis Uo5]	UP	1.70491	0.0141165	7
AFI86669.1;AMQ93821.1;ANU81938.1;BAS47838.1;EKX93673.1;KND83259.1;KOE31329.1;KOE64067.1;KOE69255.1;KYK83808.1;KYK87928.1;KYK89714.1;KYK93082.1;KYK95890.1;WP_005541253.1;WP_005564515.1;WP_005595144.1	phosphoglycerate kinase [Aggregatibacter actinomycetemcomitans D7S-1]	UP	1.6955	0.00584218	17
AFI86046.1;AKU29570.1;AMQ91975.1;AMQ93143.1;ANU82267.1;BAS49085.1;EKX94245.1;KND84550.1;KOE30166.1;KOE52253.1;KOE52958.1;KOE67223.1;KYK82939.1;KYK85146.1;KYK89749.1;KYK92694.1;KYK94541.1;WP_005540860.1;KOE70418.1;KYK87204.1;WP_005565175.1	30S ribosomal protein S1 [Aggregatibacter actinomycetemcomitans D7S-1]	UP	1.69149	0.000688636	24
AAN58988.1;AFM81679.1;AJD55619.1;AMF85201.1;BAH87775.1;BAL69078.1;EMB52269.1;EMB54831.1;EMB56582.1;EMB57842.1;EMB58059.1;EMB62786.1;EMB63646.1;EMB64181.1;EMB66780.1;EMB68316.1;EMB73687.1;EMB74205.1;EMB75318.1;EMB77469.1;EMB78127.1;EMB79074.1;EMB84667.1;EMB84815.1;EMB86938.1;EMB89457.1;EMB89924.1;EMB92730.1;EMB93223.1;EMB96200.1;EMB99060.1;EMC00485.1;EMC01271.1;EMC03844.1;EMC05150.1;EMC06453.1;EMC…	putative asparaginyl-tRNA synthetase [Streptococcus mutans UA159]	UP	1.68978	0.0258911	2
AHN72199.1	acetate kinase, putative [Aggregatibacter actinomycetemcomitans HK1651]	UP	1.6891	0.0083088	10
AFI87992.1;AMQ94928.1;ANU82538.1;BAS48768.1;EKX98263.1;KND86033.1;KOE32125.1;KOE64180.1;KOE66398.1;KOE67028.1;KOE69051.1;KYK72974.1;KYK82028.1;KYK86729.1;KYK87901.1;KYK89719.1;KYK90431.1;WP_005540924.1	MazF family transcriptional regulator [Aggregatibacter actinomycetemcomitans D7S-1]	UP	1.67614	0.018847	2
AMQ95157.1;WP_050554949.1	PTS fructose transporter subunit IIB [Aggregatibacter actinomycetemcomitans]	UP	1.67484	0.00166439	4
ACX81522.1;AFI87519.1;AMQ93723.1;ANU81304.1;BAS47391.1;EKX97669.1;KND85332.1;KOE31942.1;KOE64238.1;KOE67945.1;KYK77366.1;KYK83439.1;KYK85158.1;KYK90572.1;KYK91398.1;KYK92656.1;WP_005539481.1;WP_005554886.1;WP_061887489.1	hypothetical protein D11S_0098 [Aggregatibacter actinomycetemcomitans D11S-1]	UP	1.66337	0.0054621	8
AFI87017.1;AMQ94137.1;EKX95775.1;KND84668.1;KOE31657.1;WP_005539559.1;WP_005550492.1	ATP synthase F0F1 subunit beta [Aggregatibacter actinomycetemcomitans D7S-1]	UP	1.65322	0.00416768	22
ACX81486.1;AEW76420.1;AFI87444.1;AKU28243.1;AMQ92481.1;AMQ94340.1;ANU81868.1;BAS47763.1;EKX96953.1;KND84491.1;KND85531.1;KOE31573.1;KOE52489.1;KOE55392.1;KOE55438.1;KOE57554.1;KOE59971.1;KOE62729.1;KOE68381.1;KOE69224.1;KYK76915.1;KYK80540.1;KYK84222.1;KYK85865.1;KYK86977.1;KYK90530.1;KYK92048.1;WP_005542578.1	50S ribosomal protein L7/L12 [Aggregatibacter actinomycetemcomitans D11S-1]	UP	1.6399	0.00178478	9
CBZ00436.1;EFE56481.1;EFO02018.1;EFU62660.1;EGL84421.1;EIC76047.1;EIC76724.1;EIC78937.1;EID25754.1;EJP21019.1;EMG32713.1;EMG34935.1;EPX89386.1;EPX90918.1;KEQ46081.1;KEQ50339.1;KXT82366.1;KXT84398.1;KXT87545.1;KXT94947.1;KXU00014.1;KXU08295.1;KZX04187.1;KZX05738.1;KZX05914.1	50S ribosomal protein L7/L12 [Streptococcus oralis Uo5]	UP	1.63729	0.0299691	7
ACX81809.1;AEW76726.1;AFI86641.1;AHN71751.1;AKU28872.1;AMQ92701.1;AMQ93795.1;BAS47812.1;EGY35009.1;EHK90820.1;EKX93644.1;KND83233.1;KNE77866.1;KOE31303.1;KOE54426.1;KOE56334.1;KOE56550.1;KOE59161.1;KOE59484.1;KOE61242.1;KOE63719.1;KOE63876.1;KOE67433.1;KOE69344.1;KYK74207.1;KYK74471.1;KYK78074.1;KYK78312.1;KYK81199.1;KYK83834.1;KYK84526.1;KYK85554.1;KYK87955.1;KYK93187.1;KYK94557.1;KYK95986.1;WP_…	rod shape-determining protein MreB [Aggregatibacter actinomycetemcomitans D11S-1]	UP	1.63396	0.000246965	10
ADU15822.1;ADU15826.1;ADU15827.1;ADU15830.1;CBZ00504.1;EFE56408.1;EFO01949.1;EFU62589.1;EIC75965.1;EIC77902.1;EIC78906.1;EID25155.1;KEQ46193.1;KEQ50403.1;KXT61004.1;KXT82283.1;KXT84269.1;KXT87337.1;KXT90240.1;KXT95055.1;KXT99804.1;KXU05863.1;KXU08482.1;KZX04252.1;KZX05679.1;KZX05980.1	histone-like protein [Streptococcus oralis]	UP	1.63222	0.0140549	2
AFI87443.2;AMQ94339.1;EKX96954.1;KND85530.1;KOE31572.1;WP_005542577.1	DNA-directed RNA polymerase subunit beta [Aggregatibacter actinomycetemcomitans D7S-1]	UP	1.62135	0.00209256	33
BAH88349.1;BAL69658.1;EMB70628.1;EMB95121.1;EMB98050.1;EMC06464.1;EMC10146.1;EMC18916.1;EMC20582.1;EMC24120.1;EMC28032.1;EMC32085.1;EMC35077.1;EMC37848.1;EMC42183.1;EMC43703.1;EMC51232.1;EMP66973.1;WP_002267136.1;WP_002276335.1;WP_002283202.1;WP_002293794.1;WP_002307638.1;WP_002311556.1;WP_014678112.1;WP_019321027.1;WP_024782304.1;WP_049505009.1;WP_061588154.1	ribonucleotide reductase large subunit [Streptococcus mutans NN2025]	UP	1.61424	0.0258861	2
CBZ01425.1;EFE57619.1;EFO02788.1;EFU63353.1;EIC76149.1;EIC76583.1;EIC79751.1;KEQ44339.1;KEQ49788.1;KXT59889.1;KXT80222.1;KXT85225.1;KXT91194.1;KXT94311.1;KXT97718.1;KXT99937.1;KXU07380.1;KXU16507.1;KZX03871.1;KZX04997.1;KZX07861.1;WP_061865333.1	50S ribosomal protein L4 [Streptococcus oralis Uo5]	UP	1.61089	0.00185933	2
ACX81716.1;AFI86998.1;AMQ94119.1;ANU81635.1;BAS47604.1;EHK90632.1;EKX95755.1;KNE77680.1;KOE31639.1;KOE60192.1;KOE60866.1;KOE62242.1;KOE63195.1;KOE65153.1;KOE66344.1;KYK75712.1;KYK78912.1;KYK81967.1;KYK83567.1;KYK85537.1;KYK88484.1;KYK90828.1;KYK95512.1;WP_005539581.1;WP_005562798.1;WP_005576670.1;KND84686.1;WP_050926596.1	preprotein translocase subunit SecB [Aggregatibacter actinomycetemcomitans D11S-1]	UP	1.58512	0.00814293	4
AAP43994.1;AFI87197.2;AMQ94517.1;WP_061866575.1;AKU28570.1;WP_050846243.1;EHK90414.1;KNE77475.1;WP_005577953.1;AAD46685.2;AAN75217.1;ACX82150.1;AKU63222.1;ANU81371.1;BAJ19118.1;BAJ19132.1;EGY33838.1;EKX96476.1;KND83111.1;KOE30919.1;KOE59575.1;KOE61340.1;KOE63068.1;KOE64742.1;KOE65209.1;KOE67646.1;KOE70782.1;KYK74346.1;KYK76254.1;KYK79096.1;KYK79994.1;KYK80629.1;KYK84693.1;KYK85506.1;KYK86150.1;KY…	TadG [Aggregatibacter actinomycetemcomitans]	UP	1.58039	0.000195071	12
AAL94963.1;ALF24179.1;ALF25232.1;EFG95090.1;ERT42994.1;KUL98559.1;NP_603664.1;WP_005903480.1;WP_011016636.1;EGQ79179.1	Hemin-binding periplasmic protein hmuT precursor [Fusobacterium nucleatum subsp. nucleatum ATCC 25586]	UP	1.57049	0.0341966	3
AFI86370.2;AMQ93413.1;ANU82693.1;BAS48601.1;EGY33635.1;EKX95277.1;KND85170.1;KOE30558.1;KOE65826.1;KYK72383.1;KYK81648.1;KYK85013.1;KYK89667.1;KYK90707.1;KYK92079.1;KYK96091.1;WP_005540042.1;WP_005557950.1;WP_005594210.1;WP_061866526.1;KND83407.1;KOE54141.1;WP_005567604.1;EHK89539.1;KNE76643.1;WP_005578842.1;OBY51909.1;WP_065295349.1	acetaldehyde dehydrogenase [Aggregatibacter actinomycetemcomitans D7S-1]	UP	1.56911	0.00167712	22
EFU62627.1;EMC52997.1;WP_002268404.1;WP_019317490.1;WP_038806020.1;WP_061586898.1;WP_061598266.1	methionine--tRNA ligase [Streptococcus oralis ATCC 49296]	UP	1.55227	0.0104662	2
AMQ94382.1;ANU81801.1;KND85996.1;KOE30958.1;KOE63504.1;KOE64551.1;KOE64754.1;KOE70275.1;KYK73029.1;KYK84839.1;KYK87474.1;KYK90038.1;KYK94209.1;WP_005541813.1;WP_005564578.1	poly-beta-1,6-N-acetyl-D-glucosamine N-deacetylase PgaB [Aggregatibacter actinomycetemcomitans]	UP	1.52442	0.0452086	4
EFU63181.1;WP_001042831.1;WP_061587661.1;WP_061598500.1	pyruvate kinase [Streptococcus oralis ATCC 49296]	UP	1.50225	0.0011354	6
CBZ01420.1;EFE57614.1;EFO02793.1;EFU63358.1;EGL85616.1;EGV02087.1;EIC76267.1;EIC76633.1;EIC79789.1;EID25448.1;EJP18989.1;EMG32312.1;EMG35424.1;EPX89700.1;EPX90875.1;KEQ44334.1;KEQ49783.1;KXT59884.1;KXT80217.1;KXT81952.1;KXT85220.1;KXT91200.1;KXT94316.1;KXT97713.1;KXT99932.1;KXU05434.1;KXU07375.1;KXU16539.1;KZX03866.1;KZX04992.1;KZX07856.1;WP_007518997.1	30S ribosomal protein S3 [Streptococcus oralis Uo5]	UP	1.49029	0.00143083	2
CBZ01408.1;EFE57603.1;EFO02804.1;EFU63369.1;EGV01641.1;EIC76116.1;EIC76613.1;EIC79762.1;EID25441.1;EJP19048.1;EMG32323.1;KEQ44323.1;KEQ49772.1;KXT59873.1;KXT80206.1;KXT81940.1;KXT94327.1;KXT97702.1;KXT99983.1;KXU07364.1;KZX03855.1;KZX04981.1;KZX07845.1	30S ribosomal protein S5 [Streptococcus oralis Uo5]	UP	1.48548	0.00291545	4
ACX82019.1;AEW76939.1;AHN71503.1;AKU28680.1;AMQ91133.1;AMQ93975.1;ANN81639.1;ANU82089.1;EKX99020.1;KND84099.1;KND85681.1;KNE86295.1;KOE31104.1;KOE53637.1;KOE55043.1;KOE56060.1;KOE60370.1;KOE61437.1;KOE62130.1;KOE63651.1;KOE66509.1;KOE66786.1;KOE70122.1;KYK74983.1;KYK77669.1;KYK80933.1;KYK84006.1;KYK88659.1;KYK89053.1;KYK90558.1;KYK94300.1;KYK96339.1;OBY50930.1;WP_005542899.1;WP_005546220.1;WP_005…	hypothetical protein D11S_0615 [Aggregatibacter actinomycetemcomitans D11S-1]	UP	1.47419	0.0391653	3
CBZ00958.1;EFE57022.1;EFO03149.1;EFU63056.1;EIC79264.1;KEQ50808.1;KXT81225.1;KXT95758.1;KXT96564.1;KXT98908.1;KXU04460.1;KXU07915.1;KXU12439.1;KZX03051.1;KZX06796.1;WP_000348104.1;WP_000348115.1;WP_049477633.1;WP_049485344.1;WP_049490782.1;WP_049520752.1;WP_061414680.1;WP_061852695.1;WP_061866486.1	glycerol uptake facilitator protein, putative [Streptococcus oralis Uo5]	UP	1.46185	0.0289944	3
AFI86721.1;AMQ93869.1;ANU81982.1;BAS47872.1;EKX96190.1;KND85244.1;KOE32201.1;KOE66424.1;KOE68137.1;KOE68868.1;KOE69273.1;KYK76797.1;KYK83458.1;KYK84480.1;KYK88785.1;KYK90772.1;KYK93000.1;KYK93979.1;WP_005540412.1;WP_005595521.1;ACS97889.1;AKS65207.1;KNE86393.1;OBY53678.1;OBY54813.1;WP_005702796.1;WP_012771746.1;WP_065294931.1	membrane protein [Aggregatibacter actinomycetemcomitans D7S-1]	UP	1.45976	0.018628	5
AFI86243.1;AMQ93302.1;ANU82584.1;BAS48718.1;EKX98206.1;KND85496.1;KOE30751.1;KOE63422.1;KYK73043.1;KYK84536.1;KYK90225.1;KYK90815.1;KYK94433.1;WP_005538744.1;EGY32758.1;KYK76545.1;KYK79776.1;KYK95989.1;WP_005559042.1;AKU63521.1;OBY53818.1;WP_050693520.1	membrane protein [Aggregatibacter actinomycetemcomitans D7S-1]	UP	1.44521	0.000732655	17
EHK89768.1;KNE76863.1;WP_005579195.1;KNE85359.1;OBY54501.1;WP_005703932.1	protease DegQ [Aggregatibacter actinomycetemcomitans RhAA1]	UP	1.42426	0.000159317	14
AEW77460.1;AHN72141.1;AKU29189.1;AMQ91607.1;AMQ93366.1;ANN81550.1;ANN81608.1;ANU82649.1;BAS48649.1;EKX95041.1;KND83617.1;KND85126.1;KOE30513.1;KOE52837.1;KOE53296.1;KOE53500.1;KOE57734.1;KOE58481.1;KOE62444.1;KOE63793.1;KOE64620.1;KOE65781.1;KOE70018.1;KYK75784.1;KYK77083.1;KYK79515.1;KYK84965.1;KYK86240.1;KYK88605.1;KYK89981.1;WP_005539234.1	hydroxyisourate hydrolase [Aggregatibacter actinomycetemcomitans ANH9381]	UP	1.42229	0.0301957	7
AAL95498.1;ALF24677.1;ALF25746.1;EFG95651.1;ERT41269.1;KUL99174.1;NP_604199.1;WP_005902509.1	Hypothetical protein FN1302 [Fusobacterium nucleatum subsp. nucleatum ATCC 25586]	UP	1.41524	0.0176341	2
CBZ00491.1;EFE56422.1;EFO01961.1;EFU62603.1;EIC75942.1;EIC78046.1;EIC78689.1;KEQ46181.1;KEQ50390.1;KXT61015.1;KXT82270.1;KXT86822.1;KXT95030.1;KXT99791.1;KXU05893.1;KXU08495.1;KXU15501.1;KZX04240.1;KZX05692.1;KZX05967.1;WP_049490743.1;WP_049518819.1;WP_061865895.1	30S ribosomal protein S1 [Streptococcus oralis Uo5]	UP	1.40765	0.00311418	6
AAL95492.1;AGM23186.1;ALF17534.1;ALF19376.1;ALF24672.1;ALF25741.1;ALQ41882.1;EAA24142.1;EEO40151.2;EEO41603.2;EEU32684.1;EEW95914.1;EFD81249.1;EFG34217.1;EGN64190.1;EGN67266.1;EHG20307.2;EHO78750.1;EJG09101.1;EMP17000.1;ERT33733.1;ERT34730.1;ERT40114.1;ERT41264.1;ERT45038.1;NP_604193.1;WP_008797040.1;WP_011017048.1;WP_016339730.1;WP_020789013.1;WP_023041525.1;WP_032843714.1;WP_060676028.1	unknown [Fusobacterium nucleatum subsp. nucleatum ATCC 25586]	UP	1.39394	0.0357901	2
AFI86584.1;AMQ93742.1;ANU81750.1;BAS47692.1;KND85899.1;KOE30376.1;KOE65546.1;KOE68015.1;KOE68096.1;KOE69889.1;KYK77170.1;KYK84367.1;KYK87384.1;KYK89365.1;KYK90858.1;KYK93320.1;KYK96742.1;WP_005543605.1	30S ribosomal protein S13 [Aggregatibacter actinomycetemcomitans D7S-1]	UP	1.39367	0.000128889	7
AAD13383.1;AAN59178.1;AFM81871.1;AJD55797.1;AMF85034.1;BAH87603.1;BAL68926.1;CAY05956.1;EMB53755.1;EMB54358.1;EMB56964.1;EMB60018.1;EMB60693.1;EMB62249.1;EMB66617.1;EMB66975.1;EMB68049.1;EMB70796.1;EMB72732.1;EMB73756.1;EMB76712.1;EMB77902.1;EMB78401.1;EMB81195.1;EMB85212.1;EMB86818.1;EMB90820.1;EMB92419.1;EMB94981.1;EMB95517.1;EMB96060.1;EMC00039.1;EMC01466.1;EMC03481.1;EMC06322.1;EMC08561.1;EMC…	ATPase, beta subunit [Streptococcus mutans GS-5]	UP	1.38421	0.0304312	4
ACX82885.1;AEW77786.1;AFI87588.1;AHN72510.1;AKU29468.1;AMQ91880.1;AMQ93660.1;ANU81240.1;BAS47326.1;EKX97447.1;KND82920.1;KND82970.1;KOE32035.1;KOE52526.1;KOE56719.1;KOE56767.1;KOE59315.1;KOE61673.1;KOE61837.1;KOE68182.1;KOE68344.1;KOE68639.1;KOE70304.1;KYK76518.1;KYK80264.1;KYK81148.1;KYK83703.1;KYK85330.1;KYK88151.1;KYK90636.1;KYK93145.1;KYK95298.1;WP_005539288.1;WP_005548427.1;WP_005564187.1	ribose-5-phosphate isomerase A [Aggregatibacter actinomycetemcomitans D11S-1]	UP	1.37219	0.0228688	2
AAN59623.1;AFM82289.1;AJD56219.1;AMF86419.1;BAH88782.1;BAL70100.1;EMB55154.1;EMB55600.1;EMB57005.1;EMB58011.1;EMB61715.1;EMB65263.1;EMB67608.1;EMB72137.1;EMB73483.1;EMB74074.1;EMB77025.1;EMB77823.1;EMB83184.1;EMB84966.1;EMB86908.1;EMB91545.1;EMB93719.1;EMB94621.1;EMB98743.1;EMB99474.1;EMC00960.1;EMC06562.1;EMC08309.1;EMC08695.1;EMC11940.1;EMC15730.1;EMC16390.1;EMC18191.1;EMC22648.1;EMC23912.1;EMC…	50S ribosomal protein L16 [Streptococcus mutans UA159]	UP	1.37178	0.00947987	3
AEW77301.1;AFI88095.1;AKU29043.1;AMQ91463.1;AMQ95016.1;ANU82449.1;BAS48868.1;EKX94574.1;KND85457.1;KOE31037.1;KOE51754.1;KOE54750.1;KOE63260.1;KOE67090.1;KOE67180.1;KYK74397.1;KYK84653.1;KYK87313.1;KYK88188.1;KYK89246.1;KYK94546.1;KYK95759.1;WP_005537796.1;WP_005550081.1;WP_005560121.1;WP_014167702.1;WP_061887850.1;WP_061888186.1	periplasmic alpha-amylase precursor [Aggregatibacter actinomycetemcomitans ANH9381]	UP	1.35126	0.00986912	6
AMQ93503.1;ANU83067.1;BAS49516.1;EKX97963.1;KND83804.1;KOE66110.1;KOE67141.1;KOE68777.1;KOE70604.1;KYK79203.1;KYK83173.1;KYK86484.1;KYK88518.1;KYK89995.1;KYK91653.1;KYK91852.1;WP_005541063.1;WP_005566228.1;WP_053329839.1	zinc ABC transporter substrate-binding protein [Aggregatibacter actinomycetemcomitans]	UP	1.34062	0.0264121	2
ALF23526.1;EJG09252.1;ERT47611.1;KUL97825.1;WP_023035847.1;WP_029596998.1;ERT36946.1;KXA20701.1;WP_032885843.1;WP_060798453.1	hypothetical protein RO05_03755 [Fusobacterium nucleatum subsp. nucleatum ChDC F316]	UP	1.31674	0.0364354	2
ACX83182.1;AFI86438.1;AMQ94746.1;ANU82753.1;BAS48532.1;KND85943.1;KOE30300.1;KOE61560.1;KOE62624.1;KOE68298.1;KOE68446.1;KOE69811.1;KYK73844.1;KYK78469.1;KYK80351.1;KYK81025.1;KYK86800.1;KYK90135.1;KYK92798.1;KYK92941.1;WP_005537928.1;WP_005545609.1;WP_061885591.1;WP_061888291.1;EHK89516.1;KNE76620.1;WP_005578808.1;CAA80807.1;CAY06891.1;P34894.1	serine hydroxymethyltransferase [Aggregatibacter actinomycetemcomitans D11S-1]	UP	1.30894	0.000478682	12
EGL92498.1;WP_038804910.1	Thi4 family protein [Streptococcus oralis SK255]	UP	1.29364	0.00384524	4
CBZ01333.1;EFE57533.1;EFO02904.1;EFU63531.1;EGL91903.1;EGV01740.1;EIC75107.1;EIC77136.1;EIC78669.1;EID26530.1;EJP22692.1;EMG32648.1;EMG35309.1;EPX89716.1;EPX90859.1;KXT60236.1;KXT80474.1;KXT82306.1;KXT94182.1;KXT97628.1;KXU05168.1;KXU07297.1;KXU16602.1;KZX03782.1;KZX04914.1;KZX08880.1	30S ribosomal protein S7 [Streptococcus oralis Uo5]	UP	1.29044	0.00475857	4
EIC77878.1;KXT87422.1;KZX06275.1;WP_000033121.1;WP_061452448.1;AFM81604.1;EIC75505.1;EMB52547.1;EMB56331.1;EMB68471.1;EMB71630.1;EMB81474.1;EMB96786.1;EMC14087.1;EMC36413.1;KXU15451.1;WP_000033095.1;WP_002273815.1;WP_002274758.1;WP_002279728.1;WP_002283723.1;WP_002302899.1;WP_024784138.1;WP_024786335.1;WP_061587638.1;WP_061865920.1	phosphopentomutase [Streptococcus oralis SK100]	UP	1.27925	0.00122231	5
ACX82803.1;AEW77699.1;AFI85990.1;AHN72420.1;AKU29393.1;AMQ91807.1;AMQ93094.1;ANU82317.1;BAS49025.1;EKX98321.1;KND82630.1;KND85269.1;KOE30231.1;KOE51616.1;KOE52581.1;KOE54306.1;KOE58137.1;KOE58238.1;KOE58348.1;KOE64461.1;KOE65897.1;KOE67875.1;KOE70470.1;KYK73595.1;KYK75167.1;KYK81126.1;KYK83377.1;KYK85173.1;KYK86667.1;KYK89593.1;KYK94143.1;KYK96044.1;WP_005542159.1;WP_005546123.1	30S ribosomal protein S9 [Aggregatibacter actinomycetemcomitans D11S-1]	UP	1.27151	0.000404571	4
AFI87630.1;AMQ93624.1;ANU81204.1;BAS47284.1;EKX98140.1;KND85955.1;KOE30265.1;KOE66030.1;KOE66890.1;KOE69556.1;KYK77025.1;KYK83614.1;KYK85722.1;KYK89512.1;KYK92038.1;WP_005543734.1;WP_005564491.1;WP_053293782.1;WP_053329849.1;WP_061887690.1;WP_061888855.1	malic enzyme [Aggregatibacter actinomycetemcomitans D7S-1]	UP	1.26458	0.0153807	12
ABL95354.1;ABL95355.1;ABL95356.1;ABL95357.1;ABL95358.1;ABL95359.1;ABL95360.1;ABL95361.1;ABL95362.1;ABL95363.1;ABL95364.1;ABL95365.1;ABL95366.1;ABL95367.1;ABL95368.1;ABL95369.1;ABL95370.1;ABL95371.1;ABL95372.1;ABL95373.1;ABL95374.1;ABL95375.1;ABL95376.1;ABL95377.1;ABL95378.1;ABL95379.1;ABL95380.1;ABL95381.1;ABL95382.1;ABL95383.1;ABL95384.1;ABL95385.1;ABL95386.1;ABL95387.1;ABL95388.1;ABL95389.1;ABL…	adenylate kinase, partial [Aggregatibacter actinomycetemcomitans]	UP	1.26324	0.00931587	4
CBZ01423.1;EFO02790.1;EFU63355.1;EIC76134.1;EIC76642.1;EIC79765.1;EID25436.1;KEQ44337.1;KEQ49786.1;KXT59887.1;KXT80220.1;KXT81955.1;KXT85223.1;KXT91196.1;KXT94313.1;KXT97716.1;KXT99935.1;KXU05437.1;KXU07378.1;KXU16505.1;KZX03869.1;KZX04995.1;KZX07859.1	50S ribosomal protein L2 [Streptococcus oralis Uo5]	UP	1.2584	0.0123146	3
AFI86380.1;AMQ93422.1;ANU82702.1;BAS48591.1;EKX95268.1;KND85179.1;KOE30567.1;KOE65835.1;KOE70744.1;KYK85022.1;KYK85494.1;KYK87567.1;KYK90758.1;KYK91670.1;KYK95124.1;WP_005540021.1	CRISPR-associated protein Cas5 [Aggregatibacter actinomycetemcomitans D7S-1]	UP	1.24897	0.0414873	13
AFI86362.1;AMQ93408.1;ANU82688.1;BAS48607.1;EKX95285.1;KND85164.1;KOE30552.1;KOE62903.1;KOE65719.1;KOE65820.1;KOE70056.1;KYK79337.1;KYK85007.1;KYK88736.1;KYK90264.1;KYK91316.1;KYK95047.1;WP_005540058.1;WP_005562595.1;WP_061887592.1;EGY33660.1;EHK89545.1;KNE76650.1;KYK72431.1;KYK81629.1;KYK96417.1;WP_005558000.1;WP_005578852.1;WP_061885821.1	aminotransferase class I [Aggregatibacter actinomycetemcomitans D7S-1]	UP	1.22825	0.0184586	3
AFI86828.1;AMQ93961.1;ANU82075.1;BAS47995.1;KND85666.1;KOE31119.1;KOE63636.1;KOE66523.1;KOE66771.1;KOE70137.1;KYK77685.1;KYK83991.1;KYK89319.1;KYK89487.1;KYK91344.1;KYK93790.1;WP_005542943.1	Na(+)-translocating NADH-quinone reductase subunit A [Aggregatibacter actinomycetemcomitans D7S-1]	UP	1.21708	0.00654338	10
CBY99775.1;EFE57297.1;EFO02529.1;EFU63806.1;EGV00780.1;EIC75683.1;EIC78120.1;EID24987.1;EJP22246.1;EMG33982.1;EPX88177.1;EPX88476.1;KEQ48812.1;KEQ51198.1;KXT59339.1;KXT90396.1;KXT92480.1;KXT93835.1;KXT97097.1;KZX03646.1;KZX07262.1;WP_038806526.1;WP_049477856.1	PTS system, IIB component [Streptococcus oralis Uo5]	UP	1.21619	0.0186822	2
AFI87632.1;AMQ93622.1;EKX98142.1;WP_014702515.1;ACX83361.1;KOE57368.1;KOE59783.1;KOE63377.1;KYK75487.1;KYK80661.1;WP_005547433.1	hypothetical protein D7S_01908 [Aggregatibacter actinomycetemcomitans D7S-1]	UP	1.21396	0.000405594	11
ACX82908.1;AEW77814.1;AFI87567.1;AHN72540.1;AKU29493.1;AMQ91904.1;AMQ93679.1;ANU81259.1;BAS47344.1;EKX97616.1;KND82939.1;KND82994.1;KOE32054.1;KOE52552.1;KOE56694.1;KOE56741.1;KOE59333.1;KOE61692.1;KOE63480.1;KOE68163.1;KOE68363.1;KOE70323.1;KYK76540.1;KYK80244.1;KYK81170.1;KYK83683.1;KYK86606.1;KYK87863.1;KYK89607.1;KYK93652.1;WP_005538010.1;WP_050846421.1;WP_061888778.1;KNE84503.1;OBY50561.1;WP…	cysteine synthase [Aggregatibacter actinomycetemcomitans D11S-1]	UP	1.20277	0.0192252	5
AFI86294.1;AMQ93346.1;ANU82629.1;BAS48669.1;EKX95064.1;KND85107.1;KOE30493.1;KOE63772.1;KOE64641.1;KOE65531.1;KOE70001.1;KYK75843.1;KYK84945.1;KYK86260.1;KYK89679.1;KYK93252.1;KYK94703.1;WP_005540172.1	FMN-dependent NADH-azoreductase [Aggregatibacter actinomycetemcomitans D7S-1]	UP	1.19881	0.0114175	7
AFI86580.1;AMQ93738.1;ANU81746.1;BAS47696.1;EKX92940.1;KND85903.1;KOE30380.1;KOE65550.1;KOE68019.1;KOE68092.1;KOE69885.1;KYK77166.1;KYK84363.1;KYK87380.1;KYK89361.1;KYK90854.1;KYK93316.1;WP_005543594.1	50S ribosomal protein L17 [Aggregatibacter actinomycetemcomitans D7S-1]	UP	1.19345	0.00411844	4
AEW77601.1;AFI85957.1;AHN72301.1;AKU29304.1;AMQ91726.1;AMQ93065.1;EKX98531.1;KND82674.1;KND84828.1;KOE30441.1;KOE53374.1;KOE55766.1;KOE56990.1;KOE69173.1;KYK87149.1;WP_005538861.1;WP_005566304.1;WP_005568928.1;WP_050846380.1	lipoprotein HlpB [Aggregatibacter actinomycetemcomitans ANH9381]	UP	1.18167	0.00627391	7
EKX95772.1	ATP synthase F1, delta subunit [Aggregatibacter actinomycetemcomitans Y4]	UP	1.17233	0.0165301	3
AFI86983.1;AMQ94105.1;ANU81649.1;BAS47590.1;EKX95739.1;KND84700.1;KOE31625.1;KOE68581.1;KYK83553.1;KYK87621.1;KYK90448.1;KYK92508.1;KYK92519.1;WP_005539607.1;ACS98355.1;AKS65646.1;EHB89336.1;KNE84722.1;OBY54961.1;WP_005702467.1;WP_005704628.1	amino acid ABC transporter ATPase [Aggregatibacter actinomycetemcomitans D7S-1]	UP	1.17202	0.0388936	3
AFI88101.1;AMQ95022.1;BAS48874.1;EKX94568.1;KND85451.1;KOE31031.1;KOE63266.1;KOE67174.1;KYK74340.1;KYK88033.1;KYK93309.1;WP_005537808.1;WP_053330032.1	maltose operon protein [Aggregatibacter actinomycetemcomitans D7S-1]	UP	1.17093	0.00626346	2
AFI87548.1;AMQ93694.1;ANU81275.1;BAS47362.1;EKX97700.1;KND85303.1;KOE31913.1;KOE67520.1;KOE68745.1;KOE69193.1;KYK77201.1;KYK83410.1;KYK85832.1;KYK88438.1;KYK88931.1;KYK92242.1;KYK95481.1;WP_005539361.1;ACX81492.1;AEW76426.1;AHN70964.1;AKU28249.1;AMQ92487.1;BAA10953.1;EGY34641.1;EHK90014.1;KND83670.1;KNE77096.1;KOE53649.1;KOE56254.1;KOE56819.1;KOE57875.1;KOE58930.1;KOE59639.1;KYK74737.1;KYK75549.1…	30S ribosomal protein S3 [Aggregatibacter actinomycetemcomitans D7S-1]	UP	1.16926	0.00483163	7
AFI86522.1;AMQ94673.1;ANU82826.1;BAS48453.1;EKX99308.1;KND85987.1;KOE31249.1;KOE66456.1;KOE67473.1;KOE67924.1;KOE69543.1;KYK79430.1;KYK83469.1;KYK85478.1;KYK87286.1;KYK91066.1;KYK93711.1;KYK94561.1;WP_005542253.1;ACX82274.1;AEW77177.1;AHN71228.1;AKU28462.1;AMQ91350.1;EHK90296.1;KND82422.1;KNE77361.1;KOE53703.1;KOE54611.1;KOE56939.1;KOE57636.1;KOE61013.1;KOE62958.1;KYK75909.1;KYK78985.1;WP_0055466…	cysteine desulfurase [Aggregatibacter actinomycetemcomitans D7S-1]	UP	1.16148	0.00215066	10
CBY99806.1;EFE57326.1;EFO02562.1;EFU63907.1;EGL92056.1;EGV00695.1;EIC75699.1;EIC78102.1;EIC78567.1;EID25045.1;EJP22250.1;EMG32105.1;EMG33937.1;EPX88008.1;EPX88053.1;KEQ48845.1;KEQ51227.1;KXT59282.1;KXT79542.1;KXT79998.1;KXT85591.1;KXT92381.1;KXT93939.1;KXT97133.1;KXU03310.1;KXU07096.1;KXU13519.1;KZX03535.1;KZX07238.1;KZX08964.1	30S ribosomal protein S4 [Streptococcus oralis Uo5]	UP	1.15526	0.0145495	10
AAL95298.1;ALF17669.1;ALF19570.1;EEO39885.1;EEU32480.1;EMP15808.1;NP_603999.1;Q8R5N7.1;WP_008799499.1;WP_008802739.1;WP_011016900.1;WP_029599589.1;WP_060676104.1	tRNA 2'phosphotransferase [Fusobacterium nucleatum subsp. nucleatum ATCC 25586]	UP	1.15116	0.00719107	2
ACX83167.2;AEW78068.1;AFI86365.2;AHN72826.1;AKU29737.1;AMQ92139.1;AMQ93410.1;ANU82690.1;BAS48605.1;EKX95281.1;KND83403.1;KND85166.1;KOE30554.1;KOE52090.1;KOE53117.1;KOE54137.1;KOE58694.1;KOE60750.1;KOE61545.1;KOE62901.1;KOE65717.1;KOE65822.1;KOE70733.1;KYK72397.1;KYK78453.1;KYK79339.1;KYK82787.1;KYK85009.1;KYK88920.1;KYK91777.1;KYK95379.1;WP_005540052.1;WP_014702292.1;WP_061888873.1	putative membrane protein [Aggregatibacter actinomycetemcomitans D11S-1]	UP	1.14238	0.0417834	2
AFI86462.1;AMQ94722.1;ANU82777.1;BAS48508.1;EGY33580.1;EHK89492.1;EKX93030.1;KND85919.1;KNE76597.1;KOE30324.1;KOE62648.1;KOE68274.1;KOE68470.1;KOE69835.1;KYK74142.1;KYK80326.1;KYK81050.1;KYK81589.1;KYK88383.1;KYK88406.1;KYK90373.1;KYK92786.1;KYK93273.1;KYK94721.1;WP_005542301.1;WP_005578774.1	hypothetical protein D7S_00635 [Aggregatibacter actinomycetemcomitans D7S-1]	UP	1.14144	0.00193171	3
AMQ93365.1;BAS48650.1;EKX95042.1;KOE64621.1;KYK75783.1;KYK84964.1;KYK88604.1;WP_005539231.1;WP_060828879.1	hypothetical protein ACT75_01945 [Aggregatibacter actinomycetemcomitans]	UP	1.14042	0.00416734	9
AAL95330.1;ALF24525.1;ERT41759.1;KUL98911.1;NP_604031.1;WP_011016926.1;WP_023041440.1;WP_029597657.1	Hypothetical cytosolic protein [Fusobacterium nucleatum subsp. nucleatum ATCC 25586]	UP	1.09977	0.0162471	4
AAP43993.1;AFI87198.1;AHN71364.1;AKU28569.1;AMQ94516.1;KND82530.1;KOE54719.1;WP_014702429.1;WP_025298190.1;WP_050846242.1	TadF [Aggregatibacter actinomycetemcomitans]	UP	1.09822	0.0300927	4
ACX82588.1;AFI86207.1;AMQ93271.1;ANU81728.1;BAS49283.1;EKX98012.1;KND85009.1;KOE31429.1;KOE57714.1;KOE58461.1;KOE62464.1;KOE63146.1;KOE67829.1;KOE68059.1;KOE69421.1;KYK77106.1;KYK77819.1;KYK84421.1;KYK89673.1;KYK90388.1;WP_005543797.1;WP_005546008.1;EGY34332.1;KYK78705.1;WP_005556650.1;WP_061886932.1;AKU63861.1;OBY52666.1;WP_050693803.1;WP_065295139.1	tyrosine--tRNA ligase [Aggregatibacter actinomycetemcomitans D11S-1]	UP	1.097	0.0304118	8
AAN59624.1;AFM82290.1;AJD56220.1;BAH88783.1;BAL70101.1;EMB55155.1;EMB55599.1;EMB57006.1;EMB58012.1;EMB61714.1;EMB62164.1;EMB65262.1;EMB67607.1;EMB68883.1;EMB72138.1;EMB73415.1;EMB73484.1;EMB74075.1;EMB77026.1;EMB83183.1;EMB84965.1;EMB85651.1;EMB86907.1;EMB89534.1;EMB91544.1;EMB93720.1;EMB94620.1;EMB97716.1;EMB98742.1;EMB99473.1;EMC00961.1;EMC06561.1;EMC08310.1;EMC08694.1;EMC11241.1;EMC15731.1;EMC…	30S ribosomal protein S3 [Streptococcus mutans UA159]	UP	1.09553	0.0374127	3
ACX82170.1;AKU28551.1;EGY33818.1;KOE59557.1;KOE61321.1;KOE63049.1;KYK73659.1;KYK75617.1;KYK79076.1;KYK80014.1;KYK95452.1;WP_005546804.1;WP_005557686.1;WP_050846226.1	arginine ABC transporter substrate-binding protein [Aggregatibacter actinomycetemcomitans D11S-1]	UP	1.0928	0.0235808	4
CAY05728.1;EAK94217.1;EAK94264.1;EEQ45430.1;KGQ86299.1;KGQ89994.1;KGQ96996.1;KGR07974.1;KGR09803.1;KGR16112.1;KGT68273.1;KGU07505.1;KGU09019.1;KGU10549.1;KGU25898.1;KGU29278.1;KGU29823.1;KHC34913.1;KHC35688.1;KHC41509.1;KHC51115.1;KHC53021.1;KHC62949.1;KHC69066.1;KHC77344.1;KHC77978.1;KHC86829.1;XP_713334.1;XP_713381.1	unnamed protein product [Candida albicans SC5314]	UP	1.09128	0.0392745	2
AFI86587.1;AMQ93744.1;ANU81752.1;BAS47690.1;EKX92935.1;KND85896.1;KOE30373.1;KOE65543.1;KOE68012.1;KOE68099.1;KOE69892.1;KYK77172.1;KYK84369.1;KYK87386.1;KYK89367.1;KYK90860.1;KYK93322.1;WP_005543611.1	50S ribosomal protein L15 [Aggregatibacter actinomycetemcomitans D7S-1]	UP	1.09007	0.00415472	5
EGY34323.1;EHK89879.1;KNE76971.1;KYK72616.1;KYK78539.1;KYK96738.1;WP_005556633.1;WP_005578520.1;WP_061885771.1	transcription elongation factor NusA [Aggregatibacter actinomycetemcomitans serotype e str. SC1083]	UP	1.08741	0.00261907	3
AFI85948.1;AMQ93039.1;ANU82354.1;EKX98522.1;KND82666.1;KOE30433.1;KOE63994.1;KOE66886.1;KOE68419.1;KOE69449.1;KYK77295.1;KYK84295.1;KYK87140.1;KYK87836.1;KYK90607.1;WP_005538870.1	ferritin [Aggregatibacter actinomycetemcomitans D7S-1]	UP	1.08413	0.00472951	7
ACX82126.1;AEW77040.1;AFI86683.1;AHN71393.1;AKU28588.1;AMQ91223.1;AMQ93832.1;ANU81949.1;BAS47911.1;EGY33481.1;EHK90437.1;EKX96691.1;KND82552.1;KND85810.1;KNE77498.1;KOE32166.1;KOE53833.1;KOE54742.1;KOE55875.1;KOE59597.1;KOE61362.1;KOE63089.1;KOE65628.1;KOE67295.1;KOE67883.1;KOE69326.1;KYK74328.1;KYK76791.1;KYK78929.1;KYK79967.1;KYK80387.1;KYK83285.1;KYK86612.1;KYK89538.1;KYK93285.1;KYK95324.1;WP_…	membrane protein [Aggregatibacter actinomycetemcomitans D11S-1]	UP	1.0797	0.0252555	2
ACX82855.1;AFI87741.1;AMQ93521.1;ANU83085.1;BAS49534.1;EKX97920.1;KND83786.1;KOE31770.1;KOE59289.1;KOE61648.1;KOE61811.1;KOE66128.1;KOE67123.1;KOE68795.1;KOE70622.1;KYK79222.1;KYK83192.1;KYK88537.1;KYK90014.1;KYK91378.1;KYK94052.1;KYK96615.1;WP_005541024.1;WP_005548383.1;WP_005566218.1;WP_061887405.1;WP_061888162.1;KYK76622.1;KYK81259.1;WP_061885458.1;EHK91465.1;KNE78478.1;WP_005576015.1	UDP-N-acetylglucosamine 1-carboxyvinyltransferase [Aggregatibacter actinomycetemcomitans D11S-1]	UP	1.0625	0.0226074	7
AJD56084.1	30S ribosomal protein S18 [Streptococcus mutans UA159-FR]	UP	1.053	0.0351016	3
EGY33624.1;EHK89528.1;KNE76632.1;KYK73795.1;KYK81551.1;KYK94989.1;WP_005557917.1;WP_005578825.1	myo-inositol catabolism protein [Aggregatibacter actinomycetemcomitans serotype e str. SC1083]	UP	1.04996	0.0114452	4
CBY99976.1;EFE56651.1;EFO02395.1;EFU64052.1;EGL90639.1;EGV02432.1;EIC75347.1;EIC77619.1;EIC80280.1;EID27146.1;EJP18771.1;EMG32182.1;EMG34050.1;EPX88268.1;EPX89592.1;KEQ47272.1;KEQ49318.1;KXT59752.1;KXT79753.1;KXT80653.1;KXT84673.1;KXT94688.1;KXT96442.1;KXT97331.1;KXU03486.1;KXU07612.1;KXU16692.1;KZX03387.1;KZX07387.1;KZX09287.1;WP_000075970.1;WP_007519184.1;WP_061421661.1;WP_061852918.1	30S ribosomal protein S9 [Streptococcus oralis Uo5]	UP	1.04467	0.00107623	2
AAL95505.1;AGM23174.1;ALF17523.1;ALF21187.1;ALF24683.1;ALF25752.1;EEW95927.1;EFD81261.1;EFG95658.1;EGN67278.1;EHO78762.1;ERT33745.1;ERT40127.1;ERT41276.1;KUL99180.1;NP_604206.1	Hypothetical protein FN1309 [Fusobacterium nucleatum subsp. nucleatum ATCC 25586]	UP	1.04284	0.0483916	3
AFI88109.1;AMQ95029.1;ANU82436.1;BAS48882.1;EKX94559.1;KND85445.1;KOE31025.1;KOE67078.1;KYK84639.1;KYK91424.1;KYK93301.1;KYK95939.1;WP_005543665.1	cytochrome C peroxidase [Aggregatibacter actinomycetemcomitans D7S-1]	UP	1.03256	0.0329839	16
AAN59620.1;AFM82286.1;AJD56216.1;AMF86422.1;BAH88779.1;BAL70097.1;CBZ01416.1;EFE57610.1;EFO02797.1;EFU63362.1;EGL85633.1;EGV02329.1;EIC76215.1;EIC76639.1;EIC79774.1;EID25527.1;EJP19033.1;EMB55151.1;EMB55603.1;EMB57002.1;EMB58008.1;EMB61718.1;EMB62160.1;EMB65266.1;EMB67611.1;EMB68887.1;EMB72134.1;EMB73411.1;EMB73480.1;EMB74071.1;EMB77022.1;EMB77826.1;EMB83187.1;EMB84969.1;EMB85655.1;EMB86911.1;EMB…	50S ribosomal protein L14 [Streptococcus mutans UA159]	UP	1.03037	0.0259105	3
AHN71041.1;KND82339.1;KOE52636.1;KOE69410.1;KYK88702.1;WP_005565128.1;WP_005567040.1	ATP-dependent hsl protease ATP-binding subunithslU, putative' [Aggregatibacter actinomycetemcomitans HK1651]	UP	1.02345	0.0331208	5
AEW76122.1;AFI86506.1;AHN72933.1;AKU29819.1;AMQ92222.1;AMQ94685.1;ANN81569.1;ANU82815.1;BAB39860.1;BAS48467.1;EKX94445.1;KND83479.1;KND85573.1;KOE31744.1;KOE51987.1;KOE54213.1;KOE54874.1;KOE58769.1;KOE60827.1;KOE61621.1;KOE63464.1;KOE67965.1;KOE68529.1;KOE69505.1;KYK75111.1;KYK77425.1;KYK78419.1;KYK82868.1;KYK87334.1;KYK87479.1;KYK90188.1;KYK91711.1;KYK96684.1;WP_005550389.1	thioredoxin [Aggregatibacter actinomycetemcomitans ANH9381]	UP	1.02324	0.019022	3
AFI87380.2;AMQ94568.1;ANU81314.1;EKX98800.1;KND84878.1;KOE30254.1;KOE64136.1;KYK81141.1;KYK86620.1;KYK90722.1;KYK94130.1;WP_005549216.1	DL-methionine transporter substrate-binding subunit [Aggregatibacter actinomycetemcomitans D7S-1]	UP	1.01988	0.0063219	3
ACX82461.1;AEW77355.1;AFI86389.1;AHN72016.1;AKU29092.1;AMQ91506.1;AMQ93431.1;ANU82710.1;BAC11849.1;EKX95259.1;KND82786.1;KND85188.1;KOE30576.1;KOE51803.1;KOE53251.1;KOE54798.1;KOE57831.1;KOE60068.1;KOE62350.1;KOE62880.1;KOE65697.1;KOE65844.1;KOE70753.1;KYK76706.1;KYK79362.1;KYK79685.1;KYK85031.1;KYK85919.1;KYK87577.1;KYK93244.1;WP_005544145.1;AKU64057.1;EHB90957.1;OBY52844.1;WP_005700985.1	hypothetical protein D11S_1074 [Aggregatibacter actinomycetemcomitans D11S-1]	UP	1.00549	0.0180138	8
ALF22236.1;WP_051149456.1;WP_069201441.1	ribonuclease HII [Fusobacterium nucleatum subsp. animalis]	UP	1.00497	0.0224679	2
AFI86301.1;AMQ93353.1;ANU82636.1;BAS48661.1;EKX95057.1;KND85114.1;KOE30500.1;KOE65770.1;KYK84952.1;KYK89728.1;KYK90301.1;KYK90911.1;KYK93259.1;WP_005540156.1;WP_032997074.1	membrane protein [Aggregatibacter actinomycetemcomitans D7S-1]	UP	1.00348	0.0154555	5
AEW78087.1;AHN72846.1;AKU29754.1;AMQ92156.1;EGY33622.1;EHK89526.1;KNE76630.1;KNE85266.1;KOE52073.1;KOE53134.1;KYK73793.1;KYK81553.1;KYK95084.1;OBY54593.1;WP_005557914.1;WP_005571035.1;WP_005578823.1;WP_005703820.1;WP_025298514.1	LOW QUALITY PROTEIN: myo-inosose-2 dehydratase [Aggregatibacter actinomycetemcomitans ANH9381]	DOWN	-1.67958	0.0137552	2
EEP66493.1;WP_005385660.1	aldehyde dehydrogenase (NAD) family protein [Veillonella dispar ATCC 17748]	DOWN	-1.57035	0.0107203	19
EEP65572.1;WP_005387096.1	DNA topoisomerase [Veillonella dispar ATCC 17748]	DOWN	-1.32189	0.0238664	2
EEP66295.1;ETJ02484.1;KXB85807.1	hypothetical protein VEIDISOL_00361 [Veillonella dispar ATCC 17748]	DOWN	-1.16898	0.0127064	2
EEP66082.1;WP_005384994.1	LAO/AO transport system ATPase [Veillonella dispar ATCC 17748]	DOWN	-1.08693	0.0271917	2
EEP65397.1;WP_005386809.1	cell envelope-like function transcriptional attenuator common domain protein [Veillonella dispar ATCC 17748]	DOWN	-1.07269	0.00522121	6
AFI86290.1;AMQ93342.1;ANU82625.1;BAS48673.1;EKX95068.1;KND85103.1;KOE30490.1;KOE63768.1;KOE65527.1;KOE69997.1;KYK75839.1;KYK84941.1;KYK86264.1;KYK86677.1;KYK92613.1;KYK95403.1;WP_005540183.1;WP_005552018.1;WP_033002102.1;WP_053329986.1	DNA topoisomerase IV subunit A [Aggregatibacter actinomycetemcomitans D7S-1]	DOWN	-1.03388	0.0282009	2
ALF24961.1;EFG95829.1;ERT43214.1;KUL98286.1;WP_005902397.1;WP_032881100.1;ALM93246.1;ALQ42717.1;CKH07629.1;EDK89513.1;ERT49253.1;WP_005898353.1;WP_032891285.1;WP_060495701.1	peptidase M23 [Fusobacterium nucleatum subsp. nucleatum]	DOWN	-1.01892	0.0238016	2
