# Supplementary material for: Aggregatibacter actinomycetemcomitans H-NS promotes biofilm formation and alters protein dynamics of other species within a polymicrobial oral biofilm
Source: NPJ Biofilms Microbiomes. 2018 May 22;4:12. doi: 10.1038/s41522-018-0055-4 (PMC5964231; doi:10.1038/s41522-018-0055-4)
Supplement: Supplementary file 7 — Supplementary Table 6 [file 41522_2018_55_MOESM7_ESM.xlsx]

## Sheet: supplement 
Supplementary table 6: List of label-free quantified bacterial proteins from multispecies biofilms (D7S versus D7S hns biofilms)
Accession	Description	Way of Regulation	Anova (p)	log2 fold	Unique peptides
AFI86090.2;AMQ93184.1;ANU82227.1;BAS49185.1;KYK88051.1;WP_060828955.1;WP_061866520.1;WP_061887873.1;WP_065214064.1;WP_065559843.1;KOE64369.1;KOE70375.1;WP_053329942.1;WP_053330217.1;WP_053330248.1	electron transporter RnfC [Aggregatibacter actinomycetemcomitans D7S-1]	UP	2.24035e-06	7.2728	2
KYK90601.1;KYK93434.1;WP_061887486.1	cell division protein FtsN [Aggregatibacter actinomycetemcomitans serotype d str. SA508]	UP	6.31263e-06	7.00274	2
AFI86250.1;AMQ93308.1;ANU82589.1;BAS48712.1;EGY34085.1;EHK89953.1;EKX98200.1;KND85490.1;KNE77042.1;KOE30745.1;KOE63417.1;KOE66364.1;KOE66978.1;KOE69848.1;KYK76552.1;KYK79726.1;KYK79769.1;KYK84531.1;KYK88946.1;KYK89427.1;KYK90458.1;KYK92843.1;KYK96061.1;KYK96369.1;WP_005538754.1;WP_005557326.1;WP_005578652.1	glucosamine-6-phosphate deaminase [Aggregatibacter actinomycetemcomitans D7S-1]	UP	0.000151479	6.76122	3
AFI87833.2;AMQ94786.1;ANU82998.1;BAS49435.1;EKX93853.1;KND85755.1;KOE30642.1;KOE63526.1;KOE65085.1;KOE66212.1;KYK73300.1;KYK84096.1;KYK85581.1;KYK88663.1;KYK89123.1;WP_005540307.1;WP_005550128.1;WP_005553124.1;WP_032997176.1;WP_053330012.1;WP_053330210.1;WP_061887953.1	DNA methylase N-4 [Aggregatibacter actinomycetemcomitans D7S-1]	UP	0.000154356	6.38377	2
ACX81596.1;AEW76526.1;AFI87389.1;AHN71075.1;AKU28347.1;AMQ92897.1;AMQ94297.1;ANU81851.1;BAS47712.1;EKX98883.1;KND82312.1;KND84901.1;KOE30334.1;KOE52663.1;KOE55208.1;KOE56129.1;KOE60412.1;KOE60939.1;KOE61726.1;KOE64660.1;KOE65330.1;KOE65394.1;KOE68972.1;KYK75972.1;KYK80127.1;KYK82265.1;KYK83508.1;KYK86627.1;KYK90630.1;KYK92348.1;WP_005541000.1;WP_005548132.1;WP_005549890.1;WP_005562516.1;WP_005564…	ATP-dependent RNA helicase SrmB [Aggregatibacter actinomycetemcomitans D11S-1]	UP	0.000179707	6.34613	3
AFI86754.1;AMQ93898.1;ANU82011.1;EKX95361.1;KND85073.1;KOE31585.1;KOE65639.1;KOE69095.1;KYK77879.1;KYK83636.1;KYK86781.1;KYK88565.1;KYK88823.1;KYK93295.1;WP_005542170.1;WP_005553362.1;WP_005565471.1;WP_005582529.1;AKU62376.1;WP_050692532.1	transcription accessory protein [Aggregatibacter actinomycetemcomitans D7S-1]	UP	0.000311231	6.33748	6
ACX82141.1;AEW77054.1;AFI86697.1;AHN71376.1;AMQ91237.1;AMQ93846.1;ANU81963.1;BAS47897.1;EKX96677.1;KND82539.1;KND85796.1;KOE32152.1;KOE53819.1;KOE54728.1;KOE55861.1;KOE59583.1;KOE61348.1;KOE63075.1;KYK76245.1;KYK79105.1;KYK83274.1;KYK91191.1;KYK93505.1;KYK97031.1;WP_005543544.1;WP_005546847.1;WP_019518147.1;WP_025298192.1;WP_061869793.1;WP_061888552.1;EHK90423.1;KNE77484.1;WP_005577971.1	selenocysteine synthase [Aggregatibacter actinomycetemcomitans D11S-1]	UP	9.56753e-05	6.27339	2
AFI86720.1;AMQ93868.1;ANU81981.1;BAS47873.1;EGY35263.1;EKX96191.1;KND85245.1;KOE32200.1;KOE66425.1;KOE68138.1;KOE68867.1;KOE69272.1;KYK74013.1;KYK76798.1;KYK78265.1;KYK83459.1;KYK84481.1;KYK88786.1;KYK90773.1;KYK93001.1;KYK93978.1;KYK95666.1;WP_005540415.1;WP_005549660.1;WP_005555553.1;WP_005565506.1;WP_061885953.1;WP_061887473.1;WP_061888006.1	UDP-3-O-(3-hydroxymyristoyl) glucosamine N-acyltransferase [Aggregatibacter actinomycetemcomitans D7S-1]	UP	4.18914e-05	6.25819	2
AFI86298.1;AMQ93350.1;ANU82633.1;BAS48664.1;EKX95060.1;KND85111.1;KOE30497.1;KOE65767.1;KYK84949.1;KYK90304.1;KYK96131.1;WP_005540161.1;WP_005552662.1;AKU63646.1;KNE86057.1;OBY50104.1;OBY55245.1;WP_050332666.1;WP_050693622.1;WP_065295814.1	penicillin-binding protein [Aggregatibacter actinomycetemcomitans D7S-1]	UP	3.96757e-09	6.02532	13
AEW77301.1;AFI88095.1;AKU29043.1;AMQ91463.1;AMQ95016.1;ANU82449.1;BAS48868.1;EKX94574.1;KND85457.1;KOE31037.1;KOE51754.1;KOE54750.1;KOE63260.1;KOE67090.1;KOE67180.1;KYK74397.1;KYK84653.1;KYK87313.1;KYK88188.1;KYK89246.1;KYK94546.1;KYK95759.1;WP_005537796.1;WP_005550081.1;WP_005560121.1;WP_014167702.1;WP_061887850.1;WP_061888186.1	periplasmic alpha-amylase precursor [Aggregatibacter actinomycetemcomitans ANH9381]	UP	1.04531e-09	5.94854	6
AEW78081.1;AFI86152.1;AHN72839.1;AKU29749.1;AMQ92151.1;AMQ93228.1;ANU82182.1;BAS49231.1;EKX98435.1;KND84080.1;KOE30329.1;KOE52078.1;KOE53129.1;KOE63300.1;KOE63409.1;KOE68947.1;KYK79268.1;KYK83889.1;KYK89524.1;KYK91835.1;WP_005538543.1;WP_005593994.1;WP_014167932.1;WP_050846466.1	inositol monophosphatase [Aggregatibacter actinomycetemcomitans ANH9381]	UP	2.13811e-08	5.89605	4
ACX82263.1;AEW77167.1;AFI87308.1;AHN71239.1;AKU28472.1;AMQ91340.1;AMQ94418.1;ANU81471.1;BAS48158.1;EKX97432.1;KND82432.1;KND83018.1;KOE30822.1;KOE53713.1;KOE54621.1;KOE56949.1;KOE57626.1;KOE61003.1;KOE62968.1;KOE65460.1;KOE70882.1;KYK77293.1;KYK78995.1;KYK84796.1;KYK85766.1;KYK88294.1;KYK88750.1;KYK91010.1;KYK92192.1;WP_005541864.1;WP_005546615.1;WP_005567819.1	nucleoside diphosphate kinase [Aggregatibacter actinomycetemcomitans D11S-1]	UP	0.000277563	5.88965	2
AEW76741.1;AFI86623.1;AHN71734.1;AKU28857.1;AMQ92686.1;AMQ93778.1;ANU81895.1;BAS47793.1;EKX93621.1;KND83216.1;KND83323.1;KOE31286.1;KOE54442.1;KOE56349.1;KOE56535.1;KOE63702.1;KOE63944.1;KOE67364.1;KOE69361.1;KYK78234.1;KYK83853.1;KYK87974.1;KYK88368.1;KYK90881.1;KYK91693.1;KYK95691.1;WP_005540759.1;WP_005560512.1;WP_005567091.1;WP_050846300.1;WP_061869982.1;KYK81184.1;KYK94862.1;WP_061886089.1	NADPH-flavin oxidoreductase [Aggregatibacter actinomycetemcomitans ANH9381]	UP	9.1506e-07	5.83094	3
AFI86617.1;AMQ93772.1;ANU81889.1;BAS47787.1;EKX93777.1;KND83212.1;KOE31280.1;KOE65028.1;KYK83860.1;KYK88361.1;KYK88448.1;KYK92577.1;KYK94972.1;WP_005541226.1;WP_005553328.1	6-phosphogluconolactonase [Aggregatibacter actinomycetemcomitans D7S-1]	UP	0.000623636	5.80064	3
AFI87992.1;AMQ94928.1;ANU82538.1;BAS48768.1;EKX98263.1;KND86033.1;KOE32125.1;KOE64180.1;KOE66398.1;KOE67028.1;KOE69051.1;KYK72974.1;KYK82028.1;KYK86729.1;KYK87901.1;KYK89719.1;KYK90431.1;WP_005540924.1	MazF family transcriptional regulator [Aggregatibacter actinomycetemcomitans D7S-1]	UP	5.23417e-07	5.78607	2
ACX81523.1;AEW76457.1;AFI87518.1;AHN70996.1;AKU28280.1;AMQ92516.1;AMQ93724.1;ANU81305.1;BAS47392.1;EGY34614.1;EHK91533.1;EKX97668.1;KND83700.1;KND85333.1;KNE78546.1;KOE31943.1;KOE53678.1;KOE56284.1;KOE56788.1;KOE57905.1;KOE58961.1;KOE59608.1;KOE64239.1;KOE64527.1;KOE67944.1;KOE69737.1;KYK74709.1;KYK77365.1;KYK77449.1;KYK82167.1;KYK83440.1;KYK85157.1;KYK89096.1;KYK90334.1;WP_005539482.1;WP_0055562…	RNase E inhibitor protein [Aggregatibacter actinomycetemcomitans D11S-1]	UP	0.000554542	5.74879	2
AFI88098.1;AMQ95019.1;ANU82446.1;BAS48871.1;EKX94571.1;KND85454.1;KOE31034.1;KOE63263.1;KOE67087.1;KOE67177.1;KYK74337.1;KYK84650.1;KYK87310.1;KYK88191.1;KYK94543.1;WP_005537801.1;WP_005550078.1;WP_005581513.1;WP_061888188.1;EHK90171.1;KNE77245.1;WP_005578286.1	sugar ABC transporter substrate-binding protein [Aggregatibacter actinomycetemcomitans D7S-1]	UP	6.40255e-09	5.60411	13
AEW77855.1;AFI86255.1;AHN72585.1;AKU29532.1;AMQ91939.1;AMQ93312.1;ANU82593.1;BAS48707.1;EKX98195.1;KND83128.1;KND85485.1;KOE30740.1;KOE52920.1;KOE56481.1;KOE57081.1;KOE63412.1;KOE66359.1;KOE66973.1;KOE69843.1;KYK79731.1;KYK84565.1;KYK86273.1;KYK88941.1;KYK89432.1;KYK92848.1;KYK96475.1;WP_005538762.1;WP_005562406.1;WP_005566536.1;KOE58079.1;KOE59233.1;KOE60555.1;KYK80306.1;WP_005547124.1;WP_061885…	anaerobic C4-dicarboxylate transporter [Aggregatibacter actinomycetemcomitans ANH9381]	UP	7.17206e-07	5.55287	5
ACX83126.1;AEW78029.1;AFI87859.1;AHN72779.1;AKU29700.1;AMQ92101.1;AMQ94811.1;ANU82974.1;BAS49410.1;EKX93825.1;KND83366.1;KND85780.1;KOE30667.1;KOE52126.1;KOE53084.1;KOE54100.1;KOE57921.1;KOE60713.1;KOE62057.1;KOE65297.1;KOE66234.1;KOE67858.1;KOE70682.1;KYK73237.1;KYK74399.1;KYK78582.1;KYK84122.1;KYK85504.1;KYK88462.1;KYK89567.1;KYK93158.1;WP_005542485.1;WP_005547374.1;WP_005565901.1;WP_019518208.…	peptidase T [Aggregatibacter actinomycetemcomitans D11S-1]	UP	6.24624e-07	5.53187	3
AKU29301.1;KND84825.1;KOE55763.1;WP_005568927.1;WP_050846379.1;BAE44621.1;EAL01468.1;KGQ85397.1;KGR03307.1;KGU03707.1;KGU04954.1;KGU05065.1;KGU21088.1;KGU24012.1;KHC32377.1;KHC56790.1;KHC62909.1;KHC69294.1;KHC71787.1;KHC80908.1;XP_720315.1;XP_888724.1	maltodextrin phosphorylase [Aggregatibacter actinomycetemcomitans HK1651]	UP	2.40153e-06	5.51744	5
AEW76348.1;AMQ93010.1;KOE52418.1;KOE55509.1;WP_041915509.1	cysteinyl-tRNA synthetase [Aggregatibacter actinomycetemcomitans ANH9381]	UP	0.000270709	5.51723	2
AFI87950.1;AMQ94895.1;ANU82880.1;BAS49305.1;EKX96838.1;KOE31831.1;KOE63558.1;KOE69305.1;KYK81546.1;KYK87910.1;KYK88089.1;KYK89846.1;KYK90754.1;KYK90840.1;WP_005542451.1;WP_005565245.1;KOE67738.1;ACX82325.1;AKU28419.1;KND82382.1;KOE53870.1;KOE54572.1;KOE55426.1;KOE57687.1;KOE61064.1;KOE62909.1;KYK74898.1;KYK81875.1;WP_005544672.1;WP_005567772.1;EHK90190.1;KNE77264.1;KYK79899.1;WP_005577581.1;WP_06…	hypothetical protein D7S_02241 [Aggregatibacter actinomycetemcomitans D7S-1]	UP	0.00135923	5.4193	3
AFI88070.1;AMQ94994.1;ANU82471.1;BAS48843.1;EKX94598.1;KND85479.1;KOE30793.1;KOE64987.1;KOE67202.1;KOE68626.1;KOE70251.1;KYK73896.1;KYK84676.1;KYK88167.1;KYK89778.1;KYK90399.1;KYK92033.1;KYK92689.1;WP_005544530.1;WP_061888184.1;ACS97077.1;ACX82371.1;AEW77279.1;AHN71930.1;AKU29023.1;AMQ91443.1;EHK90139.1;KND82719.1;KNE77215.1;KOE51734.1;KOE55913.1;KOE56405.1;KOE58546.1;KOE58616.1;KOE58895.1;KYK758…	ABC transporter ATP-binding protein [Aggregatibacter actinomycetemcomitans D7S-1]	UP	0.000850747	5.32532	3
ACX82187.1;AEW77100.1;AFI87237.1;AHN71323.1;AKU28537.1;AMQ91278.1;AMQ94478.1;ANU81408.1;BAS48228.1;EGY33801.1;EHK90376.1;EKX97761.1;KND82494.1;KND83076.1;KNE77438.1;KOE30883.1;KOE53775.1;KOE54683.1;KOE55298.1;KOE57562.1;KOE61304.1;KOE63032.1;KOE64707.1;KOE65245.1;KOE67680.1;KOE70818.1;KYK73676.1;KYK75634.1;KYK79059.1;KYK80031.1;KYK80592.1;KYK84731.1;KYK89198.1;KYK89585.1;KYK89973.1;KYK92583.1;KYK…	cell division protein FtsA [Aggregatibacter actinomycetemcomitans D11S-1]	UP	5.25781e-06	5.31683	2
AEW76624.1;AFI86981.1;AHN71866.1;AKU28969.1;AMQ92796.1;AMQ94103.1;ANU81651.1;BAS47588.1;EKX95737.1;KND84060.1;KND84702.1;KOE31623.1;KOE51913.1;KOE52747.1;KOE53930.1;KOE62258.1;KOE65169.1;KOE68583.1;KOE70548.1;KYK78818.1;KYK83551.1;KYK87071.1;KYK87619.1;KYK90446.1;KYK92510.1;KYK92521.1;WP_005539611.1;WP_005568516.1	L-cystine-binding protein TcyA [Aggregatibacter actinomycetemcomitans ANH9381]	UP	7.33302e-08	5.31151	2
AFI86685.1;AMQ93834.1;ANU81951.1;BAS47909.1;EKX96689.1;KND85808.1;KOE32164.1;KOE65626.1;KYK83287.1;KYK85393.1;KYK89540.1;KYK93287.1;WP_005551372.1;WP_061866539.1;AHN71391.1;AKU28586.1;EHK90435.1;KNE77496.1;WP_005577982.1;WP_050846496.1;KNE84665.1;OBY50223.1;WP_005704887.1	LPS biosynthesis protein [Aggregatibacter actinomycetemcomitans D7S-1]	UP	2.308e-08	5.30777	7
ACX82588.1;AFI86207.1;AMQ93271.1;ANU81728.1;BAS49283.1;EKX98012.1;KND85009.1;KOE31429.1;KOE57714.1;KOE58461.1;KOE62464.1;KOE63146.1;KOE67829.1;KOE68059.1;KOE69421.1;KYK77106.1;KYK77819.1;KYK84421.1;KYK89673.1;KYK90388.1;WP_005543797.1;WP_005546008.1;EGY34332.1;KYK78705.1;WP_005556650.1;WP_061886932.1;AKU63861.1;OBY52666.1;WP_050693803.1;WP_065295139.1	tyrosine--tRNA ligase [Aggregatibacter actinomycetemcomitans D11S-1]	UP	6.84916e-09	5.25466	8
ACX81513.1;AEW76447.1;AFI87527.1;AHN70986.1;AKU28270.1;AMQ92506.1;AMQ93715.1;ANU81296.1;BAS47383.1;EGY34624.1;EKX97679.1;KND83690.1;KND85324.1;KOE31934.1;KOE53668.1;KOE56274.1;KOE56798.1;KOE57895.1;KOE58951.1;KOE59618.1;KOE64230.1;KOE64519.1;KOE67953.1;KOE69745.1;KYK74720.1;KYK75571.1;KYK77374.1;KYK78963.1;KYK82157.1;KYK83431.1;KYK89085.1;KYK90051.1;KYK92648.1;KYK96059.1;KYK96906.1;WP_005539464.1…	uridine phosphorylase [Aggregatibacter actinomycetemcomitans D11S-1]	UP	2.23288e-07	5.24611	3
KOE70632.1;KYK86934.1;WP_005564873.1;AHN72492.1;EHK91477.1;KNE78489.1;WP_005576033.1	outer membrane protein assembly protein BamC [Aggregatibacter actinomycetemcomitans serotype f str. D18P1]	UP	8.93039e-07	5.20258	2
ACX83396.2;AFI87431.1;AKU28102.1;AMQ92339.1;AMQ94330.1;ANU81858.1;BAS47749.1;EHK91023.1;EKX96926.1;KND83842.1;KND84346.1;KNE78057.1;KOE31563.1;KOE52339.1;KOE55108.1;KOE55588.1;KOE57399.1;KOE59815.1;KOE63345.1;KOE66183.1;KOE66752.1;KOE68391.1;KOE69214.1;KYK75453.1;KYK80695.1;WP_005542551.1;WP_005564219.1;WP_042889829.1	Clp protease ClpP [Aggregatibacter actinomycetemcomitans D11S-1]	UP	0.000203508	5.17135	2
AFI88058.2;AMQ94985.1;ANU82482.1;BAS48834.1;EKX99450.1;KOE30350.1;KOE63842.1;KYK84600.1;KYK86649.1;KYK93389.1;KYK95487.1;WP_005538922.1;WP_060828905.1;WP_061887642.1;EHK91170.1;KNE78200.1;KYK73915.1;KYK80202.1;WP_005576148.1;WP_032996600.1;WP_061886868.1;ACS97139.1;AKS64498.1;EHB90526.1;KNE86087.1;OBY55275.1;WP_005700438.1;WP_005703134.1	glutamate--tRNA ligase [Aggregatibacter actinomycetemcomitans D7S-1]	UP	1.32778e-05	5.16212	4
AFI86896.1;AMQ94024.1;ANU82138.1;BAS48060.1;EKX98965.1;KND85728.1;KOE31055.1;KOE67346.1;KOE70060.1;KYK84907.1;KYK87250.1;KYK87526.1;KYK90589.1;KYK93182.1;WP_014702365.1;AKU62908.1;WP_050692978.1	single-stranded DNA-binding protein [Aggregatibacter actinomycetemcomitans D7S-1]	UP	6.25314e-06	5.09881	2
ACX83316.1;AEW76186.1;AFI87687.1;AHN73001.1;AMQ93571.1;ANU83134.1;BAS49589.1;EHK91094.1;EKX93981.1;KND83532.1;KND83738.1;KNE78125.1;KOE31821.1;KOE54266.1;KOE54928.1;KOE57147.1;KOE58794.1;KOE59027.1;KOE61380.1;KOE66920.1;KYK74830.1;KYK81431.1;KYK83098.1;KYK86701.1;KYK86984.1;KYK93835.1;WP_005539660.1;WP_005547224.1;WP_005564834.1;WP_005575648.1;WP_005577390.1;WP_019518417.1	elongation factor 4 [Aggregatibacter actinomycetemcomitans D11S-1]	UP	2.79259e-06	5.00168	3
AFI87571.1;AMQ93677.1;ANU81257.1;BAS47342.1;EKX97620.1;KND82937.1;KOE32052.1;KOE63478.1;KOE68165.1;KOE68361.1;KYK80247.1;KYK83686.1;KYK89605.1;KYK93649.1;KYK94163.1;WP_005538017.1;WP_005552823.1;WP_005560281.1;WP_005594589.1	GTP-binding protein [Aggregatibacter actinomycetemcomitans D7S-1]	UP	6.51408e-07	5.00155	6
AMQ95157.1;WP_050554949.1	PTS fructose transporter subunit IIB [Aggregatibacter actinomycetemcomitans]	UP	2.27596e-10	4.98983	4
EHK90732.1;EKX98621.1;KNE77780.1;KYK73613.1;KYK79304.1;KYK95425.1;WP_005576847.1;WP_061886002.1;WP_061886551.1;WP_061886908.1;AKU62765.1;EGY35339.1;WP_050692873.1	anaerobic dimethyl sulfoxide reductase chain A [Aggregatibacter actinomycetemcomitans RhAA1]	UP	0.00103014	4.92382	2
KOE63265.1;KOE67175.1;KYK74339.1;WP_005563160.1	maltoporin [Aggregatibacter actinomycetemcomitans serotype a str. A160]	UP	4.77552e-08	4.86967	5
AFI86283.1;AMQ93336.1;ANU82619.1;BAS48680.1;EKX94942.1;KND85096.1;KOE30483.1;KOE63762.1;KOE64651.1;KOE65520.1;KYK75832.1;KYK84934.1;KYK86236.1;KYK89575.1;KYK90275.1;KYK90801.1;WP_005540199.1;EGY34295.1;KYK72633.1;KYK78565.1;KYK91635.1;WP_005556582.1;ACS97183.1;AKS64540.1;KNE86128.1;OBY55313.1;WP_005703180.1;WP_012771474.1	membrane protein [Aggregatibacter actinomycetemcomitans D7S-1]	UP	2.10455e-07	4.86541	15
WP_041160753.1	RNA polymerase sigma factor [Aggregatibacter actinomycetemcomitans]	UP	3.30619e-07	4.86398	2
AFI86432.1;AMQ94752.1;ANU82747.1;BAS48538.1;EKX93067.1;KND84895.1;KOE30294.1;KOE68304.1;KYK81019.1;KYK90141.1;KYK90409.1;KYK92683.1;WP_005537917.1;WP_005554586.1;AEW78091.1;AMQ92159.1;EGY33618.1;EHK89522.1;KNE76626.1;KOE52069.1;KOE53138.1;KYK73789.1;KYK81557.1;KYK95080.1;WP_005557907.1;WP_005578819.1;WP_061886056.1;WP_061886784.1	PTS system mannitol-specific transporter subunit IICBA [Aggregatibacter actinomycetemcomitans D7S-1]	UP	1.20582e-07	4.85866	4
ACX82434.1;AEW77330.1;AFI86416.1;AHN71988.1;AKU29070.1;AMQ91486.1;AMQ93457.1;ANU82736.1;BAS48553.1;EGY32848.1;EHK91430.1;EKX95227.1;KND82764.1;KND85214.1;KNE78447.1;KOE30784.1;KOE51780.1;KOE54777.1;KOE55959.1;KOE57855.1;KOE60092.1;KOE62326.1;KOE62857.1;KOE65675.1;KOE65870.1;KOE70778.1;KYK74096.1;KYK75967.1;KYK79389.1;KYK79660.1;KYK82104.1;KYK85053.1;KYK86636.1;KYK88159.1;KYK90406.1;KYK91767.1;KYK…	PTS ascorbate-specific transporter subunit IIA [Aggregatibacter actinomycetemcomitans D11S-1]	UP	1.77952e-06	4.85725	3
ACX82397.1;AEW77303.1;AFI88097.1;AHN71957.1;AKU29045.1;AMQ91465.1;AMQ95018.1;ANU82447.1;BAS48870.1;EKX94572.1;KND85455.1;KOE31035.1;KOE51756.1;KOE54752.1;KOE58566.1;KOE58637.1;KOE58875.1;KOE63262.1;KOE67088.1;KOE67178.1;KOE70230.1;KYK74336.1;KYK75862.1;KYK81714.1;KYK84651.1;KYK86108.1;KYK87311.1;KYK88190.1;KYK94544.1;KYK95757.1;WP_005537800.1;WP_005545222.1;WP_005554299.1;WP_005565709.1;WP_014167…	maltose transporter membrane protein [Aggregatibacter actinomycetemcomitans D11S-1]	UP	6.9055e-08	4.84863	2
AEW77032.1;AFI86750.1;AHN71402.1;AKU28595.1;AMQ91216.1;AMQ93894.1;ANN81532.1;ANU82007.1;EGY32492.1;EHK90445.1;EKX95366.1;KND85069.1;KNE77505.1;KOE31581.1;KOE55975.1;KOE57145.1;KOE62213.1;KOE64500.1;KOE65334.1;KOE65635.1;KOE69099.1;KYK74151.1;KYK75148.1;KYK77884.1;KYK80854.1;KYK81657.1;KYK83632.1;KYK86777.1;KYK88561.1;KYK90804.1;KYK91218.1;KYK95308.1;KYK96563.1;WP_005547001.1;WP_005553358.1;WP_005…	monosaccharide-transporting ATPase [Aggregatibacter actinomycetemcomitans ANH9381]	UP	3.9031e-09	4.82849	13
AEW77056.1;AFI86699.1;AHN71374.1;AMQ91239.1;AMQ93848.1;ANU81965.1;BAS47895.1;EKX96675.1;KND82537.1;KND85794.1;KOE32150.1;KOE53817.1;KOE54726.1;KOE55859.1;KOE61788.1;KYK83276.1;KYK91193.1;KYK93507.1;KYK97029.1;WP_005543540.1;WP_005566901.1;WP_014167622.1;WP_060828744.1;KOE65315.1;KOE68395.1;KOE69022.1;KYK75061.1;KYK88643.1;WP_005566369.1	lipoprotein [Aggregatibacter actinomycetemcomitans ANH9381]	UP	3.26535e-06	4.82411	6
ACX83030.1;AEW77931.1;AFI88119.1;AHN72673.1;AKU29608.1;AKU63984.1;AMQ92011.1;AMQ95039.1;ANU82426.1;BAS48892.1;EGY34207.1;EHK89684.1;EKX94549.1;KND84148.1;KND85435.1;KNE76785.1;KOE31015.1;KOE52217.1;KOE52994.1;KOE54012.1;KOE58005.1;KOE60629.1;KOE61887.1;KOE67068.1;KYK74692.1;KYK75821.1;KYK80113.1;KYK82451.1;KYK84629.1;KYK87045.1;KYK90201.1;KYK92158.1;KYK94982.1;KYK95918.1;OBY52770.1;WP_005543510.1…	heptose 1-phosphate adenyltransferase [Aggregatibacter actinomycetemcomitans D11S-1]	UP	2.03923e-05	4.82377	2
ACX82313.1;AEW77219.1;AFI87793.1;AHN71191.1;AKU28431.1;AMQ91389.1;AMQ93473.1;ANU83037.1;BAA32697.1;BAS49481.1;EGY35201.1;EHK90203.1;EKX97982.1;KND82394.1;KND83833.1;KNE77276.1;KOE30737.1;KOE53858.1;KOE54583.1;KOE55414.1;KOE57675.1;KOE61052.1;KOE62921.1;KOE65031.1;KOE67725.1;KOE68896.1;KOE69441.1;KYK73112.1;KYK74910.1;KYK75597.1;KYK81863.1;KYK82802.1;KYK83143.1;KYK86281.1;KYK90568.1;KYK92746.1;KYK…	molecular chaperone DnaJ [Aggregatibacter actinomycetemcomitans D11S-1]	UP	4.03037e-07	4.82311	2
EHK89880.1;KNE76972.1;KOE57719.1;KOE58466.1;WP_005575185.1;WP_005578522.1;AKS64702.1;AKU63868.1;EHB90736.1;KNE85546.1;OBY52672.1;OBY55460.1;WP_005700695.1;WP_050332835.1;WP_050693810.1;EGY34324.1;KYK72617.1;KYK90893.1;KYK96739.1;WP_005556634.1;WP_061887457.1	translation initiation factor IF-2 [Aggregatibacter actinomycetemcomitans RhAA1]	UP	3.87161e-08	4.78522	7
AFI86993.2;AMQ94115.1;ANU81639.1;BAS47600.1;EHK90628.1;KND84690.1;KNE77676.1;KOE31635.1;KOE62246.1;KOE65157.1;KOE68571.1;KOE70536.1;WP_005539585.1;WP_005576664.1;WP_041160754.1;WP_053330085.1;WP_061888272.1	ABC transporter ATP-binding protein [Aggregatibacter actinomycetemcomitans D7S-1]	UP	0.000135347	4.77849	2
AFI87565.2;AMQ93681.1;ANU81261.1;BAS47346.1;EKX97614.1;KND82941.1;KOE32056.1;KOE63482.1;KOE68161.1;KOE68365.1;KOE70325.1;KYK80242.1;KYK83681.1;KYK86604.1;KYK87861.1;KYK91333.1;KYK93654.1;KYK96438.1;WP_005538002.1;WP_061887411.1	cell division protein ZipA [Aggregatibacter actinomycetemcomitans D7S-1]	UP	4.86674e-06	4.75838	3
AMQ94382.1;ANU81801.1;KND85996.1;KOE30958.1;KOE63504.1;KOE64551.1;KOE64754.1;KOE70275.1;KYK73029.1;KYK84839.1;KYK87474.1;KYK90038.1;KYK94209.1;WP_005541813.1;WP_005564578.1	poly-beta-1,6-N-acetyl-D-glucosamine N-deacetylase PgaB [Aggregatibacter actinomycetemcomitans]	UP	5.63602e-07	4.75382	4
AAU94302.1;ACX83005.1;AFI87826.1;AHN72648.1;AKU29584.1;AMQ94778.1;ANU83006.1;EGY34233.1;EHK89709.1;EKX93863.1;KND84124.1;KND85747.1;KNE76810.1;KOE30634.1;KOE53988.1;KOE58027.1;KOE60607.1;KOE61910.1;KOE63534.1;KOE65093.1;KOE66204.1;KOE70712.1;KYK73292.1;KYK74670.1;KYK76988.1;KYK80166.1;KYK82475.1;KYK84088.1;KYK85744.1;KYK89131.1;KYK90987.1;KYK93114.1;KYK95319.1;KYK97063.1;WP_005540327.1;WP_0055479…	AfeA [Aggregatibacter actinomycetemcomitans]	UP	3.77121e-06	4.75334	2
AFI87025.1;AMQ94145.1;ANU81609.1;BAS47630.1;EKX95783.1;KND84660.1;KOE31665.1;KOE66318.1;KOE70506.1;KYK83594.1;KYK87366.1;KYK91164.1;KYK96969.1;WP_005539534.1	deoxyribose-phosphate aldolase [Aggregatibacter actinomycetemcomitans D7S-1]	UP	5.03025e-09	4.74707	6
ACX81651.1;AEW76577.1;AFI86733.1;AKU28392.1;AMQ92851.1;AMQ93879.1;ANU81992.1;BAS47860.1;EKX96177.1;KND82875.1;KND85233.1;KOE32211.1;KOE54538.1;KOE54955.1;KOE54987.1;KOE59696.1;KOE59759.1;KOE60248.1;KOE65437.1;KOE68126.1;KOE68879.1;KOE69283.1;KYK75219.1;KYK76840.1;KYK82390.1;KYK84516.1;KYK86531.1;KYK88771.1;KYK91113.1;KYK91716.1;KYK97045.1;WP_005543199.1;WP_005565491.1;WP_061885526.1;WP_061885686.1	transcriptional regulator [Aggregatibacter actinomycetemcomitans D11S-1]	UP	3.18258e-06	4.71505	3
ACX82408.1;AEW77313.1;AFI87931.1;AHN71969.1;AKU29054.1;AMQ91474.1;AMQ94878.1;ANU82897.1;BAS49325.1;EGY32821.1;EHK90099.1;EKX96818.1;KND82748.1;KND85395.1;KNE77177.1;KOE31851.1;KOE51764.1;KOE54761.1;KOE55943.1;KOE58575.1;KOE58646.1;KOE58866.1;KOE66311.1;KOE66641.1;KOE68078.1;KOE69954.1;KYK72318.1;KYK73648.1;KYK74267.1;KYK80098.1;KYK81526.1;KYK81723.1;KYK85624.1;KYK86144.1;KYK88107.1;KYK92003.1;KYK…	hypothetical protein D11S_1021 [Aggregatibacter actinomycetemcomitans D11S-1]	UP	5.3529e-05	4.69008	3
AFI87760.1;EHK91136.1;KNE78167.1;WP_005577447.1;WP_014702529.1;AHN72952.1;EGY32683.1;KOE61420.1;KYK73053.1;KYK81892.1;KYK95954.1;WP_005548263.1;WP_005559084.1	membrane protein [Aggregatibacter actinomycetemcomitans D7S-1]	UP	7.6375e-08	4.63037	5
AFI87911.1;AMQ94860.1;EKX96797.1;KND85376.1;KOE31871.1;WP_005542405.1	exodeoxyribonuclease III [Aggregatibacter actinomycetemcomitans D7S-1]	UP	0.00179277	4.62776	2
KYK89476.1;WP_061887841.1	preprotein translocase subunit SecA, partial [Aggregatibacter actinomycetemcomitans serotype d str. SA2200]	UP	9.45513e-07	4.6235	2
AFI86415.1;AMQ93456.1;ANU82735.1;BAS48554.1;EKX95228.1;KND85213.1;KOE30783.1;KOE62858.1;KOE65676.1;KOE65869.1;KOE70777.1;KYK79388.1;KYK85052.1;KYK86635.1;KYK90407.1;KYK91768.1;KYK92646.1;WP_005541901.1;WP_005563002.1;WP_005565351.1	PTS ascorbate-specific subunit IIBC [Aggregatibacter actinomycetemcomitans D7S-1]	UP	7.27858e-09	4.62101	4
KYK72643.1;KYK96606.1;WP_061885786.1	transcriptional regulator [Aggregatibacter actinomycetemcomitans serotype e str. SA3096]	UP	0.00210557	4.60197	2
ACX82659.1;AEW77563.1;AFI88034.1;AHN72252.1;AKU29268.1;AMQ94964.1;ANU82504.1;BAS48810.1;EGY34401.1;EHK91310.1;EKX99477.1;KND84793.1;KND86080.1;KNE78337.1;KOE30370.1;KOE53409.1;KOE55732.1;KOE57027.1;KOE62525.1;KOE63826.1;KOE64557.1;KOE68029.1;KOE69126.1;KYK72745.1;KYK73412.1;KYK75086.1;KYK78639.1;KYK79811.1;KYK81769.1;KYK85487.1;KYK85691.1;KYK86496.1;KYK91115.1;KYK92071.1;KYK93011.1;WP_005546414.1…	translation initiation factor IF-3 [Aggregatibacter actinomycetemcomitans D11S-1]	UP	1.48451e-07	4.59966	2
KOE30438.1;WP_005538865.1;KNE86101.1;OBY55287.1;WP_005703149.1	2-acyl-glycerophospho-ethanolamine acyltransferase [Aggregatibacter actinomycetemcomitans D17P-3]	UP	0.000157244	4.597	3
AFI86301.1;AMQ93353.1;ANU82636.1;BAS48661.1;EKX95057.1;KND85114.1;KOE30500.1;KOE65770.1;KYK84952.1;KYK89728.1;KYK90301.1;KYK90911.1;KYK93259.1;WP_005540156.1;WP_032997074.1	membrane protein [Aggregatibacter actinomycetemcomitans D7S-1]	UP	2.84355e-09	4.59301	5
ACX82055.1;AEW76974.1;AFI86811.1;AKU28651.1;AMQ91162.1;AMQ93946.1;ANU82060.1;BAS47980.1;EKX99056.1;KND84273.1;KND85652.1;KOE31133.1;KOE53608.1;KOE55014.1;KOE56031.1;KOE60341.1;KOE61467.1;KOE62160.1;KOE63621.1;KOE66538.1;KOE67540.1;KOE70152.1;KYK74951.1;KYK77701.1;KYK80798.1;KYK83975.1;KYK89303.1;KYK89503.1;KYK90494.1;KYK92700.1;KYK93774.1;WP_005542031.1;WP_005546162.1;WP_005554716.1;WP_005571946.…	phosphomannomutase [Aggregatibacter actinomycetemcomitans D11S-1]	UP	1.13437e-08	4.5857	4
ACX83504.1;AEW76364.1;AFI86960.1;AHN70895.1;AKU28192.1;AMQ92428.1;AMQ94085.1;ANU81669.1;BAS47568.1;EGY33050.1;EKX95714.1;KND84439.1;KND84721.1;KOE31604.1;KOE52434.1;KOE55340.1;KOE55493.1;KOE57498.1;KOE59915.1;KOE62276.1;KOE62784.1;KOE65186.1;KOE68602.1;KOE70566.1;KYK72773.1;KYK74800.1;KYK78837.1;KYK80484.1;KYK80981.1;KYK83532.1;KYK87023.1;KYK89916.1;KYK91253.1;KYK92270.1;KYK96831.1;WP_005544468.1…	3-oxoacyl-ACP synthase [Aggregatibacter actinomycetemcomitans D11S-1]	UP	0.000197209	4.57735	3
AFI87699.1;AMQ93560.1;ANU83123.1;EKX93967.1;KND83748.1;KOE31810.1;KOE70661.1;KYK83085.1;KYK85903.1;KYK87558.1;KYK91213.1;KYK92744.1;KYK96356.1;WP_005544085.1;KOE64779.1;KOE67635.1;KYK79825.1;WP_053329813.1;OBY54036.1;WP_065294618.1;BAS49576.1;WP_005561051.1	pyruvate formate-lyase [Aggregatibacter actinomycetemcomitans D7S-1]	UP	1.42275e-07	4.56754	32
AFI86059.1;AMQ93155.1;ANU82254.1;BAS49154.1;EKX94124.1;KND84560.1;KOE30177.1;KOE67236.1;KYK82926.1;KYK89559.1;KYK90790.1;KYK92372.1;KYK95003.1;WP_005540837.1;OBY50784.1;WP_065295554.1	CRISPR-associated protein Csd2 [Aggregatibacter actinomycetemcomitans D7S-1]	UP	2.58527e-06	4.56385	5
ABD38133.1;ACX82685.1;AEW77588.1;AFI88055.1;AHN72284.1;AKU29292.1;AMQ91713.1;AMQ94982.1;ANU82485.1;BAS48831.1;EKX99453.1;KND84815.1;KND86062.1;KOE30352.1;KOE53387.1;KOE55754.1;KOE57003.1;KOE57279.1;KOE58380.1;KOE59989.1;KOE63839.1;KOE69696.1;KYK75295.1;KYK79886.1;KYK83254.1;KYK84597.1;KYK86894.1;KYK89930.1;KYK93066.1;KYK96099.1;Q2EHL7.1;WP_005538916.1;WP_005545419.1;WP_012820994.1;WP_014167779.1;…	putative TdeA [Aggregatibacter actinomycetemcomitans]	UP	9.90785e-08	4.55987	7
AFI86678.1;AMQ93828.1;ANU81945.1;BAS47916.1;EKX96696.1;KND85813.1;KOE32170.1;KOE65632.1;KOE67291.1;KOE67887.1;KOE69330.1;KYK79962.1;KYK83280.1;KYK86616.1;KYK89159.1;KYK89533.1;KYK93280.1;KYK96303.1;WP_005551364.1;WP_005563275.1;WP_005565521.1;WP_061888306.1;EGY33486.1;KYK76786.1;KYK80392.1;WP_005558121.1	DNA gyrase subunit B [Aggregatibacter actinomycetemcomitans D7S-1]	UP	6.05051e-07	4.55688	7
AAP43987.1;AFI87204.1;AKU28563.1;AMQ94510.1;WP_014702435.1;AKU63228.1;OBY53981.1;WP_050693262.1;WP_065294577.1	TadZ [Aggregatibacter actinomycetemcomitans]	UP	5.60335e-05	4.54	9
ACX82254.1;AEW77159.1;AFI87299.2;AHN71249.1;AKU28479.1;AMQ91333.1;AMQ94425.1;ANU81464.1;BAS48165.1;EKX97869.1;KND82439.1;KND83024.1;KOE30829.1;KOE53720.1;KOE54628.1;KOE56956.1;KOE57619.1;KOE61248.1;KOE62975.1;KOE65453.1;KOE70875.1;KYK77285.1;KYK79002.1;KYK84789.1;KYK85180.1;KYK88301.1;KYK90507.1;KYK92172.1;KYK95750.1;WP_005541885.1;WP_005567832.1;WP_025298165.1	citrate lyase subunit beta [Aggregatibacter actinomycetemcomitans D11S-1]	UP	1.83462e-07	4.53896	7
ACX81867.1;AEW76779.1;AFI86897.1;AHN71687.1;AKU28817.1;AMQ92636.1;AMQ94025.1;ANU82139.1;BAS48061.1;EHK90767.1;EKX98964.1;KND83360.1;KND85729.1;KNE77813.1;KOE31054.1;KOE54478.1;KOE56387.1;KOE56497.1;KOE59109.1;KOE61189.1;KOE64858.1;KOE67347.1;KOE68909.1;KOE70059.1;KYK75517.1;KYK76066.1;KYK78128.1;KYK84908.1;KYK87251.1;KYK87525.1;KYK90588.1;KYK93183.1;KYK94134.1;WP_005543937.1;WP_005544988.1;WP_005…	excinuclease ABC subunit A [Aggregatibacter actinomycetemcomitans D11S-1]	UP	7.50511e-08	4.53778	3
ACX82058.2;AEW76977.1;AFI86808.2;AHN71462.1;AKU28648.1;AMQ92959.1;AMQ95139.1;ANU82057.1;BAS47977.1;EKX99059.1;KND84270.1;KND85649.1;KOE31136.1;KOE53605.1;KOE56028.1;KOE57092.1;KOE60338.1;KOE61470.1;KOE62163.1;KOE63618.1;KOE66541.1;KOE67543.1;KOE70155.1;KYK74948.1;KYK77704.1;KYK80801.1;KYK83972.1;KYK89300.1;KYK89506.1;KYK90497.1;KYK92370.1;KYK93771.1;WP_005542026.1;WP_005564772.1;WP_061887499.1	Universal stress protein A [Aggregatibacter actinomycetemcomitans D11S-1]	UP	1.15649e-06	4.53363	2
AFI87289.1;AMQ94434.1;ANU81455.1;BAS48175.1;EHK90327.1;KND83033.1;KNE77391.1;KOE30838.1;KOE64893.1;KOE65444.1;KOE66601.1;KOE70866.1;KYK74590.1;KYK84779.1;KYK87411.1;KYK88311.1;KYK89861.1;KYK94107.1;KYK94173.1;WP_005542635.1;WP_005552841.1;WP_005577823.1;WP_061887622.1	sugar ABC transporter substrate-binding protein [Aggregatibacter actinomycetemcomitans D7S-1]	UP	5.11163e-09	4.52566	4
AFI87821.1;AMQ94773.1;ANU83011.1;BAS49451.1;EKX93867.1;KND85742.1;KOE63539.1;KOE65098.1;KOE70717.1;KYK73287.1;KYK84083.1;KYK85739.1;KYK89136.1;KYK90992.1;KYK93109.1;KYK97068.1;WP_005549145.1;WP_060829019.1	hypothetical protein D7S_02108 [Aggregatibacter actinomycetemcomitans D7S-1]	UP	1.43078e-07	4.5161	8
ACX83344.1;AEW76212.1;AFI87666.1;AHN70721.1;AKU28055.1;AMQ92292.1;AMQ93592.1;ANU81172.1;BAS47246.1;EHK91072.1;EKX94008.1;KND83718.1;KND84300.1;KNE78104.1;KOE31202.1;KOE52292.1;KOE55062.1;KOE55635.1;KOE57354.1;KOE58853.1;KOE63391.1;KOE64809.1;KOE66941.1;KOE67601.1;KOE69594.1;KYK74432.1;KYK79861.1;KYK80645.1;KYK82552.1;KYK82990.1;KYK83119.1;KYK86345.1;KYK90112.1;KYK90913.1;WP_005547402.1;WP_0055773…	hypothetical protein D11S_1990 [Aggregatibacter actinomycetemcomitans D11S-1]	UP	8.19392e-08	4.50037	2
BAS47306.1;WP_060828684.1;AHN70769.1;WP_025298070.1;AKU63088.1;KNE85870.1;OBY53111.1;OBY54118.1;WP_005703452.1;WP_050693141.1;WP_065294674.1	SurA protein [Aggregatibacter actinomycetemcomitans NUM4039]	UP	1.56513e-07	4.49577	12
ACX82499.1;AFI86098.1;AHN72063.1;AMQ93191.1;ANU82220.1;BAS49192.1;EKX99138.1;KND82820.1;KND84595.1;KOE31490.1;KOE53215.1;KOE57794.1;KOE60032.1;KOE62023.1;KOE62385.1;KOE64043.1;KOE70368.1;KYK76666.1;KYK79595.1;KYK79603.1;KYK83007.1;KYK86026.1;KYK88044.1;KYK88621.1;KYK91495.1;KYK92035.1;WP_005538251.1;WP_005545854.1;WP_005565803.1;WP_053330095.1;WP_061887668.1;WP_061888563.1;EGY34031.1;KYK74936.1;K…	branched-chain amino acid aminotransferase [Aggregatibacter actinomycetemcomitans D11S-1]	UP	1.9761e-09	4.47528	2
ACX82792.1;AEW77690.1;AFI85981.1;AHN72410.1;AKU29385.1;AMQ91799.1;AMQ93086.1;ANU82325.1;BAS49015.1;EKX98331.1;KND85261.1;KOE30447.1;KOE52589.1;KOE54314.1;KOE58145.1;KOE58246.1;KOE58357.1;KOE67867.1;KOE70478.1;KYK75158.1;KYK81060.1;KYK83367.1;KYK85684.1;KYK86097.1;KYK91505.1;KYK95570.1;WP_005542137.1;WP_005565231.1	peptidase E [Aggregatibacter actinomycetemcomitans D11S-1]	UP	1.17884e-07	4.46504	3
AFI86110.1;AMQ93203.1;ANU82208.1;BAS49204.1;EKX99150.1;KND84606.1;KOE31478.1;KOE62012.1;KOE64031.1;KOE64284.1;KOE70356.1;KYK79544.1;KYK83029.1;KYK88633.1;KYK90351.1;KYK91196.1;KYK92856.1;KYK96546.1;WP_005538277.1	multifunctional aminopeptidase A [Aggregatibacter actinomycetemcomitans D7S-1]	UP	6.1026e-07	4.45223	3
AEW77343.1;AFI86399.1;AKU29082.1;AMQ91498.1;AMQ93439.1;ANU82718.1;EGY32861.1;EKX95247.1;KND85196.1;KOE30584.1;KOE51792.1;KOE54788.1;KOE62871.1;KOE65688.1;KOE65852.1;KOE70762.1;KYK75954.1;KYK79372.1;KYK82091.1;KYK85039.1;KYK85527.1;KYK87587.1;KYK88162.1;KYK93054.1;KYK93762.1;KYK95227.1;WP_005541927.1;WP_005558936.1;WP_005562970.1;WP_014167712.1	fumarate hydratase [Aggregatibacter actinomycetemcomitans ANH9381]	UP	1.17628e-08	4.43188	18
ACX82279.1;AFI87771.1;AMQ93495.1;ANU83059.1;BAS49505.1;EHK90289.1;EKX97953.1;KND83813.1;KNE77355.1;KOE30715.1;KOE57641.1;KOE61018.1;KOE62953.1;KOE66101.1;KOE67150.1;KOE68768.1;KOE70596.1;KYK77435.1;KYK78980.1;KYK79195.1;KYK83165.1;KYK88059.1;KYK88510.1;KYK89420.1;KYK91965.1;WP_005541082.1;WP_005577752.1;WP_019518135.1	ferric transporter ATP-binding subunit [Aggregatibacter actinomycetemcomitans D11S-1]	UP	3.72029e-06	4.41872	7
AFI86544.1;AMQ94649.1;ANU82850.1;BAS48428.1;EKX98365.1;KND82260.1;KOE30932.1;KOE62712.1;KOE63971.1;KOE65657.1;KOE70502.1;KYK72802.1;KYK84266.1;KYK86853.1;KYK89805.1;KYK90154.1;KYK94347.1;KYK95626.1;WP_005543049.1;WP_005565573.1;WP_005581285.1	D-ribose transporter subunit RbsB [Aggregatibacter actinomycetemcomitans D7S-1]	UP	3.39896e-09	4.41728	6
ACX82628.1;AEW77535.1;AFI86166.1;AKU29245.1;AMQ91666.1;AMQ93238.1;ANU81695.1;BAS49243.1;EGY34374.1;EHK91333.1;EKX98057.1;KND83557.1;KND84972.1;KNE78359.1;KOE31392.1;KOE52778.1;KOE53362.1;KOE53434.1;KOE57324.1;KOE58424.1;KOE62296.1;KOE62499.1;KOE63743.1;KOE66448.1;KOE69005.1;KYK72578.1;KYK77144.1;KYK78667.1;KYK79274.1;KYK80071.1;KYK84440.1;KYK87306.1;KYK87792.1;KYK90649.1;KYK92453.1;KYK95826.1;WP_…	2,3,4,5-tetrahydropyridine-2,6-carboxylate N-succinyltransferase [Aggregatibacter actinomycetemcomitans D11S-1]	UP	1.70937e-06	4.41463	2
ACX82020.1;AEW76940.1;AFI86845.1;AHN71502.1;AKU28679.1;AMQ91134.1;AMQ93974.1;ANU82088.1;BAS48009.1;EKX99021.1;KND84098.1;KND85680.1;KNE86294.1;KOE31105.1;KOE53636.1;KOE55042.1;KOE56059.1;KOE60369.1;KOE61438.1;KOE62131.1;KOE63650.1;KOE66510.1;KOE66785.1;KOE70123.1;KYK74982.1;KYK77670.1;KYK80934.1;KYK84005.1;KYK88660.1;KYK89052.1;KYK90560.1;KYK94299.1;KYK96340.1;OBY50929.1;WP_005542903.1;WP_0055647…	ribonuclease PH [Aggregatibacter actinomycetemcomitans D11S-1]	UP	0.000147592	4.41415	2
ACX83143.1;AEW78045.1;AFI86328.1;AHN72798.1;AKU29716.1;AMQ92116.1;AMQ93381.1;ANU82664.1;BAS48635.1;EGY33516.1;EHK89571.1;EKX95027.1;KND83382.1;KND85140.1;KNE76673.1;KOE30527.1;KOE52110.1;KOE53099.1;KOE54116.1;KOE58673.1;KOE60729.1;KOE62041.1;KOE63807.1;KOE64606.1;KOE65795.1;KOE70032.1;KYK72468.1;KYK72884.1;KYK75739.1;KYK78598.1;KYK81407.1;KYK84980.1;KYK88873.1;KYK89619.1;KYK90683.1;KYK92805.1;KYK…	hypothetical protein D11S_1780 [Aggregatibacter actinomycetemcomitans D11S-1]	UP	0.000116796	4.41298	2
EKX99084.1;KYK75035.1;KYK80824.1	x-Pro dipeptidyl-peptidase [Aggregatibacter actinomycetemcomitans Y4]	UP	1.97706e-05	4.41044	5
AFI87614.2;AMQ93638.1;ANU81217.1;BAS47298.1;EKX97476.1;KND82896.1;KOE32011.1;KOE68663.1;KYK83728.1;KYK87168.1;KYK91130.1;KYK92759.1;KYK95006.1;WP_005542473.1;WP_061888543.1	hypothetical protein D7S_01889 [Aggregatibacter actinomycetemcomitans D7S-1]	UP	4.50612e-06	4.39455	2
ACX81771.1;AEW76689.1;AFI86672.1;AHN71792.1;AKU28908.1;AMQ92736.1;AMQ93824.1;ANU81941.1;BAS47842.1;EGY32981.1;EHK90855.1;EKX93677.1;KND83262.1;KND83272.1;KNE77898.1;KOE31333.1;KOE54390.1;KOE56298.1;KOE56586.1;KOE59196.1;KOE59519.1;KOE59727.1;KOE63846.1;KOE64071.1;KOE67463.1;KYK74243.1;KYK74834.1;KYK78038.1;KYK78282.1;KYK81064.1;KYK83876.1;KYK86469.1;KYK89710.1;KYK93078.1;KYK94189.1;KYK95221.1;WP_…	membrane protein [Aggregatibacter actinomycetemcomitans D11S-1]	UP	3.49946e-08	4.3904	3
ACX81445.1;AEW76381.1;AFI87365.1;AHN70916.1;AKU28210.1;AMQ92446.1;AMQ94554.1;ANU81328.1;BAS48309.1;EGY33033.1;EHK90906.1;EKX96904.1;KND84457.1;KND86083.1;KNE77948.1;KOE30699.1;KOE52452.1;KOE55358.1;KOE55475.1;KOE57515.1;KOE59932.1;KOE62767.1;KOE65483.1;KOE66008.1;KOE68855.1;KOE70964.1;KYK72756.1;KYK74887.1;KYK78719.1;KYK80501.1;KYK81117.1;KYK83354.1;KYK85357.1;KYK86810.1;KYK86818.1;KYK91816.1;KYK…	hypothetical protein D11S_0021 [Aggregatibacter actinomycetemcomitans D11S-1]	UP	6.75324e-06	4.38868	2
ACX81716.1;AFI86998.1;AMQ94119.1;ANU81635.1;BAS47604.1;EHK90632.1;EKX95755.1;KNE77680.1;KOE31639.1;KOE60192.1;KOE60866.1;KOE62242.1;KOE63195.1;KOE65153.1;KOE66344.1;KYK75712.1;KYK78912.1;KYK81967.1;KYK83567.1;KYK85537.1;KYK88484.1;KYK90828.1;KYK95512.1;WP_005539581.1;WP_005562798.1;WP_005576670.1;KND84686.1;WP_050926596.1	preprotein translocase subunit SecB [Aggregatibacter actinomycetemcomitans D11S-1]	UP	4.57334e-07	4.35982	4
ACX82717.1;AEW77618.1;AFI85943.1;AHN72322.1;AKU29317.1;AMQ91739.1;AMQ93035.1;ANU82358.1;BAS48977.1;EGY34455.1;EKX98517.1;KND82662.1;KND83167.1;KOE30429.1;KOE51696.1;KOE58207.1;KOE58311.1;KOE60281.1;KOE63998.1;KOE66882.1;KOE69453.1;KYK73203.1;KYK76768.1;KYK77300.1;KYK77964.1;KYK81843.1;KYK84290.1;KYK87135.1;KYK87841.1;KYK92312.1;KYK95657.1;WP_005538875.1;WP_005556885.1;WP_005568752.1;WP_014167792.…	hypothetical protein D11S_1335 [Aggregatibacter actinomycetemcomitans D11S-1]	UP	3.72983e-05	4.3536	6
AAF44334.1;ACX81682.1;AEW76606.1;AFI87189.1;AKU28987.1;AMQ92827.1;AMQ94288.1;ANU81495.1;BAS48134.1;CBF59244.1;CBF60451.1;CBF61218.1;CBF62449.1;CBF63614.1;CBF63946.1;CBF64455.1;CBF65572.1;CBF66651.1;CBF69308.1;CBF77334.1;CBF81300.1;CBL85509.1;CBM37381.1;CBU84488.1;CBU85695.1;CBU86246.1;CBU87325.1;CBU88490.1;CBU88822.1;CBU89331.1;CBU90443.1;CBU91524.1;CBU94182.1;CBU98057.1;CBU99887.1;EGY35091.1;EKX…	recombinase A [Aggregatibacter actinomycetemcomitans]	UP	5.5973e-07	4.35217	5
AFI88036.1;AMQ94966.1;ANU82502.1;BAS48813.1;EGY34403.1;EHK91308.1;EKX99474.1;KND86079.1;KNE78336.1;KOE30369.1;KOE63827.1;KOE64558.1;KOE68030.1;KOE69127.1;KYK72744.1;KYK73414.1;KYK78638.1;KYK81767.1;KYK85489.1;KYK86498.1;KYK91117.1;KYK92073.1;KYK93012.1;WP_005542276.1;WP_005576375.1;WP_032996594.1	50S ribosomal protein L20 [Aggregatibacter actinomycetemcomitans D7S-1]	UP	2.98089e-07	4.34655	4
ACX82885.1;AEW77786.1;AFI87588.1;AHN72510.1;AKU29468.1;AMQ91880.1;AMQ93660.1;ANU81240.1;BAS47326.1;EKX97447.1;KND82920.1;KND82970.1;KOE32035.1;KOE52526.1;KOE56719.1;KOE56767.1;KOE59315.1;KOE61673.1;KOE61837.1;KOE68182.1;KOE68344.1;KOE68639.1;KOE70304.1;KYK76518.1;KYK80264.1;KYK81148.1;KYK83703.1;KYK85330.1;KYK88151.1;KYK90636.1;KYK93145.1;KYK95298.1;WP_005539288.1;WP_005548427.1;WP_005564187.1	ribose-5-phosphate isomerase A [Aggregatibacter actinomycetemcomitans D11S-1]	UP	1.15885e-06	4.3442	2
AFI87261.1;AMQ94454.1;ANU81433.1;BAS48203.1;EKX97731.1;KND83055.1;KOE30860.1;KOE64683.1;KOE65269.1;KOE70841.1;KYK80568.1;KYK84755.1;KYK87001.1;KYK88729.1;KYK89175.1;KYK93941.1;KYK96889.1;WP_005542699.1;WP_005552803.1;WP_005566045.1	iron-dicitrate transporter substrate-binding subunit [Aggregatibacter actinomycetemcomitans D7S-1]	UP	3.06469e-10	4.33233	5
AMQ94193.1;ANN81659.1;ANU81591.1;BAS47472.1;KND82568.1;KOE31676.1;KOE65754.1;KOE67280.1;KOE68696.1;KOE70930.1;KYK78527.1;KYK84134.1;KYK87431.1;KYK88711.1;KYK94528.1;KYK96243.1;WP_005538504.1;WP_005563261.1;WP_033002016.1	nitrate reductase [Aggregatibacter actinomycetemcomitans]	UP	2.18326e-10	4.33182	23
AFI87443.2;AMQ94339.1;EKX96954.1;KND85530.1;KOE31572.1;WP_005542577.1	DNA-directed RNA polymerase subunit beta [Aggregatibacter actinomycetemcomitans D7S-1]	UP	1.82232e-08	4.30111	33
ACX82876.1;AEW77777.1;AFI87721.1;AHN72501.1;AKU29460.1;AMQ91872.1;AMQ93540.1;ANU83103.1;BAS49554.1;EHK91485.1;EKX93944.1;KND82962.1;KND83768.1;KNE78498.1;KOE31789.1;KOE52518.1;KOE56727.1;KOE56775.1;KOE59307.1;KOE61829.1;KOE66146.1;KOE67105.1;KOE68813.1;KYK78023.1;KYK81278.1;KYK83063.1;KYK86942.1;KYK89642.1;KYK89742.1;KYK92400.1;KYK94036.1;WP_005538116.1;WP_005548410.1;WP_005568426.1;WP_005576044.…	threonine synthase [Aggregatibacter actinomycetemcomitans D11S-1]	UP	0.000512237	4.29098	3
ACX81528.1;AEW76461.1;AFI87514.1;AHN71001.1;AKU28285.1;AMQ92521.1;AMQ93729.1;ANU81310.1;BAS47397.1;EHK91528.1;EKX97663.1;KND83705.1;KND85338.1;KNE78541.1;KOE31948.1;KOE53683.1;KOE56289.1;KOE56783.1;KOE57910.1;KOE58966.1;KOE59603.1;KOE64147.1;KOE64244.1;KOE64587.1;KYK72912.1;KYK74704.1;KYK77216.1;KYK79114.1;KYK82172.1;KYK83445.1;KYK87369.1;KYK90329.1;KYK93226.1;KYK95067.1;KYK96316.1;WP_005539504.1…	peptide deformylase [Aggregatibacter actinomycetemcomitans D11S-1]	UP	1.89715e-05	4.28867	2
AFI86670.1;AMQ93822.1;ANU81939.1;BAS47839.1;KOE31330.1;KOE64068.1;KYK86472.1;KYK89713.1;KYK93081.1;KYK95891.1;WP_005541250.1;EHK90859.1;KNE77902.1;WP_005577040.1	fructose-bisphosphate aldolase [Aggregatibacter actinomycetemcomitans D7S-1]	UP	2.44453e-06	4.28103	11
ACX82759.1;AFI85915.1;AHN72371.1;AKU29355.1;AMQ91772.1;AMQ95080.1;ANU82384.1;BAS48946.1;EKX96392.1;KND83853.1;KND84859.1;KOE30402.1;KOE51659.1;KOE54342.1;KOE55790.1;KOE58175.1;KOE58278.1;KOE59660.1;KOE63126.1;KOE64344.1;KOE65596.1;KOE69160.1;KYK74551.1;KYK75371.1;KYK76912.1;KYK77660.1;KYK77761.1;KYK83766.1;KYK87746.1;KYK89838.1;WP_005543455.1;WP_005544784.1	hypothetical protein D11S_1377 [Aggregatibacter actinomycetemcomitans D11S-1]	UP	8.24893e-06	4.28035	2
AFI86290.1;AMQ93342.1;ANU82625.1;BAS48673.1;EKX95068.1;KND85103.1;KOE30490.1;KOE63768.1;KOE65527.1;KOE69997.1;KYK75839.1;KYK84941.1;KYK86264.1;KYK86677.1;KYK92613.1;KYK95403.1;WP_005540183.1;WP_005552018.1;WP_033002102.1;WP_053329986.1	DNA topoisomerase IV subunit A [Aggregatibacter actinomycetemcomitans D7S-1]	UP	1.73925e-07	4.26656	2
AFI86718.1;AMQ93866.1;ANU81979.1;BAS47875.1;EGY35265.1;EHK90082.1;EKX96193.1;KND85247.1;KNE77160.1;KOE32198.1;KOE66427.1;KOE68140.1;KOE68865.1;KOE69270.1;KYK74015.1;KYK76800.1;KYK78263.1;KYK84283.1;KYK84483.1;KYK88788.1;KYK89766.1;KYK93003.1;KYK95668.1;KYK96931.1;WP_005540420.1;WP_005555556.1;WP_005560600.1;WP_005578461.1	UDP-N-acetylglucosamine acyltransferase [Aggregatibacter actinomycetemcomitans D7S-1]	UP	4.40233e-07	4.26502	3
AEW77087.1;EKX97774.1	cell division protein MraZ [Aggregatibacter actinomycetemcomitans ANH9381]	UP	5.06202e-07	4.25769	2
AFI87630.1;AMQ93624.1;ANU81204.1;BAS47284.1;EKX98140.1;KND85955.1;KOE30265.1;KOE66030.1;KOE66890.1;KOE69556.1;KYK77025.1;KYK83614.1;KYK85722.1;KYK89512.1;KYK92038.1;WP_005543734.1;WP_005564491.1;WP_053293782.1;WP_053329849.1;WP_061887690.1;WP_061888855.1	malic enzyme [Aggregatibacter actinomycetemcomitans D7S-1]	UP	3.97703e-08	4.25114	12
EKX93817.1;KYK88454.1;WP_050542067.1;WP_050554950.1;AMQ92999.1;WP_061870039.1;ACS96856.1;AKS64238.1;AKU63470.1;EHB89235.1;KNE85690.1;OBY50870.1;OBY55041.1;WP_005702724.1;WP_005703736.1;WP_012771313.1;WP_050693473.1;WP_065295618.1	oxoglutarate dehydrogenase (succinyl-transferring), E1 component [Aggregatibacter actinomycetemcomitans Y4]	UP	1.8009e-07	4.24501	5
ACX82540.1;AFI87843.1;AMQ94796.1;ANU82988.1;BAS49425.1;EKX93841.1;KND85765.1;KOE30652.1;KOE57755.1;KOE58501.1;KOE62422.1;KOE63517.1;KOE65312.1;KOE66220.1;KOE70697.1;KYK73221.1;KYK77061.1;KYK79493.1;KYK84107.1;KYK88478.1;KYK89548.1;KYK89788.1;KYK92527.1;KYK96986.1;WP_005540280.1;WP_005565912.1;WP_014702546.1;WP_060829015.1;WP_061885428.1	thiamine ABC transporter substrate-binding protein [Aggregatibacter actinomycetemcomitans D11S-1]	UP	1.43189e-08	4.23007	5
ACX82908.1;AEW77814.1;AFI87567.1;AHN72540.1;AKU29493.1;AMQ91904.1;AMQ93679.1;ANU81259.1;BAS47344.1;EKX97616.1;KND82939.1;KND82994.1;KOE32054.1;KOE52552.1;KOE56694.1;KOE56741.1;KOE59333.1;KOE61692.1;KOE63480.1;KOE68163.1;KOE68363.1;KOE70323.1;KYK76540.1;KYK80244.1;KYK81170.1;KYK83683.1;KYK86606.1;KYK87863.1;KYK89607.1;KYK93652.1;WP_005538010.1;WP_050846421.1;WP_061888778.1;KNE84503.1;OBY50561.1;WP…	cysteine synthase [Aggregatibacter actinomycetemcomitans D11S-1]	UP	7.46528e-07	4.20228	5
ACX82083.1;AEW77002.1;AFI86784.1;AHN71436.1;AKU28624.1;AMQ91188.1;AMQ93923.1;ANU82036.1;BAS47954.1;EKX99085.1;KND84236.1;KND85626.1;KOE31158.1;KOE53571.1;KOE56004.1;KOE57116.1;KOE60315.1;KOE61493.1;KOE62186.1;KOE63597.1;KOE66562.1;KOE67566.1;KOE70176.1;KYK75034.1;KYK77611.1;KYK80825.1;KYK83949.1;KYK89275.1;KYK91401.1;KYK94407.1;KYK95334.1;WP_005541995.1;WP_005546941.1;WP_005564791.1;WP_005586860.…	glucosamine--fructose-6-phosphate aminotransferase [Aggregatibacter actinomycetemcomitans D11S-1]	UP	1.18382e-07	4.19636	10
ACX82591.1;AEW77499.1;AFI86204.1;AHN72175.1;AKU29213.1;AMQ91637.1;AMQ93268.1;ANU81725.1;BAS49280.1;EGY34335.1;EHK89892.1;EKX98015.1;KND85006.1;KNE76984.1;KOE31426.1;KOE53331.1;KOE53465.1;KOE57711.1;KOE58458.1;KOE62467.1;KOE67826.1;KOE68056.1;KOE69418.1;KYK72543.1;KYK77109.1;KYK77822.1;KYK78702.1;KYK79442.1;KYK84418.1;KYK87821.1;KYK90396.1;KYK92885.1;KYK95091.1;KYK96587.1;WP_005543806.1;WP_0055460…	pyridine nucleotide transhydrogenase [Aggregatibacter actinomycetemcomitans D11S-1]	UP	1.57379e-06	4.17182	3
ACX82879.1;AEW77780.1;AFI87718.1;AKU29463.1;AMQ91875.1;AMQ93543.1;ANU83106.1;BAS49557.1;EGY34705.1;EHK91488.1;EKX93947.1;KND83765.1;KNE78501.1;KOE31792.1;KOE52521.1;KOE56772.1;KOE59310.1;KOE61668.1;KOE61832.1;KOE66149.1;KOE67102.1;KOE68816.1;KOE70643.1;KYK74312.1;KYK76513.1;KYK78020.1;KYK80793.1;KYK81281.1;KYK83066.1;KYK86945.1;KYK88896.1;KYK89352.1;KYK92397.1;KYK92775.1;KYK96460.1;WP_005538119.1…	protein HflC [Aggregatibacter actinomycetemcomitans D11S-1]	UP	3.91708e-07	4.16489	6
AEW76919.1;AFI86909.1;AKU28696.1;AMQ92628.1;AMQ94034.1;ANU82148.1;BAS48072.1;EHK90759.1;KND83884.1;KND85851.1;KNE77805.1;KOE31214.1;KOE56602.1;KOE56909.1;KOE57200.1;KOE62694.1;KOE64850.1;KOE68915.1;KOE69385.1;KYK75525.1;KYK85095.1;KYK86210.1;KYK88674.1;KYK91463.1;KYK93869.1;KYK96997.1;WP_005540005.1;WP_005565097.1;WP_005566944.1;WP_005576897.1;WP_053293807.1;WP_053329928.1;WP_061888771.1	leucyl-tRNA synthetase [Aggregatibacter actinomycetemcomitans ANH9381]	UP	8.80814e-08	4.15258	5
AFI86287.2;AMQ93339.1;EKX94937.1;KND85100.1;KOE30487.1;WP_005594265.1	ABC transporter ATP-binding protein [Aggregatibacter actinomycetemcomitans D7S-1]	UP	2.26409e-08	4.15175	7
AFI88076.1;AMQ94999.1;ANU82466.1;BAS48848.1;EKX94593.1;KND85474.1;KOE30798.1;KOE64992.1;KOE67207.1;KOE68621.1;KYK73880.1;KYK84570.1;KYK84671.1;KYK91726.1;WP_005544552.1;ACS97081.1;AKS64441.1;EHB90469.1;WP_005700374.1	glucose-6-phosphate isomerase [Aggregatibacter actinomycetemcomitans D7S-1]	UP	9.32094e-08	4.14589	11
AFI86582.1;AMQ93740.1;ANU81748.1;BAS47694.1;EKX92938.1;KND85901.1;KOE30378.1;KOE65548.1;KOE68017.1;KOE68094.1;KOE69887.1;KYK77168.1;KYK84365.1;KYK87382.1;KYK89363.1;KYK90856.1;KYK93318.1;KYK96744.1;WP_005543598.1;ACX81981.1;AKU28798.1;AMQ92531.1;KND84645.1;KOE53163.1;KOE54493.1;KOE54510.1;KOE59227.1;KOE59530.1;KOE60124.1;KYK74022.1;KYK78883.1;WP_005548754.1	30S ribosomal protein S4 [Aggregatibacter actinomycetemcomitans D7S-1]	UP	5.40921e-07	4.13861	6
AFI87238.1;AMQ94477.1;ANU81409.1;BAS48227.1;EKX97760.1;KND83075.1;KOE30882.1;KOE64706.1;KOE65246.1;KOE67681.1;KOE70819.1;KYK80591.1;KYK84732.1;KYK89197.1;KYK89586.1;KYK89974.1;KYK93723.1;WP_005539069.1;EHK90375.1;KNE77437.1;WP_005577890.1;KYK92084.1;ACS96661.1;AKS64060.1;AKU63262.1;EHB90121.1;KNE85053.1;OBY52943.1;OBY53946.1;WP_005701412.1;WP_005704238.1	cell division protein FtsZ [Aggregatibacter actinomycetemcomitans D7S-1]	UP	1.26058e-06	4.13218	19
AFI86776.1;AMQ93918.1;ANU82031.1;BAS47947.1;KND85620.1;KOE67572.1;KYK83943.1;KYK94414.1;WP_005549983.1;WP_005553288.1	phosphoenolpyruvate carboxykinase [Aggregatibacter actinomycetemcomitans D7S-1]	UP	8.76083e-08	4.12049	13
ACX82637.1;AFI86305.1;AHN72229.1;AKU29251.1;AMQ91673.1;AMQ93357.1;ANU82640.1;BAS48657.1;EGY34384.1;EHK91326.1;EKX95053.1;KND84775.1;KND85118.1;KNE78353.1;KOE30504.1;KOE53428.1;KOE55714.1;KOE57046.1;KOE57318.1;KOE58418.1;KOE62505.1;KOE63783.1;KOE64630.1;KOE65774.1;KOE70012.1;KYK72587.1;KYK75854.1;KYK77152.1;KYK78657.1;KYK79790.1;KYK84956.1;KYK86249.1;KYK89732.1;KYK90297.1;KYK93263.1;WP_005546459.1…	hypothetical protein D11S_1255 [Aggregatibacter actinomycetemcomitans D11S-1]	UP	2.04337e-06	4.11291	2
AFI86581.1;AMQ93739.1;ANU81747.1;BAS47695.1;EKX92939.1;KND85902.1;KOE68018.1;KOE69886.1;KYK84364.1;KYK87381.1;KYK89362.1;KYK96745.1;WP_005549686.1	DNA-directed RNA polymerase subunit alpha [Aggregatibacter actinomycetemcomitans D7S-1]	UP	3.28695e-06	4.11007	13
ACX82347.1;AEW77254.1;AFI87974.1;AKU29000.1;AMQ91419.1;AMQ94912.1;ANU82554.1;BAS48749.1;EKX98280.1;KND86049.1;KOE32141.1;KOE51711.1;KOE56428.1;KOE58523.1;KOE58593.1;KOE58918.1;KOE64165.1;KOE67013.1;KOE68071.1;KOE69067.1;KYK72957.1;KYK75248.1;KYK81751.1;KYK85074.1;KYK85941.1;KYK89961.1;KYK92823.1;WP_005542348.1	RNA-binding protein Hfq [Aggregatibacter actinomycetemcomitans D11S-1]	UP	1.18503e-06	4.10796	9
AEW77120.1;AFI87256.1;AHN71302.1;AKU28518.1;AMQ91297.1;AMQ94459.1;EKX97737.1;KND82475.1;KOE53756.1;KOE54664.1;KOE55279.1;WP_005567890.1;WP_005570863.1;WP_061866566.1	fumarate reductase, flavoprotein subunit [Aggregatibacter actinomycetemcomitans ANH9381]	UP	5.1658e-06	4.09355	2
AFI86687.1;AMQ93836.1;ANU81953.1;BAS47907.1;EKX96687.1;KND85806.1;KOE32162.1;KOE65624.1;KYK83289.1;KYK85391.1;KYK93495.1;KYK95266.1;WP_005540679.1;WP_005553501.1	aminoacyl-histidine dipeptidase [Aggregatibacter actinomycetemcomitans D7S-1]	UP	8.62662e-07	4.08406	8
AFI87711.1;AMQ93549.1;ANU83112.1;BAS49563.1;EKX93954.1;KND83760.1;KOE31798.1;KOE66155.1;KOE70649.1;KYK83073.1;KYK86951.1;KYK87548.1;KYK88889.1;KYK92390.1;KYK95153.1;WP_005544026.1;WP_005564858.1;ACX83290.1;KOE58817.1;KOE59004.1;KOE61403.1;KYK74624.1;KYK81618.1;WP_005548305.1;WP_019518419.1;WP_061885551.1;EHK91119.1;KNE78150.1;KOE67096.1;KOE68822.1;KYK78014.1;WP_005562183.1;WP_005577419.1;EGY33259…	opacity-associated protein OapA [Aggregatibacter actinomycetemcomitans D7S-1]	UP	5.34884e-07	4.0812	6
AFI86176.2;AMQ93244.1;ANU81701.1;BAS49252.1;EKX98046.1;KND84981.1;KOE31400.1;KOE57333.1;KOE58433.1;KOE62305.1;KOE63734.1;KOE66439.1;KOE68997.1;KYK80080.1;KYK84449.1;KYK86591.1;KYK88742.1;KYK90658.1;KYK92444.1;WP_005542382.1;WP_005565644.1;WP_005588937.1;WP_053293778.1;WP_053330077.1;WP_065214066.1	pyruvate dehydrogenase [Aggregatibacter actinomycetemcomitans D7S-1]	UP	1.58235e-07	4.07457	14
AEW77458.1;AFI86315.1;AHN72138.1;AKU29187.1;AMQ91605.1;AMQ93368.1;ANU82651.1;BAS48647.1;EGY34314.1;EHK89785.1;EKX95039.1;KND83619.1;KND85128.1;KNE76880.1;KOE30515.1;KOE52839.1;KOE53294.1;KOE53502.1;KOE63795.1;KOE64618.1;KOE65783.1;KOE70020.1;KYK72607.1;KYK75786.1;KYK78548.1;KYK84967.1;KYK88607.1;KYK88860.1;KYK91093.1;KYK92915.1;KYK95040.1;KYK95106.1;WP_005539240.1;WP_005579221.1;WP_061886936.1	pyridoxal kinase [Aggregatibacter actinomycetemcomitans ANH9381]	UP	9.98596e-07	4.0709	6
AFI87312.1;AMQ94414.1;ANU81475.1;BAS48155.1;EKX97427.1;KND83014.1;KOE30818.1;KOE62100.1;KOE64301.1;KOE65464.1;KOE70886.1;KYK78428.1;KYK84800.1;KYK85770.1;KYK88290.1;KYK91269.1;KYK92231.1;KYK96952.1;WP_005541855.1;KYK74228.1;KYK78053.1;WP_061885575.1	peptidase M23 [Aggregatibacter actinomycetemcomitans D7S-1]	UP	4.41711e-05	4.0631	8
ACX83149.1;AEW78051.1;AFI86334.1;AHN72804.1;AKU29721.1;AMQ92120.1;AMQ93385.1;ANU82668.1;BAS48629.1;EKX95020.1;KND83387.1;KND85145.1;KOE30532.1;KOE52105.1;KOE53103.1;KOE54121.1;KOE58678.1;KOE60734.1;KOE62036.1;KOE63812.1;KOE64601.1;KOE65800.1;KOE70037.1;KYK75745.1;KYK84986.1;KYK85405.1;KYK88879.1;KYK89080.1;KYK91796.1;KYK92799.1;WP_005540116.1;WP_005545672.1	lactate dehydrogenase [Aggregatibacter actinomycetemcomitans D11S-1]	UP	3.57007e-07	4.05037	16
ACX83198.1;AEW76071.1;AFI86454.1;AHN72871.1;AKU29773.1;AMQ92178.1;AMQ94731.1;ANU82768.1;BAS48516.1;EGY33589.1;EHK89502.1;EKX93021.1;KND83435.1;KND85928.1;KNE76606.1;KOE30315.1;KOE51942.1;KOE54169.1;KOE54828.1;KOE58722.1;KOE60780.1;KOE61574.1;KOE62639.1;KOE68283.1;KOE68461.1;KOE69826.1;KYK73873.1;KYK74132.1;KYK78484.1;KYK80336.1;KYK81040.1;KYK81579.1;KYK87260.1;KYK88396.1;KYK92067.1;KYK93040.1;WP_…	colicin uptake protein TolQ [Aggregatibacter actinomycetemcomitans D11S-1]	UP	3.74895e-07	4.04225	3
ACX83294.1;AFI87708.1;AMQ93551.1;ANU83114.1;BAS49566.1;KND83757.1;KOE31801.1;KOE58814.1;KOE59007.1;KOE61400.1;KOE66158.1;KOE70652.1;KYK81621.1;KYK83076.1;KYK85367.1;KYK95663.1;WP_005544068.1;WP_005548314.1;WP_005564855.1;KYK94563.1;WP_061886150.1	tryptophanase [Aggregatibacter actinomycetemcomitans D11S-1]	UP	2.21725e-08	4.04141	3
ACX82250.1;AFI87294.1;AHN71255.1;AKU28483.1;AMQ91329.1;AMQ94429.1;ANU81460.1;BAS48170.1;EKX97874.1;KND82443.1;KND83028.1;KOE30833.1;KOE53724.1;KOE54632.1;KOE56960.1;KOE57615.1;KOE61252.1;KOE62979.1;KOE65449.1;KOE70871.1;KYK77280.1;KYK79007.1;KYK84784.1;KYK85185.1;KYK88306.1;KYK94070.1;WP_005542626.1;WP_005546598.1;WP_005566067.1	disulfide bond formation protein DsbB [Aggregatibacter actinomycetemcomitans D11S-1]	UP	3.07689e-06	4.03547	2
EKX95772.1	ATP synthase F1, delta subunit [Aggregatibacter actinomycetemcomitans Y4]	UP	2.35084e-08	4.03103	3
ACX83348.1;AEW76217.1;AFI87662.1;AHN70725.1;AKU28059.1;AMQ92296.1;AMQ93596.1;ANU81176.1;BAS47250.1;EGY33204.1;EHK91067.1;EKX94012.1;KND83714.1;KND84304.1;KNE78100.1;KOE31206.1;KOE52296.1;KOE55066.1;KOE55631.1;KOE57358.1;KOE58857.1;KOE63387.1;KOE64812.1;KOE66945.1;KOE67598.1;KOE69598.1;KYK75499.1;KYK76451.1;KYK79865.1;KYK80649.1;KYK82556.1;KYK83123.1;KYK83132.1;KYK86349.1;KYK90108.1;KYK94176.1;KYK…	thiol:disulfide interchange protein [Aggregatibacter actinomycetemcomitans D11S-1]	UP	0.00544653	4.02286	2
AEW77700.1;AFI85991.1;AHN72421.1;AKU29394.1;AMQ91808.1;AMQ93095.1;ANU82316.1;BAS49026.1;EKX98320.1;KND82631.1;KND85270.1;KOE30230.1;KOE51615.1;KOE52580.1;KOE54305.1;KOE64460.1;KOE65898.1;KOE67876.1;KOE70469.1;KYK73594.1;KYK83378.1;KYK86668.1;KYK89592.1;KYK94144.1;KYK96045.1;WP_005542161.1	ribosomal protein L13 [Aggregatibacter actinomycetemcomitans ANH9381]	UP	3.95648e-07	4.01244	7
EKX95993.1	YfbU domain protein [Aggregatibacter actinomycetemcomitans Y4]	UP	3.883e-08	4.00338	2
ACX83350.1;AEW76219.1;AFI87660.1;AHN70727.1;AKU28061.1;AMQ92298.1;AMQ93598.1;ANU81178.1;BAS47252.1;EKX94014.1;KND83712.1;KND84306.1;KOE31994.1;KOE52298.1;KOE55067.1;KOE55629.1;KOE57360.1;KOE59775.1;KOE63385.1;KOE64814.1;KOE66947.1;KOE67596.1;KOE69600.1;KYK75497.1;KYK79867.1;KYK80651.1;KYK83125.1;KYK85443.1;KYK86351.1;KYK90106.1;KYK94178.1;KYK97103.1;WP_005542798.1;WP_005547412.1;EGY33202.1;KYK764…	cytochrome C biogenesis protein CcmE [Aggregatibacter actinomycetemcomitans D11S-1]	UP	5.61375e-06	3.99761	4
AFI86362.1;AMQ93408.1;ANU82688.1;BAS48607.1;EKX95285.1;KND85164.1;KOE30552.1;KOE62903.1;KOE65719.1;KOE65820.1;KOE70056.1;KYK79337.1;KYK85007.1;KYK88736.1;KYK90264.1;KYK91316.1;KYK95047.1;WP_005540058.1;WP_005562595.1;WP_061887592.1;EGY33660.1;EHK89545.1;KNE76650.1;KYK72431.1;KYK81629.1;KYK96417.1;WP_005558000.1;WP_005578852.1;WP_061885821.1	aminotransferase class I [Aggregatibacter actinomycetemcomitans D7S-1]	UP	1.30687e-07	3.99562	3
AFI86529.1;AMQ94666.1;ANU82833.1;BAS48446.1;EKX99315.1;KND85980.1;KOE31256.1;KOE67917.1;KOE69550.1;KYK83462.1;KYK87279.1;KYK89857.1;KYK93704.1;KYK97109.1;WP_005549475.1;WP_005554533.1;WP_033001987.1;ACS97569.1;AKS64910.1;EHB90946.1;OBY52834.1;WP_005700970.1;WP_065295265.1;EHK90305.1;KNE77370.1;WP_005577781.1	methionine--tRNA ligase [Aggregatibacter actinomycetemcomitans D7S-1]	UP	2.24821e-06	3.99394	3
ACX81483.1;AEW76418.1;AFI87446.1;AKU28241.1;AMQ94342.1;ANU81870.1;BAS47765.1;EGY32996.1;EHK90869.1;EKX96950.1;KND85533.1;KNE77911.1;KOE31575.1;KOE52487.1;KOE55440.1;KOE62731.1;KOE66172.1;KOE66763.1;KOE68379.1;KOE69226.1;KYK74849.1;KYK75177.1;KYK76917.1;KYK80538.1;KYK81079.1;KYK84224.1;KYK85867.1;KYK86975.1;KYK90532.1;KYK92050.1;KYK95087.1;KYK95902.1;WP_005542586.1;WP_005558357.1;WP_005577059.1;AM…	50S ribosomal protein L1 [Aggregatibacter actinomycetemcomitans D11S-1]	UP	8.55078e-08	3.99208	15
ACX81812.1;AEW76729.1;AFI86638.1;AHN71748.1;AKU28869.1;AMQ92698.1;ANU81909.1;BAS47809.1;EKX93640.1;KND83230.1;KND83310.1;KOE31300.1;KOE54429.1;KOE56337.1;KOE56547.1;KOE59158.1;KOE59481.1;KOE61239.1;KOE63716.1;KOE63879.1;KOE67430.1;KOE69347.1;KYK74204.1;KYK78077.1;KYK78315.1;KYK83837.1;KYK85551.1;KYK87958.1;KYK90220.1;KYK93190.1;KYK93573.1;WP_005540794.1;WP_005553318.1;WP_061887511.1	50S ribosomal protein L19 [Aggregatibacter actinomycetemcomitans D11S-1]	UP	6.23626e-09	3.98909	4
AFI86175.2;AKU29238.1;AMQ95112.1;ANU83159.1;BAS49251.1;EKX98047.1;KND84980.1;KOE62304.1;KOE63735.1;KOE66440.1;KOE68998.1;KYK80079.1;KYK84448.1;KYK88743.1;KYK90657.1;KYK92445.1;KYK96123.1;WP_032997086.1;WP_033002141.1;WP_050846503.1;WP_061887483.1	hypothetical protein D7S_00312 [Aggregatibacter actinomycetemcomitans D7S-1]	UP	2.23117e-07	3.98569	17
ACX81566.1;AEW76497.1;AFI86936.1;AHN71042.1;AKU28321.1;AMQ92922.1;AMQ94060.1;ANU82174.1;BAS48101.1;EGY32630.1;EHK91583.1;EKX95998.1;KND82338.1;KND85877.1;KNE78593.1;KOE31240.1;KOE52637.1;KOE55233.1;KOE56104.1;KOE60436.1;KOE60963.1;KOE61750.1;KOE62668.1;KOE64825.1;KOE68940.1;KOE69409.1;KYK75442.1;KYK76278.1;KYK77345.1;KYK77577.1;KYK82241.1;KYK85121.1;KYK86184.1;KYK88701.1;KYK92101.1;KYK95644.1;KYK…	peptidase [Aggregatibacter actinomycetemcomitans D11S-1]	UP	0.00292205	3.98046	2
AFI86120.1;AMQ93215.1;ANU82196.1;BAS49215.1;EKX93493.1;KND84618.1;KOE31466.1;KOE62004.1;KOE64020.1;KOE64273.1;KOE70346.1;KYK79555.1;KYK83017.1;KYK86436.1;KYK87690.1;KYK92727.1;KYK96844.1;WP_005538307.1	hydrogenase nickel incorporation protein HypB [Aggregatibacter actinomycetemcomitans D7S-1]	UP	4.51167e-08	3.97016	3
ACX82873.1;AFI87724.1;AMQ93537.1;ANU83100.1;BAS49551.1;EKX93941.1;KND83771.1;KOE31786.1;KOE59304.1;KOE61663.1;KOE61826.1;KOE66143.1;KYK76638.1;KYK81275.1;KYK83060.1;KYK89739.1;KYK92403.1;KYK94033.1;WP_005538110.1;WP_061885461.1;AEW77774.1;AHN72498.1;AKU29457.1;AMQ91869.1;KND82959.1;KOE52515.1;KOE56730.1;KOE56778.1;WP_005568432.1;EHB90191.1;WP_005701496.1	aspartate kinase [Aggregatibacter actinomycetemcomitans D11S-1]	UP	3.76587e-06	3.96893	10
ACX82491.1;AEW77384.1;AFI86106.1;AHN72055.1;AKU29123.1;AMQ91534.1;AMQ93199.1;ANU82212.1;BAS49200.1;EKX99146.1;KND82812.1;KND84603.1;KOE31482.1;KOE51832.1;KOE53223.1;KOE56237.1;KOE57802.1;KOE60040.1;KOE62015.1;KOE62377.1;KOE64035.1;KOE64288.1;KOE70360.1;KYK76674.1;KYK79587.1;KYK79611.1;KYK83033.1;KYK88629.1;KYK90355.1;KYK90800.1;KYK92969.1;WP_005538269.1;WP_005566732.1;WP_005594488.1;WP_025298325.…	transcriptional regulator [Aggregatibacter actinomycetemcomitans D11S-1]	UP	0.00384292	3.96609	3
AFI87542.1;AMQ93700.1;ANU81281.1;BAS47368.1;EKX97694.1;KND85309.1;KOE31919.1;KOE64215.1;KOE67514.1;KOE68739.1;KOE69199.1;KYK77207.1;KYK83416.1;KYK85838.1;KYK88432.1;KYK88925.1;KYK92248.1;KYK95475.1;WP_005539427.1	50S ribosomal protein L3 [Aggregatibacter actinomycetemcomitans D7S-1]	UP	1.20337e-09	3.96377	7
AFI87855.2;AMQ94807.1;ANU83223.1;BAS49414.1;EKX93829.1;KND85776.1;KOE30663.1;KOE65301.1;KOE66231.1;KOE67862.1;KOE70686.1;KYK73233.1;KYK83046.1;KYK84118.1;KYK88466.1;KYK89466.1;KYK93359.1;KYK96638.1;WP_005549825.1;WP_033002194.1;AEW78032.1;AKU63458.1;OBY50880.1;WP_050693462.1;WP_065295628.1	spermidine/putrescine ABC transporter substrate-binding protein [Aggregatibacter actinomycetemcomitans D7S-1]	UP	2.25022e-06	3.96192	11
ACX83313.1;AEW76183.1;AFI87690.1;AHN72997.1;AKU29869.1;AMQ92268.1;AMQ93568.1;ANU83131.1;BAS49586.1;EKX93977.1;KND83529.1;KND83740.1;KOE31818.1;KOE52039.1;KOE54263.1;KOE54925.1;KOE58797.1;KOE59024.1;KOE61383.1;KOE66917.1;KOE70669.1;KYK74759.1;KYK81428.1;KYK82666.1;KYK83095.1;KYK86704.1;KYK89556.1;KYK93463.1;KYK95407.1;WP_005547221.1;WP_005549698.1;WP_005564837.1;WP_005566473.1;WP_005572843.1;WP_02…	hypothetical protein D11S_1959 [Aggregatibacter actinomycetemcomitans D11S-1]	UP	4.10726e-06	3.9617	2
AFI86669.1;AMQ93821.1;ANU81938.1;BAS47838.1;EKX93673.1;KND83259.1;KOE31329.1;KOE64067.1;KOE69255.1;KYK83808.1;KYK87928.1;KYK89714.1;KYK93082.1;KYK95890.1;WP_005541253.1;WP_005564515.1;WP_005595144.1	phosphoglycerate kinase [Aggregatibacter actinomycetemcomitans D7S-1]	UP	2.37981e-07	3.95811	17
AFI87631.1;AMQ93623.1;ANU81203.1;BAS47283.1;EKX98141.1;KND85956.1;KOE30266.1;KOE66031.1;KYK83613.1;KYK85721.1;KYK92039.1;KYK92168.1;WP_005543732.1;WP_050926551.1	superoxide dismutase [Aggregatibacter actinomycetemcomitans D7S-1]	UP	2.68803e-08	3.95358	8
EHK90938.1;KNE77979.1;WP_005577153.1;KND84422.1;KOE55323.1;WP_005566850.1	peptidyl-prolyl cis-trans isomerase B [Aggregatibacter actinomycetemcomitans RhAA1]	UP	1.27646e-06	3.95198	5
ACX83035.1;AEW77936.1;AFI88114.1;AKU29613.1;AMQ92016.1;AMQ95034.1;ANU82431.1;BAS48887.1;EGY34202.1;EKX94554.1;KND85440.1;KOE31020.1;KOE52212.1;KOE52999.1;KOE58000.1;KOE60634.1;KOE61882.1;KOE63276.1;KOE67073.1;KOE68502.1;KOE70215.1;KYK74289.1;KYK74697.1;KYK75826.1;KYK80118.1;KYK82446.1;KYK84634.1;KYK87040.1;KYK88207.1;KYK90206.1;KYK91486.1;KYK95265.1;WP_005543674.1;WP_005556413.1;WP_053330037.1;WP…	protease [Aggregatibacter actinomycetemcomitans D11S-1]	UP	2.25544e-06	3.92415	9
AFI86370.2;AMQ93413.1;ANU82693.1;BAS48601.1;EGY33635.1;EKX95277.1;KND85170.1;KOE30558.1;KOE65826.1;KYK72383.1;KYK81648.1;KYK85013.1;KYK89667.1;KYK90707.1;KYK92079.1;KYK96091.1;WP_005540042.1;WP_005557950.1;WP_005594210.1;WP_061866526.1;KND83407.1;KOE54141.1;WP_005567604.1;EHK89539.1;KNE76643.1;WP_005578842.1;OBY51909.1;WP_065295349.1	acetaldehyde dehydrogenase [Aggregatibacter actinomycetemcomitans D7S-1]	UP	8.15087e-08	3.91274	22
ACX82694.1;AEW77597.1;AFI85961.1;AHN72296.1;AKU29300.1;AMQ91722.1;AMQ93069.1;ANU82342.1;BAS48994.1;EKX98535.1;KND82678.1;KND84824.1;KOE30445.1;KOE53378.1;KOE55762.1;KOE56994.1;KOE57270.1;KOE58371.1;KOE59998.1;KOE65065.1;KOE68223.1;KOE68408.1;KOE69177.1;KYK73128.1;KYK77389.1;KYK79152.1;KYK84307.1;KYK87153.1;KYK88325.1;KYK90123.1;KYK91702.1;WP_005545436.1;WP_005551113.1;WP_005561008.1;WP_005566308.…	glycogen synthase [Aggregatibacter actinomycetemcomitans D11S-1]	UP	1.52935e-06	3.90817	2
AFI86366.1;AMQ93411.1;ANU82691.1;BAS48604.1;EKX95280.1;KND85167.1;KOE30555.1;KOE62900.1;KOE65716.1;KOE65823.1;KOE70734.1;KYK79340.1;KYK82788.1;KYK85010.1;KYK88372.1;KYK88919.1;KYK91778.1;KYK95380.1;WP_005540050.1;WP_005562593.1;WP_014702293.1;WP_061887603.1;WP_061888023.1;ACS97666.1;AKS64995.1;EHB91036.1;WP_005701088.1	preprotein translocase subunit SecD [Aggregatibacter actinomycetemcomitans D7S-1]	UP	0.00177726	3.90225	2
ACX82085.1;AFI86782.1;AHN71434.1;AKU28622.1;AMQ91190.1;AMQ93921.1;ANU82034.1;BAS47952.1;EGY32463.1;EHK90473.1;EKX99087.1;KND85624.1;KNE77533.1;KOE31160.1;KOE56002.1;KOE57118.1;KOE60313.1;KOE61495.1;KOE62188.1;KOE63595.1;KOE66564.1;KOE67568.1;KOE70178.1;KYK75032.1;KYK75199.1;KYK77613.1;KYK77951.1;KYK80827.1;KYK83947.1;KYK87775.1;KYK89273.1;KYK94409.1;KYK95332.1;WP_005541993.1	DNA-binding protein [Aggregatibacter actinomycetemcomitans D11S-1]	UP	8.50355e-07	3.89191	2
AMQ94591.1;ANN81620.1;ANU82853.1;BAS48352.1;EGY33085.1;EKX98368.1;KND82263.1;KOE30935.1;KOE62709.1;KOE63974.1;KOE65659.1;KOE70499.1;KYK72799.1;KYK74175.1;KYK80862.1;KYK84269.1;KYK86123.1;KYK86856.1;KYK89802.1;KYK91251.1;KYK96306.1;WP_005543044.1;WP_005558509.1;WP_005565578.1;WP_061887663.1;WP_061888530.1;WP_061888887.1;EHK90953.1;KNE77991.1;WP_005577174.1;AKU63141.1;WP_050693189.1	glutamyl-Q tRNA(Asp) ligase [Aggregatibacter actinomycetemcomitans]	UP	3.7119e-09	3.8916	7
ACX83152.1;AEW78053.1;AFI86336.1;AHN72807.1;AKU29723.1;AMQ92122.1;AMQ93387.1;ANU82670.1;BAS48627.1;EGY33508.1;EHK89563.1;EKX95018.1;KND83389.1;KND85147.1;KNE76666.1;KOE30534.1;KOE52103.1;KOE53105.1;KOE54123.1;KOE58680.1;KOE60736.1;KOE62034.1;KOE63814.1;KOE64599.1;KOE65802.1;KYK72424.1;KYK72814.1;KYK75747.1;KYK78606.1;KYK81415.1;KYK84988.1;KYK89078.1;KYK91937.1;KYK92483.1;KYK93248.1;WP_005540112.1…	hypothetical protein D11S_1789 [Aggregatibacter actinomycetemcomitans D11S-1]	UP	9.10715e-07	3.86941	3
AFI86046.1;AKU29570.1;AMQ91975.1;AMQ93143.1;ANU82267.1;BAS49085.1;EKX94245.1;KND84550.1;KOE30166.1;KOE52253.1;KOE52958.1;KOE67223.1;KYK82939.1;KYK85146.1;KYK89749.1;KYK92694.1;KYK94541.1;WP_005540860.1;KOE70418.1;KYK87204.1;WP_005565175.1	30S ribosomal protein S1 [Aggregatibacter actinomycetemcomitans D7S-1]	UP	3.89972e-08	3.8464	24
AFI86661.1;AMQ93813.1;ANU81930.1;BAS47830.1;EKX93665.1;KND83251.1;KOE31321.1;KOE64059.1;KYK83816.1;KYK84850.1;KYK91350.1;KYK93090.1;KYK96379.1;WP_005541268.1;WP_005551436.1;WP_005595140.1	3-deoxy-D-manno-octulosonic acid transferase [Aggregatibacter actinomycetemcomitans D7S-1]	UP	3.09801e-05	3.83796	3
AEW77377.1;AFI86113.1;AHN72047.1;AKU29116.1;AMQ91527.1;AMQ93206.1;ANU82205.1;BAS49207.1;CAG26243.1;EHK91383.1;KND82806.1;KND84609.1;KNE78407.1;KOE31475.1;KOE51825.1;KOE53230.1;KOE56244.1;KOE57809.1;KOE60047.1;KOE62009.1;KOE64028.1;KOE64281.1;KOE70353.1;KYK79547.1;KYK83026.1;KYK88636.1;KYK90348.1;KYK91605.1;KYK91850.1;WP_005565788.1;WP_005566736.1;WP_005576498.1;WP_005589001.1;WP_014702227.1;WP_04…	5,10-methylenetetrahydrofolate reductase [Aggregatibacter actinomycetemcomitans ANH9381]	UP	1.35531e-06	3.83751	7
AEW76187.1;AHN73002.1;AKU29873.1;AMQ92270.1;EHK91093.1;KND83533.1;KNE78124.1;KOE54267.1;KOE54929.1;KOE57148.1;KOE64790.1;KOE67623.1;KYK79839.1;WP_005561076.1;WP_005570305.1;WP_005577389.1	signal peptidase I [Aggregatibacter actinomycetemcomitans ANH9381]	UP	9.90794e-08	3.83303	7
ACX82943.1;AEW77849.1;AFI86249.1;AHN72578.1;AKU29526.1;AMQ91934.1;AMQ93307.1;ANU82588.1;BAS48713.1;EHK89954.1;EKX98201.1;KND83134.1;KND85491.1;KNE77043.1;KOE30746.1;KOE52914.1;KOE56475.1;KOE57075.1;KOE58085.1;KOE59238.1;KOE60549.1;KOE63418.1;KOE66365.1;KOE66979.1;KOE69849.1;KYK73038.1;KYK79725.1;KYK80300.1;KYK84532.1;KYK88947.1;KYK89426.1;KYK90459.1;KYK92842.1;KYK96062.1;WP_005538752.1;WP_0055471…	N-acetylglucosamine-6-phosphate deacetylase [Aggregatibacter actinomycetemcomitans D11S-1]	UP	2.44695e-05	3.83302	4
AFI86489.1;AMQ94700.1;ANU82799.1;BAS48484.1;EKX94427.1;KND85587.1;KOE68542.1;KYK82883.1;KYK85426.1;KYK92495.1;KYK94260.1;WP_005550451.1	GTPase CgtA [Aggregatibacter actinomycetemcomitans D7S-1]	UP	2.13531e-07	3.82637	2
AFI87136.2;AMQ94242.1;ANU81526.1;BAS47521.1;EKX98632.1;KND84932.1;KOE65358.1;KYK82645.1;KYK86445.1;KYK93592.1;KYK96487.1;WP_032997029.1;KYK76108.1;KYK78170.1;ACS98386.1;AKS65671.1;EHB89363.1;KNE84747.1;OBY53746.1;OBY54936.1;WP_005702500.1;WP_005704657.1;WP_065294903.1	glycine-tRNA synthetase subunit beta [Aggregatibacter actinomycetemcomitans D7S-1]	UP	4.64835e-06	3.8243	15
AHN72199.1	acetate kinase, putative [Aggregatibacter actinomycetemcomitans HK1651]	UP	4.14265e-07	3.82245	10
ACX82282.1;AEW77185.1;AFI87774.1;AHN71219.1;AKU28454.1;AMQ91358.1;AMQ93492.1;ANU83056.1;BAS49501.1;EHK90286.1;EKX97949.1;KND82414.1;KND83816.1;KNE77352.1;KOE30718.1;KOE53695.1;KOE54603.1;KOE56931.1;KOE57644.1;KOE61021.1;KOE62950.1;KOE66098.1;KOE67153.1;KOE68765.1;KOE70593.1;KYK77438.1;KYK78977.1;KYK79192.1;KYK83162.1;KYK88056.1;KYK88507.1;KYK91243.1;KYK92463.1;KYK93393.1;WP_005541087.1;WP_0055466…	hypothetical protein D11S_0887 [Aggregatibacter actinomycetemcomitans D11S-1]	UP	7.3909e-09	3.82131	8
EGY33405.1;KYK72487.1;KYK82323.1;KYK93134.1;WP_005558260.1	mannose-specific PTS system protein IID [Aggregatibacter actinomycetemcomitans serotype e str. SC1083]	UP	2.01698e-06	3.81659	2
AFI86096.2;AMQ93189.1;ANU82222.1;BAS49190.1;EKX99134.1;KND84593.1;KOE31492.1;KOE65568.1;KOE65992.1;KOE70370.1;KYK73624.1;KYK83009.1;KYK88046.1;KYK88619.1;KYK90803.1;KYK92778.1;WP_005552198.1	malate dehydrogenase [Aggregatibacter actinomycetemcomitans D7S-1]	UP	3.7768e-08	3.81336	13
ACX83182.1;AFI86438.1;AMQ94746.1;ANU82753.1;BAS48532.1;KND85943.1;KOE30300.1;KOE61560.1;KOE62624.1;KOE68298.1;KOE68446.1;KOE69811.1;KYK73844.1;KYK78469.1;KYK80351.1;KYK81025.1;KYK86800.1;KYK90135.1;KYK92798.1;KYK92941.1;WP_005537928.1;WP_005545609.1;WP_061885591.1;WP_061888291.1;EHK89516.1;KNE76620.1;WP_005578808.1;CAA80807.1;CAY06891.1;P34894.1	serine hydroxymethyltransferase [Aggregatibacter actinomycetemcomitans D11S-1]	UP	8.70362e-10	3.81132	12
AEW77854.1;AFI86254.2;AHN72584.1;AKU29531.1;AMQ91938.1;AMQ93311.1;ANU82592.1;BAS48708.1;EKX98196.1;KND83129.1;KND85486.1;KOE30741.1;KOE52919.1;KOE56480.1;KOE57080.1;KOE63413.1;KOE66360.1;KOE66974.1;KOE69844.1;KYK79730.1;KYK88942.1;KYK89431.1;KYK90454.1;KYK92847.1;KYK95025.1;WP_005538760.1;WP_005566538.1;WP_025298457.1;WP_061869900.1	N-acetylmannosamine-6-phosphate 2-epimerase [Aggregatibacter actinomycetemcomitans ANH9381]	UP	3.19678e-06	3.80124	4
ABL95354.1;ABL95355.1;ABL95356.1;ABL95357.1;ABL95358.1;ABL95359.1;ABL95360.1;ABL95361.1;ABL95362.1;ABL95363.1;ABL95364.1;ABL95365.1;ABL95366.1;ABL95367.1;ABL95368.1;ABL95369.1;ABL95370.1;ABL95371.1;ABL95372.1;ABL95373.1;ABL95374.1;ABL95375.1;ABL95376.1;ABL95377.1;ABL95378.1;ABL95379.1;ABL95380.1;ABL95381.1;ABL95382.1;ABL95383.1;ABL95384.1;ABL95385.1;ABL95386.1;ABL95387.1;ABL95388.1;ABL95389.1;ABL…	adenylate kinase, partial [Aggregatibacter actinomycetemcomitans]	UP	8.83014e-08	3.79474	4
AEW77628.1;AKU29327.1;AMQ91749.1;KOE54368.1;KOE55818.1;WP_005572669.1;WP_050846389.1;WP_061869874.1;OBY52525.1;WP_065295037.1	TolC protein [Aggregatibacter actinomycetemcomitans ANH9381]	UP	0.00116361	3.78808	2
AFI86748.1;AHN71121.1;AKU28379.1;AMQ93892.1;ANU82005.1;EHK90053.1;EKX96164.1;KND82889.1;KND85220.1;KNE77133.1;KOE30682.1;KOE54942.1;KOE63573.1;KOE65423.1;KOE68893.1;KOE69297.1;KYK76826.1;KYK84502.1;KYK87769.1;KYK88757.1;KYK89652.1;KYK92670.1;WP_005543329.1;WP_005565478.1;WP_005566415.1;WP_005578422.1;WP_050846195.1	elongation factor G [Aggregatibacter actinomycetemcomitans D7S-1]	UP	8.11059e-07	3.76941	37
EGY34323.1;EHK89879.1;KNE76971.1;KYK72616.1;KYK78539.1;KYK96738.1;WP_005556633.1;WP_005578520.1;WP_061885771.1	transcription elongation factor NusA [Aggregatibacter actinomycetemcomitans serotype e str. SC1083]	UP	4.5769e-09	3.76534	3
ACX83330.1;AEW76198.1;AFI87675.1;AHN70688.1;AKU28031.1;AMQ92281.1;AMQ93583.1;ANU81163.1;BAS47236.1;EGY33220.1;EHK91081.1;EKX93996.1;KND83544.1;KND83727.1;KNE78113.1;KOE31193.1;KOE54278.1;KOE54940.1;KOE57159.1;KOE58782.1;KOE59039.1;KOE61368.1;KOE66932.1;KOE69585.1;KYK73499.1;KYK74422.1;KYK81443.1;KYK82544.1;KYK83110.1;KYK89241.1;KYK89698.1;KYK93994.1;KYK95172.1;KYK95488.1;WP_005547254.1	superoxide dismutase [Aggregatibacter actinomycetemcomitans D11S-1]	UP	8.4335e-09	3.76435	10
AFI86696.1;WP_014702340.1	proline--tRNA ligase [Aggregatibacter actinomycetemcomitans D7S-1]	UP	2.65342e-09	3.76128	8
AFI86881.1;AMQ94008.1;ANU82122.1;BAS48045.1;EKX98982.1;KOE31070.1;KOE63684.1;KOE67331.1;KOE70088.1;KYK77799.1;KYK84890.1;KYK87232.1;KYK89071.1;KYK93630.1;WP_005549313.1;WP_005564721.1;WP_005581959.1;WP_061887582.1;WP_061888781.1;AKU62920.1;OBY54259.1;WP_050692987.1;WP_065294779.1	penicillin-binding protein [Aggregatibacter actinomycetemcomitans D7S-1]	UP	1.58068e-06	3.75802	7
ACX82369.1;AEW77277.1;AFI88025.1;AHN71928.1;AKU29021.1;AMQ91441.1;AMQ94958.1;ANU82510.1;BAS48802.1;EKX95546.1;KND82717.1;KND83548.1;KOE30597.1;KOE51732.1;KOE55911.1;KOE56407.1;KOE58544.1;KOE58614.1;KOE58897.1;KOE64762.1;KOE65021.1;KOE66861.1;KOE69968.1;KYK74916.1;KYK75887.1;KYK81688.1;KYK82707.1;KYK85385.1;KYK86411.1;KYK91060.1;KYK93472.1;WP_005539956.1;WP_005545345.1;WP_005565018.1;WP_005568190.…	glycerate dehydrogenase [Aggregatibacter actinomycetemcomitans D11S-1]	UP	1.32513e-07	3.75745	11
AEO80034.1;AFI86291.1;AMQ93343.1;ANU82626.1;BAS48672.1;EGY34286.1;EHK89758.1;EKX95067.1;KND85104.1;KNE76854.1;KOE30491.1;KOE63769.1;KOE64644.1;KOE65528.1;KOE69998.1;KYK75107.1;KYK75840.1;KYK78445.1;KYK84942.1;KYK86263.1;KYK86678.1;KYK89682.1;KYK92612.1;KYK95237.1;WP_005540181.1;WP_005556564.1;WP_005565442.1;WP_005579178.1	glutathione S-transferase, partial [Aggregatibacter actinomycetemcomitans]	UP	1.65016e-06	3.75451	5
ACX81575.1;AEW76505.1;AKU28328.1;AMQ92915.1;KND82331.1;KOE52644.1;KOE55226.1;KOE56111.1;KOE60430.1;KOE60957.1;KOE61744.1;KYK77351.1;KYK82247.1;WP_005548172.1;WP_005567048.1;WP_005573112.1;WP_005575514.1;WP_019518368.1	tryptophan--tRNA ligase [Aggregatibacter actinomycetemcomitans D11S-1]	UP	3.09634e-07	3.75426	6
AFI86721.1;AMQ93869.1;ANU81982.1;BAS47872.1;EKX96190.1;KND85244.1;KOE32201.1;KOE66424.1;KOE68137.1;KOE68868.1;KOE69273.1;KYK76797.1;KYK83458.1;KYK84480.1;KYK88785.1;KYK90772.1;KYK93000.1;KYK93979.1;WP_005540412.1;WP_005595521.1;ACS97889.1;AKS65207.1;KNE86393.1;OBY53678.1;OBY54813.1;WP_005702796.1;WP_012771746.1;WP_065294931.1	membrane protein [Aggregatibacter actinomycetemcomitans D7S-1]	UP	5.23889e-06	3.73637	5
AFI87255.1;AMQ94460.1;ANU81427.1;BAS48209.1;EKX97738.1;KND83060.1;KOE30866.1;KOE64689.1;KYK84749.1;KYK88723.1;KYK90066.1;KYK93935.1;KYK94930.1;WP_005542716.1;ACS97657.1;AKS64986.1;EHB91026.1;KNE85287.1;OBY51898.1;OBY54573.1;WP_005701075.1;WP_005703845.1;WP_065295345.1	fumarate reductase [Aggregatibacter actinomycetemcomitans D7S-1]	UP	1.6434e-07	3.73189	5
ACX82980.1;AEW77884.1;AFI86035.1;AHN72619.1;AKU29559.1;AMQ91964.1;AMQ93132.1;ANU82278.1;BAS49073.1;EGY34271.1;EKX94233.1;KND83983.1;KND84539.1;KOE30155.1;KOE52264.1;KOE52947.1;KOE53963.1;KOE58053.1;KOE60581.1;KOE61934.1;KOE67212.1;KOE70429.1;KYK73263.1;KYK76959.1;KYK80142.1;KYK82502.1;KYK82950.1;KYK85752.1;KYK87094.1;KYK87193.1;KYK94215.1;KYK96695.1;KYK96870.1;WP_005540884.1;WP_005547928.1;WP_005…	replication initiation regulator SeqA [Aggregatibacter actinomycetemcomitans D11S-1]	UP	4.19591e-06	3.72437	4
AFI86396.1;AMQ93436.1;ANU82715.1;EHK91411.1;EKX95250.1;KND85193.1;KNE78433.1;KOE30581.1;KOE65849.1;KYK85036.1;KYK85530.1;KYK96764.1;WP_005552728.1;WP_014702301.1;WP_032995533.1;BAS48574.1;WP_060828868.1;ACS97589.1;AKS64926.1;WP_012771641.1	valine--tRNA ligase [Aggregatibacter actinomycetemcomitans D7S-1]	UP	7.20838e-06	3.72371	5
ACX81522.1;AFI87519.1;AMQ93723.1;ANU81304.1;BAS47391.1;EKX97669.1;KND85332.1;KOE31942.1;KOE64238.1;KOE67945.1;KYK77366.1;KYK83439.1;KYK85158.1;KYK90572.1;KYK91398.1;KYK92656.1;WP_005539481.1;WP_005554886.1;WP_061887489.1	hypothetical protein D11S_0098 [Aggregatibacter actinomycetemcomitans D11S-1]	UP	4.58939e-07	3.72109	8
AFI86580.1;AMQ93738.1;ANU81746.1;BAS47696.1;EKX92940.1;KND85903.1;KOE30380.1;KOE65550.1;KOE68019.1;KOE68092.1;KOE69885.1;KYK77166.1;KYK84363.1;KYK87380.1;KYK89361.1;KYK90854.1;KYK93316.1;WP_005543594.1	50S ribosomal protein L17 [Aggregatibacter actinomycetemcomitans D7S-1]	UP	8.64993e-08	3.71332	4
AEW77601.1;AFI85957.1;AHN72301.1;AKU29304.1;AMQ91726.1;AMQ93065.1;EKX98531.1;KND82674.1;KND84828.1;KOE30441.1;KOE53374.1;KOE55766.1;KOE56990.1;KOE69173.1;KYK87149.1;WP_005538861.1;WP_005566304.1;WP_005568928.1;WP_050846380.1	lipoprotein HlpB [Aggregatibacter actinomycetemcomitans ANH9381]	UP	4.11218e-08	3.7089	7
AFI87059.1;AMQ94167.1;ANU81577.1;BAS47452.1;EKX97191.1;KND82593.1;KOE31700.1;KOE65738.1;KOE68481.1;KOE68680.1;KYK78509.1;KYK84170.1;KYK88265.1;KYK89520.1;KYK92435.1;WP_005549339.1;WP_005553421.1;WP_053329886.1;AEW76667.1;AMQ92753.1;EGY33407.1;KOE52706.1;KOE53887.1;KOE70912.1;KYK72485.1;KYK82321.1;WP_005558264.1;WP_005564637.1;WP_005573041.1	PTS mannose transporter subunit IIAB [Aggregatibacter actinomycetemcomitans D7S-1]	UP	3.18025e-08	3.70013	6
ACX82590.1;AFI86205.1;AMQ93269.1;ANU81726.1;BAS49281.1;EKX98014.1;KND85007.1;KOE31427.1;KOE57712.1;KOE58459.1;KOE62466.1;KOE63148.1;KOE67827.1;KOE68057.1;KOE69419.1;KYK77108.1;KYK77821.1;KYK79441.1;KYK84419.1;KYK87822.1;KYK90100.1;KYK90386.1;KYK96586.1;WP_005546011.1;WP_005552038.1;EHK89891.1;KNE76983.1;WP_005578544.1	NAD(P) transhydrogenase subunit alpha [Aggregatibacter actinomycetemcomitans D11S-1]	UP	1.93187e-07	3.69257	7
AMQ93365.1;BAS48650.1;EKX95042.1;KOE64621.1;KYK75783.1;KYK84964.1;KYK88604.1;WP_005539231.1;WP_060828879.1	hypothetical protein ACT75_01945 [Aggregatibacter actinomycetemcomitans]	UP	1.99719e-08	3.68801	9
AFI87055.1;AMQ94163.1;ANU81573.1;BAS47447.1;EKX97186.1;KND82597.1;KOE31704.1;KOE65734.1;KOE68485.1;KOE68676.1;KOE70908.1;KYK78505.1;KYK84166.1;KYK88269.1;KYK88838.1;KYK91025.1;KYK96925.1;WP_005544378.1;WP_005564634.1	aspartate ammonia-lyase [Aggregatibacter actinomycetemcomitans D7S-1]	UP	7.20408e-07	3.68109	10
ACX82716.1;AEW77617.1;AFI85944.1;AHN72321.1;AKU29316.1;AMQ91738.1;AMQ93036.1;ANU82357.1;BAS48978.1;EGY34454.1;EKX98518.1;KND82663.1;KND83166.1;KOE30430.1;KOE51697.1;KOE54378.1;KOE55829.1;KOE58208.1;KOE58312.1;KOE60282.1;KOE63997.1;KOE66883.1;KOE68422.1;KOE69452.1;KYK73204.1;KYK76767.1;KYK77299.1;KYK77963.1;KYK81844.1;KYK84291.1;KYK86452.1;KYK87136.1;KYK87840.1;KYK92313.1;WP_005538874.1;WP_0055447…	universal stress protein UspE [Aggregatibacter actinomycetemcomitans D11S-1]	UP	6.07449e-08	3.67523	4
AFI87600.1;WP_014702509.1;AEW77798.1;AHN72524.1;AKU29479.1;AMQ91891.1;KND82982.1;KOE52538.1;KOE56707.1;KOE56755.1;WP_005568398.1;EGY33963.1;EHK91507.1;KNE78520.1;KYK91890.1;WP_005576069.1	mannonate dehydratase [Aggregatibacter actinomycetemcomitans D7S-1]	UP	1.08932e-07	3.66882	6
ACX83167.2;AEW78068.1;AFI86365.2;AHN72826.1;AKU29737.1;AMQ92139.1;AMQ93410.1;ANU82690.1;BAS48605.1;EKX95281.1;KND83403.1;KND85166.1;KOE30554.1;KOE52090.1;KOE53117.1;KOE54137.1;KOE58694.1;KOE60750.1;KOE61545.1;KOE62901.1;KOE65717.1;KOE65822.1;KOE70733.1;KYK72397.1;KYK78453.1;KYK79339.1;KYK82787.1;KYK85009.1;KYK88920.1;KYK91777.1;KYK95379.1;WP_005540052.1;WP_014702292.1;WP_061888873.1	putative membrane protein [Aggregatibacter actinomycetemcomitans D11S-1]	UP	4.35943e-07	3.65664	2
ACX82290.1;AEW77193.1;AFI87782.1;AHN71211.1;AKU28446.1;AMQ91366.1;AMQ93484.1;ANU83048.1;BAS49493.1;EGY35187.1;EHK90278.1;EKX97941.1;KND82406.1;KND83823.1;KNE77344.1;KOE30726.1;KOE53687.1;KOE54595.1;KOE56923.1;KOE57652.1;KOE61029.1;KOE62942.1;KOE66090.1;KOE67161.1;KOE68757.1;KOE70585.1;KYK73099.1;KYK77446.1;KYK78969.1;KYK79184.1;KYK80401.1;KYK83154.1;KYK85727.1;KYK88499.1;KYK90903.1;KYK93733.1;KYK…	adenylosuccinate synthetase [Aggregatibacter actinomycetemcomitans D11S-1]	UP	1.22584e-07	3.655	5
ACX83432.1;AFI87418.1;AHN70813.1;AKS65134.1;AKU28132.1;AKU62272.1;AMQ92367.1;AMQ94320.1;ANU81827.1;BAS47738.1;EGY33124.1;EHB90308.1;EHK90992.1;EKX93169.1;KND84379.1;KND85044.1;KNE78027.1;KNE84833.1;KOE30991.1;KOE52372.1;KOE55141.1;KOE55555.1;KOE57431.1;KOE59847.1;KOE63313.1;KOE65417.1;KOE67894.1;KOE68243.1;KOE69772.1;KYK72510.1;KYK76033.1;KYK76380.1;KYK80729.1;KYK80909.1;KYK82126.1;KYK87272.1;KYK…	ribosome-associated inhibitor A [Aggregatibacter actinomycetemcomitans D11S-1]	UP	3.26223e-06	3.6459	2
ACX82362.1;AEW77269.1;AFI88014.1;AHN71919.1;AKU29014.1;AMQ91434.1;AMQ94948.1;ANU82518.1;BAS48788.1;EGY34862.1;EHK90128.1;EKX98242.1;KND82710.1;KND86014.1;KNE77204.1;KOE32107.1;KOE51725.1;KOE55904.1;KOE56414.1;KOE58537.1;KOE58607.1;KOE58904.1;KOE64198.1;KOE66416.1;KOE67046.1;KOE69034.1;KYK72992.1;KYK74655.1;KYK75894.1;KYK81484.1;KYK81766.1;KYK82010.1;KYK86686.1;KYK87112.1;KYK90027.1;KYK93690.1;KYK…	PTS system glucose-specific transporter subunit IIA [Aggregatibacter actinomycetemcomitans D11S-1]	UP	3.44984e-07	3.64503	3
AFI86961.1;AMQ94086.1;ANU81668.1;EKX95715.1;KND84720.1;KOE31605.1;KOE62275.1;KOE65185.1;KOE68601.1;KYK78836.1;KYK83533.1;KYK87022.1;KYK89915.1;KYK91254.1;KYK92269.1;WP_005544467.1;WP_061888844.1;ACS97844.1;AKS65164.1;EHB90338.1;WP_005701312.1	malonyl CoA-ACP transacylase [Aggregatibacter actinomycetemcomitans D7S-1]	UP	1.78368e-06	3.64426	6
ACX81762.1;AEW76680.1;AFI86665.1;AHN71800.1;AKU28916.1;AMQ92743.1;AMQ93817.1;ANU81934.1;BAS47834.1;EKX93669.1;KND83255.1;KND83264.1;KOE31325.1;KOE54382.1;KOE56290.1;KOE56594.1;KOE59204.1;KOE59527.1;KOE59719.1;KOE64063.1;KOE69251.1;KYK74251.1;KYK78251.1;KYK83812.1;KYK87932.1;KYK90746.1;KYK92981.1;KYK93086.1;WP_005541259.1;WP_005544810.1;WP_005567143.1;WP_050926613.1	phosphatidylserine synthase [Aggregatibacter actinomycetemcomitans D11S-1]	UP	4.11781e-05	3.63816	2
AKU28548.1;EGY33815.1;KYK73662.1;KYK80017.1;KYK91997.1;WP_005557681.1;WP_050846224.1	carbon starvation protein CstA [Aggregatibacter actinomycetemcomitans HK1651]	UP	6.79503e-09	3.63181	4
AFI86243.1;AMQ93302.1;ANU82584.1;BAS48718.1;EKX98206.1;KND85496.1;KOE30751.1;KOE63422.1;KYK73043.1;KYK84536.1;KYK90225.1;KYK90815.1;KYK94433.1;WP_005538744.1;EGY32758.1;KYK76545.1;KYK79776.1;KYK95989.1;WP_005559042.1;AKU63521.1;OBY53818.1;WP_050693520.1	membrane protein [Aggregatibacter actinomycetemcomitans D7S-1]	UP	1.23179e-07	3.63174	17
ACX81908.1;AEW76884.1;AFI87142.1;AHN71566.1;AKU28726.1;AMQ92600.1;AMQ94247.1;ANU81521.1;BAS47527.1;EGY35333.1;EHK90727.1;EKX98626.1;KND83913.1;KND84927.1;KNE77775.1;KOE31518.1;KOE56631.1;KOE56879.1;KOE57229.1;KOE59075.1;KOE59397.1;KOE61153.1;KOE64945.1;KOE65353.1;KOE66811.1;KOE69621.1;KYK72711.1;KYK73618.1;KYK76103.1;KYK78165.1;KYK79299.1;KYK82651.1;KYK86073.1;KYK88899.1;KYK90737.1;KYK94457.1;KYK…	glycyl-tRNA synthetase [Aggregatibacter actinomycetemcomitans D11S-1]	UP	1.05648e-06	3.62916	2
ACX82474.1;AEW77367.1;AHN72030.1;AKU29104.1;AMQ91518.1;AMQ93220.1;ANU82191.1;BAS49220.1;KND82798.1;KND84623.1;KOE31461.1;KOE51815.1;KOE53239.1;KOE54810.1;KOE57819.1;KOE60057.1;KOE61999.1;KOE62362.1;KOE64015.1;KOE64268.1;KOE70341.1;KYK76693.1;KYK79560.1;KYK79698.1;KYK83012.1;KYK86431.1;KYK87685.1;KYK89388.1;KYK92722.1;KYK96849.1;WP_005538320.1;WP_005564113.1;WP_005573692.1;WP_014167721.1;WP_061888…	membrane protein [Aggregatibacter actinomycetemcomitans D11S-1]	UP	6.72294e-09	3.62198	6
AFI87507.1;AMQ94393.1;EKX95336.1;KND85836.1;KOE32180.1;WP_005538635.1;ACS97770.1;AKS65093.1;AKU64225.1;EHB90262.1;KNE84872.1;OBY49573.1;OBY49745.1;WP_005701219.1;WP_050694117.1	glyceraldehyde-3-phosphate dehydrogenase [Aggregatibacter actinomycetemcomitans D7S-1]	UP	3.39728e-07	3.62059	12
AFI87022.1;AMQ94142.1;ANU81612.1;BAS47627.1;EKX95780.1;KND84663.1;KOE31662.1;KOE66321.1;KYK83496.1;KYK83591.1;KYK91167.1;KYK94240.1;KYK96725.1;WP_005539543.1;EGY33356.1;KYK76500.1;KYK82372.1;KYK95202.1;WP_005558166.1	bifunctional N-acetylglucosamine-1-phosphate uridyltransferase/glucosamine-1-phosphate acetyltransferase [Aggregatibacter actinomycetemcomitans D7S-1]	UP	1.37928e-08	3.61959	8
AFI87780.1;AMQ93486.1;ANU83050.1;BAS49495.1;EKX97943.1;KND83821.1;KOE30724.1;KOE66092.1;KOE67159.1;KOE68759.1;KOE70587.1;KYK79186.1;KYK83156.1;KYK88501.1;KYK90901.1;KYK93731.1;WP_005541099.1	DNA-binding protein [Aggregatibacter actinomycetemcomitans D7S-1]	UP	0.00488509	3.61952	2
KYK93948.1;ACS97756.1;AKS65082.1;AKU64212.1;EHB90383.1;KNE85194.1;OBY51998.1;OBY54661.1;WP_005701205.1;WP_005703749.1;WP_065295416.1	fructose-1,6-bisphosphatase, partial [Aggregatibacter actinomycetemcomitans serotype d str. SA3733]	UP	2.2296e-05	3.61629	3
AFI87716.1;AMQ93544.1;ANU83107.1;BAS49558.1;EKX93949.1;KND83764.1;KOE31793.1;KOE66150.1;KOE70644.1;KYK83068.1;KYK86946.1;KYK88894.1;KYK89354.1;KYK92395.1;KYK95178.1;WP_005542760.1	trigger factor [Aggregatibacter actinomycetemcomitans D7S-1]	UP	1.05581e-06	3.61554	23
AFI85952.1;AHN72308.1;AKU29308.1;AMQ91730.1;AMQ93061.1;ANU82350.1;BAS48986.1;EKX98526.1;KND82670.1;KND84832.1;KOE30437.1;KOE53370.1;KOE55770.1;KOE56986.1;KOE65057.1;KOE68231.1;KOE68415.1;KOE69169.1;KYK73149.1;KYK84299.1;KYK87144.1;KYK87987.1;KYK94488.1;KYK94682.1;WP_005538866.1;WP_005568933.1;WP_061888266.1	condesin subunit E [Aggregatibacter actinomycetemcomitans D7S-1]	UP	6.58339e-07	3.61478	4
AFI87853.1;AMQ94805.1;ANU82979.1;BAS49416.1;EKX93831.1;KND85774.1;KOE30661.1;KOE65303.1;KOE66229.1;KOE67864.1;KOE70688.1;KYK73231.1;KYK84116.1;KYK88468.1;KYK89468.1;KYK93357.1;KYK96640.1;WP_005540260.1;WP_005552640.1;WP_005560315.1;WP_014702547.1	seryl-tRNA synthetase [Aggregatibacter actinomycetemcomitans D7S-1]	UP	2.42708e-08	3.61421	3
EGY34461.1;KYK73197.1;KYK81837.1;KYK93474.1;WP_005556895.1;WP_061886766.1;ACS97173.1;AKS64530.1;WP_012771464.1	aromatic amino acid aminotransferase [Aggregatibacter actinomycetemcomitans serotype e str. SC1083]	UP	1.64524e-05	3.58068	5
ACX81969.1;AFI87135.1;AHN71633.1;AKU28783.1;AMQ92545.1;AMQ94241.1;ANU81527.1;BAS47520.1;EKX98633.1;KND83969.1;KND84933.1;KOE31524.1;KOE56823.1;KOE59040.1;KOE59340.1;KOE61096.1;KOE64951.1;KOE65359.1;KOE66817.1;KOE69627.1;KYK72704.1;KYK76164.1;KYK78227.1;KYK82644.1;KYK86446.1;KYK86992.1;KYK88906.1;KYK93591.1;KYK96486.1;WP_005539152.1;WP_005545189.1;WP_005564927.1;WP_005568681.1;WP_005593729.1;WP_06…	CTP synthetase [Aggregatibacter actinomycetemcomitans D11S-1]	UP	6.06082e-05	3.57803	4
AFI87544.1;AKU62866.1;AMQ93698.1;ANU81279.1;BAS47366.1;EKX97696.1;KND85307.1;KOE31917.1;KOE64213.1;KYK83414.1;KYK85836.1;KYK88927.1;KYK92246.1;KYK95477.1;OBY54332.1;WP_005539422.1;WP_050692959.1	50S ribosomal protein L23 [Aggregatibacter actinomycetemcomitans D7S-1]	UP	4.88432e-05	3.56803	2
AFI87428.1;AMQ94328.1;ANU81856.1;BAS47747.1;EKX96929.1;KND83844.1;KOE31561.1;KOE68393.1;KOE69212.1;KYK84207.1;KYK86012.1;KYK89108.1;KYK90938.1;KYK94564.1;WP_005542545.1;WP_005564216.1;WP_061887580.1;WP_061888351.1	bifunctional glutamate--cysteine ligase/glutathione synthetase [Aggregatibacter actinomycetemcomitans D7S-1]	UP	2.82971e-06	3.55666	6
AFI86590.1;AMQ93748.1;ANU81756.1;BAS47686.1;EKX92931.1;KND85892.1;KOE30611.1;KOE65539.1;KOE68008.1;KOE68103.1;KOE69896.1;KYK77176.1;KYK84373.1;KYK87390.1;KYK89371.1;KYK90863.1;KYK93326.1;KYK94624.1;WP_005543636.1	50S ribosomal protein L6 [Aggregatibacter actinomycetemcomitans D7S-1]	UP	3.70763e-08	3.55558	9
AFI87543.1;AKU62865.1;AMQ93699.1;ANU81280.1;BAS47367.1;EKX97695.1;KND85308.1;KOE31918.1;KOE64214.1;KYK83415.1;KYK85837.1;KYK92247.1;KYK95476.1;OBY54333.1	50S ribosomal protein L4 [Aggregatibacter actinomycetemcomitans D7S-1]	UP	4.55118e-08	3.54147	4
ACX81485.1;AEW76419.1;AFI87445.1;AHN70955.1;AKU28242.1;AMQ92480.1;AMQ94341.1;ANU81869.1;BAS47764.1;EHK90868.1;EKX96952.1;KND84490.1;KND85532.1;KNE77910.1;KOE31574.1;KOE52488.1;KOE55391.1;KOE55439.1;KOE57553.1;KOE59970.1;KOE62730.1;KOE66173.1;KOE66762.1;KOE68380.1;KOE69225.1;KYK74847.1;KYK75176.1;KYK76916.1;KYK80539.1;KYK84223.1;KYK85866.1;KYK86976.1;KYK90531.1;KYK92049.1;KYK95086.1;KYK95900.1;WP_…	50S ribosomal protein L10 [Aggregatibacter actinomycetemcomitans D11S-1]	UP	6.32524e-06	3.53673	2
ACX81637.1;AEW76564.1;AFI86747.1;AHN71122.1;AKU28380.1;AKU62373.1;AMQ92863.1;AMQ93891.1;ANU82004.1;BAS47847.1;EGY35235.1;EHK90054.1;EKX96165.1;KND82888.1;KND85221.1;KNE77134.1;KOE30681.1;KOE52771.1;KOE54551.1;KOE54943.1;KOE59709.1;KOE59772.1;KOE60261.1;KOE69296.1;KYK74061.1;KYK75205.1;KYK79631.1;KYK82377.1;KYK84503.1;KYK87768.1;KYK88758.1;KYK89651.1;KYK91784.1;KYK92057.1;KYK92671.1;WP_061885525.1	30S ribosomal protein S7 [Aggregatibacter actinomycetemcomitans D11S-1]	UP	4.38085e-07	3.52978	8
AEW76818.1;AFI86592.1;AHN71639.1;AKU28787.1;AMQ92541.1;AMQ93750.1;ANN81529.1;ANU81758.1;BAS47684.1;EGY34648.1;EHK90007.1;EKX92929.1;KND84656.1;KND85890.1;KNE77089.1;KOE30609.1;KOE53174.1;KOE54482.1;KOE54499.1;KOE59216.1;KOE59541.1;KOE60135.1;KOE65537.1;KOE68006.1;KOE68105.1;KOE69898.1;KYK74031.1;KYK74745.1;KYK77178.1;KYK78873.1;KYK82681.1;KYK84375.1;KYK87392.1;KYK89373.1;KYK90865.1;KYK93328.1;KYK…	30S ribosomal protein S14 [Aggregatibacter actinomycetemcomitans ANH9381]	UP	1.30048e-08	3.51902	4
ACX81796.1;AEW76714.1;AFI86654.1;AHN71766.1;AKU28883.1;AMQ92712.1;AMQ93806.1;ANU81923.1;BAS47823.1;EKX93658.1;KND83244.1;KND83297.1;KOE54415.1;KOE56323.1;KOE56561.1;KOE59172.1;KOE59495.1;KOE59752.1;KOE63865.1;KOE64052.1;KOE67444.1;KOE69241.1;KYK74219.1;KYK78062.1;KYK78301.1;KYK83823.1;KYK84857.1;KYK89324.1;KYK93744.1;KYK95450.1;WP_005544871.1;WP_005553653.1;WP_005564534.1;WP_005567108.1;WP_050926…	glycerol-3-phosphate acyltransferase [Aggregatibacter actinomycetemcomitans D11S-1]	UP	4.10283e-05	3.51739	9
AFI87548.1;AMQ93694.1;ANU81275.1;BAS47362.1;EKX97700.1;KND85303.1;KOE31913.1;KOE67520.1;KOE68745.1;KOE69193.1;KYK77201.1;KYK83410.1;KYK85832.1;KYK88438.1;KYK88931.1;KYK92242.1;KYK95481.1;WP_005539361.1;ACX81492.1;AEW76426.1;AHN70964.1;AKU28249.1;AMQ92487.1;BAA10953.1;EGY34641.1;EHK90014.1;KND83670.1;KNE77096.1;KOE53649.1;KOE56254.1;KOE56819.1;KOE57875.1;KOE58930.1;KOE59639.1;KYK74737.1;KYK75549.1…	30S ribosomal protein S3 [Aggregatibacter actinomycetemcomitans D7S-1]	UP	1.7957e-08	3.50984	7
AFI87493.1;AMQ94380.1;ANU81799.1;BAS47418.1;EGY33726.1;EHK91568.1;EKX97048.1;KND85998.1;KNE78578.1;KOE30960.1;KOE63502.1;KOE64752.1;KOE70273.1;KYK73027.1;KYK76293.1;KYK77562.1;KYK84837.1;KYK86768.1;KYK87472.1;KYK92608.1;WP_005541819.1;WP_005557816.1;ACS98015.1;AKS65325.1;AKU62471.1;EHB89482.1;KNE86326.1;OBY50458.1;OBY50960.1;WP_005702185.1;WP_005702908.1;WP_050692615.1	purine nucleoside phosphorylase [Aggregatibacter actinomycetemcomitans D7S-1]	UP	1.86384e-07	3.50809	11
AFI87096.1;AMQ94202.1;ANU81600.1;BAS47481.1;EKX97142.1;KND82559.1;KOE67271.1;KYK84143.1;KYK89941.1;KYK92060.1;WP_005553598.1	hypothetical protein D7S_01331 [Aggregatibacter actinomycetemcomitans D7S-1]	UP	2.70935e-07	3.49529	5
ACX83147.1;AEW78049.1;AFI86332.1;AHN72802.1;AKU29720.1;AMQ92119.1;AMQ93384.1;ANU82667.1;BAS48631.1;EGY33512.1;EHK89567.1;EKX95022.1;KND83386.1;KND85144.1;KNE76669.1;KOE30531.1;KOE52106.1;KOE53102.1;KOE54120.1;KOE58677.1;KOE60733.1;KOE62037.1;KOE63811.1;KOE64602.1;KOE65799.1;KOE70036.1;KYK72443.1;KYK72888.1;KYK75743.1;KYK78602.1;KYK81411.1;KYK84984.1;KYK88877.1;KYK89082.1;KYK90679.1;KYK92801.1;KYK…	ribose-phosphate pyrophosphokinase [Aggregatibacter actinomycetemcomitans D11S-1]	UP	4.92215e-09	3.47894	3
ACX82803.1;AEW77699.1;AFI85990.1;AHN72420.1;AKU29393.1;AMQ91807.1;AMQ93094.1;ANU82317.1;BAS49025.1;EKX98321.1;KND82630.1;KND85269.1;KOE30231.1;KOE51616.1;KOE52581.1;KOE54306.1;KOE58137.1;KOE58238.1;KOE58348.1;KOE64461.1;KOE65897.1;KOE67875.1;KOE70470.1;KYK73595.1;KYK75167.1;KYK81126.1;KYK83377.1;KYK85173.1;KYK86667.1;KYK89593.1;KYK94143.1;KYK96044.1;WP_005542159.1;WP_005546123.1	30S ribosomal protein S9 [Aggregatibacter actinomycetemcomitans D11S-1]	UP	1.74087e-08	3.47584	4
KOE64938.1;KOE66805.1;KOE69615.1;KYK72718.1;KYK87541.1;WP_005564906.1;WP_005582812.1;WP_061888240.1;AKU64275.1;OBY51414.1;WP_050694160.1;WP_065295501.1	DNA polymerase I [Aggregatibacter actinomycetemcomitans serotype e str. SCC393]	UP	1.2941e-07	3.46742	8
AFI88028.1;AMQ94961.1;ANU82507.1;BAS48805.1;EKX95542.1;KND83545.1;KOE30600.1;KOE64759.1;KOE65018.1;KOE66864.1;KOE69971.1;KYK74919.1;KYK82704.1;KYK85856.1;KYK86408.1;KYK86995.1;KYK91539.1;KYK96795.1;WP_005555043.1;WP_005565015.1;WP_032998695.1;WP_061887894.1	threonine--tRNA ligase [Aggregatibacter actinomycetemcomitans D7S-1]	UP	2.25947e-05	3.46089	4
AFI86962.1;AHN70892.1;AKU28190.1;AMQ94087.1;ANU81667.1;BAS47570.1;EKX95717.1;KND84437.1;KND84719.1;KOE31606.1;KOE55338.1;KOE62274.1;KOE65184.1;KOE68600.1;KOE70564.1;KYK78835.1;KYK83534.1;KYK87021.1;KYK89914.1;KYK91255.1;KYK92268.1;KYK95976.1;WP_005544466.1;WP_005567756.1;WP_060828708.1;AKU62299.1;OBY49811.1;WP_050692465.1;WP_065295890.1	3-ketoacyl-ACP reductase [Aggregatibacter actinomycetemcomitans D7S-1]	UP	2.58493e-07	3.42991	9
AAP43993.1;AFI87198.1;AHN71364.1;AKU28569.1;AMQ94516.1;KND82530.1;KOE54719.1;WP_014702429.1;WP_025298190.1;WP_050846242.1	TadF [Aggregatibacter actinomycetemcomitans]	UP	3.2407e-06	3.42642	4
EHK89768.1;KNE76863.1;WP_005579195.1;KNE85359.1;OBY54501.1;WP_005703932.1	protease DegQ [Aggregatibacter actinomycetemcomitans RhAA1]	UP	7.88088e-08	3.42044	14
ACX83252.2;AEW76119.1;AHN72929.1;AKU29817.1;AMQ92220.1;KND83477.1;KOE51985.1;KOE54211.1;KOE54872.1;KOE58767.1;KOE60825.1;KOE61619.1;KOE63462.1;KOE67967.1;KYK75113.1;KYK77423.1;KYK78417.1;WP_005568297.1;WP_005588348.1;WP_053330025.1;ACS97747.1;AKS65073.1;AKU64205.1;EHB90374.1;EHK89456.1;KNE76561.1;WP_005578722.1;WP_005701194.1;WP_050694103.1	ribonuclease E [Aggregatibacter actinomycetemcomitans D11S-1]	UP	4.08557e-08	3.41617	21
AFI87755.1;WP_014702526.1	hypothetical protein D7S_02035 [Aggregatibacter actinomycetemcomitans D7S-1]	UP	1.66073e-06	3.41481	4
AEW76458.1;AFI87517.1;AHN70997.1;AKU28281.1;AMQ92517.1;AMQ93725.1;ANU81306.1;BAS47393.1;EGY34613.1;EHK91532.1;EKX97667.1;KND83701.1;KND85334.1;KNE78545.1;KOE31944.1;KOE53679.1;KOE56285.1;KOE56787.1;KOE64240.1;KOE64528.1;KOE67943.1;KYK74708.1;KYK77364.1;KYK77450.1;KYK83441.1;KYK85156.1;KYK89097.1;KYK90333.1;KYK90698.1;WP_005539483.1;WP_005556198.1	large conductance mechanosensitive channel [Aggregatibacter actinomycetemcomitans ANH9381]	UP	1.31995e-07	3.4114	3
KOE31577.1;WP_005542596.1;ACS98145.1;AKS65448.1;AKU62587.1;EHB89673.1;KNE85715.1;OBY51361.1;OBY51531.1;WP_005702043.1;WP_050692715.1;WP_065295463.1	transcription antiterminator NusG [Aggregatibacter actinomycetemcomitans D17P-3]	UP	1.77739e-08	3.4064	4
EKX97684.1	ornithine carbamoyltransferase [Aggregatibacter actinomycetemcomitans Y4]	UP	0.00468706	3.39884	2
AHN70763.1;WP_025298069.1	hypothetical protein CF65_00108 [Aggregatibacter actinomycetemcomitans HK1651]	UP	9.64479e-06	3.39443	5
AFI86722.1;AMQ95134.1;ANU83176.1;BAS47871.1;EKX96189.1;KND85243.1;KOE32202.1;KOE68136.1;KYK83457.1;KYK84479.1;KYK90771.1;KYK92999.1;KYK93980.1;WP_005540410.1;WP_061887474.1;ACS97890.1;AKS65208.1;EHB89599.1;KNE86394.1;OBY53679.1;OBY54814.1;WP_005702320.1;WP_012771747.1;WP_050332618.1;WP_065294932.1	outer membrane protein assembly protein YaeT [Aggregatibacter actinomycetemcomitans D7S-1]	UP	7.16467e-09	3.39329	25
ACX81563.1;AEW76494.1;AFI86939.1;AHN71038.1;AKU28318.1;AMQ92925.1;AMQ94063.1;ANU82177.1;BAS48104.1;EGY32633.1;EKX95994.1;KND82341.1;KND85880.1;KOE31243.1;KOE52634.1;KOE55236.1;KOE56101.1;KOE60439.1;KOE60966.1;KOE61753.1;KOE62665.1;KOE69412.1;KYK76275.1;KYK77342.1;KYK77580.1;KYK82238.1;KYK85124.1;KYK86181.1;KYK88704.1;KYK90953.1;KYK92098.1;KYK95071.1;KYK95641.1;WP_032996149.1;WP_033002074.1;WP_038…	hypothetical protein D11S_0144 [Aggregatibacter actinomycetemcomitans D11S-1]	UP	2.64045e-06	3.38639	3
AFI86907.1;AMQ94033.1;ANU82147.1;BAS48071.1;EKX96030.1;KND85850.1;KOE31213.1;KOE62695.1;KYK85094.1;KYK86211.1;KYK91464.1;KYK93870.1;KYK96996.1;WP_005550875.1	hypothetical protein D7S_01124 [Aggregatibacter actinomycetemcomitans D7S-1]	UP	2.34034e-06	3.38409	5
AFI85892.1;AMQ95060.1;ANU82404.1;BAS48922.1;EHK91262.1;EKX96367.1;KND84838.1;KNE78290.1;KOE31341.1;KOE63105.1;KOE64322.1;KOE65576.1;KOE69140.1;KYK74451.1;KYK83785.1;KYK92890.1;WP_005537580.1;WP_005562740.1;WP_005566250.1;WP_005576294.1;KYK75149.1;WP_061885527.1	asparaginyl-tRNA synthetase [Aggregatibacter actinomycetemcomitans D7S-1]	UP	9.00662e-10	3.38243	10
AFI86179.1;AMQ93246.1;ANU81703.1;BAS49255.1;KND84984.1;KOE31403.1;KOE62308.1;KOE63731.1;KOE66436.1;KOE68994.1;KYK80083.1;KYK84452.1;KYK87799.1;KYK90424.1;KYK92542.1;KYK94822.1;WP_005542378.1;WP_005553548.1;WP_005565647.1;WP_053330078.1;WP_061866521.1;KOE57336.1;KOE58436.1;WP_005588940.1	maltose phosphorylase [Aggregatibacter actinomycetemcomitans D7S-1]	UP	3.11239e-06	3.36637	5
AFI87338.1;AMQ94526.1;ANU81358.1;BAS48281.1;EKX94735.1;KND85555.1;KOE32075.1;KOE67485.1;KYK83325.1;KYK86326.1;KYK91522.1;KYK93913.1;KYK96808.1;WP_005538190.1	hypothetical protein D7S_01593 [Aggregatibacter actinomycetemcomitans D7S-1]	UP	2.405e-06	3.34804	2
AFI86793.1;AMQ93931.1;ANU82044.1;BAS47963.1;EKX99075.1;KND85635.1;KOE31150.1;KOE63604.1;KOE66555.1;KOE67557.1;KYK77601.1;KYK83958.1;KYK84316.1;KYK94397.1;KYK96186.1;WP_005542010.1;WP_005560076.1;WP_060828753.1;WP_061866545.1;ACS98131.1;AKS65434.1;AKU62573.1;EHB89687.1;KNE85701.1;OBY51347.1;OBY51545.1;WP_005702058.1;WP_005703547.1;WP_050692706.1	ATP-binding protein [Aggregatibacter actinomycetemcomitans D7S-1]	UP	1.38522e-07	3.34799	5
AFI88046.1;AMQ94974.1;ANU82494.1;BAS48821.1;KND86071.1;KOE30361.1;KOE63830.1;KOE64566.1;KOE68038.1;KOE69705.1;KYK73423.1;KYK84587.1;KYK85817.1;KYK93056.1;WP_005538896.1;WP_061888804.1;AKU63665.1;OBY50123.1;WP_050693639.1	acetyl-CoA carboxylase subunit beta [Aggregatibacter actinomycetemcomitans D7S-1]	UP	5.11924e-09	3.34325	7
AHN71481.1	hypothetical protein CF65_01031 [Aggregatibacter actinomycetemcomitans HK1651]	UP	2.81887e-07	3.34318	9
ACX81722.1;AEW76644.1;AFI87003.1;AHN71844.1;AKU28949.1;AMQ92776.1;AMQ94124.1;ANU81630.1;BAS47608.1;EGY33382.1;EHK90637.1;EKX95761.1;KND84040.1;KND84681.1;KNE77685.1;KOE31644.1;KOE51893.1;KOE52729.1;KOE53910.1;KOE60196.1;KOE60870.1;KOE62237.1;KOE63190.1;KOE65148.1;KOE66339.1;KOE70527.1;KYK73956.1;KYK75717.1;KYK78907.1;KYK81962.1;KYK82346.1;KYK83572.1;KYK85258.1;KYK88489.1;KYK91756.1;KYK91988.1;WP_…	cell division protein ZapB [Aggregatibacter actinomycetemcomitans D11S-1]	UP	0.00349663	3.33512	5
AFI87874.1;AMQ94825.1;ANU82960.1;BAS49394.1;EKX96760.1;KND85342.1;KOE31906.1;KOE66249.1;KOE66704.1;KOE66869.1;KOE69686.1;KYK77245.1;KYK84022.1;KYK86653.1;KYK88375.1;KYK88594.1;KYK91307.1;KYK94996.1;WP_005549749.1;WP_005563791.1;WP_005565330.1;WP_061887598.1;WP_061888171.1;EHB90890.1;WP_005700897.1	formate dehydrogenase [Aggregatibacter actinomycetemcomitans D7S-1]	UP	5.89724e-07	3.32761	3
AFI86457.1;AMQ94727.1;ANU82772.1;BAS48513.1;EKX93025.1;KND85924.1;KOE30319.1;KOE62643.1;KOE68279.1;KOE68465.1;KOE69830.1;KYK80331.1;KYK81045.1;KYK83266.1;KYK87678.1;KYK88401.1;KYK93035.1;KYK93817.1;WP_005549162.1;WP_061887617.1;WP_061888012.1;OBY51950.1;WP_065295382.1	cytochrome d terminal oxidase subunit 1 [Aggregatibacter actinomycetemcomitans D7S-1]	UP	3.02736e-07	3.32716	6
ACX82774.1;AFI85902.1;AMQ95067.1;ANU82397.1;BAS48931.1;EKX96376.1;KND84847.1;KOE30115.1;KOE59645.1;KOE63114.1;KOE64331.1;KOE65584.1;KOE69149.1;KYK74508.1;KYK75356.1;KYK77645.1;KYK83638.1;KYK83776.1;KYK88023.1;KYK91305.1;KYK91948.1;KYK96319.1;WP_005544324.1;WP_005595490.1	autoinducer 2 aldolase [Aggregatibacter actinomycetemcomitans D11S-1]	UP	1.76857e-08	3.32711	5
ACX81802.1;AEW76719.1;AFI86648.1;AHN71760.1;AKU28878.1;AMQ92707.1;AMQ93801.1;ANU81918.1;BAS47818.1;EHK90827.1;EKX93652.1;KND83239.1;KND83302.1;KNE77871.1;KOE31309.1;KOE54420.1;KOE56328.1;KOE56556.1;KOE59167.1;KOE59490.1;KOE59757.1;KOE63870.1;KOE64047.1;KOE67439.1;KOE69236.1;KYK74214.1;KYK74463.1;KYK78067.1;KYK78306.1;KYK81208.1;KYK83828.1;KYK87297.1;KYK87949.1;KYK89329.1;KYK91451.1;KYK93408.1;KYK…	50S ribosomal protein L9 [Aggregatibacter actinomycetemcomitans D11S-1]	UP	1.40272e-06	3.32694	6
ACX82546.1;AEW77441.1;AFI86280.1;AHN72120.1;AKU29172.1;AMQ91589.1;AMQ93334.1;ANU82617.1;BAS48682.1;EHK89769.1;EKX94944.1;KND83634.1;KND85095.1;KNE76864.1;KOE30481.1;KOE52854.1;KOE53278.1;KOE53518.1;KOE62427.1;KOE63761.1;KOE64653.1;KOE65518.1;KOE69988.1;KYK75830.1;KYK77066.1;KYK79498.1;KYK84932.1;KYK86234.1;KYK89573.1;KYK90277.1;KYK94115.1;KYK94426.1;WP_005540203.1;WP_005545935.1;WP_005579197.1;WP…	hypothetical protein D11S_1159 [Aggregatibacter actinomycetemcomitans D11S-1]	UP	1.38924e-05	3.32605	2
KOE57932.1;KOE60701.1;WP_005573995.1	spermidine/putrescine ABC transporter substrate-binding protein [Aggregatibacter actinomycetemcomitans serotype c str. AAS4A]	UP	1.06478e-05	3.32287	4
ACX81809.1;AEW76726.1;AFI86641.1;AHN71751.1;AKU28872.1;AMQ92701.1;AMQ93795.1;BAS47812.1;EGY35009.1;EHK90820.1;EKX93644.1;KND83233.1;KNE77866.1;KOE31303.1;KOE54426.1;KOE56334.1;KOE56550.1;KOE59161.1;KOE59484.1;KOE61242.1;KOE63719.1;KOE63876.1;KOE67433.1;KOE69344.1;KYK74207.1;KYK74471.1;KYK78074.1;KYK78312.1;KYK81199.1;KYK83834.1;KYK84526.1;KYK85554.1;KYK87955.1;KYK93187.1;KYK94557.1;KYK95986.1;WP_…	rod shape-determining protein MreB [Aggregatibacter actinomycetemcomitans D11S-1]	UP	3.62912e-07	3.31893	10
AFI86588.1;AMQ93746.1;ANU81754.1;BAS47688.1;EKX92933.1;KND85894.1;KOE65541.1;KOE68010.1;KOE68101.1;KOE69894.1;KYK77174.1;KYK84371.1;KYK87388.1;KYK89369.1;KYK90861.1;KYK93324.1;KYK94622.1;WP_005543632.1	30S ribosomal protein S5 [Aggregatibacter actinomycetemcomitans D7S-1]	UP	1.52644e-08	3.31632	6
ACX82318.1;AEW77224.1;AFI87943.1;AKU28426.1;AMQ91394.1;AMQ94888.1;ANU82887.1;BAS49313.1;EGY35206.1;EHK90198.1;EKX96830.1;KND82389.1;KND85407.1;KNE77271.1;KOE31839.1;KOE53863.1;KOE55419.1;KOE57680.1;KOE61057.1;KOE62916.1;KOE63566.1;KOE66616.1;KOE67745.1;KOE69963.1;KYK74524.1;KYK74905.1;KYK76759.1;KYK81538.1;KYK81868.1;KYK82797.1;KYK88097.1;KYK89771.1;KYK90622.1;KYK93692.1;KYK94504.1;KYK96114.1;WP_…	membrane protein [Aggregatibacter actinomycetemcomitans D11S-1]	UP	5.64639e-07	3.31507	9
ACX82019.1;AEW76939.1;AHN71503.1;AKU28680.1;AMQ91133.1;AMQ93975.1;ANN81639.1;ANU82089.1;EKX99020.1;KND84099.1;KND85681.1;KNE86295.1;KOE31104.1;KOE53637.1;KOE55043.1;KOE56060.1;KOE60370.1;KOE61437.1;KOE62130.1;KOE63651.1;KOE66509.1;KOE66786.1;KOE70122.1;KYK74983.1;KYK77669.1;KYK80933.1;KYK84006.1;KYK88659.1;KYK89053.1;KYK90558.1;KYK94300.1;KYK96339.1;OBY50930.1;WP_005542899.1;WP_005546220.1;WP_005…	hypothetical protein D11S_0615 [Aggregatibacter actinomycetemcomitans D11S-1]	UP	3.99581e-06	3.30765	3
AFI87946.1;AMQ94891.1;ANU82884.1;BAS49310.1;EKX96833.1;KND85410.1;KOE31836.1;KOE63563.1;KOE66613.1;KOE67742.1;KOE69300.1;KYK76756.1;KYK81541.1;KYK88094.1;KYK89851.1;KYK90625.1;KYK93695.1;KYK94501.1;WP_005542446.1;WP_005563422.1	2-dehydro-3-deoxyphosphooctonate aldolase [Aggregatibacter actinomycetemcomitans D7S-1]	UP	2.8335e-07	3.29883	3
ACX82002.1;AEW76786.1;AFI87056.1;AHN71677.1;AKU28810.1;AMQ91120.1;AMQ94164.1;ANU81574.1;BAS47448.1;EKX97187.1;KND82596.1;KOE31703.1;KOE52495.1;KOE54559.1;KOE58339.1;KOE58776.1;KOE58977.1;KOE65735.1;KOE68484.1;KOE68677.1;KOE70909.1;KYK77191.1;KYK78506.1;KYK79982.1;KYK84167.1;KYK88268.1;KYK91026.1;KYK92438.1;KYK96926.1;WP_005544380.1;WP_005547882.1;WP_019518475.1;WP_053329885.1;WP_061885423.1;WP_06…	hypothetical protein D11S_0596 [Aggregatibacter actinomycetemcomitans D11S-1]	UP	8.80474e-05	3.29616	2
AEW77943.1;AFI88106.1;AKU29621.1;AMQ92024.1;AMQ95025.1;ANU82439.1;BAS48878.1;EKX94563.1;KND85447.1;KOE31027.1;KOE52204.1;KOE53007.1;KOE63270.1;KOE67080.1;KOE67170.1;KOE70222.1;KYK74279.1;KYK84643.1;KYK88198.1;KYK91420.1;KYK93305.1;KYK95943.1;WP_005543658.1	outer membrane protein [Aggregatibacter actinomycetemcomitans ANH9381]	UP	8.95457e-06	3.25438	3
AFI87632.1;AMQ93622.1;EKX98142.1;WP_014702515.1;ACX83361.1;KOE57368.1;KOE59783.1;KOE63377.1;KYK75487.1;KYK80661.1;WP_005547433.1	hypothetical protein D7S_01908 [Aggregatibacter actinomycetemcomitans D7S-1]	UP	4.50851e-07	3.25116	11
KYK80551.1;WP_061885638.1;ACX82237.1;AFI87282.1;AMQ94439.1;ANU81449.1;EKX97889.1;KND83039.1;KOE30844.1;KOE57603.1;KOE61264.1;KOE62991.1;KOE64666.1;KOE65286.1;KOE67719.1;KOE70859.1;KYK77268.1;KYK79019.1;KYK84773.1;KYK87739.1;KYK88318.1;KYK89869.1;KYK94098.1;KYK94245.1;WP_005542650.1;WP_005546575.1;WP_053329906.1	molecular chaperone GrpE [Aggregatibacter actinomycetemcomitans serotype e str. SA2876]	UP	2.1502e-06	3.24627	4
ACX81471.1;AEW76407.1;AFI87336.1;AHN70942.1;AKU28232.1;AMQ92469.1;AMQ94524.1;ANU81360.1;BAS48279.1;EKX94733.1;KND84480.1;KND85557.1;KOE32073.1;KOE52477.1;KOE55381.1;KOE55450.1;KOE57541.1;KOE59958.1;KOE62742.1;KOE64872.1;KOE67483.1;KOE68959.1;KOE69788.1;KYK76928.1;KYK80451.1;KYK80527.1;KYK83323.1;KYK86304.1;KYK86324.1;KYK91524.1;KYK93915.1;KYK96806.1;WP_005538192.1;WP_005547767.1;WP_005550577.1;WP…	1-phosphofructokinase [Aggregatibacter actinomycetemcomitans D11S-1]	UP	0.000190221	3.24568	2
EGY34492.1;KOE58183.1;KOE58287.1;KOE59669.1;KYK76729.1;KYK81808.1;KYK96650.1;WP_005544767.1;WP_005556955.1;WP_005574468.1	phenylalanyl-tRNA synthetase, alpha subunit [Aggregatibacter actinomycetemcomitans serotype e str. SC1083]	UP	0.000229	3.2391	5
AFI87380.2;AMQ94568.1;ANU81314.1;EKX98800.1;KND84878.1;KOE30254.1;KOE64136.1;KYK81141.1;KYK86620.1;KYK90722.1;KYK94130.1;WP_005549216.1	DL-methionine transporter substrate-binding subunit [Aggregatibacter actinomycetemcomitans D7S-1]	UP	4.77936e-08	3.22647	3
ACX82363.1;AEW77270.1;AFI88015.1;AHN71920.1;AKU29015.1;AMQ91435.1;AMQ94949.1;ANU82517.1;BAS48789.1;EKX98241.1;KND82711.1;KOE32106.1;KOE51726.1;KOE55905.1;KOE58538.1;KOE58608.1;KOE58903.1;KOE64199.1;KOE66417.1;KYK75893.1;KYK82009.1;KYK86687.1;KYK87113.1;KYK90028.1;KYK93892.1;KYK96909.1;WP_005540967.1;WP_005568192.1;WP_014167695.1;WP_061888770.1;EHK90131.1;KNE77207.1;WP_005578218.1	oligopeptidase A [Aggregatibacter actinomycetemcomitans D11S-1]	UP	6.84317e-07	3.22292	9
ACX82866.1;AEW77767.1;AFI87731.1;AKU29452.1;AMQ91864.1;AMQ93531.1;ANU83094.1;BAS49544.1;EKX93933.1;KND82954.1;KND83777.1;KOE31780.1;KOE52501.1;KOE52510.1;KOE56735.1;KOE59298.1;KOE61657.1;KOE66137.1;KOE67114.1;KOE68804.1;KYK76632.1;KYK78032.1;KYK81269.1;KYK83054.1;KYK90024.1;KYK90847.1;KYK92409.1;KYK93972.1;WP_005538090.1;WP_005551137.1;WP_005568444.1	dihydrodipicolinate synthase [Aggregatibacter actinomycetemcomitans D11S-1]	UP	2.76338e-07	3.22128	9
AEW76122.1;AFI86506.1;AHN72933.1;AKU29819.1;AMQ92222.1;AMQ94685.1;ANN81569.1;ANU82815.1;BAB39860.1;BAS48467.1;EKX94445.1;KND83479.1;KND85573.1;KOE31744.1;KOE51987.1;KOE54213.1;KOE54874.1;KOE58769.1;KOE60827.1;KOE61621.1;KOE63464.1;KOE67965.1;KOE68529.1;KOE69505.1;KYK75111.1;KYK77425.1;KYK78419.1;KYK82868.1;KYK87334.1;KYK87479.1;KYK90188.1;KYK91711.1;KYK96684.1;WP_005550389.1	thioredoxin [Aggregatibacter actinomycetemcomitans ANH9381]	UP	3.22824e-07	3.21284	3
EKX97183.1;WP_005594838.1	chaperonin GroL [Aggregatibacter actinomycetemcomitans Y4]	UP	1.91306e-07	3.21187	42
KOE62891.1;KOE65707.1;KYK79350.1;WP_053330059.1	CRISPR-associated protein [Aggregatibacter actinomycetemcomitans serotype a str. A160]	UP	1.14061e-05	3.20372	6
ACX83141.1;AEW78043.1;AFI86326.1;AHN72796.1;AKU29714.1;AMQ92114.1;AMQ93379.1;ANU82662.1;BAS48637.1;EGY33518.1;EHK89573.1;EKX95029.1;KND83380.1;KND85138.1;KNE76675.1;KOE30525.1;KOE52112.1;KOE53097.1;KOE54114.1;KOE58671.1;KOE60727.1;KOE62043.1;KOE63805.1;KOE64608.1;KOE65793.1;KOE70030.1;KYK72466.1;KYK72882.1;KYK75737.1;KYK78596.1;KYK81405.1;KYK84978.1;KYK88871.1;KYK89617.1;KYK92807.1;WP_005539264.1…	phosphate transport regulator [Aggregatibacter actinomycetemcomitans D11S-1]	UP	5.39945e-08	3.19759	6
AAL89756.1;ACX82983.1;AEW77887.1;AFI86038.1;AHN72622.1;AKU29562.1;AMQ91967.1;AMQ93135.1;ANU82275.1;BAB93451.1;BAS49076.1;CAD23546.1;EHK89739.1;EKX94236.1;KND83986.1;KND84542.1;KNE76837.1;KOE30158.1;KOE52261.1;KOE52950.1;KOE53966.1;KOE58050.1;KOE60584.1;KOE61931.1;KOE64419.1;KOE65938.1;KOE67215.1;KOE70426.1;KYK73260.1;KYK73552.1;KYK80145.1;KYK82947.1;KYK85230.1;KYK86132.1;KYK87196.1;KYK92707.1;KYK…	ferric uptake regulator Fur [Aggregatibacter actinomycetemcomitans]	UP	1.07245e-07	3.19245	4
AFI87589.1;AMQ93659.1;ANU81239.1;EKX97448.1;KND82919.1;KOE32034.1;KOE68183.1;KOE68343.1;KOE68640.1;KOE70303.1;KYK80265.1;KYK83704.1;KYK88150.1;WP_005539290.1	3-phosphoglycerate dehydrogenase [Aggregatibacter actinomycetemcomitans D7S-1]	UP	1.65246e-06	3.18996	6
ACX82467.1;KOE57825.1;KOE60063.1;KOE62356.1;KYK76699.1;KYK79692.1;WP_005545825.1	lysine--tRNA ligase [Aggregatibacter actinomycetemcomitans D11S-1]	UP	0.0115566	3.18899	3
AEW78087.1;AHN72846.1;AKU29754.1;AMQ92156.1;EGY33622.1;EHK89526.1;KNE76630.1;KNE85266.1;KOE52073.1;KOE53134.1;KYK73793.1;KYK81553.1;KYK95084.1;OBY54593.1;WP_005557914.1;WP_005571035.1;WP_005578823.1;WP_005703820.1;WP_025298514.1	LOW QUALITY PROTEIN: myo-inosose-2 dehydratase [Aggregatibacter actinomycetemcomitans ANH9381]	UP	6.10125e-05	3.18615	2
AFI87471.1;AMQ94362.1;ANU81779.1;BAS47658.1;EKX94369.1;KND85028.1;KOE32097.1;KOE64121.1;KOE66722.1;KOE68722.1;KOE69339.1;KYK79924.1;KYK83663.1;KYK86372.1;KYK86547.1;KYK87177.1;KYK93488.1;KYK97009.1;WP_005549241.1;WP_005555207.1;WP_005564608.1;WP_005594873.1	glycerate kinase [Aggregatibacter actinomycetemcomitans D7S-1]	UP	5.59697e-06	3.18447	4
AFI86850.1;AMQ93978.1;ANU82092.1;BAS48015.1;EKX99015.1;KND85685.1;KOE31100.1;KOE63655.1;KOE66505.1;KOE66790.1;KOE70118.1;KYK77665.1;KYK83897.1;KYK88655.1;KYK89057.1;KYK90554.1;KYK94304.1;KYK96335.1;WP_005542882.1;WP_005564745.1	elongation factor Ts [Aggregatibacter actinomycetemcomitans D7S-1]	UP	4.85012e-10	3.17795	15
ACX81486.1;AEW76420.1;AFI87444.1;AKU28243.1;AMQ92481.1;AMQ94340.1;ANU81868.1;BAS47763.1;EKX96953.1;KND84491.1;KND85531.1;KOE31573.1;KOE52489.1;KOE55392.1;KOE55438.1;KOE57554.1;KOE59971.1;KOE62729.1;KOE68381.1;KOE69224.1;KYK76915.1;KYK80540.1;KYK84222.1;KYK85865.1;KYK86977.1;KYK90530.1;KYK92048.1;WP_005542578.1	50S ribosomal protein L7/L12 [Aggregatibacter actinomycetemcomitans D11S-1]	UP	0.000183433	3.16328	9
ACX82378.1;AEW77286.1;AFI88078.1;AHN71937.1;AKU29029.1;AMQ91449.1;AMQ95001.1;ANU82464.1;BAS48850.1;EGY34882.1;EHK90147.1;EKX94591.1;KND82725.1;KND85472.1;KNE77223.1;KOE31052.1;KOE51740.1;KOE55919.1;KOE56399.1;KOE58622.1;KOE58889.1;KOE63248.1;KOE64994.1;KOE67194.1;KOE70244.1;KYK74637.1;KYK75879.1;KYK81466.1;KYK81696.1;KYK84669.1;KYK85239.1;KYK88174.1;KYK88385.1;KYK91614.1;KYK94664.1;KYK96247.1;WP_…	6,7-dimethyl-8-ribityllumazine synthase [Aggregatibacter actinomycetemcomitans D11S-1]	UP	5.8765e-06	3.15754	4
AEW78082.1;AFI86153.1;AHN72840.1;AKU29750.1;AMQ92152.1;AMQ93229.1;ANU82181.1;BAS49232.1;EKX98434.1;KND84081.1;KOE30330.1;KOE52077.1;KOE53130.1;KOE63301.1;KOE63410.1;KOE68709.1;KOE68948.1;KYK79269.1;KYK83888.1;KYK85352.1;KYK85734.1;KYK89525.1;KYK94448.1;KYK94617.1;WP_005538541.1;WP_014167933.1;WP_050926603.1;EHK89530.1;KNE76634.1;WP_005578827.1	protein IolB [Aggregatibacter actinomycetemcomitans ANH9381]	UP	7.58477e-06	3.14271	2
AFI85939.1;AMQ93031.1;ANU82362.1;BAS48973.1;EKX98512.1;KND82659.1;KOE30425.1;KOE68427.1;KOE69457.1;KYK84334.1;KYK87131.1;KYK89451.1;KYK92308.1;WP_005543419.1;WP_061888263.1	aminopeptidase N [Aggregatibacter actinomycetemcomitans D7S-1]	UP	3.38594e-06	3.13786	4
AFI86462.1;AMQ94722.1;ANU82777.1;BAS48508.1;EGY33580.1;EHK89492.1;EKX93030.1;KND85919.1;KNE76597.1;KOE30324.1;KOE62648.1;KOE68274.1;KOE68470.1;KOE69835.1;KYK74142.1;KYK80326.1;KYK81050.1;KYK81589.1;KYK88383.1;KYK88406.1;KYK90373.1;KYK92786.1;KYK93273.1;KYK94721.1;WP_005542301.1;WP_005578774.1	hypothetical protein D7S_00635 [Aggregatibacter actinomycetemcomitans D7S-1]	UP	2.42031e-08	3.12585	3
ACX81815.1;AEW76732.1;AFI86635.1;AHN71745.1;AKU28866.1;AMQ92695.1;AMQ93789.1;ANU81906.1;EGY35015.1;EHK90814.1;EKX93637.1;KND83227.1;KND83313.1;KNE77860.1;KOE31297.1;KOE54432.1;KOE56340.1;KOE56544.1;KOE59155.1;KOE59478.1;KOE61236.1;KOE63713.1;KOE63882.1;KOE67427.1;KOE69350.1;KYK74201.1;KYK74477.1;KYK78080.1;KYK78318.1;KYK81193.1;KYK83840.1;KYK85548.1;KYK87961.1;KYK90217.1;KYK93193.1;KYK93570.1;KYK…	30S ribosomal protein S16 [Aggregatibacter actinomycetemcomitans D11S-1]	UP	2.29219e-07	3.12496	3
AFI87193.2;AMQ94292.1;WP_041160763.1;ACS98255.1;AKS65551.1;EHB89239.1;KNE84583.1;OBY50142.1;WP_005702343.1;WP_005704791.1	transaldolase [Aggregatibacter actinomycetemcomitans D7S-1]	UP	2.44724e-07	3.10814	8
AFI86584.1;AMQ93742.1;ANU81750.1;BAS47692.1;KND85899.1;KOE30376.1;KOE65546.1;KOE68015.1;KOE68096.1;KOE69889.1;KYK77170.1;KYK84367.1;KYK87384.1;KYK89365.1;KYK90858.1;KYK93320.1;KYK96742.1;WP_005543605.1	30S ribosomal protein S13 [Aggregatibacter actinomycetemcomitans D7S-1]	UP	1.54841e-09	3.10719	7
AEW76359.1;KOE52429.1;KOE55498.1;WP_014167456.1;AMD99425.1;WP_060957552.1	transcription termination factor Rho [Aggregatibacter actinomycetemcomitans ANH9381]	UP	1.41804e-05	3.09898	14
AFI87379.1;AMQ94567.1;ANU81315.1;BAS48323.1;EKX98799.1;KND84879.1;KOE30253.1;KOE64137.1;KOE65041.1;KOE69728.1;KYK76650.1;KYK86621.1;KYK86750.1;KYK90723.1;KYK94129.1;KYK97129.1;WP_005553762.1;WP_005564296.1;WP_014702468.1	phosphatidylethanolamine-binding protein [Aggregatibacter actinomycetemcomitans D7S-1]	UP	1.08968e-06	3.09692	4
AEW77460.1;AHN72141.1;AKU29189.1;AMQ91607.1;AMQ93366.1;ANN81550.1;ANN81608.1;ANU82649.1;BAS48649.1;EKX95041.1;KND83617.1;KND85126.1;KOE30513.1;KOE52837.1;KOE53296.1;KOE53500.1;KOE57734.1;KOE58481.1;KOE62444.1;KOE63793.1;KOE64620.1;KOE65781.1;KOE70018.1;KYK75784.1;KYK77083.1;KYK79515.1;KYK84965.1;KYK86240.1;KYK88605.1;KYK89981.1;WP_005539234.1	hydroxyisourate hydrolase [Aggregatibacter actinomycetemcomitans ANH9381]	UP	7.53017e-05	3.09571	7
ACX81916.1;AEW76876.1;AFI86600.1;AHN71574.1;AKU28734.1;AMQ92593.1;AMQ93758.1;ANU81766.1;BAS47676.1;EKX92921.1;KND83921.1;KND85882.1;KOE30601.1;KOE56639.1;KOE56871.1;KOE57236.1;KOE59067.1;KOE59389.1;KOE61145.1;KOE64495.1;KOE67998.1;KOE68113.1;KOE69906.1;KYK76112.1;KYK77186.1;KYK78174.1;KYK84383.1;KYK87400.1;KYK89381.1;KYK90873.1;KYK93336.1;KYK96208.1;WP_005545087.1;WP_005549676.1;WP_005561752.1;WP…	preprotein translocase subunit TatA [Aggregatibacter actinomycetemcomitans D11S-1]	UP	0.0179501	3.09544	2
AFI85936.1;ANU82365.1;BAS48970.1;EKX98509.1;KND82656.1;KOE30422.1;KOE64005.1;KOE66876.1;KOE68430.1;KYK77307.1;KYK84331.1;KYK85960.1;KYK90466.1;KYK94961.1;WP_005543412.1;WP_053329982.1;AEW77625.1;AHN72331.1;AKU29324.1;AMQ91746.1;KOE54371.1;KOE55821.1;WP_005590683.1;WP_025298390.1;EHK91204.1;KNE78233.1;WP_005576201.1;OBY52522.1;WP_065295034.1	hemolysin D [Aggregatibacter actinomycetemcomitans D7S-1]	UP	7.74007e-06	3.08727	8
AFI86469.1;AMQ94717.1;ANU82782.1;BAS48501.1;EKX94408.1;KND85604.1;KOE31713.1;KOE64925.1;KYK82857.1;KYK83485.1;KYK91186.1;KYK96942.1;WP_005539905.1;WP_061866586.1;ACX83212.1;AEW76084.1;AHN72887.1;AKU29786.1;AMQ92191.1;KOE51955.1;KOE54841.1;KOE58735.1;KOE60793.1;KOE61587.1;KYK73303.1;KYK78498.1;WP_005545558.1;WP_014167373.1;WP_061885603.1;KNE85234.1;OBY54622.1;WP_005703786.1	aspartyl-tRNA synthetase [Aggregatibacter actinomycetemcomitans D7S-1]	UP	1.32355e-07	3.08531	12
ACX82016.1;AEW76936.1;AFI86849.1;AHN71506.1;AKU28683.1;AMQ91131.1;AMQ93977.1;ANU82091.1;BAS48014.1;EKX99016.1;KND84102.1;KND85684.1;KOE31101.1;KOE53640.1;KOE55046.1;KOE56063.1;KOE60373.1;KOE61434.1;KOE62127.1;KOE63654.1;KOE66506.1;KOE66789.1;KYK75413.1;KYK77666.1;KYK81009.1;KYK83896.1;KYK88656.1;KYK89056.1;KYK90555.1;KYK94303.1;KYK96336.1;WP_005542886.1;WP_061869777.1	30S ribosomal protein S2 [Aggregatibacter actinomycetemcomitans D11S-1]	UP	2.92996e-08	3.07434	17
AFI87319.1;AMQ94406.1;ANU81483.1;BAS48147.1;EKX97419.1;KND83006.1;KOE30810.1;KOE62108.1;KOE64309.1;KOE65472.1;KOE70894.1;KYK78436.1;KYK84808.1;KYK88282.1;KYK91277.1;KYK92223.1;KYK96944.1;WP_005550724.1	ribulose-phosphate 3-epimerase [Aggregatibacter actinomycetemcomitans D7S-1]	UP	3.65202e-06	3.06922	2
AFI86294.1;AMQ93346.1;ANU82629.1;BAS48669.1;EKX95064.1;KND85107.1;KOE30493.1;KOE63772.1;KOE64641.1;KOE65531.1;KOE70001.1;KYK75843.1;KYK84945.1;KYK86260.1;KYK89679.1;KYK93252.1;KYK94703.1;WP_005540172.1	FMN-dependent NADH-azoreductase [Aggregatibacter actinomycetemcomitans D7S-1]	UP	2.2473e-07	3.06489	7
AFI87013.1;AMQ94133.1;EKX95771.1;KND84672.1;KOE31653.1;KYK91176.1;KYK94231.1;WP_005539566.1;AKU62723.1;OBY49526.1;WP_050692832.1	ATP synthase subunit B [Aggregatibacter actinomycetemcomitans D7S-1]	UP	7.93479e-06	3.05859	5
AMQ93503.1;ANU83067.1;BAS49516.1;EKX97963.1;KND83804.1;KOE66110.1;KOE67141.1;KOE68777.1;KOE70604.1;KYK79203.1;KYK83173.1;KYK86484.1;KYK88518.1;KYK89995.1;KYK91653.1;KYK91852.1;WP_005541063.1;WP_005566228.1;WP_053329839.1	zinc ABC transporter substrate-binding protein [Aggregatibacter actinomycetemcomitans]	UP	3.12711e-06	3.05011	2
AFI87129.1;AMQ94235.1;ANU81533.1;BAS47514.1;EKX98639.1;KND84939.1;KOE31530.1;KOE64957.1;KOE65365.1;KOE66823.1;KOE69633.1;KYK72698.1;KYK82638.1;KYK85951.1;KYK87675.1;KYK90491.1;KYK93584.1;KYK94810.1;WP_005539165.1	aspartate-semialdehyde dehydrogenase [Aggregatibacter actinomycetemcomitans D7S-1]	UP	4.57865e-09	3.04997	8
EHK90531.1;KNE77589.1;WP_005578138.1	orotate phosphoribosyltransferase [Aggregatibacter actinomycetemcomitans RhAA1]	UP	1.55837e-05	3.04918	2
KOE66373.1;KOE66988.1;KYK79716.1;KYK88958.1;WP_053329846.1;WP_061888127.1	nucleotide-binding protein [Aggregatibacter actinomycetemcomitans serotype e str. SCC393]	UP	0.0205468	3.04507	2
AEW76490.1;AFI87372.1;AHN71035.1;AKU28315.1;AMQ94560.1;ANU81322.1;BAS48316.1;EHK91589.1;EKX98792.1;KND84886.1;KNE78599.1;KOE30246.1;KOE55239.1;KOE56098.1;KOE60442.1;KOE60969.1;KOE61756.1;KOE64143.1;KOE65047.1;KOE66056.1;KYK76657.1;KYK77339.1;KYK81237.1;KYK82235.1;KYK88639.1;KYK90730.1;KYK94122.1;WP_005542520.1;WP_005548199.1;WP_005571009.1;WP_005575954.1;WP_005595409.1;WP_019518365.1;WP_050846183…	phosphoglucomutase/phosphomannomutase [Aggregatibacter actinomycetemcomitans ANH9381]	UP	4.10429e-08	3.04413	10
KOE70129.1;KYK89046.1;WP_005564753.1	iron ABC transporter substrate-binding protein [Aggregatibacter actinomycetemcomitans serotype f str. D18P1]	UP	3.04017e-05	3.04194	4
ACX83116.1;AEW78020.1;AFI87869.1;AHN72768.1;AKU29691.1;AMQ92093.1;AMQ94819.1;ANU82966.1;EKX93816.1;KND84521.1;KND85788.1;KOE30676.1;KOE52135.1;KOE53075.1;KOE54091.1;KOE60704.1;KOE62066.1;KOE66243.1;KOE66710.1;KOE67849.1;KOE69121.1;KYK73247.1;KYK74409.1;KYK78618.1;KYK83920.1;KYK84016.1;KYK91050.1;KYK93170.1;KYK97140.1;WP_005542495.1;WP_005547357.1;WP_005562488.1;WP_053293777.1;WP_061885726.1;KYK88…	dihydrolipoamide succinyltransferase [Aggregatibacter actinomycetemcomitans D11S-1]	UP	7.70656e-06	3.04034	7
AFI86485.1;AMQ94704.1;ANU82795.1;BAS48488.1;EKX94423.1;KND85591.1;KOE64912.1;KYK82887.1;WP_005550443.1	50S ribosomal protein L21 [Aggregatibacter actinomycetemcomitans D7S-1]	UP	1.08047e-08	3.02448	4
ACX83156.1;AEW78057.1;AFI86343.1;AKU29726.1;AMQ92128.1;AMQ93393.1;ANU82673.1;BAS48624.1;EHB90989.1;EKX95011.1;KND83392.1;KND85150.1;KOE30537.1;KOE52100.1;KOE54126.1;KOE58683.1;KOE60739.1;KOE62031.1;KOE63817.1;KOE64596.1;KOE65805.1;KOE70041.1;KYK72428.1;KYK75751.1;KYK78610.1;KYK84992.1;KYK88884.1;KYK89074.1;KYK95195.1;WP_005540101.1;WP_005545667.1;WP_005551990.1;WP_005565414.1;WP_005567588.1;WP_00…	3-phosphoshikimate 1-carboxyvinyltransferase [Aggregatibacter actinomycetemcomitans D11S-1]	UP	0.0232781	3.01731	2
AFI86828.1;AMQ93961.1;ANU82075.1;BAS47995.1;KND85666.1;KOE31119.1;KOE63636.1;KOE66523.1;KOE66771.1;KOE70137.1;KYK77685.1;KYK83991.1;KYK89319.1;KYK89487.1;KYK91344.1;KYK93790.1;WP_005542943.1	Na(+)-translocating NADH-quinone reductase subunit A [Aggregatibacter actinomycetemcomitans D7S-1]	UP	3.18201e-07	3.00548	10
AFI87464.2;AMQ95153.1;ANU83163.1;BAS47664.1;EKX94376.1;KND85033.1;KOE32092.1;KOE64123.1;KOE66726.1;KOE68717.1;KYK79931.1;KYK83645.1;KYK86378.1;KYK91185.1;KYK96646.1;WP_032997160.1;WP_061887428.1	polynucleotide phosphorylase/polyadenylase [Aggregatibacter actinomycetemcomitans D7S-1]	UP	1.47503e-06	3.00196	7
AFI87405.1;AMQ94310.1;ANU81837.1;BAS47727.1;EKX93156.1;KND85055.1;KOE30980.1;KOE65408.1;KOE67904.1;KOE68254.1;KOE69761.1;KYK76044.1;KYK82114.1;KYK87721.1;KYK90583.1;KYK92637.1;WP_005540726.1;WP_005562541.1	acetyl-CoA carboxylase [Aggregatibacter actinomycetemcomitans D7S-1]	UP	2.36639e-06	2.99388	3
ACX82861.1;AFI87735.1;AMQ93527.1;ANU83091.1;KND83780.1;KOE31776.1;KOE61817.1;KOE66134.1;KOE67117.1;KOE68801.1;KOE70628.1;KYK76628.1;KYK79228.1;KYK81265.1;KYK83198.1;KYK88543.1;KYK90020.1;KYK91372.1;KYK94058.1;WP_005541013.1;WP_005548387.1;WP_061888163.1;ACS96593.1;AKS63998.1;AKU63205.1;EHB90183.1;OBY54004.1;WP_005701487.1;WP_050693239.1	glutamine synthetase [Aggregatibacter actinomycetemcomitans D11S-1]	UP	5.98505e-07	2.97811	10
AFI86587.1;AMQ93744.1;ANU81752.1;BAS47690.1;EKX92935.1;KND85896.1;KOE30373.1;KOE65543.1;KOE68012.1;KOE68099.1;KOE69892.1;KYK77172.1;KYK84369.1;KYK87386.1;KYK89367.1;KYK90860.1;KYK93322.1;WP_005543611.1	50S ribosomal protein L15 [Aggregatibacter actinomycetemcomitans D7S-1]	UP	2.12799e-09	2.97484	5
WP_033002188.1;ACS96852.1;ACX83123.1;AEW78026.1;AHN72776.1;AKS64233.1;AKU29697.1;AKU63465.1;AMQ92098.1;EHB89230.1;KND84527.1;KNE85685.1;KOE52129.1;KOE53081.1;KOE54097.1;KOE57924.1;KOE60710.1;KOE62060.1;KYK74402.1;KYK78579.1;OBY50865.1;OBY55036.1;WP_005573983.1;WP_005702718.1;WP_032995115.1;WP_050693469.1;WP_065295614.1;WP_065336506.1	RNA chaperone ProQ [Aggregatibacter actinomycetemcomitans]	UP	2.90356e-08	2.97348	6
AFI87604.1;AMQ95127.1;BAS47307.1;EKX97466.1;KND82905.1;KOE32020.1;KOE68198.1;KOE68328.1;KOE68654.1;KOE70289.1;KYK80280.1;KYK83718.1;KYK86928.1;KYK88349.1;WP_005539322.1;WP_032997113.1;WP_032998870.1;WP_033001938.1;WP_053329784.1;WP_061887897.1	DNA-binding protein [Aggregatibacter actinomycetemcomitans D7S-1]	UP	0.000156809	2.97104	8
AFI87019.1;AMQ94139.1;ANU81615.1;BAS47624.1;EKX95777.1;KND84666.1;KOE31659.1;KOE62222.1;KOE65133.1;KOE66324.1;KOE70512.1;KYK78892.1;KYK83588.1;KYK87360.1;KYK90161.1;KYK91170.1;KYK94237.1;KYK96728.1;WP_005539551.1;WP_050926594.1;KND84025.1;KOE51878.1;WP_005568549.1	spermidine/putrescine ABC transporter substrate-binding protein [Aggregatibacter actinomycetemcomitans D7S-1]	UP	9.86563e-06	2.9669	2
ACX83227.1;AEW76095.1;AFI86480.2;AHN72900.1;AKU29796.1;AMQ94707.1;ANU82792.1;BAS48491.1;EGY32725.1;EHK89478.1;EKX94418.1;KND83457.1;KND85594.1;KNE76583.1;KOE31723.1;KOE51965.1;KOE54191.1;KOE54851.1;KOE58749.1;KOE60807.1;KOE61600.1;KOE63443.1;KOE64915.1;KOE67987.1;KOE69484.1;KYK75336.1;KYK76359.1;KYK77402.1;KYK77511.1;KYK78395.1;KYK82891.1;KYK84824.1;KYK87502.1;KYK89812.1;KYK94252.1;KYK94692.1;KYK…	(dimethylallyl)adenosine tRNA methylthiotransferase [Aggregatibacter actinomycetemcomitans D11S-1]	UP	0.00103257	2.95412	2
AFI87017.1;AMQ94137.1;EKX95775.1;KND84668.1;KOE31657.1;WP_005539559.1;WP_005550492.1	ATP synthase F0F1 subunit beta [Aggregatibacter actinomycetemcomitans D7S-1]	UP	2.58667e-06	2.9494	22
AFI86522.1;AMQ94673.1;ANU82826.1;BAS48453.1;EKX99308.1;KND85987.1;KOE31249.1;KOE66456.1;KOE67473.1;KOE67924.1;KOE69543.1;KYK79430.1;KYK83469.1;KYK85478.1;KYK87286.1;KYK91066.1;KYK93711.1;KYK94561.1;WP_005542253.1;ACX82274.1;AEW77177.1;AHN71228.1;AKU28462.1;AMQ91350.1;EHK90296.1;KND82422.1;KNE77361.1;KOE53703.1;KOE54611.1;KOE56939.1;KOE57636.1;KOE61013.1;KOE62958.1;KYK75909.1;KYK78985.1;WP_0055466…	cysteine desulfurase [Aggregatibacter actinomycetemcomitans D7S-1]	UP	1.3977e-07	2.93562	10
AHN71041.1;KND82339.1;KOE52636.1;KOE69410.1;KYK88702.1;WP_005565128.1;WP_005567040.1	ATP-dependent hsl protease ATP-binding subunithslU, putative' [Aggregatibacter actinomycetemcomitans HK1651]	UP	3.67548e-06	2.93501	5
AFI86935.1;AMQ94059.1;ANU82173.1;BAS48100.1;EKX95999.1;KND85876.1;KOE31239.1;KOE62669.1;KYK85120.1;KYK86185.1;KYK90949.1;KYK92102.1;KYK95645.1;WP_005538650.1;KYK76279.1;WP_061886413.1	acid phosphatase [Aggregatibacter actinomycetemcomitans D7S-1]	UP	5.45819e-11	2.9252	12
ACX82855.1;AFI87741.1;AMQ93521.1;ANU83085.1;BAS49534.1;EKX97920.1;KND83786.1;KOE31770.1;KOE59289.1;KOE61648.1;KOE61811.1;KOE66128.1;KOE67123.1;KOE68795.1;KOE70622.1;KYK79222.1;KYK83192.1;KYK88537.1;KYK90014.1;KYK91378.1;KYK94052.1;KYK96615.1;WP_005541024.1;WP_005548383.1;WP_005566218.1;WP_061887405.1;WP_061888162.1;KYK76622.1;KYK81259.1;WP_061885458.1;EHK91465.1;KNE78478.1;WP_005576015.1	UDP-N-acetylglucosamine 1-carboxyvinyltransferase [Aggregatibacter actinomycetemcomitans D11S-1]	UP	2.17434e-06	2.92495	7
ACX82294.1;AFI87786.1;AMQ93480.1;ANU83044.1;BAS49489.1;EKX97936.1;KOE30730.1;KOE57656.1;KOE61033.1;KOE62938.1;KOE66086.1;KYK74086.1;KYK79136.1;KYK83150.1;KYK86680.1;KYK90907.1;KYK93737.1;KYK96886.1;WP_005541112.1;WP_005546665.1	glutaredoxin [Aggregatibacter actinomycetemcomitans D11S-1]	UP	1.3086e-06	2.92296	3
ACX83418.2;AHN70797.1;AKU28120.1;AMQ92357.1;KND84366.1;KOE52360.1;KOE55128.1;KOE55567.1;KOE57418.1;KOE59834.1;KOE63326.1;KYK72497.1;KYK80716.1;WP_005567977.1;WP_026161177.1	DEAD/DEAH box helicase [Aggregatibacter actinomycetemcomitans D11S-1]	UP	5.2827e-05	2.91926	4
AFI87023.2;AMQ94143.1;EKX95781.1;KND84662.1;KOE31663.1;WP_005539538.1;WP_005551769.1;ACX81692.2;KOE60168.1;KOE60843.1;KOE63219.1	transporter [Aggregatibacter actinomycetemcomitans D7S-1]	UP	5.30481e-05	2.91761	3
AFI87573.1;AMQ93675.1;ANU81255.1;BAS47340.1;EKX97623.1;KND82935.1;KOE32050.1;KOE63476.1;KYK83688.1;KYK89603.1;KYK93647.1;KYK94165.1;WP_005538021.1	nucleotide-binding protein [Aggregatibacter actinomycetemcomitans D7S-1]	UP	1.52404e-08	2.913	2
AFI86519.1;AMQ94676.1;ANU82823.1;BAS48456.1;EKX99305.1;KOE31246.1;KOE66454.1;KOE67475.1;KOE67927.1;KOE69540.1;KYK79427.1;KYK83472.1;KYK87289.1;KYK89349.1;KYK91977.1;KYK94006.1;WP_005542259.1;WP_065559859.1;EGY35173.1;KYK73086.1;KYK80430.1;KYK94533.1;WP_032996491.1	inositol monophosphatase [Aggregatibacter actinomycetemcomitans D7S-1]	UP	9.84272e-08	2.90757	4
AFI86591.2;AMQ93749.1;ANU81757.1;BAS47685.1;EKX92930.1;KND85891.1;KOE30610.1;KOE65538.1;KOE68007.1;KOE68104.1;KOE69897.1;KYK77177.1;KYK84374.1;KYK87391.1;KYK89372.1;KYK90864.1;KYK93327.1;WP_005543638.1;KYK94625.1	30S ribosomal protein S8 [Aggregatibacter actinomycetemcomitans D7S-1]	UP	2.33414e-08	2.90338	10
AFI87581.1;AMQ93667.1;ANU81247.1;BAS47333.1;EKX97631.1;KND82927.1;KOE32042.1;KYK83696.1;KYK85316.1;KYK91993.1;KYK95602.1;WP_005538052.1;WP_061887725.1	isoleucine--tRNA ligase [Aggregatibacter actinomycetemcomitans D7S-1]	UP	1.18776e-06	2.90237	10
ACX82470.1;AEW77363.1;AFI86128.1;AHN72026.1;AKU29100.1;AMQ91514.1;AMQ93224.1;ANU82187.1;BAS49224.1;EGY34001.1;EHK91396.1;EKX93503.1;KND82794.1;KND84627.1;KNE78419.1;KNE85390.1;KOE31457.1;KOE51811.1;KOE53243.1;KOE54806.1;KOE57823.1;KOE60061.1;KOE62358.1;KOE63097.1;KOE70337.1;KYK75004.1;KYK76697.1;KYK79694.1;KYK82066.1;KYK83039.1;KYK86427.1;KYK87681.1;KYK90919.1;KYK92718.1;KYK93925.1;OBY54473.1;WP_…	protein-disulfide isomerase [Aggregatibacter actinomycetemcomitans D11S-1]	UP	1.64126e-08	2.89619	5
KYK87763.1;WP_061888224.1;EGY35094.1;KYK75421.1;KYK78938.1;KYK93594.1;WP_005555761.1;WP_061886236.1;AKU62670.1;WP_050692789.1	transketolase [Aggregatibacter actinomycetemcomitans serotype f str. SC29R]	UP	1.92174e-08	2.88822	18
AFI88083.1;AMQ95006.1;ANU82459.1;BAS48855.1;EKX94586.1;KND85467.1;KOE31047.1;KOE64999.1;KOE67189.1;KYK74385.1;KYK84664.1;KYK85244.1;KYK88390.1;KYK91619.1;KYK91741.1;WP_005537765.1;WP_005583103.1	dihydrodipicolinate reductase [Aggregatibacter actinomycetemcomitans D7S-1]	UP	2.13156e-05	2.88805	3
AMQ93774.1;ANN81627.1;ANU81891.1;BAS47789.1;KND83214.1;KOE31282.1;KOE63698.1;KYK83858.1;KYK88363.1;KYK92575.1;WP_005551473.1;WP_032997179.1	6-phosphogluconate dehydrogenase [Aggregatibacter actinomycetemcomitans]	UP	2.89705e-09	2.85871	4
AFI86185.1;AMQ93251.1;ANU81708.1;BAS49260.1;EKX98036.1;KND84988.1;KOE31408.1;KOE57340.1;KOE58441.1;KOE67808.1;KYK77127.1;KYK79405.1;KYK84457.1;KYK92537.1;KYK97142.1;WP_005542370.1;WP_019518258.1	phosphate acetyltransferase [Aggregatibacter actinomycetemcomitans D7S-1]	UP	5.67946e-05	2.84775	4
ACX82775.1;AEW77673.1;AHN72389.1;AKU29370.1;AMQ92984.1;EGY34530.1;EHK91255.1;KNE78283.1;KOE51638.1;KOE54329.1;KOE55777.1;KOE58161.1;KOE58262.1;KOE59644.1;KYK75355.1;KYK76896.1;KYK77644.1;KYK77776.1;KYK96654.1;WP_005557036.1;WP_005576281.1;WP_045009131.1;WP_050542202.1;WP_061885781.1	autoinducer 2-binding protein lsrB [Aggregatibacter actinomycetemcomitans D11S-1]	UP	2.59803e-06	2.84169	4
EKX97980.1;EGY35202.1;WP_005555663.1;AEW77220.1;OBY52695.1;WP_065295161.1	chaperone protein DnaK [Aggregatibacter actinomycetemcomitans Y4]	UP	3.59648e-07	2.83043	32
ACX82095.1;AEW77013.1;AFI86772.1;AHN71424.1;AKU28613.1;AMQ91198.1;AMQ93914.1;ANU82027.1;BAS47943.1;EKX99097.1;KND84225.1;KND85616.1;KOE31168.1;KOE53560.1;KOE55993.1;KOE57127.1;KOE60305.1;KOE61503.1;KOE62196.1;KOE63586.1;KOE66573.1;KOE67576.1;KOE70187.1;KYK75023.1;KYK77622.1;KYK80836.1;KYK83939.1;KYK89264.1;KYK90962.1;KYK94418.1;WP_005546963.1;WP_005549976.1;WP_005553285.1;WP_005574349.1	nitrate/nitrite response regulator [Aggregatibacter actinomycetemcomitans D11S-1]	UP	0.000459865	2.82876	2
EKX97954.1;AKU64037.1;EGY35174.1;EHK90290.1;KNE77356.1;OBY52823.1;WP_005555609.1;WP_005577754.1;WP_050693958.1;WP_065295258.1	hypothetical protein HMPREF9996_00661 [Aggregatibacter actinomycetemcomitans Y4]	UP	2.50358e-05	2.82737	5
KOE63794.1;KOE64619.1;KYK75785.1;WP_053329987.1	acetyl-CoA carboxylase subunit alpha [Aggregatibacter actinomycetemcomitans serotype a str. A160]	UP	5.98107e-06	2.81911	7
EAK94404.1;EAK94449.1;EEQ43698.1;KGQ81942.1;KGQ82620.1;KGQ83214.1;KGR02085.1;KGR02349.1;KGR06102.1;KGT63851.1;KGU01401.1;KGU02463.1;KGU02720.1;KGU19245.1;KGU21468.1;KGU22261.1;KHC28438.1;KHC29036.1;KHC29391.1;KHC45372.1;KHC45511.1;KHC54668.1;KHC61639.1;KHC65272.1;KHC70496.1;KHC77952.1;P83780.2;XP_713513.1;XP_713554.1	hypothetical protein CaO19.3888 [Candida albicans SC5314]	UP	0.00370604	2.80331	2
AFI86380.1;AMQ93422.1;ANU82702.1;BAS48591.1;EKX95268.1;KND85179.1;KOE30567.1;KOE65835.1;KOE70744.1;KYK85022.1;KYK85494.1;KYK87567.1;KYK90758.1;KYK91670.1;KYK95124.1;WP_005540021.1	CRISPR-associated protein Cas5 [Aggregatibacter actinomycetemcomitans D7S-1]	UP	1.68224e-05	2.78348	13
AMQ93529.1;BAS49542.1;KYK76630.1;KYK81267.1;KYK90022.1;KYK90845.1;WP_061866527.1;WP_061887460.1;EGY34720.1;EHK91474.1;KYK95351.1;WP_005556112.1;WP_005576030.1;WP_061886018.1	adhesin [Aggregatibacter actinomycetemcomitans]	UP	0.000143214	2.78262	3
AFI88101.1;AMQ95022.1;BAS48874.1;EKX94568.1;KND85451.1;KOE31031.1;KOE63266.1;KOE67174.1;KYK74340.1;KYK88033.1;KYK93309.1;WP_005537808.1;WP_053330032.1	maltose operon protein [Aggregatibacter actinomycetemcomitans D7S-1]	UP	2.37549e-06	2.78215	2
ACX82461.1;AEW77355.1;AFI86389.1;AHN72016.1;AKU29092.1;AMQ91506.1;AMQ93431.1;ANU82710.1;BAC11849.1;EKX95259.1;KND82786.1;KND85188.1;KOE30576.1;KOE51803.1;KOE53251.1;KOE54798.1;KOE57831.1;KOE60068.1;KOE62350.1;KOE62880.1;KOE65697.1;KOE65844.1;KOE70753.1;KYK76706.1;KYK79362.1;KYK79685.1;KYK85031.1;KYK85919.1;KYK87577.1;KYK93244.1;WP_005544145.1;AKU64057.1;EHB90957.1;OBY52844.1;WP_005700985.1	hypothetical protein D11S_1074 [Aggregatibacter actinomycetemcomitans D11S-1]	UP	1.60201e-06	2.77969	8
ACX81482.1;AEW76417.1;AFI87447.1;AHN70952.1;AKU28240.1;AMQ92478.1;AMQ94343.1;ANU81871.1;BAS47766.1;EGY32997.1;EHK90870.1;EKX96949.1;KND84488.1;KND85534.1;KNE77912.1;KOE31576.1;KOE52486.1;KOE55389.1;KOE55441.1;KOE57551.1;KOE59968.1;KOE62732.1;KOE66171.1;KOE66764.1;KOE68378.1;KOE69227.1;KYK74850.1;KYK75178.1;KYK76918.1;KYK80537.1;KYK81080.1;KYK84225.1;KYK85868.1;KYK86974.1;KYK90533.1;KYK92051.1;KYK…	50S ribosomal protein L11 [Aggregatibacter actinomycetemcomitans D11S-1]	UP	1.80055e-06	2.76299	3
ACX81953.1;AEW76840.1;AFI87120.1;AHN71614.1;AKU28769.1;AMQ92558.1;AMQ94226.1;ANU81542.1;BAS47506.1;EHK90685.1;EKX98649.1;KND83955.1;KND84947.1;KNE77733.1;KOE31539.1;KOE55698.1;KOE56674.1;KOE56837.1;KOE59054.1;KOE59354.1;KOE61110.1;KOE64966.1;KOE65374.1;KOE66832.1;KOE69642.1;KYK72690.1;KYK76148.1;KYK78210.1;KYK82630.1;KYK86643.1;KYK87666.1;KYK90482.1;KYK94374.1;KYK94591.1;WP_005544252.1;WP_0055451…	excinuclease ABC subunit A [Aggregatibacter actinomycetemcomitans D11S-1]	UP	3.23879e-09	2.75452	3
EGY33699.1;KYK76319.1;KYK77536.1;WP_005557763.1;WP_061886416.1	NAD nucleotidase [Aggregatibacter actinomycetemcomitans serotype e str. SC1083]	UP	1.88479e-05	2.74624	2
AFI87678.1;AMQ93580.1;ANU81160.1;BAS47233.1;EKX93993.1;KND83730.1;KOE31190.1;KOE64797.1;KOE66929.1;KOE67615.1;KOE69582.1;KYK79847.1;KYK83107.1;KYK86692.1;KYK90247.1;KYK91032.1;KYK91943.1;KYK92471.1;WP_005539763.1;WP_005561092.1;WP_005564822.1;WP_061887443.1	DNA polymerase III subunit beta [Aggregatibacter actinomycetemcomitans D7S-1]	UP	7.76118e-07	2.74269	3
AEW77888.1;AFI86039.1;AHN72624.1;AKU29563.1;AMQ91968.1;AMQ93136.1;ANU82274.1;KND83987.1;KND84543.1;KOE30159.1;KOE52260.1;KOE52951.1;KOE53967.1;KOE58049.1;KOE60585.1;KOE61930.1;KOE64418.1;KOE65939.1;KOE67216.1;KYK73259.1;KYK73551.1;KYK80146.1;KYK82946.1;KYK85229.1;KYK86133.1;KYK92708.1;KYK93130.1;WP_005540874.1;WP_005547932.1;WP_005568362.1;WP_005571372.1;WP_005581267.1;WP_053293770.1;WP_061869904…	DNA gyrase subunit A [Aggregatibacter actinomycetemcomitans ANH9381]	UP	3.81744e-07	2.73343	5
AFI85890.1;AMQ95058.1;ANU82406.1;BAS48920.1;KND84836.1;KOE31339.1;KOE64320.1;KOE65574.1;KOE69138.1;KYK83787.1;KYK85222.1;KYK85892.1;KYK88600.1;KYK92892.1;WP_005537572.1	stringent starvation protein A [Aggregatibacter actinomycetemcomitans D7S-1]	UP	1.31736e-06	2.73295	6
AFI87682.2;AMQ93576.1;ANU83139.1;BAS49594.1;EKX93986.1;KOE31826.1;KOE66925.1;KYK83103.1;KYK86523.1;KYK90251.1;KYK93840.1;WP_005539671.1;WP_053330276.1;WP_061888560.1;ACX83321.1;AEW76191.1;AHN73007.1;AMQ92274.1;KND83537.1;KOE54271.1;KOE54933.1;KOE57152.1;KOE58789.1;KOE59032.1;KOE61375.1;KYK74825.1;KYK81436.1;WP_005566476.1;WP_005589573.1	membrane protein insertase [Aggregatibacter actinomycetemcomitans D7S-1]	UP	4.07978e-06	2.70846	9
AFI85948.1;AMQ93039.1;ANU82354.1;EKX98522.1;KND82666.1;KOE30433.1;KOE63994.1;KOE66886.1;KOE68419.1;KOE69449.1;KYK77295.1;KYK84295.1;KYK87140.1;KYK87836.1;KYK90607.1;WP_005538870.1	ferritin [Aggregatibacter actinomycetemcomitans D7S-1]	UP	1.95257e-07	2.70062	7
AEW78079.1;AFI86376.1;AHN72837.1;AKU29747.1;AMQ92149.1;AMQ93419.1;ANU82699.1;BAS48594.1;EKX95271.1;KND85176.1;KOE30564.1;KOE52080.1;KOE53127.1;KOE62892.1;KOE65708.1;KOE65832.1;KOE70741.1;KYK79349.1;KYK85019.1;KYK85491.1;KYK87073.1;KYK88909.1;KYK91892.1;WP_005540029.1;WP_005565382.1;WP_014167930.1;WP_060828871.1	methylmalonate-semialdehyde dehydrogenase [Aggregatibacter actinomycetemcomitans ANH9381]	UP	0.000290922	2.693	2
AEW76232.1;AFI87634.1;AHN70739.1;AKU28072.1;AMQ92309.1;AMQ93620.1;ANU81200.1;BAS47280.1;EKX98144.1;KND84317.1;KND85959.1;KOE30269.1;KOE52309.1;KOE55078.1;KOE55618.1;KOE64252.1;KOE66034.1;KOE66894.1;KOE69560.1;KYK77021.1;KYK83610.1;KYK85324.1;KYK85718.1;KYK86922.1;KYK91098.1;KYK91601.1;WP_005543726.1;WP_014167416.1	XkdP protein [Aggregatibacter actinomycetemcomitans ANH9381]	UP	0.0081505	2.69051	2
AFI87576.1;WP_014702505.1	30S ribosomal protein S20 [Aggregatibacter actinomycetemcomitans D7S-1]	UP	6.02986e-07	2.6847	3
AFI86070.1;AMQ93166.1;ANU82243.1;BAS49165.1;KND84571.1;KOE30188.1;KOE67247.1;KYK82914.1;KYK86511.1;KYK91076.1;KYK93522.1;KYK93617.1;WP_005540812.1;WP_061887906.1;KOE70394.1;KYK89004.1;WP_005565866.1;WP_061888118.1	gamma-glutamyltranspeptidase [Aggregatibacter actinomycetemcomitans D7S-1]	UP	7.35436e-07	2.66743	5
AFI87125.1;AMQ94231.1;ANU81537.1;BAS47510.1;EKX98644.1;KND84942.1;KOE31534.1;KOE64961.1;KOE65369.1;KOE66827.1;KOE69637.1;KYK72694.1;KYK82634.1;KYK85955.1;KYK90487.1;KYK94379.1;KYK94586.1;WP_005544243.1;WP_005549510.1;WP_005559696.1;WP_005564934.1;WP_061888570.1;EGY33902.1;KYK73176.1;KYK81306.1;KYK95874.1;WP_005557487.1;WP_061886813.1	phosphoribosylaminoimidazole synthetase [Aggregatibacter actinomycetemcomitans D7S-1]	UP	0.000773442	2.61294	3
AFI86768.1;AMQ93910.1;ANU82023.1;BAS47939.1;EKX99101.1;KND85612.1;KOE31172.1;KOE67580.1;KYK83935.1;KYK85500.1;KYK90966.1;KYK94422.1;KYK94472.1;WP_005540522.1	HemX protein [Aggregatibacter actinomycetemcomitans D7S-1]	UP	0.000109651	2.59224	11
ACX82044.1;AHN71476.1;AKU28660.1;ANU82069.1;BAS47989.1;EGY32420.1;KND84282.1;KOE53617.1;KOE60349.1;KOE61458.1;KOE62151.1;KOE63630.1;KOE66529.1;KOE67531.1;KOE70143.1;KYK73367.1;KYK74960.1;KYK77692.1;KYK77999.1;KYK80956.1;KYK83984.1;KYK89312.1;KYK89494.1;KYK91337.1;KYK93611.1;KYK93783.1;KYK96988.1;WP_005546180.1;WP_061886235.1;OBY50511.1;WP_065295727.1	thiamine biosynthesis protein ApbE [Aggregatibacter actinomycetemcomitans D11S-1]	UP	1.89889e-07	2.58511	13
AAP43994.1;AFI87197.2;AMQ94517.1;WP_061866575.1;AKU28570.1;WP_050846243.1;EHK90414.1;KNE77475.1;WP_005577953.1;AAD46685.2;AAN75217.1;ACX82150.1;AKU63222.1;ANU81371.1;BAJ19118.1;BAJ19132.1;EGY33838.1;EKX96476.1;KND83111.1;KOE30919.1;KOE59575.1;KOE61340.1;KOE63068.1;KOE64742.1;KOE65209.1;KOE67646.1;KOE70782.1;KYK74346.1;KYK76254.1;KYK79096.1;KYK79994.1;KYK80629.1;KYK84693.1;KYK85506.1;KYK86150.1;KY…	TadG [Aggregatibacter actinomycetemcomitans]	UP	2.67208e-06	2.58461	12
ACX82898.1;AEW77804.1;AFI87556.1;AHN72530.1;AKU29484.1;AMQ91895.1;AMQ93688.1;ANU81268.1;BAS47353.1;EKX97606.1;KND82948.1;KND82986.1;KOE32063.1;KOE52543.1;KOE56702.1;KOE56750.1;KOE59324.1;KOE61683.1;KOE61848.1;KOE63489.1;KOE68154.1;KOE68372.1;KOE70333.1;KYK76530.1;KYK80233.1;KYK81160.1;KYK83672.1;KYK87853.1;KYK90403.1;KYK91330.1;KYK93663.1;KYK95254.1;WP_005537967.1;WP_005548449.1;WP_005568393.1;WP…	RNA polymerase sigma factor RpoD [Aggregatibacter actinomycetemcomitans D11S-1]	UP	7.23451e-08	2.58137	7
AFI86076.1;AMQ93171.1;ANU82239.1;BAS49172.1;KOE30193.1;KOE64156.1;KOE64382.1;KOE65975.1;KOE70388.1;KYK73516.1;KYK82911.1;KYK84409.1;KYK89011.1;KYK90319.1;KYK93529.1;KYK95290.1;WP_005543985.1;WP_005561225.1;WP_005565875.1;WP_060828950.1;WP_061888121.1;WP_065559844.1	2', 3'-cyclic nucleotide 2'-phosphodiesterase [Aggregatibacter actinomycetemcomitans D7S-1]	UP	5.76836e-06	2.58133	7
ACX83443.1;AFI87406.1;AMQ94311.1;ANU81836.1;BAS47728.1;EHK90982.1;EKX93157.1;KND85054.1;KNE78017.1;KOE30981.1;KOE57441.1;KOE59857.1;KOE63304.1;KOE65409.1;KOE67903.1;KOE68253.1;KOE69762.1;KYK73965.1;KYK76043.1;KYK80740.1;KYK82115.1;KYK86479.1;KYK87722.1;KYK90584.1;KYK92636.1;KYK94921.1;WP_005540725.1;WP_005547575.1;WP_005577224.1	acetyl-CoA carboxylase [Aggregatibacter actinomycetemcomitans D11S-1]	UP	7.86611e-07	2.57818	7
AFI87593.1;ANU81235.1;EGY33956.1;EHK91500.1;EKX97453.1;KND82915.1;KNE78513.1;KOE32030.1;KOE68644.1;KOE70300.1;KYK75284.1;KYK82760.1;KYK83708.1;KYK86957.1;WP_005539298.1;WP_005557376.1;WP_061886704.1	D-mannonate oxidoreductase [Aggregatibacter actinomycetemcomitans D7S-1]	UP	5.89646e-06	2.57249	2
EGY33624.1;EHK89528.1;KNE76632.1;KYK73795.1;KYK81551.1;KYK94989.1;WP_005557917.1;WP_005578825.1	myo-inositol catabolism protein [Aggregatibacter actinomycetemcomitans serotype e str. SC1083]	UP	1.21764e-06	2.5563	4
ACX83315.1;AEW76185.1;AFI87688.1;AHN72999.1;AKU29871.1;AMQ92269.1;AMQ93570.1;ANU83133.1;BAS49588.1;EGY33235.1;EHK91095.1;KND83531.1;KND83739.1;KNE78126.1;KOE31820.1;KOE54265.1;KOE54927.1;KOE57146.1;KOE61381.1;KOE64788.1;KOE66919.1;KOE67625.1;KOE70671.1;KYK74831.1;KYK75928.1;KYK79837.1;KYK81430.1;KYK83097.1;KYK86702.1;KYK86985.1;KYK91707.1;KYK93834.1;KYK95382.1;WP_005539658.1	autonomous glycyl radical cofactor GrcA [Aggregatibacter actinomycetemcomitans D11S-1]	UP	1.62087e-06	2.55328	4
BAA13554.1;CAS91942.1;CAS92181.1;CBF59108.1;CBL86275.1;CBN60813.1;CBN62420.1;CBN63849.1;CBN64268.1;CBN66075.1;CBN68560.1;CBN71908.1;CBU84352.1;P77809.1	glucose-6-phosphate dehydrogenase [Aggregatibacter actinomycetemcomitans Y4]	UP	1.78166e-05	2.54575	8
AFI87064.1;AMQ94172.1;EKX97196.1;KND82588.1;KOE31695.1;WP_005594844.1	glycosyl transferase [Aggregatibacter actinomycetemcomitans D7S-1]	UP	3.31697e-05	2.53535	4
AFI87473.1;AMQ94364.1;ANU81781.1;BAS47656.1;EKX94367.1;KND85026.1;KOE32099.1;KOE64119.1;KOE66720.1;KOE68724.1;KOE69337.1;KYK79922.1;KYK83661.1;KYK86370.1;KYK86549.1;KYK93313.1;WP_005540479.1;WP_005564604.1;WP_014702491.1;WP_053329865.1;WP_053330240.1;WP_061888316.1;ACS97791.1;AKS65114.1;EHB90283.1;KNE84852.1;OBY49594.1;OBY49764.1;WP_005701243.1;WP_005704596.1;WP_065295850.1	protein PmbA [Aggregatibacter actinomycetemcomitans D7S-1]	UP	1.44916e-05	2.53392	3
ACX82857.1;AEW77753.1;AFI87739.1;AHN72478.1;AKU29445.1;AMQ91856.1;AMQ93523.1;ANU83087.1;BAS49536.1;EKX97923.1;KND83784.1;KND84768.1;KOE31772.1;KOE55681.1;KOE56164.1;KOE57163.1;KOE59291.1;KOE61650.1;KOE61813.1;KOE66130.1;KOE67121.1;KOE68797.1;KOE70624.1;KYK76624.1;KYK79224.1;KYK81261.1;KYK83194.1;KYK88539.1;KYK90016.1;KYK91376.1;KYK92200.1;KYK94054.1;WP_005541019.1;WP_005561182.1;WP_005568808.1;WP…	membrane protein [Aggregatibacter actinomycetemcomitans D11S-1]	UP	0.000107309	2.51941	5
EKX96013.1	S-(hydroxymethyl)glutathione dehydrogenase/class III alcohol dehydrogenase [Aggregatibacter actinomycetemcomitans Y4]	UP	0.000130222	2.51556	3
AFI86508.2;ANU82817.1;EKX94447.1;KND85571.1;KOE31746.1;KOE68527.1;KYK82866.1;KYK87336.1;KYK91713.1;WP_032997137.1;ACS97751.1;AEW76124.1;AKS65077.1;AKU64208.1;EHB90378.1;KNE85199.1;OBY51993.1;OBY54656.1;WP_005701200.1;WP_032995136.1;WP_050694104.1	cystathionine gamma-synthase [Aggregatibacter actinomycetemcomitans D7S-1]	UP	1.09467e-06	2.50378	4
AFI86767.1;AMQ93909.1;ANU82022.1;BAS47938.1;EKX99102.1;KND85611.1;KOE31173.1;KOE67581.1;KYK83934.1;KYK87127.1;KYK90967.1;KYK94423.1;KYK94471.1;WP_005594820.1;WP_060828749.1;WP_061887892.1;ACS97934.1;AKS65249.1;AKU62383.1;EGY32477.1;EHB89558.1;EHK90459.1;KNE77519.1;KYK75133.1;KYK81672.1;KYK95613.1;OBY50375.1;WP_005578033.1;WP_005702272.1;WP_050692539.1	heme biosynthesis protein HemY [Aggregatibacter actinomycetemcomitans D7S-1]	UP	2.91024e-05	2.49517	6
AFI87067.1;AMQ94175.1;BAB03208.1;EKX97199.1;KND82585.1;KOE31692.1;Q9JRN5.1;WP_005541150.1	GDP-D-mannose dehydratase [Aggregatibacter actinomycetemcomitans D7S-1]	UP	1.46566e-05	2.49117	8
EGY34386.1;EHK91324.1;KNE78351.1;KYK72589.1;KYK78655.1;WP_005556759.1	peptide methionine sulfoxide reductase MsrA/msrB [Aggregatibacter actinomycetemcomitans serotype e str. SC1083]	UP	3.86859e-09	2.47063	11
ACX82005.1;AFI87053.1;AHN71681.1;AKU28813.1;AMQ91123.1;AMQ94161.1;ANU81571.1;BAA05976.1;BAS47445.1;EKX97184.1;KND82599.1;KND82849.1;KOE31706.1;KOE52498.1;KOE52882.1;KOE54562.1;KOE58342.1;KOE58779.1;KOE58974.1;KOE65732.1;KOE68487.1;KOE68674.1;KOE70906.1;KYK77194.1;KYK79985.1;KYK84164.1;KYK88271.1;KYK88836.1;KYK91023.1;KYK93808.1;KYK96458.1;P46399.2;WP_005544374.1;WP_005561944.1	molecular chaperone GroES [Aggregatibacter actinomycetemcomitans D11S-1]	UP	0.00137491	2.4626	4
ACX82126.1;AEW77040.1;AFI86683.1;AHN71393.1;AKU28588.1;AMQ91223.1;AMQ93832.1;ANU81949.1;BAS47911.1;EGY33481.1;EHK90437.1;EKX96691.1;KND82552.1;KND85810.1;KNE77498.1;KOE32166.1;KOE53833.1;KOE54742.1;KOE55875.1;KOE59597.1;KOE61362.1;KOE63089.1;KOE65628.1;KOE67295.1;KOE67883.1;KOE69326.1;KYK74328.1;KYK76791.1;KYK78929.1;KYK79967.1;KYK80387.1;KYK83285.1;KYK86612.1;KYK89538.1;KYK93285.1;KYK95324.1;WP_…	membrane protein [Aggregatibacter actinomycetemcomitans D11S-1]	UP	5.77696e-06	2.44255	2
ACX81572.1;AEW76502.1;AFI86931.1;AHN71048.1;AKU28325.1;AMQ92918.1;AMQ94056.1;ANU82170.1;BAS48097.1;EKX96002.1;KND82334.1;KND85873.1;KOE31236.1;KOE52641.1;KOE55229.1;KOE56108.1;KOE60433.1;KOE60960.1;KOE61747.1;KOE62672.1;KOE69405.1;KYK77348.1;KYK82244.1;KYK85117.1;KYK86188.1;KYK88697.1;KYK90946.1;KYK92105.1;KYK94942.1;WP_005538517.1;WP_005548178.1	inorganic pyrophosphatase [Aggregatibacter actinomycetemcomitans D11S-1]	UP	5.63698e-08	2.40101	4
AEW76562.1;AEW77033.1;AFI86676.1;AFI86749.1;AHN71120.1;AHN71401.1;AKU28378.1;AKU28594.1;AMQ91217.1;AMQ92865.1;AMQ93826.1;AMQ93893.1;EHK90052.1;EHK90444.1;KND82249.1;KND84897.1;KNE77132.1;KNE77504.1;KOE31587.1;KOE53160.1;KOE56437.1;KOE56782.1;KOE57870.1;KOE58325.1;KOE58326.1;KOE64862.1;KOE65348.1;KOE68826.1;KYK74398.1;KYK74701.1;KYK77914.1;KYK79960.1;KYK95307.1;WP_005578004.1;WP_014167500.1;WP_019…	translation elongation factor Tu [Aggregatibacter actinomycetemcomitans ANH9381]	UP	1.69792e-06	2.40055	32
KYK86283.1;WP_061888337.1;EGY35203.1;KYK72359.1;KYK82800.1;WP_005555664.1;EHK90201.1;KNE77274.1;WP_005577599.1	gamma-glutamyl phosphate reductase [Aggregatibacter actinomycetemcomitans serotype f str. SC29R]	UP	2.69191e-06	2.39517	5
AFI87803.1;AMQ93463.1;ANU83028.1;BAS49471.1;KND85520.1;KOE31450.1;KOE67735.1;KYK83207.1;KYK91939.1;WP_005543854.1;KYK74513.1;KYK79656.1;WP_061885554.1;WP_061885711.1;EHK91434.1;KNE78451.1;WP_005576589.1	alpha-2-macroglobulin [Aggregatibacter actinomycetemcomitans D7S-1]	UP	8.05166e-07	2.39251	21
AFI87015.1;AMQ94135.1;EKX95773.1;KND84670.1;KOE31655.1;WP_005539563.1;KGQ91725.1;KGQ98851.1;KGR03668.1;KGR15589.1;KGR21488.1;KGT72649.1;KGU14799.1;KGU18710.1;KGU19482.1;KGU33835.1;KGU36046.1;KGU37668.1;KHC40498.1;KHC43292.1;KHC48974.1;KHC57421.1;KHC62074.1;KHC68631.1;KHC75874.1;KHC83238.1;KHC85056.1;KHC89631.1	ATP F0F1 synthase subunit alpha [Aggregatibacter actinomycetemcomitans D7S-1]	UP	1.08449e-06	2.38867	16
AFI87127.1;AMQ94233.1;ANU81535.1;BAS47512.1;EKX98641.1;KND84941.1;KOE31532.1;KOE64959.1;KOE65367.1;KOE66825.1;KOE69635.1;KYK72696.1;KYK82636.1;KYK85953.1;KYK87673.1;KYK90489.1;KYK94381.1;KYK94584.1;WP_005549506.1;WP_005564933.1;WP_053329857.1	protein disaggregation chaperone [Aggregatibacter actinomycetemcomitans D7S-1]	UP	5.35241e-05	2.37262	10
AFI86381.1;AMQ93423.1;ANU82703.1;BAS48590.1;EKX95267.1;KND85180.1;KOE30568.1;KOE65836.1;KYK85023.1;KYK85259.1;KYK90759.1;KYK91671.1;KYK95123.1;WP_005540019.1;WP_061887968.1	CRISPR-associated protein Csy4 [Aggregatibacter actinomycetemcomitans D7S-1]	UP	3.97138e-07	2.33429	2
ACX82558.1;AEW77453.1;AFI86319.1;AHN72133.1;AKU29183.1;AMQ91601.1;AMQ93372.1;ANU82655.1;BAS48643.1;EKX95035.1;KND83623.1;KND85132.1;KOE30519.1;KOE52843.1;KOE53290.1;KOE53506.1;KOE57739.1;KOE58485.1;KOE62439.1;KOE63799.1;KOE64614.1;KOE65787.1;KOE70024.1;KYK75790.1;KYK77078.1;KYK79510.1;KYK84971.1;KYK88864.1;KYK89610.1;KYK89660.1;KYK92919.1;KYK94763.1;WP_005539250.1;WP_005567454.1;WP_005569810.1;WP…	UDP-glucose 4-epimerase [Aggregatibacter actinomycetemcomitans D11S-1]	UP	0.0158821	2.32597	3
AFI86887.1;AMQ94014.1;ANU82128.1;BAS48051.1;EKX98976.1;KND85719.1;KOE31065.1;KOE63690.1;KOE66472.1;KOE67337.1;KOE70082.1;KYK77793.1;KYK84896.1;KYK86040.1;KYK87238.1;KYK87423.1;KYK93238.1;KYK94644.1;WP_005543963.1	shikimate kinase [Aggregatibacter actinomycetemcomitans D7S-1]	UP	1.5569e-05	2.32118	4
KOE62232.1;KOE65143.1;KYK78902.1;WP_005562786.1	16S rRNA methyltransferase [Aggregatibacter actinomycetemcomitans serotype a str. A160]	UP	0.000272287	2.3204	2
AMQ92924.1;WP_061870024.1;ACS98416.1;AKS65700.1;AKU62814.1;EHB89394.1;KNE84774.1;OBY54908.1;WP_005702536.1;WP_032995350.1	nickel ABC transporter substrate-binding protein [Aggregatibacter actinomycetemcomitans]	UP	3.22265e-08	2.30285	2
ACX81573.1;AEW76503.1;AHN71049.1;AKU28326.1;AMQ92917.1;KND82333.1;KOE52642.1;KOE55228.1;KOE56109.1;KOE60432.1;KOE60959.1;KOE61746.1;KYK77349.1;KYK82245.1;WP_005548176.1;WP_005567045.1	deoxyribonuclease HsdR [Aggregatibacter actinomycetemcomitans D11S-1]	UP	4.41392e-05	2.29725	7
ACX82388.1;AEW77295.1;AFI88089.1;AHN71947.1;AKU29039.1;AMQ91459.1;ANU82453.1;BAS48863.1;EKX94580.1;KND82735.1;KND85461.1;KOE31041.1;KOE51750.1;KOE55929.1;KOE56389.1;KOE58560.1;KOE58632.1;KOE58880.1;KOE65005.1;KOE67184.1;KOE70235.1;KYK74392.1;KYK75869.1;KYK81707.1;KYK84658.1;KYK88183.1;KYK89645.1;KYK91293.1;WP_005537777.1;WP_005545205.1;WP_005568178.1;WP_033002152.1;WP_053330203.1;WP_061885488.1;W…	ribonucleotide-diphosphate reductase subunit alpha [Aggregatibacter actinomycetemcomitans D11S-1]	UP	8.7246e-06	2.27349	7
AFI87873.1;AMQ94822.1;ANU82963.1;BAS49397.1;KOE66707.1;KYK84019.1;WP_014702551.1;WP_065559863.1	hypothetical protein D7S_02163 [Aggregatibacter actinomycetemcomitans D7S-1]	UP	0.000565142	2.24948	2
BAD02311.1;CAY07395.1	peroxiredoxin like protein [Aggregatibacter actinomycetemcomitans]	UP	8.20116e-07	2.24683	11
ACX82135.1;AEW77048.1;AHN71383.1;AMQ91231.1;EHK90429.1;KNE77490.1;KOE53825.1;KOE54734.1;KOE55867.1;KOE59589.1;KOE61354.1;KOE63081.1;KYK76240.1;KYK79110.1;WP_005546857.1;WP_005577975.1;WP_014167620.1	sigma-E factor regulatory protein RseB [Aggregatibacter actinomycetemcomitans D11S-1]	UP	1.01108e-06	2.22636	2
ACX83134.1;AFI87852.1;AHN72788.1;AKU29707.1;AMQ92107.1;AMQ94804.1;ANU82980.1;BAS49417.1;EHK89581.1;EKX93832.1;KND83373.1;KND85773.1;KNE76682.1;KOE30660.1;KOE52119.1;KOE53091.1;KOE54107.1;KOE57914.1;KOE60720.1;KOE62050.1;KOE65304.1;KOE66228.1;KOE67865.1;KOE70689.1;KYK72458.1;KYK73230.1;KYK78589.1;KYK84115.1;KYK87709.1;KYK88469.1;KYK89797.1;KYK93356.1;KYK94611.1;WP_005540262.1;WP_005545716.1;WP_005…	C4-dicarboxylate ABC transporter [Aggregatibacter actinomycetemcomitans D11S-1]	UP	1.61775e-07	2.22422	3
KOE62061.1;WP_005547367.1	carboxy-terminal protease [Aggregatibacter actinomycetemcomitans serotype c str. D17P-2]	UP	0.000144575	2.22197	2
AFI86379.1;AMQ93421.1;ANU82701.1;BAS48592.1;EKX95269.1;KND85178.1;KOE30566.1;KOE62890.1;KOE65706.1;KOE65834.1;KOE70743.1;KYK79351.1;KYK85021.1;KYK85493.1;KYK87566.1;KYK90757.1;KYK91669.1;KYK95125.1;WP_005540023.1	CRISPR-associated protein Csy2 [Aggregatibacter actinomycetemcomitans D7S-1]	UP	3.48596e-05	2.2117	6
AFI86296.1;AMQ93348.1;EKX95062.1;KND85109.1;KOE30495.1;WP_005540167.1	FAD-dependent oxidoreductase [Aggregatibacter actinomycetemcomitans D7S-1]	UP	1.27037e-06	2.20148	6
WP_019518202.1;WP_061886388.1	phosphoserine transaminase [Aggregatibacter actinomycetemcomitans]	UP	1.45967e-05	2.17344	5
ACX82054.1;AEW76973.1;AFI86812.1;AHN71467.1;AKU28652.1;AMQ91161.1;AMQ93947.1;ANU82061.1;BAS47981.1;EKX99055.1;KND84274.1;KND85653.1;KOE31132.1;KOE53609.1;KOE55015.1;KOE56032.1;KOE60342.1;KOE61466.1;KOE62159.1;KOE63622.1;KOE66537.1;KOE67539.1;KOE70151.1;KYK74952.1;KYK77700.1;KYK80797.1;KYK83976.1;KYK89304.1;KYK89502.1;KYK90493.1;KYK93775.1;WP_005542033.1;WP_005546163.1;ACS98113.1;AKS65417.1;AKU625…	nucleotidyl transferase [Aggregatibacter actinomycetemcomitans D11S-1]	UP	0.000124278	2.16078	3
ACX81511.1;AEW76445.1;AFI87529.1;AHN70984.1;AKU28268.1;AMQ92504.1;AMQ93713.1;ANU81294.1;BAS47381.1;EKX97681.1;KND83688.1;KND85322.1;KOE31932.1;KOE53666.1;KOE56272.1;KOE56800.1;KOE57893.1;KOE58949.1;KOE59620.1;KOE64228.1;KOE64517.1;KOE67955.1;KOE69747.1;KYK75569.1;KYK77376.1;KYK82155.1;KYK83429.1;KYK85898.1;KYK86599.1;KYK88419.1;KYK92195.1;KYK95897.1;WP_005539460.1;WP_041915462.1;KYK94062.1;WP_061…	asparagine synthetase AsnA [Aggregatibacter actinomycetemcomitans D11S-1]	UP	0.000681115	2.15857	3
ACX82170.1;AKU28551.1;EGY33818.1;KOE59557.1;KOE61321.1;KOE63049.1;KYK73659.1;KYK75617.1;KYK79076.1;KYK80014.1;KYK95452.1;WP_005546804.1;WP_005557686.1;WP_050846226.1	arginine ABC transporter substrate-binding protein [Aggregatibacter actinomycetemcomitans D11S-1]	UP	3.64723e-05	2.15852	4
ACX82772.1;AEW77670.1;AFI85904.2;AHN72385.1;AKU29367.1;AMQ91783.1;ANU82395.1;BAS48933.1;EKX96378.1;KND83873.1;KOE51640.1;KOE54332.1;KOE55780.1;KOE58164.1;KOE58265.1;KOE59647.1;KOE63116.1;KOE64333.1;KOE65586.1;KYK74506.1;KYK75358.1;KYK77647.1;KYK83774.1;KYK86103.1;KYK88021.1;KYK91946.1;WP_005546066.1;WP_005554037.1;WP_061888211.1;ACS97218.1;AKS64573.1;EHB90604.1;WP_032996258.1	pyruvate kinase [Aggregatibacter actinomycetemcomitans D11S-1]	UP	1.19667e-05	2.15152	17
ACX82862.1;AFI87734.1;AMQ93528.1;ANU83092.1;BAS49541.1;EKX97928.1;KND83779.1;KOE31777.1;KOE59296.1;KOE61655.1;KOE61818.1;KOE66135.1;KOE67116.1;KOE68802.1;KOE70629.1;KYK76629.1;KYK79229.1;KYK81266.1;KYK83199.1;KYK85591.1;KYK90021.1;KYK91228.1;KYK92736.1;KYK94665.1;WP_005541011.1;WP_005548389.1;ACS96592.1;AKS63997.1;AKU63204.1;EHB90184.1;KNE85113.1;OBY53001.1;OBY54005.1;WP_005701488.1;WP_005704308.…	GTP-binding protein TypA [Aggregatibacter actinomycetemcomitans D11S-1]	UP	2.46168e-07	2.14699	6
KYK83065.1;WP_061888558.1;ACX82878.1;KOE59309.1;KOE61667.1;KOE61831.1;WP_005548415.1;OBY54015.1;WP_065294604.1	membrane protease HflK [Aggregatibacter actinomycetemcomitans serotype d str. SA3033]	UP	0.000911081	2.14338	4
AFI88109.1;AMQ95029.1;ANU82436.1;BAS48882.1;EKX94559.1;KND85445.1;KOE31025.1;KOE67078.1;KYK84639.1;KYK91424.1;KYK93301.1;KYK95939.1;WP_005543665.1	cytochrome C peroxidase [Aggregatibacter actinomycetemcomitans D7S-1]	UP	0.000165233	2.13077	16
AFI86657.1;AMQ93809.1;ANU81926.1;BAS47826.1;EKX93661.1;KND83247.1;KOE31317.1;KOE63862.1;KOE64055.1;KOE67447.1;KYK78298.1;KYK83820.1;KYK84854.1;KYK91354.1;KYK93094.1;WP_005541275.1	hypothetical protein D7S_00857 [Aggregatibacter actinomycetemcomitans D7S-1]	UP	0.00928685	2.13001	3
AFI86547.1;AMQ94590.1;ANU82854.1;BAS48351.1;EGY33084.1;EKX98369.1;KND82264.1;KOE30936.1;KOE62708.1;KOE63975.1;KOE65660.1;KOE70498.1;KYK72798.1;KYK74176.1;KYK80861.1;KYK84270.1;KYK85598.1;KYK87610.1;KYK89801.1;KYK90184.1;KYK92301.1;WP_005543043.1;WP_005552947.1;WP_005558507.1;WP_005565580.1;WP_061887699.1	glycosyl transferase [Aggregatibacter actinomycetemcomitans D7S-1]	UP	0.000434503	2.11909	2
AFI85947.1;AMQ93038.1;ANU82355.1;EKX98521.1;KND82665.1;KOE30432.1;KOE63995.1;KOE66885.1;KOE68420.1;KYK77296.1;KYK84294.1;KYK87837.1;WP_005538871.1;ACX82713.1	ferritin [Aggregatibacter actinomycetemcomitans D7S-1]	UP	2.19365e-06	2.10819	4
AFI87046.1;AMQ94156.1;ANU81566.1;BAS47437.1;EKX97239.1;KND82604.1;KOE31711.1;KOE65729.1;KOE68492.1;KOE68671.1;KOE70903.1;KYK78626.1;KYK84159.1;KYK84338.1;KYK85235.1;WP_005564630.1;WP_033001841.1;WP_061888396.1	hypothetical protein D7S_01273 [Aggregatibacter actinomycetemcomitans D7S-1]	UP	0.000261953	2.09317	2
ACX83376.1;AEW76245.1;AFI87647.1;AHN70753.1;AKU28084.1;AMQ92321.1;AMQ93608.1;ANU81189.1;BAS47268.1;EKX98157.1;KND84329.1;KND85971.1;KOE30281.1;KOE55090.1;KOE57381.1;KOE59797.1;KOE63363.1;KOE64263.1;KOE66046.1;KOE66906.1;KOE69572.1;KYK75472.1;KYK77008.1;KYK80676.1;KYK83597.1;KYK84867.1;KYK86909.1;KYK91502.1;KYK96163.1;WP_005540510.1;WP_005547457.1;WP_061887395.1	S-adenosylmethionine synthetase [Aggregatibacter actinomycetemcomitans D11S-1]	UP	7.4625e-05	2.07476	2
ACX81707.1;AEW76631.1;AFI86988.1;AHN71859.1;AKU28962.1;AMQ92789.1;AMQ94110.1;ANU81644.1;BAB93450.1;BAS47595.1;CAY37915.1;EKX95744.1;KND84053.1;KND84695.1;KOE31630.1;KOE51906.1;KOE52740.1;KOE53923.1;KOE60183.1;KOE60858.1;KOE62251.1;KOE63204.1;KOE65162.1;KOE68576.1;KOE70541.1;KYK75703.1;KYK78811.1;KYK81976.1;KYK83558.1;KYK87064.1;KYK87626.1;KYK89471.1;KYK92503.1;KYK92514.1;WP_005539597.1;WP_0055463…	peptidylprolyl isomerase [Aggregatibacter actinomycetemcomitans D11S-1]	UP	0.000427402	2.06402	4
ACX82048.1;AEW76967.1;AFI86818.1;AHN71472.1;AKU28657.1;AMQ91156.1;AMQ93952.1;ANU82066.1;BAS47986.1;EKX99050.1;KND85657.1;KOE31127.1;KOE55020.1;KOE56037.1;KOE60346.1;KOE61461.1;KOE62154.1;KOE63627.1;KOE66532.1;KOE67534.1;KOE70146.1;KYK74957.1;KYK77695.1;KYK80959.1;KYK83981.1;KYK89309.1;KYK89497.1;KYK89638.1;KYK93780.1;KYK95438.1;WP_005542971.1;WP_005546172.1	enolase [Aggregatibacter actinomycetemcomitans D11S-1]	UP	6.74248e-06	2.04661	16
ACX83047.1;AEW77948.1;AFI87925.1;AHN72691.1;AKU29626.1;AMQ92029.1;AMQ94872.1;ANU82903.1;BAS49331.1;EKX96812.1;KND84166.1;KND85389.1;KOE31857.1;KOE52199.1;KOE53012.1;KOE54030.1;KOE57987.1;KOE60646.1;KOE61869.1;KOE66305.1;KOE66647.1;KOE67753.1;KOE69948.1;KYK73641.1;KYK73813.1;KYK81519.1;KYK82046.1;KYK88114.1;KYK89153.1;KYK90688.1;KYK93547.1;KYK96138.1;WP_005542421.1;WP_005548017.1;ACS97436.1;AKS647…	thioredoxin reductase [Aggregatibacter actinomycetemcomitans D11S-1]	UP	3.46978e-10	2.02129	6
ABQ02265.1;AHN71062.1;AKU28337.1;AMQ92907.1;KND82322.1;KOE52653.1;KOE55218.1;KOE56119.1;WP_005567053.1;AKU62470.1;OBY50513.1;WP_050694147.1;WP_065295729.1	PgaA [Aggregatibacter actinomycetemcomitans HK1651]	UP	0.000444572	2.0127	11
AFI86548.1;AMQ94589.1;ANU82855.1;BAS48350.1;EKX98370.1;KND82265.1;KOE30937.1;KOE63976.1;KOE70497.1;KYK84271.1;KYK85597.1;KYK87611.1;KYK89800.1;KYK90897.1;KYK95392.1;WP_005543042.1;WP_005552948.1;WP_061887698.1;WP_061887823.1	argininosuccinate lyase [Aggregatibacter actinomycetemcomitans D7S-1]	UP	0.00100376	1.94427	4
AFI87763.2;AMQ95124.1;ANU83226.1;BAS49514.1;EKX97961.1;KND83806.1;KOE30708.1;KOE66108.1;KOE67143.1;KOE68775.1;KOE70602.1;KYK79201.1;KYK83171.1;KYK85214.1;KYK88516.1;KYK89993.1;KYK90632.1;KYK91567.1;WP_032997093.1;WP_033002232.1;ACS97759.1;AKS65084.1;EHB90385.1;KNE85192.1;OBY54663.1;WP_005701208.1;WP_005703747.1;WP_012771700.1	murein transglycosylase [Aggregatibacter actinomycetemcomitans D7S-1]	UP	0.000266561	1.93818	3
AFI87839.1;AMQ94792.1;ANU82992.1;EKX93846.1;KND85761.1;KOE30648.1;KOE63521.1;KOE65079.1;KOE66216.1;KOE70701.1;KYK73216.1;KYK84102.1;KYK88670.1;KYK89114.1;KYK89543.1;KYK92367.1;KYK96276.1;WP_005540292.1	CRISPR-associated protein Csd2 [Aggregatibacter actinomycetemcomitans D7S-1]	UP	0.000667137	1.9348	4
AFI85929.1;AMQ95092.1;ANU82372.1;BAS48963.1;EKX96408.1;KND84872.1;KOE30415.1;KOE63138.1;KOE64356.1;KOE65609.1;KOE69466.1;KYK74538.1;KYK83752.1;KYK88000.1;KYK92132.1;WP_005543399.1;WP_005554445.1;WP_005595508.1	phenylalanine--tRNA ligase [Aggregatibacter actinomycetemcomitans D7S-1]	UP	3.93811e-06	1.89878	6
ACX81710.1;AEW76634.1;AFI86991.1;AHN71856.1;AKU28959.1;AMQ92786.1;AMQ94113.1;ANU81641.1;BAD02310.1;BAS47598.1;EGY33371.1;EHK90626.1;EKX95747.1;KND84050.1;KND84692.1;KNE77674.1;KOE31633.1;KOE51903.1;KOE52737.1;KOE53920.1;KOE60186.1;KOE60861.1;KOE62248.1;KOE63201.1;KOE65159.1;KOE68573.1;KOE70538.1;KYK75706.1;KYK76485.1;KYK78808.1;KYK81973.1;KYK82357.1;KYK83561.1;KYK87061.1;KYK87629.1;KYK92500.1;KYK…	transcriptional regulator [Aggregatibacter actinomycetemcomitans D11S-1]	UP	6.26711e-05	1.86325	3
ACX82310.1;AFI87790.1;AHN71193.1;AKU28432.1;AMQ91388.1;AMQ93476.1;ANU83040.1;BAS49484.1;EKX97985.1;KND82395.1;KND83830.1;KOE30734.1;KOE53855.1;KOE54584.1;KOE55411.1;KOE57672.1;KOE61049.1;KOE62924.1;KOE65034.1;KOE66083.1;KOE68899.1;KOE69444.1;KYK72603.1;KYK75600.1;KYK81860.1;KYK83146.1;KYK86278.1;KYK91679.1;WP_005541120.1;EHK90208.1;KNE77281.1;WP_005577608.1	membrane protein [Aggregatibacter actinomycetemcomitans D11S-1]	UP	5.96426e-08	1.86299	28
AFI88013.1;ANU82519.1;BAS48787.1;KND86015.1;KOE32108.1;KOE64197.1;KOE66415.1;KOE67045.1;KOE69035.1;KYK72991.1;KYK82011.1;KYK86685.1;KYK87111.1;KYK93890.1;WP_005540963.1;WP_005565813.1;WP_060828897.1;WP_061888769.1	phosphoenolpyruvate-protein phosphotransferase [Aggregatibacter actinomycetemcomitans D7S-1]	UP	1.83525e-06	1.85161	12
EGY32797.1;EHK89975.1;KNE77062.1;KYK72252.1;KYK82307.1;KYK96554.1;WP_005559010.1;WP_061886742.1	periplasmic protein-probably involved in high-affinity Fe2+ transport [Aggregatibacter actinomycetemcomitans serotype e str. SC1083]	UP	0.000201152	1.82186	3
AFI86646.1;AMQ93799.1;ANU81916.1;BAS47816.1;EKX93649.1;KND83237.1;KNE84475.1;KOE31307.1;KOE63872.1;KOE67437.1;KOE69234.1;KYK78308.1;KYK83830.1;KYK87299.1;KYK87951.1;KYK89331.1;KYK91453.1;KYK93119.1;OBY50587.1;WP_005540806.1;WP_005564537.1;WP_005704973.1;WP_014702339.1;WP_061887889.1	phosphodiesterase [Aggregatibacter actinomycetemcomitans D7S-1]	UP	9.65285e-06	1.81264	6
ACX81610.1;AEW76538.1;AFI87150.1;AHN71091.1;AKU28358.1;AMQ92886.1;AMQ94255.1;ANU81513.1;BAB86906.1;BAS47536.1;EKX98618.1;KND82301.1;KND84919.1;KOE31510.1;KOE52674.1;KOE55197.1;KOE56140.1;KOE60401.1;KOE60928.1;KOE61717.1;KOE64490.1;KOE64937.1;KOE66804.1;KOE69614.1;KYK72719.1;KYK75984.1;KYK82277.1;KYK82659.1;KYK85437.1;KYK87540.1;KYK89625.1;KYK94153.1;KYK97054.1;WP_005548103.1;WP_005582809.1	membrane protein [Aggregatibacter actinomycetemcomitans D11S-1]	UP	9.10764e-09	1.77888	3
AFI86879.1;AMQ94006.1;ANU82120.1;BAS48043.1;KND85712.1;KOE31072.1;KOE67329.1;KYK84888.1;KYK87414.1;KYK90978.1;KYK93628.1;KYK93678.1;WP_005540240.1;WP_014702361.1	glutathione reductase [Aggregatibacter actinomycetemcomitans D7S-1]	UP	4.03223e-05	1.58756	3
AFI87836.1;AMQ94788.1;ANU82996.1;BAS49433.1;EKX93850.1;KND85757.1;KOE30644.1;KOE63524.1;KOE65083.1;KYK73213.1;KYK84098.1;KYK85348.1;KYK88666.1;KYK92985.1;KYK96272.1;WP_005540302.1;WP_053330211.1;WP_060829017.1;WP_061885676.1;EGY34243.1;EHK89717.1;KNE76817.1;WP_005579123.1	type III restriction enzyme, res subunit [Aggregatibacter actinomycetemcomitans D7S-1]	UP	0.00123189	1.58145	7
ACX83246.1;AEW76113.1;AFI86497.1;AHN72921.1;AKU29811.1;AMQ94693.1;ANU82807.1;BAS48475.1;EGY32708.1;EHK89462.1;EKX94436.1;KND83471.1;KND85581.1;KNE76567.1;KOE31737.1;KOE51979.1;KOE54205.1;KOE54866.1;KOE58762.1;KOE60820.1;KOE61614.1;KOE63457.1;KOE67972.1;KOE68536.1;KOE69498.1;KYK75320.1;KYK76342.1;KYK77418.1;KYK77494.1;KYK78411.1;KYK82875.1;KYK87487.1;KYK88580.1;KYK90676.1;KYK91919.1;KYK94900.1;KYK…	TorR family transcriptional regulator [Aggregatibacter actinomycetemcomitans D11S-1]	UP	0.000334467	1.56901	2
KND83168.1;WP_005568750.1;EGY34456.1;KYK73202.1;KYK81842.1;KYK95658.1;WP_005556886.1;WP_061886577.1;WP_061886767.1	DNA topoisomerase I [Aggregatibacter actinomycetemcomitans serotype b str. SCC1398]	UP	0.000942245	1.54401	4
AFI86919.1;WP_014702370.1	oxidoreductase [Aggregatibacter actinomycetemcomitans D7S-1]	UP	3.37273e-05	1.52877	6
KND84493.1;KOE55394.1;WP_005566511.1;WP_053330436.1;EHK90865.1;KNE77907.1;WP_005577051.1	DNA-directed RNA polymerase subunit beta' [Aggregatibacter actinomycetemcomitans serotype b str. SCC1398]	UP	9.3512e-05	1.5139	37
AFI86403.1;AMQ93442.1;ANU82721.1;BAS48567.1;EKX95243.1;KND85199.1;KOE30587.1;KOE62868.1;KOE65685.1;KOE65855.1;KOE70765.1;KYK79375.1;KYK84686.1;KYK85042.1;KYK87590.1;KYK91680.1;KYK93759.1;WP_005541921.1;WP_005562974.1;WP_005565358.1;WP_053293783.1	nitroreductase A [Aggregatibacter actinomycetemcomitans D7S-1]	UP	0.00271536	1.48384	3
ACX81808.1;AEW76725.1;AFI86642.1;AHN71752.1;AKU28873.1;AMQ92702.1;AMQ93796.1;ANU81913.1;BAS47813.1;EKX93646.1;KND83234.1;KND83307.1;KOE31304.1;KOE54425.1;KOE56333.1;KOE56551.1;KOE59162.1;KOE59485.1;KOE61243.1;KOE63720.1;KOE63875.1;KOE67434.1;KOE69343.1;KYK74208.1;KYK78073.1;KYK78311.1;KYK83833.1;KYK87954.1;KYK89334.1;KYK93476.1;KYK94758.1;WP_005540798.1;WP_005549035.1;WP_005564540.1;WP_005567101.…	ribonuclease R [Aggregatibacter actinomycetemcomitans D11S-1]	UP	0.00113292	1.47148	2
AFI86809.1;AMQ93944.1;ANU82058.1;KND85650.1;KOE31135.1;KOE63619.1;KOE66540.1;KOE67542.1;KOE70154.1;KYK77703.1;KYK83973.1;KYK89301.1;KYK89505.1;WP_005542027.1;WP_005554718.1;WP_005564770.1;WP_053329999.1;EHK90500.1;KNE77558.1;WP_005578084.1;AKU62558.1;KNE85002.1;OBY51332.1;OBY51559.1;WP_005704392.1;WP_050692692.1;WP_065295449.1	alanyl-tRNA synthetase [Aggregatibacter actinomycetemcomitans D7S-1]	UP	0.00247956	1.43043	15
AFI87016.1;AMQ94136.1;ANU81618.1;BAS47621.1;EKX95774.1;KND84669.1;KOE31656.1;KOE62225.1;KOE65136.1;KOE66327.1;KOE70515.1;KYK78895.1;KYK83585.1;KYK87357.1;KYK90164.1;KYK91173.1;KYK94234.1;KYK96731.1;WP_005539561.1;WP_005562774.1;AHN71832.1;WP_025298267.1	ATP F0F1 synthase subunit gamma [Aggregatibacter actinomycetemcomitans D7S-1]	UP	0.000226993	1.39913	7
AFI86983.1;AMQ94105.1;ANU81649.1;BAS47590.1;EKX95739.1;KND84700.1;KOE31625.1;KOE68581.1;KYK83553.1;KYK87621.1;KYK90448.1;KYK92508.1;KYK92519.1;WP_005539607.1;ACS98355.1;AKS65646.1;EHB89336.1;KNE84722.1;OBY54961.1;WP_005702467.1;WP_005704628.1	amino acid ABC transporter ATPase [Aggregatibacter actinomycetemcomitans D7S-1]	UP	0.00148067	1.37061	3
ACX82018.1;AEW76938.1;AFI86847.1;AHN71504.1;AKU28681.1;AMQ91132.1;AMQ93976.1;ANU82090.1;BAS48011.1;EKX99019.1;KND84100.1;KND85682.1;KOE31103.1;KOE53638.1;KOE55044.1;KOE56061.1;KOE60371.1;KOE61436.1;KOE62129.1;KOE63652.1;KOE66508.1;KOE66787.1;KOE70121.1;KYK75411.1;KYK77668.1;KYK81011.1;KYK83894.1;KYK88658.1;KYK89054.1;KYK90557.1;KYK94301.1;KYK96338.1;WP_005542896.1;WP_005546222.1;WP_005561999.1;WP…	hypothetical protein D11S_0614 [Aggregatibacter actinomycetemcomitans D11S-1]	UP	0.000851304	1.36049	2
ACX81799.1;AEW76716.1;AFI86652.1;AHN71763.1;AKU28881.1;AMQ92710.1;AMQ93804.1;ANU81921.1;BAS47821.1;EKX93655.1;KND83242.1;KND83299.1;KOE31312.1;KOE54417.1;KOE56325.1;KOE56559.1;KOE59170.1;KOE59493.1;KOE59754.1;KOE63867.1;KOE64050.1;KOE67442.1;KOE69239.1;KYK74217.1;KYK78064.1;KYK78303.1;KYK83825.1;KYK87294.1;KYK87946.1;KYK89326.1;KYK91448.1;KYK93411.1;WP_005541284.1	30S ribosomal protein S6 [Aggregatibacter actinomycetemcomitans D11S-1]	UP	0.00160208	1.34986	4
AFI86474.2;AMQ94712.1;ANU82787.1;BAS48496.1;EKX94413.1;KND85599.1;KOE31718.1;KOE64920.1;KOE69479.1;KYK82896.1;KYK84819.1;KYK87507.1;KYK91296.1;KYK94247.1;KYK97057.1;WP_005539893.1;WP_005564466.1;WP_060828855.1;ACS97717.1;AKS65047.1;EHB91088.1;OBY51963.1;WP_005701165.1;WP_065295392.1	TonB-dependent receptor [Aggregatibacter actinomycetemcomitans D7S-1]	UP	0.000704165	1.33905	18
EGY33240.1;KYK75933.1;KYK82526.1;KYK95597.1;WP_005558781.1	6-phosphofructokinase [Aggregatibacter actinomycetemcomitans serotype e str. SC1083]	UP	0.00018421	1.33547	4
AFI86630.1;AMQ93784.1;ANU81901.1;BAS47801.1;EKX93630.1;KND83222.1;KOE31292.1;KOE63708.1;KOE63887.1;KOE67422.1;KOE69355.1;KYK78323.1;KYK87919.1;KYK87966.1;KYK87996.1;KYK93199.1;KYK96031.1;WP_005540775.1	hypothetical protein D7S_00830 [Aggregatibacter actinomycetemcomitans D7S-1]	UP	0.00609335	1.33139	5
AFI87858.1;AMQ94810.1;ANU82975.1;BAS49411.1;EKX93826.1;KND85779.1;KOE30666.1;KOE65298.1;KOE66233.1;KOE67859.1;KOE70683.1;KYK73236.1;KYK84121.1;KYK88463.1;KYK89463.1;KYK93362.1;KYK96635.1;WP_005542484.1;WP_061887562.1;AAC27495.1;O85818.1	putrescine/spermidine ABC transporter ATPase [Aggregatibacter actinomycetemcomitans D7S-1]	UP	0.00625338	1.31331	6
AFI87241.1;AMQ94474.1;ANU81412.1;BAS48224.1;EKX97756.1;KND83072.1;KOE30879.1;KOE64703.1;KYK84735.1;KYK89946.1;KYK89977.1;KYK92142.1;KYK95606.1;WP_005539077.1;WP_061888852.1;ACS96668.1;AKS64064.1;EHB90116.1;WP_005701405.1;EGY33797.1;EHK90372.1;KNE77434.1;KYK73680.1;KYK80035.1;KYK96155.1;WP_005557642.1;WP_005577882.1;WP_061885876.1;WP_061886541.1	heat shock protein 90 [Aggregatibacter actinomycetemcomitans D7S-1]	UP	5.56104e-05	1.29621	22
AFI87408.1;AMQ94312.1;ANU81835.1;BAS47729.1;EKX93159.1;KOE30982.1;KOE68252.1;KYK82117.1;KYK86481.1;KYK92561.1;WP_005540723.1;WP_061888827.1	hypothetical protein D7S_01669 [Aggregatibacter actinomycetemcomitans D7S-1]	UP	0.00502763	1.28919	8
AMD98377.1;OBY93886.1	30S ribosomal protein S7 [Actinomyces oris]	UP	0.0331935	1.27856	2
AEW76747.1	AcrA protein [Aggregatibacter actinomycetemcomitans ANH9381]	UP	5.75921e-05	1.23812	4
AEW77668.1;AFI85906.1;AHN72382.1;AKU29365.1;AKU63748.1;AMQ91781.1;AMQ95070.1;ANU82394.1;BAS48935.1;EKX96380.1;KND83871.1;KND84851.1;KOE30111.1;KOE51642.1;KOE54334.1;KOE55782.1;KOE58166.1;KOE58267.1;KOE59649.1;KOE63118.1;KOE64335.1;KOE65588.1;KOE69153.1;KYK74504.1;KYK75360.1;KYK77649.1;KYK83772.1;KYK88019.1;KYK88585.1;KYK90234.1;KYK94736.1;OBY52555.1;OBY55341.1;WP_005544317.1;WP_005566262.1;WP_005…	ribonucleoside-diphosphate reductase, alpha chain [Aggregatibacter actinomycetemcomitans ANH9381]	UP	0.00296788	1.11046	7
EEP66251.1;WP_005385287.1	putative nicotinate-nucleotide--dimethylbenzimidazole phosphoribosyltransferase [Veillonella dispar ATCC 17748]	UP	0.0462392	1.10896	3
ACX81531.1;AEW76463.1;AFI87382.1;AHN71003.1;AKU28287.1;AMQ92954.1;AMQ94570.1;ANU81312.1;BAS48327.1;EKX98802.1;KND82372.1;KND84876.1;KOE30256.1;KOE52602.1;KOE55266.1;KOE56070.1;KOE60467.1;KOE60994.1;KOE61783.1;KOE64134.1;KOE65038.1;KYK76647.1;KYK77240.1;KYK81143.1;KYK82209.1;KYK90720.1;KYK94132.1;WP_005542501.1;WP_005548250.1;WP_005567008.1	DL-methionine transporter ATP-binding subunit [Aggregatibacter actinomycetemcomitans D11S-1]	UP	0.00865266	1.09805	2
AFI86252.1;AMQ93310.1;ANU82591.1;BAS48710.1;EKX98198.1;KND85488.1;KOE30743.1;KOE63415.1;KOE66362.1;KOE66976.1;KOE69846.1;KYK79728.1;KYK84529.1;KYK88944.1;KYK89429.1;KYK90456.1;KYK92845.1;KYK95023.1;WP_005538756.1	N-acetylmannosamine kinase [Aggregatibacter actinomycetemcomitans D7S-1]	UP	0.0127838	1.09614	2
ACX83176.1;AFI86431.1;AMQ94753.1;ANU82746.1;BAS48539.1;EKX93066.1;KND84894.1;KOE30293.1;KOE58702.1;KOE60758.1;KOE61553.1;KOE62617.1;KOE68305.1;KOE68439.1;KOE69804.1;KYK72406.1;KYK78462.1;KYK80358.1;KYK81018.1;KYK83628.1;KYK87699.1;KYK90410.1;KYK92682.1;KYK96659.1;WP_005537916.1;WP_061888002.1	mannitol-1-phosphate 5-dehydrogenase [Aggregatibacter actinomycetemcomitans D11S-1]	UP	0.0065449	1.05706	2
EEP65157.1;ETI97266.1;KXB86287.1;WP_060924287.1	RNA methyltransferase, TrmH family, group 3 [Veillonella dispar ATCC 17748]	UP	0.00620469	1.05542	3
CBZ01329.1;EFE57529.1;EFO02908.1;EFU63535.1;EIC75139.1;EIC79985.1;EID26443.1;EJP22776.1;EMG32644.1;EMG35305.1;EPX90013.1;EPX91282.1;KEQ44240.1;KEQ49604.1;KXT80470.1;KXT82344.1;KXT88061.1;KXT94186.1;KXT97624.1;KXU05172.1;KXU07293.1;KXU16605.1;KZX03778.1;KZX04910.1;WP_000290684.1;WP_049484378.1;WP_061452094.1;WP_061865281.1	ketol-acid reductoisomerase [Streptococcus oralis Uo5]	DOWN	0.0105331	-3.33019	2
EIC75823.1;KXT94938.1;WP_000974727.1	superoxide dismutase [Streptococcus oralis SK610]	DOWN	0.00294789	-3.16599	2
AMD99922.1;OBY94792.1	triose-phosphate isomerase [Actinomyces oris]	DOWN	0.0433639	-3.067	2
CBZ00747.1;EFE57207.1;EFO01692.1;EFU63242.1;EGL85094.1;EGV01615.1;EIC75566.1;EIC77988.1;EID26592.1;EJP21066.1;EMG31947.1;EMG34607.1;EPX89065.1;EPX90658.1;KEQ46459.1;KEQ50624.1;KXT61219.1;KXT81726.1;KXT83880.1;KXT86558.1;KXT90475.1;KXT95430.1;KXT99122.1;KXU03927.1;KXU08687.1;KZX02873.1;KZX06189.1;WP_001216920.1	galactose-6-phosphate isomerase, LacB subunit [Streptococcus oralis Uo5]	DOWN	0.0032838	-2.99951	2
EIC77204.1;KZX08837.1;WP_000146524.1	DivIVA domain protein [Streptococcus oralis SK100]	DOWN	0.00372829	-2.96093	2
KXT91822.1;WP_061453718.1;EMC32440.1;KEQ46170.1;KXU05907.1;WP_002298922.1;WP_049477644.1;WP_049502786.1;WP_049519640.1;WP_061406963.1	putative deoxyribose-specific ABC transporter, ATP-binding protein [Streptococcus oralis]	DOWN	0.00315386	-2.94414	2
AAN59090.1;AJD55710.1;BAH87701.1;EMB58342.1;EMB61890.1;EMB62021.1;EMB65792.1;EMB70375.1;EMB75231.1;EMB80727.1;EMC10785.1;EMC14718.1;EMC28121.1;EMC29416.1;EMC40180.1;EMC58465.1;EMC61401.1;EMP58856.1;EMP59683.1;KZM63875.1;NP_721784.1;Q8DTC6.1;WP_002263114.1;WP_002269435.1;WP_002273232.1;WP_002276690.1;WP_019322376.1;WP_019805449.1;WP_024784278.1;WP_024786440.1;WP_057489472.1	putative phospho-sugar mutase [Streptococcus mutans UA159]	DOWN	0.0204667	-2.83498	3
CBZ00874.1;EFE57086.1;EFO01569.1;EFU63112.1;EGL88594.1;EGV01789.1;EIC75558.1;EIC78036.1;EIC79207.1;EID26545.1;EJP20808.1;EMG32566.1;EMG34455.1;EPX88915.1;EPX90507.1;KEQ46584.1;KXT61721.1;KXT83590.1;KXT86362.1;KXT90199.1;KXT95662.1;KXT98856.1;KXU04348.1;KXU08570.1;KZX02989.1;KZX06298.1;KZX06724.1;WP_000904695.1;WP_000904702.1;WP_000904703.1;WP_000904704.1;WP_000904711.1;WP_000904712.1;WP_000904713…	L-alanine dehydrogenase, putative [Streptococcus oralis Uo5]	DOWN	0.0318067	-2.78098	2
CBZ01415.1;EFE57609.1;EFO02798.1;EFU63363.1;EGL85575.1;EGV02099.1;EIC76273.1;EIC76645.1;EIC79766.1;EID25438.1;EJP19023.1;EMG32317.1;EMG35419.1;EPX89911.1;EPX91383.1;KEQ44329.1;KEQ49778.1;KXT80212.1;KXT81947.1;KXT85215.1;KXT91177.1;KXT94321.1;KXT97708.1;KXT99927.1;KXU05429.1;KXU07370.1;KXU16534.1;KZX03861.1;KZX04987.1;KZX07851.1	50S ribosomal protein L24 [Streptococcus oralis Uo5]	DOWN	0.0040874	-2.65657	4
EFE56733.1;EFO02479.1;EFU63618.1;EGL87805.1;EGV01820.1;EIC75131.1;EIC77011.1;EIC80099.1;EID26603.1;EJP22870.1;EMG33264.1;KXT60150.1;KXT82623.1;KXT90731.1;KXT96286.1;KXT98331.1;KXU04967.1;KXU07823.1;KXU16699.1;KZX03312.1;KZX08798.1;KZX09221.1;WP_000488661.1;WP_007517874.1;WP_049519395.1;WP_061408211.1;WP_061454081.1;KXT92962.1	acetyl-CoA carboxylase, biotin carboxylase subunit [Streptococcus oralis ATCC 35037]	DOWN	0.00103672	-2.60401	2
CBZ00240.1;EFE56019.1;EFO03077.1;EIC76443.1;EIC77423.1;EIC79466.1;KEQ46815.1;KXU00758.1;KXU08134.1;KZX02594.1;KZX04800.1;KZX08332.1;WP_000196348.1;EFU62311.1;EID26875.1;EMG33359.1;KXT90083.1;KXU16075.1;WP_000196338.1;WP_061454376.1;WP_061865641.1	cell division protein FtsA [Streptococcus oralis Uo5]	DOWN	0.000522549	-2.59848	3
CBZ00878.1;EFU63107.1;EGL88605.1;EIC75430.1;EIC76665.1;EID26176.1;EJP20957.1;EMG32561.1;KEQ46589.1;KEQ50753.1;KXT61716.1;KXT81177.1;KXT83594.1;KXT90190.1;KXT92704.1;KXT95684.1;KXT98860.1;KXU08065.1;KXU14691.1;KZX08139.1;WP_007518884.1;WP_049501375.1;WP_049503603.1;WP_061421144.1;WP_061453527.1;WP_061866104.1	ribosome recycling factor [Streptococcus oralis Uo5]	DOWN	0.0002929	-2.52209	3
EFU63789.1;WP_000599115.1;KXT91397.1;WP_061453893.1	ribosomal subunit interface protein [Streptococcus oralis ATCC 49296]	DOWN	0.00470428	-2.51392	3
KXT80869.1;WP_061419726.1;KXT87730.1	hypothetical protein SORDD14_01396 [Streptococcus oralis]	DOWN	0.000343718	-2.46944	2
CBZ01544.1;EFE57707.1;EFO02702.1;EFU63663.1;EIC79864.1;EID25473.1;EMG32886.1;EMG35518.1;EPX89822.1;EPX91472.1;KEQ44430.1;KEQ49876.1;KXT94465.1;KZX03951.1;KZX05078.1;WP_000800393.1;WP_000800397.1;WP_007518035.1;WP_007520890.1;WP_042903052.1;WP_049477589.1;WP_049479842.1;WP_049484971.1;WP_049504577.1;KXT80113.1;KXT81788.1;KXU16444.1;WP_061416250.1	ABC transporter substrate-binding protein [Streptococcus oralis Uo5]	DOWN	0.00421486	-2.4545	4
CBZ01244.1;EFE56738.1;EFO02484.1;EFU63625.1;EGL91079.1;EGV02106.1;EIC75772.1;EIC80244.1;EID26126.1;EJP22672.1;EMG33256.1;EMG35213.1;EPX90104.1;EPX91191.1;KEQ44173.1;KEQ49504.1;KXT60144.1;KXT80740.1;KXT85419.1;KXT90631.1;KXT96291.1;KXT98326.1;KXU04984.1;KXU07818.1;KXU16722.1;KZX03307.1;KZX09216.1;WP_000510586.1;WP_007517858.1;WP_049478077.1;WP_049479285.1;WP_049501108.1;WP_061408251.1;WP_061415360…	conserved hypothetical protein [Streptococcus oralis Uo5]	DOWN	0.00696746	-2.44053	2
EFU63016.1;WP_000064803.1	septation ring formation regulator EzrA [Streptococcus oralis ATCC 49296]	DOWN	0.000271862	-2.42847	4
EMG32996.1;KXT87869.1;WP_007518222.1;WP_061452255.1	cell-division protein [Streptococcus oralis subsp. tigurinus AZ_3a]	DOWN	0.0108848	-2.28127	2
CBZ01109.1;EFU62902.1;EGL92478.1;EID26633.1;EJP22741.1;EMG33137.1;KEQ51016.1;KXT60541.1;KXT83056.1;KXT85839.1;KXT96073.1;KXU15354.1;WP_000229888.1;WP_000229889.1;WP_000229892.1;WP_007517658.1;WP_061417343.1;WP_061418281.1;WP_061426935.1;WP_061452843.1	DNA protection during starvation protein [Streptococcus oralis Uo5]	DOWN	0.00122459	-2.28065	5
EFU64148.1;WP_000031550.1	chaperonin GroL [Streptococcus oralis ATCC 49296]	DOWN	0.00024097	-2.26279	2
CBZ00825.1;EFE57134.1;EFO01619.1;EFU63161.1;EIC75467.1;EIC77813.1;EIC79093.1;EID26002.1;EMG34509.1;EPX88968.1;EPX90560.1;KEQ46533.1;KEQ50697.1;KXT81322.1;KXT90651.1;KXT99015.1;KXU08617.1;KZX02944.1;KZX06255.1;KZX06679.1;WP_000727163.1;WP_000728079.1;WP_000728081.1;WP_007521654.1;WP_049485246.1;WP_057489024.1;WP_061598517.1;EMG32057.1;KXT83694.1;WP_007519494.1;WP_061417726.1	foldase protein PrsA [Streptococcus oralis Uo5]	DOWN	0.00533268	-2.19932	6
EID26421.1;KXT80756.1;KXT82545.1;WP_061415381.1	enoyl-CoA hydratase/isomerase family protein [Streptococcus oralis SK1074]	DOWN	0.0216377	-2.19268	2
EFU63614.1;WP_001177609.1;EGV02313.1;KXT90745.1;KXU07827.1;WP_038806392.1;WP_061454079.1;WP_061852870.1;EFE56729.1;EFO02475.1;KZX03316.1;WP_001177608.1;KGR01559.1;KHC29458.1;KHC29883.1	3-oxoacyl-[acyl-carrier-protein] reductase[Streptococcus oralis ATCC 49296]	DOWN	0.000212771	-2.17863	4
CBY99839.1;EFE57353.1;EFO02589.1;EFU63866.1;EIC75713.1;KXT90482.1;KXT92317.1;KZX03508.1;WP_000095458.1;WP_000095463.1;WP_049478390.1;WP_061454191.1;KXT94014.1;WP_061428462.1;KXU07113.1;WP_061853047.1;WP_049502822.1	ABC transporter substrate-binding protein-maltose/maltodextrin [Streptococcus oralis Uo5]	DOWN	0.00151299	-2.12662	5
CBZ00257.1;EFE56145.1;EFO03138.1;EFU62294.1;EIC74747.1;EIC77721.1;EIC79439.1;EID26835.1;EJP23908.1;EMG33347.1;EMG34257.1;EPX88576.1;EPX89417.1;KEQ46794.1;KEQ50125.1;KXT60404.1;KXT81171.1;KXT82940.1;KXT86138.1;KXT89851.1;KXT93075.1;KXT94674.1;KXU00529.1;KXU06384.1;KXU08123.1;KXU16094.1;KZX02462.1;KZX04783.1;KZX08346.1	30S ribosomal protein S15 [Streptococcus oralis Uo5]	DOWN	0.00309402	-2.09197	2
CBY99919.1;EFU64106.1;EGV02517.1;EIC75343.1;EIC77672.1;EID27192.1;EMG31981.1;EMG34101.1;EPX88289.1;EPX89613.1;KEQ47223.1;KEQ49265.1;KXT79682.1;KXT80704.1;KXT88167.1;KXT94992.1;KXT96520.1;KXT97276.1;KXU07670.1;KXU13276.1;KZX07435.1;WP_001090637.1;WP_007522434.1;WP_057489261.1;WP_061420022.1;WP_061426605.1;WP_061452002.1;WP_061588000.1	catabolite control protein A [Streptococcus oralis Uo5]	DOWN	0.0166827	-2.08204	2
CBZ01286.1;EFU63584.1;EGV01853.1;EIC75117.1;EID26142.1;EJP22803.1;EMG32598.1;KEQ49559.1;KXT60184.1;KXT80619.1;KXT82493.1;KXT88108.1;KXT92869.1;KXT96337.1;KXT98142.1;KXU05053.1;KXU07858.1;KXU16663.1;WP_038804115.1;WP_042902858.1;WP_049489790.1;WP_061408083.1;WP_061415431.1;WP_061418623.1;WP_061426757.1;WP_061452053.1;WP_061852891.1;WP_061865234.1	6-phosphogluconate dehydrogenase,decarboxylating [Streptococcus oralis Uo5]	DOWN	0.00104766	-2.07953	6
EFE56587.1;EFO02332.1;EFU64118.1;EGL90703.1;EIC75358.1;EIC77653.1;EIC80004.1;EID27170.1;EJP18744.1;EMG31969.1;EMG34113.1;EPX88278.1;EPX89602.1;KEQ47211.1;KEQ49253.1;KXT59814.1;KXT79665.1;KXT80717.1;KXT88179.1;KXT96508.1;KXT97264.1;KXU03400.1;KXU07682.1;KXU14200.1;KZX03446.1;KZX07448.1;KZX09347.1;WP_000818316.1;WP_000818324.1;WP_007519588.1;WP_007522457.1;WP_038804607.1;WP_042903129.1;WP_049477764…	PTS system, mannose/fructose/sorbose family, IID component [Streptococcus oralis ATCC 35037]	DOWN	0.00977813	-2.06773	3
EFU63367.1;EIC76647.1;KXT97704.1;KXU07366.1;KZX07847.1;WP_049477377.1	ribosomal protein L6 [Streptococcus oralis ATCC 49296]	DOWN	0.00849388	-2.03175	4
EFU63479.1;WP_000731808.1;EJP22592.1;WP_000731792.1;WP_049484757.1;WP_049500047.1;EFE57549.1;EFO02859.1;KZX04929.1;WP_000731803.1;WP_061587171.1	ABC transporter, ATP-binding protein [Streptococcus oralis ATCC 49296]	DOWN	0.00152525	-2.01283	5
WP_049490241.1;KXT59768.1;KXT94803.1;WP_049484568.1;WP_061418144.1	peptide ABC transporter ATP-binding protein [Streptococcus oralis]	DOWN	0.00170857	-1.98294	2
EFU63595.1;KXT92913.1;WP_000116508.1	trigger factor [Streptococcus oralis ATCC 49296]	DOWN	0.00266438	-1.96966	6
CBZ01332.1;EFU63532.1;WP_000090336.1;WP_000090340.1;WP_038804156.1;WP_038806425.1	translation elongation factor G [Streptococcus oralis Uo5]	DOWN	0.00552896	-1.96363	8
CBZ00450.1;EFE56466.1;EFO02003.1;EFU62646.1;EGL88883.1;EGV01021.1;EIC75878.1;EIC77297.1;EIC78864.1;EID25795.1;EJP21353.1;EMG31867.1;EMG34864.1;EPX88538.1;EPX89316.1;KEQ46143.1;KEQ50355.1;KXT60940.1;KXT82323.1;KXT84329.1;KXT87521.1;KXT91775.1;KXT99753.1;KXU05983.1;KXU08281.1;KZX04200.1;KZX05725.1;KZX05930.1;WP_049479509.1	30S ribosomal protein S16 [Streptococcus oralis Uo5]	DOWN	0.00462719	-1.95117	2
EFE56871.1;EFU62901.1	triose-phosphate isomerase [Streptococcus oralis ATCC 35037]	DOWN	0.00119422	-1.94246	7
WP_057489083.1;WP_049505780.1;WP_061598414.1;CBZ00710.1;WP_000575504.1	serine hydroxymethyltransferase [Streptococcus oralis]	DOWN	0.0134412	-1.91238	4
CBY99894.1;EFE57376.1;EFO02864.1;EFU63940.1;EGL86504.1;EGV02893.1;EIC75208.1;EIC78475.1;EIC78632.1;EID24869.1;EJP21378.1;EMG31747.1;EMG33794.1;EPX87944.1;EPX88147.1;KEQ51151.1;KXT59026.1;KXT79423.1;KXT79902.1;KXT85282.1;KXT89487.1;KXT93672.1;KXT96860.1;KXU03101.1;KXU06905.1;KZX02421.1;KZX07502.1;KZX08193.1;AAN59556.1;AFM82221.1;AJD56153.1;AMF86487.1;BAH87232.1;BAL68565.1;EMB53340.1;EMB55397.1;EMB…	transcription antitermination protein NusG [Streptococcus oralis Uo5]	DOWN	0.00424808	-1.90526	2
CBZ01400.1;EFE57596.1;EFO02811.1;EFU63376.1;EGL85576.1;EGV02241.1;EIC76284.1;EIC76638.1;EIC79809.1;EIC79876.1;EID25518.1;EJP18964.1;EMG32331.1;EMG35405.1;EPX89711.1;EPX90864.1;KEQ44316.1;KEQ49765.1;KXT59866.1;KXT80199.1;KXT81932.1;KXT85202.1;KXT91152.1;KXT94334.1;KXT97695.1;KXT99992.1;KXU05486.1;KXU07357.1;KXU16541.1;KZX03847.1;KZX04973.1;KZX07837.1;WP_000374182.1	30S ribosomal protein S11 [Streptococcus oralis Uo5]	DOWN	0.00191372	-1.9013	3
CBZ01414.1;EFE57608.1;EFO02799.1;EFU63364.1;EGL85611.1;EGV01590.1;EIC76263.1;EIC76585.1;EIC79824.1;EID25522.1;EJP19068.1;EMG32318.1;KEQ44328.1;KEQ49777.1;KXT59878.1;KXT80211.1;KXT91178.1;KXT94322.1;KXT97707.1;KXT99926.1;KXU05428.1;KXU07369.1;KXU16533.1;KZX03860.1;KZX04986.1;KZX07850.1	50S ribosomal protein L5 [Streptococcus oralis Uo5]	DOWN	0.00209268	-1.84911	4
CBZ00627.1;EFE56301.1;EFO01848.1;EFU62803.1;EIC75869.1;EIC77916.1;EIC78715.1;KEQ46343.1;KEQ50512.1;KXT91258.1;KXT99593.1;KXU08805.1;KZX04354.1;KZX05541.1;KZX06088.1;ADQ38402.1	enolase [Streptococcus oralis Uo5]	DOWN	0.00053666	-1.82936	3
AGM23194.1;ALF17542.1;ALF19383.1;ALF21206.1;EEO40143.2;EEO41611.2;EEW95906.2;EFD81241.2;EFG34225.2;EGN64180.1;EGN67258.1;EHG20298.2;EHO78742.1;EJG08567.1;EMP17190.1;ERT33725.1;ERT35173.1;ERT40105.1;ERT45030.1	translation initiation factor IF-1 [Fusobacterium nucleatum subsp. animalis 4_8]	DOWN	0.012998	-1.82644	2
AAL95219.1;ALF24421.1;ALF25480.1;EFG96201.1;ERT42110.1;KUL98803.1;NP_603920.1;WP_005901837.1;WP_011016841.1;WP_023041363.1;WP_029597826.1	5-Nitroimidazole antibiotic resistance protein [Fusobacterium nucleatum subsp. nucleatum ATCC 25586]	DOWN	0.00325401	-1.82492	2
CBZ00436.1;EFE56481.1;EFO02018.1;EFU62660.1;EGL84421.1;EIC76047.1;EIC76724.1;EIC78937.1;EID25754.1;EJP21019.1;EMG32713.1;EMG34935.1;EPX89386.1;EPX90918.1;KEQ46081.1;KEQ50339.1;KXT82366.1;KXT84398.1;KXT87545.1;KXT94947.1;KXU00014.1;KXU08295.1;KZX04187.1;KZX05738.1;KZX05914.1	50S ribosomal protein L7/L12 [Streptococcus oralis Uo5]	DOWN	0.0255432	-1.82307	7
CBZ01243.1;EFE56739.1;EFO02485.1;EFU63626.1;EGV01292.1;EIC75770.1;EIC76931.1;EIC80278.1;EID26072.1;EJP22969.1;EMG33255.1;EMG35212.1;EPX90105.1;EPX91190.1;KEQ44172.1;KEQ49503.1;KXT60143.1;KXT80739.1;KXT82616.1;KXT85420.1;KXT88581.1;KXT90632.1;KXT96292.1;KXT98325.1;KXU07817.1;KXU16721.1;KZX03306.1;KZX08792.1;KZX09215.1;WP_038804082.1;WP_049478078.1;WP_049479284.1	translation elongation factor P [Streptococcus oralis Uo5]	DOWN	0.00669957	-1.82237	2
CBZ01601.1;EFE57426.1;EFO02623.1;EFU63783.1;EIC75733.1;EIC78300.1;EIC79879.1;KEQ49924.1;KXT93720.1;KXT96854.1;KXT97464.1;KXU07542.1;KZX03999.1;KZX05127.1;KZX08003.1;WP_000808058.1;WP_061853335.1	elongation factor TS [Streptococcus oralis Uo5]	DOWN	0.000212886	-1.81239	4
CBZ01424.1;EFE57618.1;EFO02789.1;EFU63354.1;EGL85620.1;EIC76319.1;EIC76599.1;EIC79780.1;EID25543.1;EJP19087.1;EMG35428.1;EPX89907.1;EPX91387.1;KEQ44338.1;KEQ49787.1;KXT59888.1;KXT80221.1;KXT81956.1;KXT85224.1;KXT91195.1;KXT94312.1;KXT97717.1;KXT99936.1;KXU05438.1;KXU07379.1;KXU16506.1;KZX03870.1;KZX04996.1;KZX07860.1	50S ribosomal protein L23 [Streptococcus oralis Uo5]	DOWN	0.0240988	-1.80147	2
CBZ01421.1;EFE57615.1;EFO02792.1;EFU63357.1;EGL85587.1;EGV01305.1;EIC76109.1;EIC76631.1;EIC79803.1;EID25568.1;EJP19037.1;EMG32311.1;EMG35425.1;EPX89699.1;EPX90876.1;KEQ44335.1;KEQ49784.1;KXT59885.1;KXT80218.1;KXT81953.1;KXT85221.1;KXT94315.1;KXT97714.1;KXT99933.1;KXU05435.1;KXU07376.1;KZX03867.1;KZX04993.1;KZX07857.1	50S ribosomal protein L22 [Streptococcus oralis Uo5]	DOWN	0.0123915	-1.78287	5
KXU03121.1;WP_038804045.1;AKU64255.1;WP_050692450.1	Acetate kinase [Streptococcus oralis]	DOWN	0.00949624	-1.78087	2
EIC76621.1;KZX07848.1	ribosomal protein S8 [Streptococcus oralis SK100]	DOWN	0.0038142	-1.74478	5
EGV01592.1	ATP synthase F1, beta subunit [Streptococcus oralis SK313]	DOWN	0.00625716	-1.72955	7
AAL95182.1;ERT42257.1;NP_603883.1;Q8REV3.1;WP_011016807.1;WP_023041341.1;AGM23471.1;EEW95632.1;ERT36274.1;WP_008797837.1	Phosphoribosylformylglycinamidine cyclo-ligase [Fusobacterium nucleatum subsp. nucleatum ATCC 25586]	DOWN	0.0342986	-1.72777	6
CBZ00735.1;EFE57219.1;EFO01705.1;EFU62708.1;EGL91449.1;EGV01368.1;EIC75522.1;EIC78069.1;EIC79102.1;EID26566.1;EJP20992.1;EMG31960.1;EMG34620.1;EPX89075.1;KEQ46447.1;KXT81714.1;KXT83919.1;KXT90415.1;KXT95395.1;KXT99110.1;KXU03935.1;KXU08726.1;KXU16344.1;KZX02861.1;KZX06176.1;KZX06590.1;WP_007521828.1;WP_025170999.1;WP_025171514.1;WP_025171716.1;WP_025171858.1;WP_025172356.1;WP_038805315.1;WP_04947…	phosphoenolpyruvate-protein phosphotransferase [Streptococcus oralis Uo5]	DOWN	0.0146402	-1.72249	2
KEQ49268.1;WP_042903142.1;KXT80700.1;KXU14180.1;WP_061415561.1;WP_061866238.1	universal stress family protein [Streptococcus oralis]	DOWN	0.00166193	-1.69178	4
CBZ00435.1;EFE56482.1;EFO02019.1;EFU62661.1;EGL84431.1;EGV01149.1;EIC75954.1;EIC76727.1;EIC78789.1;EID25736.1;EJP20676.1;KEQ50338.1;KXT60804.1;KXT84397.1;KXT89179.1;KXT91617.1;KXU00013.1;KXU06055.1;KXU08296.1;KZX04186.1;KZX05739.1;KZX05913.1	50S ribosomal protein L10 [Streptococcus oralis Uo5]	DOWN	0.0122581	-1.65415	4
CBZ00030.1;EFE57494.1;EFO02988.1;EFU64222.1;EGL86196.1;EGV02425.1;EIC76492.1;EIC78261.1;EIC79953.1;EID24641.1;EJP21631.1;EMG32205.1;EMG34032.1;EPX88355.1;EPX89678.1;KEQ47291.1;KEQ51045.1;KXT60052.1;KXT79936.1;KXT80577.1;KXT88276.1;KXT94084.1;KXT97362.1;KXU03609.1;KXU07247.1;KXU15679.1;KZX03746.1;KZX04878.1;KZX07708.1;WP_000364982.1;WP_000364985.1;WP_000364993.1;WP_000364994.1;WP_061415844.1	conserved hypothetical protein [Streptococcus oralis Uo5]	DOWN	0.023158	-1.65239	3
EFU62588.1;EGL86701.1;EIC77996.1;EIC78682.1;EID25223.1;EJP20650.1;EMG34814.1;EPX88042.1;EPX89267.1;KEQ50404.1;KXT82284.1;KZX05678.1;KZX05981.1;WP_057489181.1;KXU15523.1	L-lactate dehydrogenase [Streptococcus oralis ATCC 49296]	DOWN	0.00152736	-1.64822	3
EFU62310.1;KEQ50107.1;WP_000144262.1	cell division protein FtsZ [Streptococcus oralis ATCC 49296]	DOWN	0.0195018	-1.64205	5
CBY99889.1;EFU63945.1;KXT79898.1;KXT85163.1;KXT89483.1;KXT93668.1;KXT96864.1;KXU14059.1;WP_000260679.1;WP_061416717.1;KXT59022.1	glyceraldehyde-3-phosphate dehydrogenase, type I [Streptococcus oralis Uo5]	DOWN	0.00174426	-1.62578	11
AAL95298.1;ALF17669.1;ALF19570.1;EEO39885.1;EEU32480.1;EMP15808.1;NP_603999.1;Q8R5N7.1;WP_008799499.1;WP_008802739.1;WP_011016900.1;WP_029599589.1;WP_060676104.1	tRNA 2'phosphotransferase [Fusobacterium nucleatum subsp. nucleatum ATCC 25586]	DOWN	0.00118034	-1.62223	2
CBY99993.1;EFU64046.1;EIC75366.1;EIC76856.1;KEQ49335.1;KXT94532.1;KZX07747.1	ESAT-6 family virulence protein [Streptococcus oralis Uo5]	DOWN	0.0414222	-1.61239	5
EFE57520.1;EFO02916.1;EFU63545.1;EIC76966.1;EIC79936.1;KEQ44231.1;KEQ49595.1;KXT60223.1;KXT80459.1;KXT97613.1;KXU07284.1;KXU16620.1;KZX03766.1;KZX04901.1;KZX08867.1;WP_000260610.1;WP_000260620.1;WP_049520838.1;WP_061853153.1	formate C-acetyltransferase [Streptococcus oralis ATCC 35037]	DOWN	0.00121426	-1.60857	7
KXT59753.1;KXT89992.1;WP_061418105.1	LSU ribosomal protein L13p (L13Ae) [Streptococcus oralis]	DOWN	0.00731127	-1.59841	4
KXT61499.1;KXT86857.1;ADU05446.1;ADU05448.1;AAK69067.1	Translation elongation factor Tu [Streptococcus oralis]	DOWN	0.00362193	-1.58655	5
AAL95498.1;ALF24677.1;ALF25746.1;EFG95651.1;ERT41269.1;KUL99174.1;NP_604199.1;WP_005902509.1	Hypothetical protein FN1302 [Fusobacterium nucleatum subsp. nucleatum ATCC 25586]	DOWN	0.00974858	-1.58089	2
CBZ01425.1;EFE57619.1;EFO02788.1;EFU63353.1;EIC76149.1;EIC76583.1;EIC79751.1;KEQ44339.1;KEQ49788.1;KXT59889.1;KXT80222.1;KXT85225.1;KXT91194.1;KXT94311.1;KXT97718.1;KXT99937.1;KXU07380.1;KXU16507.1;KZX03871.1;KZX04997.1;KZX07861.1;WP_061865333.1	50S ribosomal protein L4 [Streptococcus oralis Uo5]	DOWN	0.00220567	-1.56872	2
AMF85935.1;EMB60479.1;EMB84378.1;EMC02179.1;EMC10564.1;EMC51550.1;EMP64587.1;ESS18588.1;ESS18942.1;WP_002267026.1;WP_019313522.1;WP_019320636.1;WP_019322489.1;WP_019805844.1;EJP19473.1	nicotinate phosphoribosyltransferase [Streptococcus mutans]	DOWN	0.0423776	-1.55648	3
EFU63946.1;KXU06910.1;WP_000763997.1;WP_061853372.1;WP_049519110.1;KXT85096.1	aldehyde dehydrogenase (NAD) family protein [Streptococcus oralis ATCC 49296]	DOWN	0.00913117	-1.53625	9
AAL95577.1;NP_604278.1;WP_011017114.1;EEU31366.1;EMP16519.1;KUL99249.1;WP_008800517.1;WP_059222841.1;EFD81745.2	unknown [Fusobacterium nucleatum subsp. nucleatum ATCC 25586]	DOWN	1.60405e-07	-1.52056	17
CBY99775.1;EFE57297.1;EFO02529.1;EFU63806.1;EGV00780.1;EIC75683.1;EIC78120.1;EID24987.1;EJP22246.1;EMG33982.1;EPX88177.1;EPX88476.1;KEQ48812.1;KEQ51198.1;KXT59339.1;KXT90396.1;KXT92480.1;KXT93835.1;KXT97097.1;KZX03646.1;KZX07262.1;WP_038806526.1;WP_049477856.1	PTS system, IIB component [Streptococcus oralis Uo5]	DOWN	0.0041559	-1.48737	2
CBZ01087.1;EFU62922.1;EIC75265.1;EIC80236.1;KEQ45924.1;KEQ50996.1;KXT80983.1;KXT84484.1;KXT93268.1;KXT96048.1;KZX06911.1;EIC77124.1;KXT60520.1;KXT83076.1;KZX08663.1	fructose-1-6-bisphosphate aldolase [Streptococcus oralis Uo5]	DOWN	0.00143094	-1.48591	9
CBZ01254.1;EFE56730.1;EFO02476.1;EFU63615.1;EGV02187.1;EIC75091.1;EIC77087.1;EIC80141.1;KEQ44181.1;KEQ49512.1;KXT60153.1;KXT80749.1;KXT85410.1;KXT92950.1;KXT96283.1;KXT98334.1;KXU07826.1;KXU16702.1;KZX03315.1;KZX08801.1;KZX09224.1;WP_000774044.1;WP_000774053.1;WP_000774054.1;WP_038804087.1;WP_038806391.1;WP_049478074.1;WP_049519396.1;WP_061415371.1;WP_061417520.1;WP_061421360.1;WP_061426794.1;WP_…	FabB 3-oxoacyl-(acyl-carrier-protein) synthase [Streptococcus oralis Uo5]	DOWN	0.00276784	-1.48504	4
CBZ00932.1;EFU63082.1;EGL88053.1;EGV02089.1;EIC78358.1;EIC79117.1;EID26297.1;EJP21183.1;EMG32442.1;EMG34427.1;EPX88888.1;EPX90480.1;KEQ46628.1;KXT61690.1;KXT81200.1;KXT83429.1;KXT90116.1;KXT92990.1;KXT95730.1;KXT98884.1;KXU07891.1;KXU13718.1;KZX06771.1;KZX08061.1;WP_061866357.1	50S ribosomal protein L19 [Streptococcus oralis Uo5]	DOWN	0.00295235	-1.48424	3
AAL94872.1;ALF24093.1;EFG96177.1;NP_603573.1;Q8R5X6.1;WP_005902067.1	10 kDa chaperonin GROES [Fusobacterium nucleatum subsp. nucleatum ATCC 25586]	DOWN	0.0272876	-1.48355	9
EFU62616.1;EIC76028.1;EIC78727.1;KXU08255.1;KZX05703.1;WP_001036151.1;KXT84322.1;WP_061417362.1	basic membrane protein [Streptococcus oralis ATCC 49296]	DOWN	0.00134276	-1.47986	5
CBZ01420.1;EFE57614.1;EFO02793.1;EFU63358.1;EGL85616.1;EGV02087.1;EIC76267.1;EIC76633.1;EIC79789.1;EID25448.1;EJP18989.1;EMG32312.1;EMG35424.1;EPX89700.1;EPX90875.1;KEQ44334.1;KEQ49783.1;KXT59884.1;KXT80217.1;KXT81952.1;KXT85220.1;KXT91200.1;KXT94316.1;KXT97713.1;KXT99932.1;KXU05434.1;KXU07375.1;KXU16539.1;KZX03866.1;KZX04992.1;KZX07856.1;WP_007518997.1	30S ribosomal protein S3 [Streptococcus oralis Uo5]	DOWN	0.00151569	-1.47805	2
CBZ01113.1;EFE56868.1;EFO02297.1;EFU62898.1;EGL92468.1;EGV01827.1;EIC75236.1;EIC77019.1;EIC80060.1;EID26030.1;EMG33143.1;EMG35102.1;EPX90212.1;EPX91082.1;KEQ45900.1;KEQ51020.1;KXT60547.1;KXT80963.1;KXT85845.1;KXT93322.1;KXT95447.1;KXT96097.1;KXT98550.1;KXU08051.1;KXU15360.1;KZX03190.1;KZX06934.1;KZX08687.1;WP_038804888.1;WP_061417353.1;WP_061421256.1;WP_061587700.1;WP_024786450.1	adenine phosphoribosyltransferase [Streptococcus oralis Uo5]	DOWN	0.0100417	-1.46532	2
AAL95667.1;ALF19152.1;ALF22945.1;ALF25900.1;EAA24924.1;EFG95906.1;ERT40523.1;NP_604368.1;WP_005888344.1;WP_005902323.1;WP_011017180.1;WP_023041652.1;WP_029597334.1;WP_029600216.1	N-acetylmannosamine kinase [Fusobacterium nucleatum subsp. nucleatum ATCC 25586]	DOWN	0.00213056	-1.43944	2
ADU15822.1;ADU15826.1;ADU15827.1;ADU15830.1;CBZ00504.1;EFE56408.1;EFO01949.1;EFU62589.1;EIC75965.1;EIC77902.1;EIC78906.1;EID25155.1;KEQ46193.1;KEQ50403.1;KXT61004.1;KXT82283.1;KXT84269.1;KXT87337.1;KXT90240.1;KXT95055.1;KXT99804.1;KXU05863.1;KXU08482.1;KZX04252.1;KZX05679.1;KZX05980.1	histone-like protein [Streptococcus oralis]	DOWN	0.0406649	-1.43733	2
WP_029758051.1	gamma-glutamyltranspeptidase [Fusobacterium nucleatum]	DOWN	0.00129895	-1.43688	2
AAL94056.1;ALF23477.1;ALF26430.1;EFG96288.1;ERT43757.1;KUL97870.1;NP_602757.1;WP_005901763.1;WP_023040684.1	Hypothetical protein FN1966 [Fusobacterium nucleatum subsp. nucleatum ATCC 25586]	DOWN	0.032256	-1.43658	2
CBZ01249.1;EFE56735.1;EFO02481.1;EFU63620.1;EGL87823.1;EGV01462.1;EIC75109.1;EIC76942.1;EIC80102.1;EID26206.1;EJP22779.1;EMG33262.1;EMG35219.1;EPX90098.1;EPX91197.1;KEQ44176.1;KEQ49507.1;KXT60148.1;KXT80744.1;KXT82621.1;KXT85415.1;KXT90722.1;KXT92970.1;KXT96288.1;KXT98329.1;KXU04969.1;KXU16697.1;KZX03310.1;KZX08796.1;KZX09219.1;WP_001017370.1;WP_001017371.1;WP_001017375.1;WP_001017379.1;WP_001017…	acetyl-CoA carboxylase subunit alpha [Streptococcus oralis Uo5]	DOWN	0.0265231	-1.42484	2
CBZ01039.1;EFE56942.1;EFO03224.1;EFU62976.1;EGL91132.1;EIC74939.1;EIC77043.1;EIC78510.1;EID26316.1;EJP22612.1;EMG35038.1;EPX90273.1;EPX91020.1;KEQ45976.1;KEQ50946.1;KXT81072.1;KXT83186.1;KXT87766.1;KXT89702.1;KXT95975.1;KXT96098.1;KXT98472.1;KXU04581.1;KXU07988.1;KXU15404.1;KZX03121.1;KZX06991.1;KZX08614.1;WP_002878997.1;WP_061409526.1;WP_061452301.1;WP_061454502.1	uracil phosphoribosyltransferase [Streptococcus oralis Uo5]	DOWN	0.0093625	-1.41917	4
CBZ01408.1;EFE57603.1;EFO02804.1;EFU63369.1;EGV01641.1;EIC76116.1;EIC76613.1;EIC79762.1;EID25441.1;EJP19048.1;EMG32323.1;KEQ44323.1;KEQ49772.1;KXT59873.1;KXT80206.1;KXT81940.1;KXT94327.1;KXT97702.1;KXT99983.1;KXU07364.1;KZX03855.1;KZX04981.1;KZX07845.1	30S ribosomal protein S5 [Streptococcus oralis Uo5]	DOWN	0.00236666	-1.40673	4
ALM95185.1;ALQ41327.1;EFG94345.1;WP_005904089.1;WP_060496760.1;EEO41134.1;EGQ80328.1;WP_008803533.1	peptidyl-tRNA hydrolase [Fusobacterium nucleatum subsp. polymorphum]	DOWN	0.001984	-1.40475	3
CBZ00491.1;EFE56422.1;EFO01961.1;EFU62603.1;EIC75942.1;EIC78046.1;EIC78689.1;KEQ46181.1;KEQ50390.1;KXT61015.1;KXT82270.1;KXT86822.1;KXT95030.1;KXT99791.1;KXU05893.1;KXU08495.1;KXU15501.1;KZX04240.1;KZX05692.1;KZX05967.1;WP_049490743.1;WP_049518819.1;WP_061865895.1	30S ribosomal protein S1 [Streptococcus oralis Uo5]	DOWN	0.00345748	-1.37771	6
AAL94951.1;ALF25221.1;CKG98979.1;EDK89221.1;EFG95101.1;KUL98548.1;NP_603652.1;Q8R678.1;WP_005897927.1;WP_005903491.1	Glutamyl-tRNA(Gln) amidotransferase subunit C [Fusobacterium nucleatum subsp. nucleatum ATCC 25586]	DOWN	0.0309651	-1.34853	5
CBZ00191.1;EFU62366.1;EIC76337.1;EIC77458.1;EIC79456.1;KEQ50071.1;KXT86030.1;KXT93457.1;KXT94548.1;KXU00702.1;KXU06611.1;KZX04832.1;KZX08282.1;WP_000173191.1;WP_049478448.1;WP_049484674.1;WP_049519026.1;WP_061406549.1;WP_061452788.1;KXT90160.1;WP_061454346.1	ABC transporter, ATP binding domain [Streptococcus oralis Uo5]	DOWN	0.0404221	-1.34814	2
EGL92498.1;WP_038804910.1	Thi4 family protein [Streptococcus oralis SK255]	DOWN	0.00452845	-1.34113	4
AAD13383.1;AAN59178.1;AFM81871.1;AJD55797.1;AMF85034.1;BAH87603.1;BAL68926.1;CAY05956.1;EMB53755.1;EMB54358.1;EMB56964.1;EMB60018.1;EMB60693.1;EMB62249.1;EMB66617.1;EMB66975.1;EMB68049.1;EMB70796.1;EMB72732.1;EMB73756.1;EMB76712.1;EMB77902.1;EMB78401.1;EMB81195.1;EMB85212.1;EMB86818.1;EMB90820.1;EMB92419.1;EMB94981.1;EMB95517.1;EMB96060.1;EMC00039.1;EMC01466.1;EMC03481.1;EMC06322.1;EMC08561.1;EMC…	ATPase, beta subunit [Streptococcus mutans GS-5]	DOWN	0.0457969	-1.34084	4
AAL95357.1;ALF24551.1;ALF25618.1;EFG95440.1;ERT41786.1;KUL98940.1;NP_604058.1;Q8REE6.1;WP_005902800.1	Glutamate racemase [Fusobacterium nucleatum subsp. nucleatum ATCC 25586]	DOWN	0.000915515	-1.31063	2
AAL95154.1;ALF24359.1;NP_603855.1;WP_011016785.1	unknown [Fusobacterium nucleatum subsp. nucleatum ATCC 25586]	DOWN	0.00655796	-1.30904	2
AAL95125.1;ALF19721.1;ALF24330.1;ALF25392.1;ALQ42260.1;CKG94548.1;EAA23656.1;EDK88696.1;EEO39730.1;EEU32327.1;EFG34558.1;EFG94828.1;EMP15476.1;ERT42496.1;KUL98718.1;NP_603826.1;WP_005891660.1;WP_005897002.1;WP_005903737.1;WP_008797303.1;WP_008799402.1;WP_008802621.1;WP_023041299.1;WP_029597220.1;WP_029599851.1	ATP/GTP hydrolase [Fusobacterium nucleatum subsp. nucleatum ATCC 25586]	DOWN	0.00444292	-1.29905	2
AAL95183.1;ALF24386.1;ALF25446.1;EFG96334.1;ERT42258.1;KUL98769.1;NP_603884.1;WP_005901698.1;WP_011016808.1;WP_029597093.1;CKG92969.1;EDK88642.1;ERT49540.1;ETZ28137.1;WP_023036423.1;WP_029757680.1	Amidophosphoribosyltransferase [Fusobacterium nucleatum subsp. nucleatum ATCC 25586]	DOWN	0.00152795	-1.29866	2
AAL94963.1;ALF24179.1;ALF25232.1;EFG95090.1;ERT42994.1;KUL98559.1;NP_603664.1;WP_005903480.1;WP_011016636.1;EGQ79179.1	Hemin-binding periplasmic protein hmuT precursor [Fusobacterium nucleatum subsp. nucleatum ATCC 25586]	DOWN	0.0407316	-1.29855	3
AAL95669.1;ALF22947.1;KUL99394.1;NP_604370.1;Q8RDN5.1;WP_011017182.1;WP_059222910.1	N-acetylmannosamine-6-phosphate 2-epimerase [Fusobacterium nucleatum subsp. nucleatum ATCC 25586]	DOWN	0.00110147	-1.29439	7
ALF26848.1;ALF23833.1;ERT43291.1;KUL98161.1;WP_023040976.1;WP_054175359.1;EFD81595.2;ERT33507.1;WP_023039244.1;WP_038370958.1;EGN64242.1;ERT34782.1;WP_008795856.1;ALM94644.1;ERT48668.1;WP_051349705.1;WP_060496482.1	hypothetical protein RN95_10715 [Fusobacterium nucleatum subsp. nucleatum]	DOWN	0.00194678	-1.27053	9
EFG95902.1;WP_050776660.1;ALF20711.1;WP_051149479.1;EEO40438.2;WP_008803102.1	cyclically-permuted mutarotase family protein [Fusobacterium nucleatum subsp. nucleatum ATCC 23726]	DOWN	0.00348419	-1.25884	6
ALF24607.1;KUL99101.1;WP_029597575.1;ERT41531.1;WP_023041478.1;WP_029759245.1;EEO40077.2;WP_032843686.1	cysteine synthase [Fusobacterium nucleatum subsp. nucleatum ChDC F316]	DOWN	0.00844847	-1.25835	10
AAL95330.1;ALF24525.1;ERT41759.1;KUL98911.1;NP_604031.1;WP_011016926.1;WP_023041440.1;WP_029597657.1	Hypothetical cytosolic protein [Fusobacterium nucleatum subsp. nucleatum ATCC 25586]	DOWN	0.00829024	-1.24309	4
AAL95574.1;AGM24157.1;ALF17170.1;ALF20153.1;ALF22246.1;ALF24805.1;ALF25817.1;ALM95350.1;ALQ43469.1;CKH11133.1;EAA23675.1;EDK89789.1;EEO41407.1;EEO42808.1;EEU31363.1;EEW94358.1;EFD81748.1;EFG33724.1;EFG95973.1;EGN65842.1;EGN66405.1;EGQ79988.1;EHG17741.1;EHO75972.1;EJG09697.1;EMP16516.1;ERT32728.1;ERT36740.1;ERT40616.1;ERT41901.1;ERT44264.1;ERT47276.1;ETZ30564.1;KUL99246.1;KXA20430.1;NP_604275.1;Q8…	Citrate lyase acyl carrier protein [Fusobacterium nucleatum subsp. nucleatum ATCC 25586]	DOWN	0.0260433	-1.24164	4
AAL95126.1;ERT42497.1;NP_603827.1;WP_011016760.1;WP_023041300.1	Glycerol-3-phosphate cytidylyltransferase [Fusobacterium nucleatum subsp. nucleatum ATCC 25586]	DOWN	0.0198165	-1.2324	3
AAL95610.1;NP_604311.1;WP_011017137.1;EEO40840.1;WP_008803376.1;EGQ80734.1	L-fuculose phosphate aldolase [Fusobacterium nucleatum subsp. nucleatum ATCC 25586]	DOWN	0.0295818	-1.22654	4
EFU62627.1;EMC52997.1;WP_002268404.1;WP_019317490.1;WP_038806020.1;WP_061586898.1;WP_061598266.1	methionine--tRNA ligase [Streptococcus oralis ATCC 49296]	DOWN	0.0364535	-1.22479	2
EFU63181.1;WP_001042831.1;WP_061587661.1;WP_061598500.1	pyruvate kinase [Streptococcus oralis ATCC 49296]	DOWN	0.00790793	-1.22152	6
AAL95193.1;ALF24396.1;ALF25456.1;EFG96344.1;ERT42268.1;KUL98779.1;NP_603894.1;WP_005901709.1;WP_011016818.1;WP_029757907.1	Hypothetical protein FN0997 [Fusobacterium nucleatum subsp. nucleatum ATCC 25586]	DOWN	0.00554476	-1.21873	3
AAL93893.1;ALF18981.1;ALF23197.1;ALF26151.1;ALM94799.1;ALQ43222.1;CAY34153.1;CKG66203.1;EAA24688.1;EDK89004.1;EEO40782.1;EEU31251.1;EFG35452.1;EFG94533.1;EJG10218.1;EMP16067.1;ERT43938.1;ERT46825.1;ERT48677.1;ETZ25002.1;KUL99666.1;NP_602594.1;WP_008803337.1;WP_029758423.1	Phosphocarrier protein HPr [Fusobacterium nucleatum subsp. nucleatum ATCC 25586]	DOWN	0.0370989	-1.21506	5
AAN59624.1;AFM82290.1;AJD56220.1;BAH88783.1;BAL70101.1;EMB55155.1;EMB55599.1;EMB57006.1;EMB58012.1;EMB61714.1;EMB62164.1;EMB65262.1;EMB67607.1;EMB68883.1;EMB72138.1;EMB73415.1;EMB73484.1;EMB74075.1;EMB77026.1;EMB83183.1;EMB84965.1;EMB85651.1;EMB86907.1;EMB89534.1;EMB91544.1;EMB93720.1;EMB94620.1;EMB97716.1;EMB98742.1;EMB99473.1;EMC00961.1;EMC06561.1;EMC08310.1;EMC08694.1;EMC11241.1;EMC15731.1;EMC…	30S ribosomal protein S3 [Streptococcus mutans UA159]	DOWN	0.0272605	-1.21343	3
AAL94851.1;ALF24069.1;ALF25128.1;EFG96156.1;ERT42880.1;KUL98446.1;NP_603552.1;WP_005902044.1;WP_011016562.1;ALM93421.1;ALQ42550.1;EEU32557.1;EMP15746.1;WP_008799550.1	unknown [Fusobacterium nucleatum subsp. nucleatum ATCC 25586]	DOWN	0.0209561	-1.21318	3
WP_029758954.1	hypothetical protein [Fusobacterium nucleatum]	DOWN	0.00261115	-1.20901	2
AAL94968.1;ALF24184.1;ALF25237.1;EFG95085.1;ERT42999.1;KUL98564.1;NP_603669.1;WP_005903474.1;WP_011016640.1	Flavodoxin [Fusobacterium nucleatum subsp. nucleatum ATCC 25586]	DOWN	0.000515247	-1.20885	3
AAL95559.1;ALF24792.1;EFG95988.1;ERT40602.1;KUL99232.1;NP_604260.1;WP_005902189.1;WP_011017101.1	Dipeptide transport ATP-binding protein dppF [Fusobacterium nucleatum subsp. nucleatum ATCC 25586]	DOWN	0.00655957	-1.20344	4
AAL95415.1;ALF24606.1;ALF25671.1;ALM94044.1;ALQ41953.1;EEO41683.1;EEW95836.1;EHG20227.2;ERT40296.1;ERT41530.1;ERT47357.1;KUL99100.1;NP_604116.1;WP_008700165.1;WP_011016992.1	Hypothetical protein FN1219 [Fusobacterium nucleatum subsp. nucleatum ATCC 25586]	DOWN	0.0376291	-1.19958	2
AAL95608.1;ALF22890.1;ALF25847.1;EAA23681.1;EFG95185.1;ERT40466.1;KUL99277.1;NP_604309.1;WP_005891586.1;WP_005903257.1;WP_023041607.1;ALF17245.1;EGN66501.1;EHO76046.1;WP_005910898.1;WP_008693901.1	NADH-dependent butanol dehydrogenase A [Fusobacterium nucleatum subsp. nucleatum ATCC 25586]	DOWN	0.0151611	-1.196	4
AGM23443.1;ALF17810.1;ALF19650.1;ALF21465.1;EAA23970.1;EEO39807.1;EEO41892.1;EEU32401.1;EEW95658.1;EFD80769.1;EFG34489.1;EGN63312.1;EGN64365.1;EHG18671.2;EHO78482.1;EJG08967.1;EMP16264.1;ERT35367.1;ERT36300.1;ERT40545.1;ERT45562.1;KXA19124.1;WP_005890654.1;WP_008795659.1;WP_008802686.1;WP_022069090.1;WP_060676192.1	HPr(Ser) kinase/phosphatase [Fusobacterium nucleatum subsp. animalis 4_8]	DOWN	0.0282972	-1.17642	2
AAL93741.1;AGM24254.1;ALF17082.1;ALF20506.1;ALF20946.1;ALF23073.1;ALF26035.1;ALM94674.1;ALQ43097.1;CKG71260.1;EAA23334.1;EDK88844.1;EEO40514.1;EEO43160.1;EEU33163.1;EEW94761.1;EFG33896.1;EFG94375.1;EGN66267.1;EGN66986.1;EGQ80514.1;EHG19283.2;EHO76386.1;EJG08554.1;EMP15837.1;ERT38433.1;ERT39534.1;ERT43046.1;ERT44077.1;ERT47810.1;ERT49322.1;ETZ25446.1;KUL99527.1;KXA19963.1;NP_602442.1;Q8RIH4.1;WP_0…	LSU ribosomal protein L30P [Fusobacterium nucleatum subsp. nucleatum ATCC 25586]	DOWN	0.00229548	-1.16016	4
AAL94433.1;ALF23680.1;ALF26636.1;ERT43383.1;KUL99762.1;NP_603134.1;WP_011016239.1;WP_023040884.1;WP_059223032.1;EEU31728.1;EMP16670.1;ERT47785.1;WP_008800226.1	Hypothetical protein FN0227 [Fusobacterium nucleatum subsp. nucleatum ATCC 25586]	DOWN	0.00465435	-1.15156	2
ALF24577.1;ALF25644.1;EFG95269.1;ERT41614.1;KUL99073.1;WP_005903159.1;ALM94015.1;ALQ41982.1;WP_060496182.1	hypothetical protein RO05_09420 [Fusobacterium nucleatum subsp. nucleatum ChDC F316]	DOWN	0.0100588	-1.14452	4
AAL94609.1;ALF23852.1;ALF26864.1;EFG95563.1;ERT40642.1;KUL98177.1;NP_603310.1;Q8RGA2.1;WP_005902763.1;WP_011016367.1;ALF20116.1;EEO41365.1;EEU31319.1;EMP15686.1;WP_008800484.1;WP_008803693.1;WP_029600342.1	Alanine racemase, biosynthetic [Fusobacterium nucleatum subsp. nucleatum ATCC 25586]	DOWN	0.00275944	-1.13266	3
CBZ01423.1;EFO02790.1;EFU63355.1;EIC76134.1;EIC76642.1;EIC79765.1;EID25436.1;KEQ44337.1;KEQ49786.1;KXT59887.1;KXT80220.1;KXT81955.1;KXT85223.1;KXT91196.1;KXT94313.1;KXT97716.1;KXT99935.1;KXU05437.1;KXU07378.1;KXU16505.1;KZX03869.1;KZX04995.1;KZX07859.1	50S ribosomal protein L2 [Streptococcus oralis Uo5]	DOWN	0.0296349	-1.13147	3
AAL95136.1;NP_603837.1;WP_011016768.1	Hypothetical protein FN0940 [Fusobacterium nucleatum subsp. nucleatum ATCC 25586]	DOWN	0.00012994	-1.13138	6
AAL95493.1;ALF25742.1;EFG95647.1;KUL99170.1;NP_604194.1;WP_005902501.1;WP_011017049.1;WP_059222822.1	Methionine aminopeptidase [Fusobacterium nucleatum subsp. nucleatum ATCC 25586]	DOWN	0.00251414	-1.12788	3
AAL93934.1;ALF20595.1;ALF23592.1;ALF26541.1;ALM94559.1;ALQ42976.1;CKG74691.1;EAA24524.1;EDK87502.1;EEO40994.1;EEU31718.1;EFG35114.1;EFG95397.1;EJG09391.1;EMP16680.1;ERT43886.1;ERT47775.1;ERT48580.1;ETZ25710.1;KUL97757.1;NP_602635.1;WP_005894437.1;WP_005903020.1;WP_008803463.1;WP_011015861.1;WP_020789071.1;WP_029597061.1;WP_032889861.1;WP_059223085.1;WP_060496455.1	Hypothetical protein FN1835 [Fusobacterium nucleatum subsp. nucleatum ATCC 25586]	DOWN	0.0393959	-1.12625	2
ALF17894.1;WP_060676243.1	gamma-glutamyltranspeptidase [Fusobacterium nucleatum subsp. animalis]	DOWN	0.000648178	-1.12214	7
AMD98341.1;OBY94327.1	30S ribosomal protein S9 [Actinomyces oris]	DOWN	0.0177476	-1.11767	3
CBZ01333.1;EFE57533.1;EFO02904.1;EFU63531.1;EGL91903.1;EGV01740.1;EIC75107.1;EIC77136.1;EIC78669.1;EID26530.1;EJP22692.1;EMG32648.1;EMG35309.1;EPX89716.1;EPX90859.1;KXT60236.1;KXT80474.1;KXT82306.1;KXT94182.1;KXT97628.1;KXU05168.1;KXU07297.1;KXU16602.1;KZX03782.1;KZX04914.1;KZX08880.1	30S ribosomal protein S7 [Streptococcus oralis Uo5]	DOWN	0.00979064	-1.11589	4
WP_029759134.1	L-lactate dehydrogenase [Fusobacterium nucleatum]	DOWN	0.00708255	-1.10704	2
AAL95224.1;ALF25485.1;ERT42115.1;NP_603925.1;Q8RER7.1;WP_011016845.1;WP_023041367.1;EFD80752.1;ERT35354.1;WP_009006930.1	Deoxyuridine 5'-triphosphate nucleotidohydrolase [Fusobacterium nucleatum subsp. nucleatum ATCC 25586]	DOWN	0.010556	-1.10618	8
AAL94200.1;EGN63526.1;ERT37555.1;KUL97606.1;NP_602901.1;WP_008796163.1;WP_011016052.1	Hypothetical exported 24-amino acid repeat protein [Fusobacterium nucleatum subsp. nucleatum ATCC 25586]	DOWN	0.0430074	-1.10341	6
AAL94118.1;ALF23422.1;ALF26206.1;ALM94862.1;ALQ43287.1;CKG61497.1;EAA24537.1;EDK87728.1;EEU31542.1;EFD81990.1;EFG35392.1;EFG94540.1;EGN63379.1;EGN64651.1;EJG09337.1;EMP16524.1;ERT43680.1;ERT45575.1;ERT47195.1;ETZ25064.1;KUL97931.1;NP_602819.1;Q8RHI9.1;WP_005889302.1;WP_005904066.1;WP_008694944.1;WP_008796229.1;WP_008796410.1;WP_023038126.1;WP_023040730.1;WP_032890298.1;WP_060496603.1	Guanylate kinase [Fusobacterium nucleatum subsp. nucleatum ATCC 25586]	DOWN	0.0127703	-1.10318	2
AAL94113.1;ALF26381.1;KUL97926.1;NP_602814.1;Q8RHJ4.1;WP_011015988.1;WP_059223130.1;ALF20343.1;EEO40825.1;EEU31294.1;EFG35495.1;EJG09817.1;EMP15463.1;ERT47467.1;WP_005911969.1;WP_008803364.1	Hypothetical cytosolic protein [Fusobacterium nucleatum subsp. nucleatum ATCC 25586]	DOWN	0.0437835	-1.09692	3
AAL94009.1;ALF23521.1;ALF26472.1;EFG94601.1;ERT43786.1;KUL97830.1;NP_602710.1;WP_005903954.1	periplasmic protein [Fusobacterium nucleatum subsp. nucleatum ATCC 25586]	DOWN	0.0111872	-1.09371	18
AAL95605.1;NP_604306.1;WP_011017133.1;EGQ80729.1	5-methylthioribose kinase [Fusobacterium nucleatum subsp. nucleatum ATCC 25586]	DOWN	0.017678	-1.09188	2
AAL95317.1;AGM23737.1;ALF18164.1;ALF22848.1;ALF24513.1;ALF25579.1;ALM93939.1;ALQ42058.1;CKG88667.1;EDK88474.1;EEO42253.2;EEW95288.1;EFD80117.1;EFG95485.1;EGN64754.1;EHG20042.2;EHO79208.1;ERT34629.1;ERT36031.1;ERT40922.1;ERT48402.1;ETZ26345.1;KUL98899.1;NP_604018.1;Q8REI1.1;WP_005902867.1;WP_008700880.1;WP_008798265.1;WP_029599070.1;WP_029758452.1;WP_060676433.1	hypothetical cytosolic protein [Fusobacterium nucleatum subsp. nucleatum ATCC 25586]	DOWN	0.00124631	-1.08534	7
AAL93989.1;ALF20549.1;ALF23539.1;ALF26491.1;EAA23906.1;EEO41052.1;EEU31771.1;EFG35060.1;EFG95105.1;EJG09059.1;EMP17307.1;ERT43767.1;ERT47594.1;KUL97811.1;NP_602690.1;WP_005903350.1	Hypothetical protein FN1890 [Fusobacterium nucleatum subsp. nucleatum ATCC 25586]	DOWN	0.0276376	-1.0834	3
AAL94608.1;ALF23851.1;ERT40643.1;KUL98176.1;NP_603309.1;Q8RGA3.1;WP_011016366.1;WP_029758839.1	Tryptophanyl-tRNA synthetase [Fusobacterium nucleatum subsp. nucleatum ATCC 25586]	DOWN	0.0198297	-1.07879	5
AAL94192.1;ALF23348.1;ALF26274.1;EFG95316.1;ERT43625.1;KUL97599.1;NP_602893.1;Q8RHC9.1;WP_005903078.1;WP_011016044.1;EFG35299.1;WP_008796478.1	Galactose-1-phosphate uridylyltransferase [Fusobacterium nucleatum subsp. nucleatum ATCC 25586]	DOWN	0.015971	-1.07677	4
AAL94916.1;ALF24133.1;ALF25188.1;ALM93518.1;ALQ42466.1;CKH00555.1;EDK89154.1;EFG95792.1;ERT42948.1;ERT46975.1;ETZ27869.1;KUL98510.1;NP_603617.1;Q8R5X5.1;WP_029758984.1;AGM23325.1;ALF17997.1;ALF19898.1;ALF21344.1;EAA24827.1;EEO39551.1;EEO41745.1;EEU32129.1;EEW95775.1;EFD81488.1;EFG34774.1;EGN64484.1;EGN67526.1;EGQ77575.1;EHG18631.2;EHO78606.1;EJG10129.1;EMP15668.1;ERT35249.1;ERT36432.1;ERT40235.1;…	Protein Translation Elongation Factor P (EF-P) [Fusobacterium nucleatum subsp. nucleatum ATCC 25586]	DOWN	0.01007	-1.07336	8
AAL94063.1;ALF23471.1;ALF26424.1;KUL97882.1;NP_602764.1;WP_011015949.1;WP_029598062.1	Translation initiation inhibitor [Fusobacterium nucleatum subsp. nucleatum ATCC 25586]	DOWN	0.00886249	-1.07129	8
AAL93887.1;ALF23191.1;KUL99660.1;NP_602588.1;Q8R6E7.1;WP_011015827.1;WP_029596984.1	2C-methyl-D-erythritol 2,4-cyclodiphosphate synthase [Fusobacterium nucleatum subsp. nucleatum ATCC 25586]	DOWN	0.000117587	-1.07067	2
AAL95258.1;ALF25519.1;NP_603959.1;WP_011016872.1;EJG09033.1;ERT45406.1;ALF19601.1;WP_029599610.1;WP_029757998.1	Hydrolase [Fusobacterium nucleatum subsp. nucleatum ATCC 25586]	DOWN	0.00110409	-1.06778	2
AAL95178.1;ALF24381.1;ALF25441.1;NP_603879.1;Q8REV6.1;WP_011016803.1;ERT35479.1;WP_023038815.1;EAA24056.1;WP_005890421.1	Phosphoribosylaminoimidazolecarboxamide formyltransferase [Fusobacterium nucleatum subsp. nucleatum ATCC 25586]	DOWN	0.0243856	-1.06679	6
AAL94383.1;ALF23634.1;ALF26589.1;ERT43472.1;KUL99719.1;NP_603084.1;Q8RGV0.1;WP_011016206.1	Cell division inhibitor MinE [Fusobacterium nucleatum subsp. nucleatum ATCC 25586]	DOWN	0.00389068	-1.06449	4
AAN59620.1;AFM82286.1;AJD56216.1;AMF86422.1;BAH88779.1;BAL70097.1;CBZ01416.1;EFE57610.1;EFO02797.1;EFU63362.1;EGL85633.1;EGV02329.1;EIC76215.1;EIC76639.1;EIC79774.1;EID25527.1;EJP19033.1;EMB55151.1;EMB55603.1;EMB57002.1;EMB58008.1;EMB61718.1;EMB62160.1;EMB65266.1;EMB67611.1;EMB68887.1;EMB72134.1;EMB73411.1;EMB73480.1;EMB74071.1;EMB77022.1;EMB77826.1;EMB83187.1;EMB84969.1;EMB85655.1;EMB86911.1;EMB…	50S ribosomal protein L14 [Streptococcus mutans UA159]	DOWN	0.0240431	-1.05386	3
AAL93907.1;ALF23210.1;ALF26169.1;ALM94812.1;ALQ43235.1;CKG65841.1;EDK89017.1;EFG94686.1;ERT43951.1;ERT46838.1;ETZ25015.1;KUL99681.1;NP_602608.1;WP_005897638.1;WP_005903853.1;WP_011015840.1;WP_032890215.1	Hypothetical protein FN1808 [Fusobacterium nucleatum subsp. nucleatum ATCC 25586]	DOWN	0.0214845	-1.0537	3
AAL94202.1;ALF23339.1;KUL97608.1;NP_602903.1;WP_011016054.1	Hypothetical exported 24-amino acid repeat protein [Fusobacterium nucleatum subsp. nucleatum ATCC 25586]	DOWN	0.0274401	-1.05014	6
AAL94465.1;ALF23706.1;ALF26661.1;EFG94967.1;ERT43413.1;KUL97970.1;NP_603166.1;WP_005903516.1	Zinc-transporting ATPase [Fusobacterium nucleatum subsp. nucleatum ATCC 25586]	DOWN	0.0148044	-1.04681	2
AAL95143.1;ALF24346.1;ALF25408.1;EFG94847.1;ERT42515.1;KUL98734.1;NP_603844.1;WP_005903764.1;WP_029597241.1	Hypothetical protein FN0947 [Fusobacterium nucleatum subsp. nucleatum ATCC 25586]	DOWN	0.00023724	-1.0423	17
AAL94630.1;ALF23875.1;ALF26890.1;EFG95546.1;ERT40623.1;KUL98200.1;KUL98206.1;NP_603331.1;P58856.1;WP_005902734.1;WP_011016384.1;WP_029598201.1	Orotate phosphoribosyltransferase [Fusobacterium nucleatum subsp. nucleatum ATCC 25586]	DOWN	0.0235208	-1.03584	3
AAL94654.1;ALF23890.1;KUL98270.1;NP_603355.1;WP_011016405.1	Hypothetical Exported Protein [Fusobacterium nucleatum subsp. nucleatum ATCC 25586]	DOWN	0.0366796	-1.03507	4
AAL94970.1;ALF25239.1;EFG95083.1;ERT43001.1;KUL98566.1;NP_603671.1;WP_011016642.1;WP_023041194.1;ERT49024.1;ETZ27932.1;WP_023036702.1;WP_032888393.1;AGM23375.1;ALF17742.1;ALF21399.1;EEO41824.1;EEW95726.1;EFD80701.1;EGN63014.1;EGN64432.1;EGQ79520.1;EHG18550.2;EHO78551.1;ERT35298.1;ERT36367.1;ERT40386.1;KXA15225.1;WP_005906246.1;WP_008692380.1;WP_008700347.1;WP_008795701.1;WP_008797896.1;WP_0230420…	Hypothetical cytosolic protein [Fusobacterium nucleatum subsp. nucleatum ATCC 25586]	DOWN	0.00562917	-1.03155	16
AAL94668.1;ALF23903.1;ALF24956.1;EFG95834.1;ERT43209.1;KUL98282.1;NP_603369.1;WP_005902403.1;WP_023041013.1	Flavodoxin [Fusobacterium nucleatum subsp. nucleatum ATCC 25586]	DOWN	0.0430341	-1.02617	8
AAL95184.1;ALF24387.1;ALF25447.1;ALM93779.1;ALQ42205.1;CKG92941.1;EDK88641.1;EFG96335.1;ERT42259.1;ERT49541.1;ETZ28138.1;KUL98770.1;NP_603885.1;Q8REV1.1;WP_005896888.1;WP_011016809.1;WP_059222645.1	Phosphoribosylamidoimidazole-succinocarboxamide synthase [Fusobacterium nucleatum subsp. nucleatum ATCC 25586]	DOWN	0.0471107	-1.02244	2
AAL93634.1;NP_602335.1;WP_011015639.1;ALM95250.1;ALQ42939.1;CKH14306.1;EDK89343.1;ERT47130.1;WP_005898114.1;WP_023037484.1;WP_060496793.1	GTP cyclohydrolase II [Fusobacterium nucleatum subsp. nucleatum ATCC 25586]	DOWN	0.00172267	-1.02219	12
AAL95166.1;EFG96317.1;ERT42541.1;KUL98752.1;NP_603867.1;WP_005901680.1;WP_011016793.1	Precorrin-8X methylmutase [Fusobacterium nucleatum subsp. nucleatum ATCC 25586]	DOWN	0.0057869	-1.02217	4
KXT81580.1;KXT87832.1;WP_061419309.1	SSU ribosomal protein S2p (SAe) [Streptococcus oralis]	DOWN	0.0423938	-1.01872	10
AAL93927.1;ALF23599.1;ALF26548.1;EFG95404.1;ERT43879.1;KUL97750.1;NP_602628.1;Q8RI10.1;WP_005903027.1	LSU ribosomal protein L9P [Fusobacterium nucleatum subsp. nucleatum ATCC 25586]	DOWN	0.0029222	-1.01664	6
AAL93951.1;ALF23575.1;ALF26525.1;EFG95380.1;ERT43903.1;KUL97774.1;NP_602652.1;WP_005902999.1;WP_011015876.1	unknown [Fusobacterium nucleatum subsp. nucleatum ATCC 25586]	DOWN	9.50046e-05	-1.0156	6
AAL95185.1;ALF24388.1;ALF25448.1;ALM93780.1;ALQ42204.1;CAY08674.1;CKG92907.1;EDK88640.1;EFG96336.1;ERT42260.1;ERT49542.1;ETZ28139.1;KUL98771.1;NP_603886.1;WP_005896886.1;WP_005901700.1;WP_011016810.1;WP_023036424.1;WP_029597094.1;WP_029757678.1;WP_060496052.1	Phosphoribosylaminoimidazole carboxylase catalytic subunit [Fusobacterium nucleatum subsp. nucleatum ATCC 25586]	DOWN	0.00469127	-1.01143	4
AAL94945.1;NP_603646.1;WP_011016627.1;EGN64455.1;ERT36390.1;WP_008795714.1;ALF19869.1;ALM93554.1;ALQ42433.1;ERT49048.1;ETZ27908.1;WP_023036724.1;WP_029599988.1;WP_032888353.1;WP_060495915.1	Hypothetical protein FN0749 [Fusobacterium nucleatum subsp. nucleatum ATCC 25586]	DOWN	0.0100197	-1.01092	4
AMD99010.1;OBY95075.1;WP_010613314.1	sugar ABC transporter ATP-binding protein [Actinomyces oris]	DOWN	0.0236466	-1.01089	2
AAL94260.1;ALF23287.1;ALF26336.1;ALM95006.1;ALQ41510.1;CKH20057.1;EDK87855.1;EFG94897.1;EGN63396.1;EGQ80860.1;ERT47040.1;ETZ25217.1;KUL97658.1;NP_602961.1;WP_005895249.1;WP_005903557.1;WP_008796236.1;WP_023037532.1;WP_029597934.1;WP_032890524.1	Exodeoxyribonuclease III [Fusobacterium nucleatum subsp. nucleatum ATCC 25586]	DOWN	0.0075976	-1.01008	5
ALF22236.1;WP_051149456.1;WP_069201441.1	ribonuclease HII [Fusobacterium nucleatum subsp. animalis]	DOWN	0.0274109	-1.00836	2
AAL93973.1;ALF23550.1;ALF26504.1;EFG95355.1;ERT43840.1;KUL97799.1;NP_602674.1;WP_005902959.1;WP_011015889.1	Ribose 5-phosphate isomerase [Fusobacterium nucleatum subsp. nucleatum ATCC 25586]	DOWN	0.0346766	-1.00045	2
KUL99842.1;NP_602437.2;Q8R600.2;WP_011015713.1;ALF20511.1;EEO41098.1;EFG35529.1;EJG09527.1;ERT49317.1;WP_008803514.1	elongation factor Ts [Fusobacterium nucleatum subsp. nucleatum]	DOWN	0.00326836	-1.00014	33
